# Supplementary material for: Characterization of regulatory transcriptional mechanisms in hepatocyte lipotoxicity
Source: Sci Rep. 2022 Jul 7;12:11477. doi: 10.1038/s41598-022-15731-4 (PMC9262951; doi:10.1038/s41598-022-15731-4)
Supplement: Supplementary file 2 — Supplementary Table S1. [file 41598_2022_15731_MOESM2_ESM.xlsx]

## Sheet: Human_NASH_vs_CON
GeneID	Base mean	log2(FC)	FC	StdErr	Wald-Stats	P-value	P-adj	Chromosome	Start	End	Strand	gene_biotype	gene_name
ENSG00000267586	287.812	2.36144	5.13883	0.371024	6.36465	1.95734e-10	2.00549e-06	18	42159282	42691422	+	lncRNA	LINC00907
ENSG00000175445	23.5985	2.20788	4.61996	0.336317	6.56489	5.20721e-11	1.06706e-06	8	19901716	19967259	+	protein_coding	LPL
ENSG00000139352	20.108	1.8124	3.51227	0.373155	4.85697	1.19194e-06	0.00814175	12	102957673	102960513	+	protein_coding	ASCL1
ENSG00000236437	7.72853	1.6959	3.23979	0.378513	4.48043	7.44933e-06	0.0169613	11	116496898	116500630	-	lncRNA	LINC02151
ENSG00000254607	29.587	1.63703	3.11024	0.377887	4.33206	1.47723e-05	0.0252262	11	126652851	126682104	+	lncRNA	AP001783.1
ENSG00000084453	18.3029	1.42793	2.6906	0.370838	3.85054	0.000117856	0.0992214	12	21264599	21419594	-	protein_coding	SLCO1A2
ENSG00000253040	3.8451	1.42204	2.67964	0.364049	3.90618	9.37677e-05	0.0960744	18	42270588	42270715	+	rRNA_pseudogene	RNA5SP454
ENSG00000182771	16.1649	1.38298	2.60807	0.378521	3.65365	0.000258536	0.140807	10	85599551	86366795	-	protein_coding	GRID1
ENSG00000248810	142.318	1.37355	2.59107	0.338507	4.05766	4.95672e-05	0.0725522	4	141302909	141357096	-	lncRNA	LINC02432
ENSG00000141434	14.9301	1.34629	2.54257	0.376904	3.57196	0.000354314	0.161347	18	32185068	32220404	+	protein_coding	MEP1B
ENSG00000198208	32.8229	1.32601	2.50708	0.287789	4.60757	4.07398e-06	0.0122156	14	74903953	74923396	-	protein_coding	RPS6KL1
ENSG00000268873	8.86414	1.32537	2.50596	0.367263	3.60876	0.000307659	0.150108	18	34737794	34767663	-	lncRNA	AC022601.1
ENSG00000215483	299.558	1.31898	2.49489	0.37784	3.49083	0.000481515	0.182726	13	40079105	40535807	-	lncRNA	LINC00598
ENSG00000064655	15.9854	1.3175	2.49234	0.375101	3.51238	0.000444108	0.175076	20	46894623	47188844	+	protein_coding	EYA2
ENSG00000203867	12.303	1.31113	2.48136	0.376341	3.4839	0.000494166	0.184117	10	110644335	110839468	+	protein_coding	RBM20
ENSG00000250189	20.8496	1.30085	2.46374	0.363377	3.57989	0.00034374	0.161347	4	141405171	141407586	+	processed_pseudogene	AC097504.1
ENSG00000072657	59.9684	1.29943	2.46132	0.35688	3.64109	0.000271487	0.142649	12	72087265	72670758	+	protein_coding	TRHDE
ENSG00000119508	20.6636	1.2792	2.42704	0.378511	3.37955	0.000726049	0.231846	9	99821854	99866891	+	protein_coding	NR4A3
ENSG00000164089	696.215	1.27463	2.41937	0.351241	3.62893	0.000284595	0.145798	4	108742047	108763054	-	protein_coding	ETNPPL
ENSG00000151789	15.2248	1.26945	2.41069	0.375573	3.38002	0.000724795	0.231846	3	21412217	22373321	-	protein_coding	ZNF385D
ENSG00000244694	6.50094	1.26737	2.40723	0.377481	3.35744	0.000786665	0.235931	6	47878027	48068689	-	protein_coding	PTCHD4
ENSG00000153234	133.681	1.23951	2.36118	0.377696	3.28176	0.00103162	0.257966	2	156324436	156342348	-	protein_coding	NR4A2
ENSG00000245293	53.9166	1.23559	2.35477	0.31343	3.94214	8.07567e-05	0.0960744	4	107863472	107989679	-	lncRNA	AC096564.1
ENSG00000099284	60.9323	1.20595	2.30688	0.34784	3.46696	0.000526383	0.192619	10	70052845	70112282	+	protein_coding	H2AFY2
ENSG00000286755	5.10792	1.20003	2.29744	0.371473	3.23046	0.00123592	0.264416	3	198027955	198035970	-	lncRNA	AC135893.1
ENSG00000253888	15.0434	1.17815	2.26286	0.378178	3.11532	0.00183747	0.309718	8	27171913	27210783	+	lncRNA	AC090150.1
ENSG00000277737	3.38005	1.17298	2.25476	0.358551	3.27144	0.00107003	0.257966	9	43109865	43125905	-	unprocessed_pseudogene	FP325317.1
ENSG00000186094	15.1682	1.17147	2.25241	0.377894	3.1	0.00193524	0.314737	1	48532853	50023954	-	protein_coding	AGBL4
ENSG00000116106	61.2095	1.16397	2.24073	0.297285	3.91534	9.02784e-05	0.0960744	2	221418026	221574202	-	protein_coding	EPHA4
ENSG00000113389	233.91	1.16024	2.23494	0.266516	4.35335	1.34073e-05	0.0249766	5	32689069	32791724	+	protein_coding	NPR3
ENSG00000225345	26.2608	1.15465	2.22631	0.345938	3.33774	0.000844615	0.240387	9	38566259	38568211	-	transcribed_unprocessed_pseudogene	SNX18P3
ENSG00000172497	976.098	1.15433	2.22581	0.361361	3.1944	0.00140121	0.287136	5	81329995	81394179	-	protein_coding	ACOT12
ENSG00000279693	9.91288	1.15239	2.22283	0.376475	3.06101	0.00220591	0.337101	16	68367324	68370262	-	TEC	AC099521.2
ENSG00000163071	84.1879	1.14964	2.21858	0.32616	3.52477	0.000423853	0.175076	4	52051303	52097299	+	protein_coding	SPATA18
ENSG00000088367	207.565	1.14295	2.20833	0.377045	3.03135	0.00243465	0.337101	20	36091503	36232799	+	protein_coding	EPB41L1
ENSG00000286523	14.7191	1.14249	2.20762	0.378238	3.02056	0.00252311	0.342917	X	96127746	96372889	-	lncRNA	AL022151.1
ENSG00000158258	198.396	1.14188	2.20668	0.366771	3.11332	0.00184996	0.309718	3	139935184	140577397	+	protein_coding	CLSTN2
ENSG00000278636	15.1651	1.12499	2.181	0.368014	3.05692	0.00223626	0.337101	1	70430895	70431178	+	misc_RNA	Metazoa_SRP
ENSG00000242522	4.53997	1.12052	2.17425	0.374311	2.99356	0.00275746	0.348802	3	183548734	183552326	+	lncRNA	KLHL6-AS1
ENSG00000154065	23.3531	1.11734	2.16947	0.362766	3.08007	0.00206954	0.323375	18	23598925	23662911	-	protein_coding	ANKRD29
ENSG00000260850	31.5739	1.11601	2.16747	0.370026	3.01605	0.00256095	0.342917	16	51354455	51525157	-	lncRNA	AC007344.1
ENSG00000285699	5.04503	1.11493	2.16585	0.37381	2.98262	0.00285793	0.350687	13	87423492	87458407	+	lncRNA	AL360267.2
ENSG00000229981	5.98023	1.10514	2.15119	0.352519	3.13497	0.00171874	0.306265	10	107694972	108197849	-	lncRNA	LINC01435
ENSG00000141576	66.8292	1.10022	2.14388	0.374645	2.93671	0.00331714	0.386176	17	76142464	76240493	-	protein_coding	RNF157
ENSG00000011347	1052.72	1.0959	2.13746	0.353895	3.09668	0.00195702	0.315774	11	61515312	61581148	-	protein_coding	SYT7
ENSG00000150045	24.6751	1.08567	2.12236	0.356489	3.04545	0.0023233	0.337101	12	9827480	9845007	+	protein_coding	KLRF1
ENSG00000283240	9.18552	1.08565	2.12233	0.377619	2.87499	0.00404039	0.416059	12	16661765	16788375	+	lncRNA	AC007529.2
ENSG00000156113	587.132	1.06143	2.087	0.36372	2.91826	0.00351986	0.389886	10	76869600	77638369	-	protein_coding	KCNMA1
ENSG00000194297	6.87847	1.06131	2.08682	0.378416	2.8046	0.00503784	0.452066	1	119331396	119331525	-	snRNA	RNU1-75P
ENSG00000224273	109.002	1.06126	2.08676	0.352658	3.00933	0.00261821	0.342917	7	76108433	76132187	-	transcribed_unprocessed_pseudogene	AC005077.2
ENSG00000231246	23.133	1.05869	2.08304	0.327807	3.22961	0.00123961	0.264416	1	112177233	112360625	-	lncRNA	AL445426.1
ENSG00000146521	185.133	1.05404	2.07634	0.366013	2.8798	0.00397933	0.416043	6	167784536	167796872	-	lncRNA	LINC01558
ENSG00000158292	30.8578	1.0526	2.07426	0.378275	2.78262	0.00539216	0.457251	1	6247352	6261098	-	protein_coding	GPR153
ENSG00000230587	24.596	1.0511	2.07211	0.341043	3.08202	0.00205601	0.323375	2	43092529	43132482	-	lncRNA	LINC02580
ENSG00000197057	12.7501	1.04445	2.06258	0.347813	3.0029	0.00267419	0.342917	4	36281621	36345756	+	protein_coding	DTHD1
ENSG00000176635	22.5828	1.04419	2.0622	0.378186	2.76104	0.0057618	0.470402	22	30080173	30177075	+	protein_coding	HORMAD2
ENSG00000114812	289.067	1.04237	2.05961	0.372371	2.79928	0.00512162	0.452066	3	42489298	42537573	+	protein_coding	VIPR1
ENSG00000101746	19.9946	1.04198	2.05906	0.371238	2.80678	0.00500393	0.452066	18	33851099	34224952	-	protein_coding	NOL4
ENSG00000215218	16.2685	1.03902	2.05483	0.378017	2.7486	0.00598503	0.479083	5	6448858	6496723	+	protein_coding	UBE2QL1
ENSG00000286303	22.1144	1.03599	2.05052	0.375694	2.75753	0.00582401	0.471979	12	16420652	16447217	+	lncRNA	AC007528.1
ENSG00000229425	196.164	1.03419	2.04796	0.35099	2.9465	0.00321397	0.38515	21	15368965	15627342	-	lncRNA	AJ009632.2
ENSG00000267659	37.855	1.03386	2.04749	0.374218	2.76272	0.00573218	0.470402	17	68591795	68763882	+	lncRNA	LINC01482
ENSG00000235292	2.95953	1.03198	2.04484	0.352016	2.93164	0.00337174	0.386176	20	12243307	12318221	-	lncRNA	AL109838.1
ENSG00000003137	22.321	1.03111	2.04359	0.375564	2.74549	0.00604214	0.479905	2	72129237	72148038	-	protein_coding	CYP26B1
ENSG00000102452	37.0404	1.02881	2.04034	0.327448	3.14191	0.00167851	0.306265	13	101053775	101416508	-	protein_coding	NALCN
ENSG00000268043	457.363	1.0284	2.03976	0.310044	3.31696	0.000910037	0.250635	1	146938743	146996202	+	protein_coding	NBPF12
ENSG00000260802	123.019	1.02693	2.03769	0.377424	2.72091	0.00651033	0.495947	X	111511661	111522399	+	protein_coding	SERTM2
ENSG00000162894	32.309	1.02365	2.03305	0.264063	3.87652	0.000105962	0.0986985	1	206903316	206923247	-	protein_coding	FCMR
ENSG00000139914	17.7944	1.02303	2.03218	0.364382	2.80757	0.00499161	0.452066	14	24131274	24132849	+	protein_coding	FITM1
ENSG00000124120	1611.99	1.02033	2.02838	0.282365	3.61351	0.000302078	0.150108	20	44475873	44494603	+	protein_coding	TTPAL
ENSG00000196208	125.052	1.01975	2.02757	0.37843	2.6947	0.00704525	0.506566	2	11482340	11642788	+	protein_coding	GREB1
ENSG00000115523	30.2274	1.01736	2.02421	0.375853	2.7068	0.00679355	0.503686	2	85685174	85698854	+	protein_coding	GNLY
ENSG00000236928	10.1155	1.01697	2.02367	0.364451	2.79041	0.00526406	0.452887	7	66434633	66435154	-	processed_pseudogene	AC008267.4
ENSG00000224316	6.17642	1.01592	2.02219	0.378041	2.68733	0.0072026	0.507201	7	65773619	65802067	+	unprocessed_pseudogene	GTF2IP5
ENSG00000236267	6.71543	1.00282	2.00391	0.378402	2.65015	0.00804566	0.517239	11	116813203	116814003	-	lncRNA	AP006216.2
ENSG00000154914	127.92	1.00071	2.00098	0.343363	2.91443	0.00356334	0.390948	17	9644697	9729687	+	protein_coding	USP43
ENSG00000227242	16.2921	0.984996	1.97931	0.377197	2.61136	0.00901833	0.536854	1	147019655	147056593	-	unprocessed_pseudogene	NBPF13P
ENSG00000236333	83.4191	0.979202	1.97137	0.377926	2.59099	0.00957007	0.543241	12	72249963	72276954	-	lncRNA	TRHDE-AS1
ENSG00000246090	89.905	0.978629	1.97059	0.375656	2.60512	0.00918424	0.539663	4	99088804	99301356	+	lncRNA	AP002026.1
ENSG00000002726	10.2106	0.977457	1.96899	0.347784	2.81053	0.00494595	0.452066	7	150824626	150861504	+	protein_coding	AOC1
ENSG00000283413	5.11455	0.976838	1.96815	0.353486	2.76344	0.00571952	0.470402	5	159484129	159511687	-	lncRNA	AC008703.1
ENSG00000103056	72.2718	0.973362	1.96341	0.375335	2.59332	0.00950551	0.542088	16	68358326	68448508	-	protein_coding	SMPD3
ENSG00000185518	9.39334	0.973082	1.96303	0.365181	2.66466	0.0077067	0.516863	15	91099949	91301309	+	protein_coding	SV2B
ENSG00000284716	13.4281	0.970638	1.95971	0.376442	2.57845	0.00992438	0.551139	1	7998186	7999934	-	lncRNA	AL034417.3
ENSG00000272727	12.7499	0.969048	1.95755	0.355387	2.72674	0.00639629	0.490909	4	145335262	145343559	-	lncRNA	LINC02266
ENSG00000155657	636.523	0.96567	1.95297	0.345103	2.79821	0.00513871	0.452066	2	178525988	178830802	-	protein_coding	TTN
ENSG00000257817	14.0367	0.965019	1.95209	0.344353	2.80241	0.0050722	0.452066	12	114682291	114767989	+	lncRNA	AC026765.3
ENSG00000166292	70.3701	0.962533	1.94873	0.372316	2.58526	0.00973064	0.547803	17	55719626	55732121	-	protein_coding	TMEM100
ENSG00000185046	34.5166	0.960817	1.94641	0.37661	2.55122	0.0107346	0.569877	12	98726456	99984654	-	protein_coding	ANKS1B
ENSG00000165966	20.5023	0.954677	1.93815	0.361696	2.63944	0.00830426	0.523539	12	41188319	41574745	+	protein_coding	PDZRN4
ENSG00000118094	20.1407	0.951784	1.93426	0.376026	2.53117	0.0113684	0.578171	11	118657315	118679690	-	protein_coding	TREH
ENSG00000287401	25.4287	0.947097	1.92799	0.376804	2.5135	0.011954	0.583241	4	76240739	76312098	-	lncRNA	AC034139.1
ENSG00000250853	67.1203	0.947058	1.92794	0.322784	2.93403	0.00334594	0.386176	5	55530155	55530701	-	processed_pseudogene	RNF138P1
ENSG00000115461	1128.53	0.946296	1.92692	0.372391	2.54114	0.0110493	0.578171	2	216672104	216695549	-	protein_coding	IGFBP5
ENSG00000131080	12.3319	0.945407	1.92573	0.37417	2.52668	0.0115147	0.578171	X	66595636	66639298	-	protein_coding	EDA2R
ENSG00000272632	4.62551	0.944721	1.92482	0.377988	2.49934	0.0124425	0.586794	4	141430830	141431284	+	lncRNA	AC097504.2
ENSG00000206803	3.8406	0.943647	1.92338	0.376843	2.50409	0.0122768	0.586794	1	235915414	235915521	+	snRNA	RNU6-968P
ENSG00000144681	18.3047	0.943362	1.923	0.326437	2.88987	0.00385396	0.410912	3	36380343	36548007	+	protein_coding	STAC
ENSG00000287320	62.3927	0.94287	1.92235	0.37807	2.4939	0.0126348	0.586794	4	34140597	34180729	-	lncRNA	AC110790.1
ENSG00000137968	15.1807	0.940854	1.91966	0.378557	2.48537	0.0129416	0.589939	1	75202130	75611116	-	protein_coding	SLC44A5
ENSG00000248050	48.5147	0.93933	1.91764	0.375687	2.5003	0.0124089	0.586794	8	109644114	109648084	+	lncRNA	AC079061.1
ENSG00000213694	289.774	0.93499	1.91188	0.367668	2.54303	0.0109897	0.578171	9	88990862	89005155	+	protein_coding	S1PR3
ENSG00000065154	1039.43	0.933512	1.90992	0.333053	2.80289	0.00506463	0.452066	10	124397302	124418976	-	protein_coding	OAT
ENSG00000170323	19.2803	0.930488	1.90592	0.333172	2.79282	0.0052251	0.452887	8	81478418	81483236	-	protein_coding	FABP4
ENSG00000225630	167.863	0.920887	1.89328	0.298462	3.08545	0.00203246	0.322862	1	629639	630683	+	unprocessed_pseudogene	MTND2P28
ENSG00000259905	138.512	0.920762	1.89311	0.322804	2.85239	0.00433921	0.431646	15	24101826	24823365	+	lncRNA	PWRN1
ENSG00000095596	6.6891	0.9122	1.88191	0.348414	2.61815	0.00884073	0.535989	10	93073474	93077885	+	protein_coding	CYP26A1
ENSG00000258732	17.8579	0.910165	1.87926	0.37833	2.40575	0.0161395	0.629844	15	22278970	22282872	+	unprocessed_pseudogene	AC025884.1
ENSG00000233695	28.8539	0.906179	1.87408	0.363577	2.4924	0.0126884	0.586794	13	113815629	113845744	+	lncRNA	GAS6-AS1
ENSG00000257949	2.54659	0.905986	1.87382	0.354929	2.55258	0.0106928	0.569135	17	75979239	76000586	+	protein_coding	TEN1
ENSG00000101213	16.6397	0.902479	1.86927	0.363809	2.48064	0.0131147	0.590978	20	63528000	63537376	-	protein_coding	PTK6
ENSG00000253669	12.5039	0.899545	1.86548	0.356094	2.52614	0.0115322	0.578171	8	102805516	102810039	+	lncRNA	GASAL1
ENSG00000163492	57.52	0.899157	1.86498	0.359017	2.50449	0.0122627	0.586794	2	178829756	179050086	-	protein_coding	CCDC141
ENSG00000030304	11.8948	0.899053	1.86484	0.375669	2.3932	0.016702	0.638542	9	110668778	110806558	+	protein_coding	MUSK
ENSG00000079689	16.5683	0.895193	1.85986	0.377668	2.37032	0.0177729	0.648085	6	25652200	25701783	+	protein_coding	SCGN
ENSG00000158806	5.6118	0.894007	1.85833	0.377485	2.36833	0.0178688	0.648085	8	22024124	22036897	+	protein_coding	NPM2
ENSG00000184434	29.413	0.893909	1.8582	0.374453	2.38724	0.0169754	0.639873	9	26993135	27005672	-	protein_coding	LRRC19
ENSG00000112299	2802.06	0.892263	1.85609	0.33966	2.62693	0.00861591	0.525655	6	132680848	132714055	-	protein_coding	VNN1
ENSG00000181036	9.91399	0.891779	1.85546	0.378504	2.35606	0.0184697	0.656016	1	159800510	159816257	+	protein_coding	FCRL6
ENSG00000112494	37.3261	0.888164	1.85082	0.368423	2.41072	0.0159211	0.627414	6	167271168	167316014	+	protein_coding	UNC93A
ENSG00000249604	27.8285	0.885806	1.8478	0.356401	2.48542	0.0129397	0.589939	4	107936030	107941255	-	lncRNA	AC096564.2
ENSG00000156006	614.16	0.885289	1.84713	0.333289	2.65622	0.00790218	0.516863	8	18391281	18401218	+	protein_coding	NAT2
ENSG00000157502	61.7678	0.884839	1.84656	0.338941	2.6106	0.00903838	0.536854	X	106168304	106208956	+	protein_coding	PWWP3B
ENSG00000012124	18.368	0.884311	1.84588	0.372917	2.37134	0.0177239	0.648085	19	35319260	35347361	+	protein_coding	CD22
ENSG00000122224	21.3021	0.879808	1.84013	0.323989	2.71555	0.00661658	0.498482	1	160796073	160828261	+	protein_coding	LY9
ENSG00000186310	14.5991	0.879489	1.83972	0.358152	2.45563	0.0140638	0.60478	X	93670929	93673578	-	protein_coding	NAP1L3
ENSG00000154080	475.021	0.877892	1.83769	0.374729	2.34274	0.0191429	0.663082	18	26906480	27185308	-	protein_coding	CHST9
ENSG00000171885	33.4627	0.87778	1.83755	0.378405	2.31968	0.0203581	0.672962	18	26852042	26865771	-	protein_coding	AQP4
ENSG00000183833	12.3123	0.877483	1.83717	0.344494	2.54716	0.0108602	0.575058	3	119703021	119767102	+	protein_coding	MAATS1
ENSG00000214279	22.3888	0.876483	1.83589	0.330762	2.64989	0.00805188	0.517239	10	133453927	133523558	+	protein_coding	SCART1
ENSG00000116761	1559.26	0.872861	1.83129	0.340294	2.56502	0.010317	0.562278	1	70411217	70439851	+	protein_coding	CTH
ENSG00000273599	3.36414	0.872684	1.83107	0.368916	2.36554	0.018004	0.649968	10	124996063	125001491	+	lncRNA	AL731571.1
ENSG00000237471	2.59715	0.870967	1.82889	0.353866	2.46129	0.0138439	0.603803	7	45940448	45986472	+	lncRNA	AC073115.2
ENSG00000143341	861.447	0.870374	1.82814	0.267347	3.2556	0.00113155	0.260535	1	185734390	186190949	+	protein_coding	HMCN1
ENSG00000164039	421.204	0.868705	1.82602	0.342035	2.53981	0.0110912	0.578171	4	103077591	103099870	-	protein_coding	BDH2
ENSG00000134769	117.112	0.86859	1.82588	0.34543	2.51452	0.0119196	0.583241	18	34493289	34891844	+	protein_coding	DTNA
ENSG00000255993	11.6604	0.866754	1.82356	0.368694	2.35088	0.0187293	0.656601	12	18692761	18694096	+	processed_pseudogene	PSMC1P9
ENSG00000181847	14.3182	0.865249	1.82165	0.340533	2.54087	0.0110578	0.578171	3	114276912	114310288	+	protein_coding	TIGIT
ENSG00000240086	30.9999	0.86486	1.82116	0.377563	2.29064	0.0219842	0.686739	3	135138468	135439888	-	lncRNA	AC092969.1
ENSG00000081051	27.4187	0.864422	1.82061	0.375235	2.30368	0.0212404	0.682565	4	73431137	73456174	+	protein_coding	AFP
ENSG00000187686	4.31624	0.862713	1.81846	0.377898	2.28293	0.0224346	0.689081	11	125113160	125126781	+	transcribed_processed_pseudogene	KRT18P59
ENSG00000256751	80.4621	0.860425	1.81557	0.327543	2.62691	0.00861648	0.525655	12	14567392	14624191	+	lncRNA	PLBD1-AS1
ENSG00000110975	14.635	0.859191	1.81402	0.370591	2.31843	0.0204258	0.672962	12	33374237	33439819	-	protein_coding	SYT10
ENSG00000143195	91.3734	0.85761	1.81203	0.360074	2.38176	0.01723	0.639873	1	166895710	166975540	-	protein_coding	ILDR2
ENSG00000164825	191.548	0.857055	1.81134	0.339007	2.52814	0.011467	0.578171	8	6870591	6877936	-	protein_coding	DEFB1
ENSG00000225963	4.43145	0.856372	1.81048	0.367732	2.3288	0.0198699	0.672962	2	230121369	230174223	+	lncRNA	AC009950.1
ENSG00000257940	6.48885	0.855436	1.80931	0.348335	2.45578	0.0140577	0.60478	12	87816485	87817831	+	lncRNA	AC079598.1
ENSG00000213549	24.0139	0.8523	1.80538	0.371814	2.29227	0.0218899	0.685883	7	76113025	76113400	-	processed_pseudogene	AC005077.1
ENSG00000173391	5.9661	0.851332	1.80417	0.372848	2.28332	0.0224116	0.689081	12	10158300	10172138	-	protein_coding	OLR1
ENSG00000132854	57.1556	0.850824	1.80353	0.37842	2.24836	0.0245534	0.70398	1	62236164	62319434	-	protein_coding	KANK4
ENSG00000246596	46.9031	0.849615	1.80202	0.290738	2.92227	0.00347492	0.389886	5	177619058	177672209	-	transcribed_unprocessed_pseudogene	AC139795.1
ENSG00000205809	4.94207	0.849394	1.80174	0.378478	2.24424	0.0248172	0.70398	12	10426853	10442300	-	protein_coding	KLRC2
ENSG00000228218	3.64709	0.848758	1.80095	0.35024	2.42336	0.0153776	0.621528	17	76225750	76226806	-	processed_pseudogene	ATF4P3
ENSG00000100170	66.8	0.843914	1.79491	0.335608	2.51458	0.0119173	0.583241	22	32043260	32113029	+	protein_coding	SLC5A1
ENSG00000264623	4.01703	0.84372	1.79467	0.378005	2.23203	0.0256128	0.70398	3	114743444	114743525	-	miRNA	MIR4796
ENSG00000267452	15.0561	0.843315	1.79417	0.361149	2.33509	0.0195387	0.669544	17	51336645	51521401	+	lncRNA	LINC02073
ENSG00000251667	16.6815	0.843087	1.79388	0.377696	2.23219	0.0256027	0.70398	5	176308062	176309013	+	processed_pseudogene	BRCC3P1
ENSG00000286081	53.694	0.842354	1.79297	0.37676	2.23578	0.0253661	0.70398	2	150150632	150166266	-	lncRNA	AC016682.1
ENSG00000105398	6374.45	0.842006	1.79254	0.320593	2.6264	0.00862936	0.525655	19	47870466	47886315	-	protein_coding	SULT2A1
ENSG00000198650	29832.9	0.841615	1.79206	0.378196	2.22534	0.0260583	0.704353	16	71565659	71577092	-	protein_coding	TAT
ENSG00000069431	3264.42	0.841022	1.79132	0.2197	3.82804	0.000129166	0.101803	12	21797400	21942529	-	protein_coding	ABCC9
ENSG00000134539	168.353	0.840534	1.79071	0.260145	3.23103	0.00123347	0.264416	12	10226057	10329608	+	protein_coding	KLRD1
ENSG00000256450	14.8725	0.839793	1.78979	0.374004	2.24541	0.0247417	0.70398	12	16513444	16514371	+	processed_pseudogene	AC007552.1
ENSG00000135960	4.33226	0.839698	1.78968	0.351929	2.38599	0.0170334	0.639873	2	108894470	108989372	-	protein_coding	EDAR
ENSG00000283162	7.19646	0.839311	1.7892	0.371208	2.26103	0.0237577	0.70398	9	38433695	38543880	+	transcribed_unprocessed_pseudogene	AL390726.5
ENSG00000110848	67.5125	0.838268	1.7879	0.370713	2.26123	0.023745	0.70398	12	9752485	9760901	-	protein_coding	CD69
ENSG00000231768	5.95032	0.836423	1.78562	0.371308	2.25264	0.0242819	0.70398	1	234527886	234531803	-	lncRNA	LINC01354
ENSG00000207588	4.90347	0.835853	1.78491	0.378482	2.20843	0.0272142	0.712092	7	128081860	128081960	+	miRNA	MIR593
ENSG00000151552	647.719	0.83509	1.78397	0.314441	2.65579	0.00791224	0.516863	4	17460260	17512206	-	protein_coding	QDPR
ENSG00000245164	28.2245	0.834439	1.78316	0.32358	2.57877	0.00991521	0.551139	8	125859720	126292788	-	lncRNA	LINC00861
ENSG00000123358	114.648	0.833972	1.78259	0.378549	2.20308	0.0275893	0.715647	12	52022831	52059507	+	protein_coding	NR4A1
ENSG00000206869	9.8049	0.8324	1.78065	0.364878	2.28131	0.02253	0.689081	2	164687642	164687777	-	snoRNA	SNORA70F
ENSG00000158050	11.7935	0.831409	1.77942	0.37818	2.19845	0.0279172	0.719597	2	96143168	96145440	-	protein_coding	DUSP2
ENSG00000186458	16.5503	0.831252	1.77923	0.352805	2.35612	0.0184669	0.656016	20	257723	261096	+	protein_coding	DEFB132
ENSG00000225008	7.64061	0.831002	1.77892	0.361303	2.30001	0.0214474	0.682565	X	155290359	155291353	-	processed_pseudogene	AC234781.2
ENSG00000279878	68.6425	0.830769	1.77863	0.371335	2.23725	0.0252699	0.70398	11	61525707	61526602	-	TEC	AP003108.5
ENSG00000260201	2.59073	0.829794	1.77743	0.343584	2.41511	0.0157304	0.622294	16	20580998	20586640	+	lncRNA	AC141273.1
ENSG00000165060	226.172	0.828642	1.77601	0.256522	3.23029	0.00123664	0.264416	9	69035562	69100178	+	protein_coding	FXN
ENSG00000071205	192.32	0.827324	1.77439	0.226493	3.65275	0.000259445	0.140807	4	147732062	148072776	+	protein_coding	ARHGAP10
ENSG00000285958	3.5896	0.826309	1.77314	0.343821	2.40331	0.0162474	0.630573	10	52946430	52955585	-	lncRNA	AC073174.1
ENSG00000117834	154.712	0.825659	1.77234	0.378552	2.1811	0.0291763	0.736305	1	48222684	48248644	+	protein_coding	SLC5A9
ENSG00000120262	24.8083	0.82503	1.77157	0.340005	2.42652	0.0152444	0.621528	6	151494016	151621193	+	protein_coding	CCDC170
ENSG00000081479	216.529	0.824712	1.77118	0.364527	2.26242	0.0236715	0.70398	2	169127108	169362534	-	protein_coding	LRP2
ENSG00000227038	226.792	0.824323	1.7707	0.336617	2.44885	0.0143315	0.605981	7	76090430	76108779	-	transcribed_unprocessed_pseudogene	GTF2IP7
ENSG00000272777	14.7197	0.824081	1.77041	0.354431	2.32508	0.0200678	0.672962	4	99067255	99068125	-	lncRNA	AC019131.2
ENSG00000279722	38.717	0.822971	1.76905	0.291799	2.82033	0.00479739	0.442829	16	53487606	53489943	-	TEC	AC007342.7
ENSG00000127083	15.0108	0.819896	1.76528	0.377738	2.17054	0.0299658	0.737623	9	92414244	92424461	-	protein_coding	OMD
ENSG00000236700	28.9222	0.818945	1.76412	0.37384	2.19063	0.0284787	0.724967	6	134343306	134504581	+	lncRNA	LINC01010
ENSG00000132846	158.719	0.817153	1.76193	0.31018	2.63445	0.0084274	0.525567	5	77072071	77087285	-	protein_coding	ZBED3
ENSG00000227885	4.79326	0.817109	1.76187	0.362822	2.2521	0.0243163	0.70398	6	53739265	53794904	-	lncRNA	AL590652.1
ENSG00000198948	1617.09	0.816856	1.76156	0.27185	3.00481	0.00265751	0.342917	4	169986596	170033031	-	protein_coding	MFAP3L
ENSG00000198796	415.856	0.814963	1.75925	0.376017	2.16736	0.0302076	0.737623	18	58481246	58629091	-	protein_coding	ALPK2
ENSG00000168229	22.3819	0.812948	1.7568	0.326177	2.49235	0.0126901	0.586794	14	52267697	52276724	+	protein_coding	PTGDR
ENSG00000138615	41.3379	0.812598	1.75637	0.374622	2.16912	0.0300739	0.737623	15	65194759	65211473	-	protein_coding	CILP
ENSG00000279159	206.079	0.811455	1.75498	0.374966	2.16408	0.0304583	0.737623	22	29978949	30028236	-	lncRNA	AC003681.1
ENSG00000152518	627.623	0.806542	1.74901	0.215041	3.75065	0.000176379	0.129084	2	43222401	43226606	-	protein_coding	ZFP36L2
ENSG00000127249	38.105	0.804694	1.74678	0.354533	2.26973	0.023224	0.698174	3	193398966	193593111	-	protein_coding	ATP13A4
ENSG00000250802	90.8076	0.799638	1.74066	0.329801	2.4246	0.0153251	0.621528	5	77086687	77166909	+	lncRNA	ZBED3-AS1
ENSG00000271009	19.3277	0.799515	1.74052	0.355714	2.24764	0.0245995	0.70398	16	73060244	73062316	+	lncRNA	AC116667.1
ENSG00000119913	7.14533	0.799334	1.7403	0.378141	2.11385	0.034528	0.771155	10	112283399	112305038	+	protein_coding	TECTB
ENSG00000134183	3.91233	0.797823	1.73848	0.370106	2.15566	0.0311101	0.737623	1	109603253	109619929	-	protein_coding	GNAT2
ENSG00000207336	2.2144	0.79773	1.73836	0.361357	2.2076	0.0272724	NA	5	74725098	74725204	-	snRNA	RNU6-658P
ENSG00000230437	2.26098	0.795886	1.73614	0.316267	2.5165	0.0118528	0.583241	20	12305612	12316485	-	lncRNA	AL136460.1
ENSG00000285417	8.69734	0.795722	1.73595	0.369477	2.15364	0.0312681	0.739038	1	206035252	206062257	+	transcribed_unitary_pseudogene	BX571818.1
ENSG00000174171	7.10142	0.793345	1.73309	0.376817	2.10538	0.0352578	0.771155	15	41892776	41899528	+	lncRNA	AC020659.1
ENSG00000277879	32.9849	0.792816	1.73245	0.370937	2.13733	0.0325709	0.753434	10	117267115	117268668	-	lncRNA	AL391988.1
ENSG00000118515	2352.91	0.792513	1.73209	0.336777	2.35323	0.0186114	0.656601	6	134169245	134318112	-	protein_coding	SGK1
ENSG00000259670	6.3919	0.792182	1.73169	0.358858	2.20751	0.0272786	0.712092	15	48783189	48784121	+	lncRNA	AC012379.1
ENSG00000254031	7.452	0.791827	1.73127	0.374189	2.11612	0.0343349	0.771155	8	71155453	71204223	+	lncRNA	AC022858.1
ENSG00000099139	135.43	0.791679	1.73109	0.277523	2.85267	0.00433542	0.431646	9	75890643	76362339	+	protein_coding	PCSK5
ENSG00000286789	47.1406	0.791186	1.7305	0.378124	2.0924	0.0364029	0.775272	10	133541808	133542575	+	lncRNA	AL161645.2
ENSG00000259345	14.2097	0.788917	1.72778	0.375553	2.10068	0.0356689	0.771155	15	38865321	39427195	-	lncRNA	AC013652.1
ENSG00000150893	263.409	0.788894	1.72775	0.377837	2.08792	0.0368047	0.775272	13	38687076	38887131	+	protein_coding	FREM2
ENSG00000236849	34.6223	0.787901	1.72656	0.307418	2.56297	0.0103782	0.562558	9	72871129	72874135	-	lncRNA	LINC01474
ENSG00000249364	673.618	0.787205	1.72573	0.374461	2.10224	0.0355324	0.771155	5	67379377	67806600	+	lncRNA	AC112206.2
ENSG00000082293	14.1222	0.786368	1.72473	0.378506	2.07756	0.0377504	0.775272	6	69866555	70212468	+	protein_coding	COL19A1
ENSG00000166035	1041.44	0.785765	1.72401	0.338667	2.32017	0.0203318	0.672962	15	58410568	58569844	+	protein_coding	LIPC
ENSG00000132437	371.423	0.784648	1.72267	0.369301	2.12468	0.0336129	0.764287	7	50458435	50565405	-	protein_coding	DDC
ENSG00000287284	16.7296	0.7836	1.72142	0.363502	2.1557	0.0311072	0.737623	2	18939696	18946650	+	lncRNA	AC130814.1
ENSG00000241224	113.852	0.782115	1.71965	0.374861	2.08642	0.0369408	0.775272	3	109118251	109151401	+	protein_coding	C3orf85
ENSG00000080573	175.34	0.780053	1.71719	0.344651	2.26331	0.0236165	0.70398	19	9959560	10010504	-	protein_coding	COL5A3
ENSG00000185710	8.50861	0.777747	1.71445	0.321255	2.42097	0.0154793	0.621528	16	21879337	21919156	-	transcribed_unprocessed_pseudogene	SMG1P4
ENSG00000113070	38.3173	0.774689	1.71082	0.324827	2.38493	0.0170825	0.639873	5	140332842	140346603	-	protein_coding	HBEGF
ENSG00000270605	35.1511	0.774107	1.71013	0.367734	2.10507	0.0352851	0.771155	1	28239508	28241453	-	lncRNA	AL353622.1
ENSG00000248527	705.669	0.773653	1.70959	0.310463	2.49193	0.0127051	0.586794	1	633695	634376	+	unprocessed_pseudogene	MTATP6P1
ENSG00000101134	5.06619	0.771806	1.70741	0.37855	2.03884	0.0414655	0.791373	20	54475592	54651169	+	protein_coding	DOK5
ENSG00000271367	2.82627	0.769898	1.70515	0.364413	2.11271	0.0346258	0.771155	6	53350157	53350705	+	lncRNA	AL034374.1
ENSG00000087076	27.7001	0.769752	1.70498	0.363111	2.11988	0.0340164	0.768942	19	48813017	48836510	-	protein_coding	HSD17B14
ENSG00000074276	595.97	0.769091	1.7042	0.335486	2.29247	0.0218785	0.685883	5	176542510	176595974	+	protein_coding	CDHR2
ENSG00000224714	2.08806	0.76905	1.70415	0.350451	2.19445	0.0282028	NA	10	64901135	65017639	-	lncRNA	LINC02671
ENSG00000109819	3091.29	0.768459	1.70345	0.378517	2.03018	0.0423382	0.797249	4	23755040	23904089	-	protein_coding	PPARGC1A
ENSG00000248559	2.11893	0.767105	1.70185	0.326832	2.3471	0.0189204	NA	5	134399494	134401921	+	lncRNA	AC109454.2
ENSG00000272510	12.3305	0.766696	1.70137	0.343667	2.23093	0.025686	0.70398	1	15565610	15565956	-	lncRNA	AL121992.3
ENSG00000260653	18.3013	0.766599	1.70126	0.372467	2.05817	0.0395742	0.788866	7	57404171	57419535	+	lncRNA	AC237221.1
ENSG00000066813	4509.32	0.76551	1.69997	0.367298	2.08417	0.0371451	0.775272	16	20536225	20576427	-	protein_coding	ACSM2B
ENSG00000286889	3.28113	0.765238	1.69965	0.371624	2.05917	0.0394778	0.788866	2	156803338	156891160	+	lncRNA	AC096589.1
ENSG00000189419	111.186	0.765203	1.69961	0.377187	2.02871	0.042488	0.797249	15	100344046	100350725	-	lncRNA	SPATA41
ENSG00000124721	4.44708	0.765163	1.69956	0.378013	2.02417	0.0429524	0.797249	6	38715310	39030792	+	protein_coding	DNAH8
ENSG00000197980	15.1494	0.764318	1.69857	0.363474	2.10281	0.035482	0.771155	3	156825480	157046129	+	protein_coding	LEKR1
ENSG00000255648	5.55021	0.764195	1.69842	0.370789	2.061	0.0393035	0.788866	12	18714794	18737878	+	lncRNA	AC087242.1
ENSG00000183918	17.8369	0.763568	1.69768	0.353115	2.16238	0.0305891	0.737623	X	124227867	124373197	+	protein_coding	SH2D1A
ENSG00000179774	7.34078	0.762514	1.69644	0.377514	2.01983	0.043401	0.797249	10	68230594	68232113	-	protein_coding	ATOH7
ENSG00000203900	16.2616	0.759659	1.69309	0.365782	2.07681	0.0378192	0.775272	20	63359987	63371177	+	lncRNA	AL121827.1
ENSG00000278945	3.19998	0.759571	1.69299	0.364241	2.08535	0.0370371	0.775272	11	116609994	116610094	-	TEC	AP000770.1
ENSG00000116690	2800.37	0.75835	1.69156	0.204906	3.70097	0.00021478	0.140807	1	186296278	186314562	+	protein_coding	PRG4
ENSG00000119138	1323.47	0.757428	1.69047	0.294258	2.57403	0.0100523	0.55374	9	70384596	70414624	-	protein_coding	KLF9
ENSG00000181072	35.4313	0.757396	1.69044	0.343004	2.20813	0.0272352	0.712092	7	136868668	137020255	+	protein_coding	CHRM2
ENSG00000008311	2851.26	0.756628	1.68954	0.360124	2.10102	0.0356394	0.771155	7	122073548	122144255	-	protein_coding	AASS
ENSG00000111796	28.0695	0.756525	1.68942	0.280656	2.69556	0.00702696	0.506566	12	9594550	9607916	-	protein_coding	KLRB1
ENSG00000253981	21.6727	0.756342	1.6892	0.378453	1.99851	0.0456616	0.806384	8	8236002	8244667	-	transcribed_unprocessed_pseudogene	ALG1L13P
ENSG00000120328	12.3505	0.756007	1.68881	0.335376	2.25421	0.0241832	0.70398	5	141208696	141212571	+	protein_coding	PCDHB12
ENSG00000184155	9.05474	0.755982	1.68878	0.369415	2.04643	0.0407141	0.791373	1	159535077	159536007	-	protein_coding	OR10J5
ENSG00000138771	1044.4	0.755235	1.68791	0.304939	2.47667	0.0132613	0.593649	4	76435228	76783253	+	protein_coding	SHROOM3
ENSG00000197254	2.8759	0.75383	1.68626	0.337453	2.23388	0.0254908	0.70398	11	58685085	58691861	+	processed_pseudogene	AP000445.1
ENSG00000112936	4557.13	0.753178	1.6855	0.300009	2.51052	0.0120555	0.585285	5	40909496	40984643	+	protein_coding	C7
ENSG00000278399	2.65655	0.752037	1.68417	0.365376	2.05826	0.0395655	0.788866	12	56981210	56985960	-	unprocessed_pseudogene	AC026120.1
ENSG00000123201	6.7271	0.75134	1.68336	0.322686	2.32839	0.0198912	0.672962	13	50994510	51080862	-	transcribed_unitary_pseudogene	GUCY1B2
ENSG00000162688	2657.67	0.750754	1.68267	0.322299	2.32937	0.0198394	0.672962	1	99850360	99924023	+	protein_coding	AGL
ENSG00000183747	3654.32	0.750222	1.68205	0.378505	1.98206	0.047472	0.817608	16	20451460	20487669	+	protein_coding	ACSM2A
ENSG00000285347	1.91602	0.748743	1.68033	0.330996	2.26209	0.0236917	NA	20	38260174	38293892	+	lncRNA	AL359555.4
ENSG00000242860	3.37291	0.74796	1.67942	0.366381	2.04148	0.0412031	0.791373	1	62072447	62072741	+	misc_RNA	RN7SL180P
ENSG00000178726	111.406	0.747199	1.67853	0.353787	2.112	0.0346861	0.771155	20	23045632	23049741	-	protein_coding	THBD
ENSG00000228327	9.58587	0.746558	1.67779	0.367881	2.02935	0.0424226	0.797249	1	725884	778626	-	transcribed_unprocessed_pseudogene	AL669831.1
ENSG00000232832	3.56844	0.746163	1.67733	0.345291	2.16097	0.0306978	0.737623	3	198038320	198039234	-	lncRNA	LMLN-AS1
ENSG00000144407	5.17495	0.746126	1.67728	0.3769	1.97964	0.0477445	0.818512	2	208359713	208854503	+	protein_coding	PTH2R
ENSG00000224477	1.88164	0.746052	1.6772	0.326784	2.28301	0.0224295	NA	6	160698287	160700632	+	lncRNA	AL109933.1
ENSG00000286896	2.63947	0.744531	1.67543	0.344392	2.16187	0.030628	0.737623	4	139568572	139580143	+	lncRNA	AC112236.3
ENSG00000248685	141.937	0.742517	1.67309	0.374812	1.98104	0.0475871	0.817608	4	34120089	34335351	-	lncRNA	LINC02484
ENSG00000267272	11.3125	0.741325	1.67171	0.356998	2.07655	0.0378428	0.775272	1	87129764	87169198	+	lncRNA	LINC01140
ENSG00000121966	181.562	0.741256	1.67163	0.361949	2.04796	0.040564	0.791373	2	136114348	136118165	-	protein_coding	CXCR4
ENSG00000213065	1.48542	0.739411	1.66949	0.310824	2.37888	0.0173655	NA	6	167767082	167768568	-	processed_pseudogene	AL009178.1
ENSG00000117155	347.195	0.737509	1.66729	0.235251	3.13498	0.00171864	0.306265	1	84643706	84690803	-	protein_coding	SSX2IP
ENSG00000280432	43.5939	0.736874	1.66656	0.300677	2.45072	0.0142571	0.605981	21	16525918	16527019	+	TEC	AP000962.2
ENSG00000261012	641.732	0.736634	1.66628	0.290527	2.53551	0.0112285	0.578171	2	20999312	21000917	-	lncRNA	AC115619.1
ENSG00000143355	22.806	0.735606	1.6651	0.36218	2.03105	0.0422498	0.797249	1	197911901	197935478	+	protein_coding	LHX9
ENSG00000200183	3.54263	0.731806	1.66072	0.37217	1.96632	0.0492613	0.822823	12	50656972	50657078	+	snRNA	RNU6-238P
ENSG00000142623	2.88442	0.731497	1.66036	0.331675	2.20546	0.0274216	0.714916	1	17205127	17246007	+	protein_coding	PADI1
ENSG00000152779	27.1834	0.730283	1.65896	0.369526	1.97627	0.0481241	0.819555	10	89430298	89556641	-	protein_coding	SLC16A12
ENSG00000008277	21.5391	0.730152	1.65881	0.355705	2.05269	0.0401028	0.791373	7	87934142	88202889	+	protein_coding	ADAM22
ENSG00000139144	1380.97	0.727394	1.65565	0.298897	2.4336	0.0149496	0.61721	12	18247613	18648416	+	protein_coding	PIK3C2G
ENSG00000188783	130.209	0.725581	1.65357	0.25709	2.82229	0.00476825	0.442829	1	203475805	203491352	+	protein_coding	PRELP
ENSG00000144659	494.15	0.725547	1.65353	0.259298	2.79812	0.00514013	0.452066	3	39383369	39397351	+	protein_coding	SLC25A38
ENSG00000259577	3.33172	0.725245	1.65318	0.354622	2.04512	0.0408428	0.791373	15	52179998	52206915	+	lncRNA	CERNA1
ENSG00000151892	1218.05	0.724737	1.6526	0.266809	2.71631	0.00660135	0.498482	10	116056924	116273467	-	protein_coding	GFRA1
ENSG00000110243	1495.17	0.724557	1.65239	0.366929	1.97465	0.0483075	0.819555	11	116789366	116792420	-	protein_coding	APOA5
ENSG00000165140	2011.21	0.723265	1.65091	0.340537	2.12389	0.033679	0.764287	9	94603132	94640249	-	protein_coding	FBP1
ENSG00000083067	28.3688	0.722325	1.64984	0.367088	1.96771	0.0491009	0.822823	9	70529062	71446904	-	protein_coding	TRPM3
ENSG00000179023	111.489	0.721842	1.64929	0.358067	2.01594	0.043806	0.797249	1	18480981	18486126	+	protein_coding	KLHDC7A
ENSG00000103489	47.3863	0.721596	1.649	0.244614	2.94994	0.00317837	0.383124	16	17101768	17470960	-	protein_coding	XYLT1
ENSG00000243694	288.376	0.721274	1.64864	0.335852	2.14759	0.0317462	0.744328	3	80993853	81105182	+	lncRNA	LINC02027
ENSG00000136546	125.504	0.72112	1.64846	0.362167	1.99113	0.0464671	0.811768	2	166403572	166611482	-	protein_coding	SCN7A
ENSG00000145545	1271.8	0.720933	1.64825	0.276868	2.60389	0.00921736	0.539663	5	6633426	6674386	+	protein_coding	SRD5A1
ENSG00000204971	2.03489	0.718664	1.64566	0.356225	2.01745	0.0436491	NA	11	72163321	72209241	-	lncRNA	AP000812.1
ENSG00000124203	25.2439	0.716728	1.64345	0.323402	2.21621	0.0266771	0.709957	20	59123380	59259113	+	protein_coding	ZNF831
ENSG00000144331	206.437	0.715563	1.64212	0.353239	2.02572	0.0427937	0.797249	2	179441981	179861612	-	protein_coding	ZNF385B
ENSG00000255100	2.62084	0.713619	1.63991	0.356396	2.00232	0.0452504	0.806384	11	76782580	76783062	-	lncRNA	AP003119.2
ENSG00000167588	850.683	0.713236	1.63948	0.320792	2.22336	0.0261916	0.704353	12	50103981	50111313	+	protein_coding	GPD1
ENSG00000030419	197	0.713155	1.63939	0.303314	2.35121	0.0187123	0.656601	2	212999690	213152427	-	protein_coding	IKZF2
ENSG00000271992	49.7681	0.711884	1.63794	0.338308	2.10425	0.0353569	0.771155	1	70445070	70445536	+	lncRNA	AL354872.2
ENSG00000125675	105.167	0.71153	1.63754	0.344165	2.06741	0.0386958	0.784011	X	123184152	123490915	+	protein_coding	GRIA3
ENSG00000132465	382.613	0.710024	1.63583	0.349575	2.0311	0.0422444	0.797249	4	70655540	70681817	-	protein_coding	JCHAIN
ENSG00000233170	2.53625	0.709698	1.63546	0.332272	2.1359	0.0326879	0.753434	8	37747337	37748004	-	processed_pseudogene	AC138356.2
ENSG00000214787	54.7129	0.708844	1.63449	0.319003	2.22206	0.0262792	0.705785	11	60200269	60243137	-	protein_coding	MS4A4E
ENSG00000236946	2.63933	0.708567	1.63418	0.347112	2.04132	0.0412187	0.791373	12	68035766	68036853	+	processed_pseudogene	HNRNPA1P70
ENSG00000121316	115.668	0.707099	1.63252	0.268867	2.62992	0.00854046	0.525655	12	14503660	14567883	-	protein_coding	PLBD1
ENSG00000109919	2317.95	0.706417	1.63175	0.201127	3.51229	0.000444268	0.175076	11	47617314	47642607	-	protein_coding	MTCH2
ENSG00000225673	11.9546	0.706196	1.6315	0.345275	2.04531	0.0408239	0.791373	3	60730054	60730644	-	processed_pseudogene	AC104164.1
ENSG00000277566	14.3651	0.705615	1.63084	0.336481	2.09704	0.0359899	0.773876	12	113249465	113250042	+	lncRNA	AC089999.2
ENSG00000071991	169.299	0.704939	1.63008	0.35268	1.99881	0.0456293	0.806384	18	66501082	66604138	-	protein_coding	CDH19
ENSG00000155957	248.167	0.704547	1.62963	0.222843	3.16163	0.00156887	0.30046	12	66135845	66170072	-	protein_coding	TMBIM4
ENSG00000106952	16.7165	0.703086	1.62798	0.334131	2.10422	0.035359	0.771155	9	114893342	114930595	-	protein_coding	TNFSF8
ENSG00000265158	158.327	0.701031	1.62567	0.343094	2.04326	0.0410266	0.791373	18	31724197	31726956	+	transcribed_processed_pseudogene	LRRC37A7P
ENSG00000158169	591.352	0.697247	1.62141	0.300549	2.31991	0.0203455	0.672962	9	95099053	95426796	-	protein_coding	FANCC
ENSG00000267702	257.902	0.696339	1.62039	0.312997	2.22475	0.0260983	0.704353	18	13486461	13490676	+	lncRNA	AP005131.6
ENSG00000124731	24.7474	0.695706	1.61968	0.349488	1.99064	0.0465204	0.812007	6	41267925	41286682	-	protein_coding	TREM1
ENSG00000126246	28.385	0.695292	1.61921	0.344909	2.01587	0.0438134	0.797249	19	35738800	35742453	-	protein_coding	IGFLR1
ENSG00000140090	19.0839	0.694443	1.61826	0.318186	2.1825	0.0290723	0.735418	14	92322580	92501483	+	protein_coding	SLC24A4
ENSG00000267530	2.05181	0.691804	1.6153	0.341209	2.02751	0.0426102	NA	19	782754	786092	+	lncRNA	LINC01836
ENSG00000117054	2258.79	0.69171	1.6152	0.291892	2.36975	0.0178001	0.648085	1	75724346	75787575	+	protein_coding	ACADM
ENSG00000196562	643.663	0.691082	1.61449	0.303827	2.27459	0.0229307	0.696345	20	47656347	47786616	-	protein_coding	SULF2
ENSG00000178445	2399.54	0.691047	1.61445	0.315332	2.19149	0.0284161	0.724967	9	6532463	6645783	-	protein_coding	GLDC
ENSG00000235885	2.45132	0.690413	1.61374	0.317862	2.17205	0.0298519	0.737623	2	67086445	67311439	+	lncRNA	LINC01828
ENSG00000237481	15.3368	0.689392	1.6126	0.342384	2.01351	0.0440612	0.797249	1	229319402	229323087	+	lncRNA	AL117350.1
ENSG00000172215	21.5766	0.682539	1.60496	0.329115	2.07386	0.0380921	0.775272	3	45940932	45948351	+	protein_coding	CXCR6
ENSG00000114473	78.315	0.678755	1.60076	0.245633	2.76328	0.00572228	0.470402	3	197889076	197960142	-	protein_coding	IQCG
ENSG00000145675	4197.95	0.678511	1.60049	0.294923	2.30063	0.0214124	0.682565	5	68215755	68301821	+	protein_coding	PIK3R1
ENSG00000146285	58.5025	0.677443	1.5993	0.327106	2.07102	0.0383568	0.77977	6	107702153	107824317	-	protein_coding	SCML4
ENSG00000154930	160.59	0.676399	1.59815	0.284502	2.37748	0.0174313	0.643609	20	25006229	25058980	-	protein_coding	ACSS1
ENSG00000262801	99.5317	0.674645	1.5962	0.343298	1.96519	0.0493925	0.822823	16	13246231	13563388	+	lncRNA	U91319.1
ENSG00000178750	1.68591	0.674569	1.59612	0.323049	2.08813	0.0367858	NA	3	94014364	94028597	-	protein_coding	STX19
ENSG00000153822	41.6429	0.674561	1.59611	0.303987	2.21904	0.0264837	0.707685	17	70053428	70135608	+	protein_coding	KCNJ16
ENSG00000120907	2903.17	0.672794	1.59416	0.167638	4.01338	5.98553e-05	0.0766597	8	26748149	26867278	-	protein_coding	ADRA1A
ENSG00000286517	2.64931	0.672579	1.59392	0.325815	2.06429	0.0389898	0.785623	21	36526279	36542855	-	lncRNA	AP000696.2
ENSG00000163069	273.954	0.671781	1.59304	0.236633	2.83892	0.00452669	0.436369	4	52020705	52038482	-	protein_coding	SGCB
ENSG00000171503	2094.96	0.670968	1.59214	0.189498	3.54077	0.000398963	0.170324	4	158672124	158709623	+	protein_coding	ETFDH
ENSG00000152078	4018.28	0.669508	1.59053	0.296808	2.2557	0.0240896	0.70398	1	95117354	95197607	+	protein_coding	TLCD4
ENSG00000186297	5.38098	0.669304	1.59031	0.313326	2.13613	0.0326691	0.753434	15	26866910	26949208	+	protein_coding	GABRA5
ENSG00000136250	236.215	0.667532	1.58835	0.260016	2.56728	0.0102501	0.561619	7	36512940	36724549	-	protein_coding	AOAH
ENSG00000185345	54.0615	0.665864	1.58652	0.331584	2.00813	0.0446298	0.801536	6	161347416	162727771	-	protein_coding	PRKN
ENSG00000170417	114.805	0.66435	1.58485	0.324675	2.0462	0.0407369	0.791373	2	102736904	103019900	+	protein_coding	TMEM182
ENSG00000101981	9674.51	0.662495	1.58282	0.305043	2.17181	0.0298701	0.737623	X	139530757	139563458	+	protein_coding	F9
ENSG00000280365	63.8078	0.661868	1.58213	0.328592	2.01425	0.0439828	0.797249	18	44732574	44733315	+	TEC	AC021766.1
ENSG00000080546	479.028	0.660622	1.58076	0.305686	2.16111	0.0306868	0.737623	6	108986436	109094819	-	protein_coding	SESN1
ENSG00000183087	156.517	0.660508	1.58064	0.268111	2.46356	0.0137563	0.603803	13	113820548	113864076	-	protein_coding	GAS6
ENSG00000265494	2.16811	0.659941	1.58002	0.334557	1.97258	0.0485435	NA	17	13909230	13911212	+	lncRNA	AC005304.2
ENSG00000212402	27.123	0.659453	1.57948	0.284441	2.31842	0.0204266	0.672962	5	173020727	173020928	+	snoRNA	SNORA74B
ENSG00000265190	2.25527	0.657216	1.57704	0.314628	2.08887	0.0367199	0.775272	10	47460161	47484158	-	protein_coding	ANXA8
ENSG00000260274	15.9267	0.653831	1.57334	0.319093	2.04903	0.0404588	0.791373	15	75368154	75369584	+	lncRNA	AC068338.2
ENSG00000140563	204.217	0.64934	1.56845	0.240157	2.70382	0.00685477	0.503686	15	94231537	94483952	+	protein_coding	MCTP2
ENSG00000267088	1.4989	0.646033	1.56486	0.322145	2.00541	0.0449188	NA	18	42089311	42089752	+	processed_pseudogene	AC087683.1
ENSG00000080493	1148.37	0.645707	1.56451	0.309107	2.08894	0.036713	0.775272	4	71062666	71572087	+	protein_coding	SLC4A4
ENSG00000253813	91.7006	0.64529	1.56405	0.268299	2.40512	0.0161672	0.629844	8	26835816	26836300	-	processed_pseudogene	COX6B1P4
ENSG00000279453	96.5796	0.644521	1.56322	0.308195	2.09128	0.036503	0.775272	6	122436788	122439223	-	TEC	Z99129.4
ENSG00000110756	2920.17	0.643909	1.56256	0.326715	1.97086	0.04874	0.822823	11	18278667	18322198	-	protein_coding	HPS5
ENSG00000270194	17.7589	0.643239	1.56183	0.305541	2.10524	0.0352703	0.771155	3	37241788	37244177	-	lncRNA	AC097359.2
ENSG00000152700	4233.4	0.638982	1.55723	0.206907	3.08826	0.00201332	0.32232	5	134601148	134649271	-	protein_coding	SAR1B
ENSG00000165694	4.03594	0.636831	1.55491	0.31477	2.02316	0.0430566	0.797249	X	132076992	132128020	-	protein_coding	FRMD7
ENSG00000232295	31.7346	0.635268	1.55323	0.273589	2.32198	0.0202339	0.672962	6	71221456	71328228	-	lncRNA	AL589935.1
ENSG00000279348	29.2733	0.634415	1.55231	0.305313	2.07792	0.0377172	0.775272	2	216211403	216213519	+	TEC	AC012513.3
ENSG00000233237	892.582	0.633794	1.55164	0.267556	2.36883	0.0178446	0.648085	6	71343426	71420745	-	lncRNA	LINC00472
ENSG00000189283	114.439	0.631227	1.54888	0.216258	2.91887	0.00351305	0.389886	3	59747276	61251459	-	protein_coding	FHIT
ENSG00000197888	231.457	0.630732	1.54835	0.318996	1.97724	0.048014	0.819259	4	68537183	68568527	-	protein_coding	UGT2B17
ENSG00000149547	1930.38	0.630372	1.54796	0.197222	3.19626	0.00139224	0.287136	11	125569279	125584684	+	protein_coding	EI24
ENSG00000138356	33988.7	0.629459	1.54699	0.24387	2.58113	0.00984784	0.550645	2	200586013	200677064	+	protein_coding	AOX1
ENSG00000118507	393.804	0.628009	1.54543	0.194797	3.22391	0.00126453	0.264416	6	131135466	131283535	+	protein_coding	AKAP7
ENSG00000283499	1.17952	0.627734	1.54514	0.294694	2.13012	0.0331616	NA	4	48109352	48109410	-	snRNA	U6
ENSG00000168038	188.93	0.625125	1.54234	0.280652	2.2274	0.0259206	0.704353	3	41246598	41962130	-	protein_coding	ULK4
ENSG00000105968	1090.32	0.624239	1.5414	0.205234	3.04159	0.0023533	0.337101	7	44826790	44848083	-	protein_coding	H2AFV
ENSG00000139874	72.7537	0.622849	1.53991	0.271381	2.29511	0.021727	0.683916	14	38207903	38213067	+	protein_coding	SSTR1
ENSG00000119471	2254.05	0.621747	1.53874	0.176584	3.52097	0.000429977	0.175076	9	112380079	112472405	+	protein_coding	HSDL2
ENSG00000250959	17.2242	0.620985	1.53793	0.308043	2.0159	0.0438101	0.797249	10	73730561	73737311	+	transcribed_unprocessed_pseudogene	GLUD1P3
ENSG00000228794	246.715	0.620498	1.53741	0.233883	2.65303	0.00797724	0.517239	1	825137	868202	+	lncRNA	LINC01128
ENSG00000198478	1494.27	0.618786	1.53558	0.195533	3.16462	0.00155288	0.300204	6	79631328	79703655	+	protein_coding	SH3BGRL2
ENSG00000128918	253.271	0.618578	1.53536	0.313508	1.97308	0.0484861	0.82143	15	57953423	58497866	-	protein_coding	ALDH1A2
ENSG00000250303	108.339	0.618318	1.53508	0.312886	1.97618	0.0481347	0.819555	11	112270748	112362534	+	lncRNA	LINC02762
ENSG00000164938	4081.5	0.616096	1.53272	0.274124	2.24751	0.0246077	0.70398	8	94925971	94949378	-	protein_coding	TP53INP1
ENSG00000165323	53.6891	0.614868	1.53142	0.265563	2.31534	0.0205944	0.673502	11	92352095	92896470	+	protein_coding	FAT3
ENSG00000167315	3790.17	0.614048	1.53055	0.273694	2.24355	0.0248611	0.70398	18	49782163	49813953	-	protein_coding	ACAA2
ENSG00000131791	1407.68	0.61334	1.5298	0.290736	2.10961	0.0348917	0.771155	1	147155105	147172550	-	protein_coding	PRKAB2
ENSG00000253215	1.49811	0.612991	1.52943	0.31077	1.97249	0.0485537	NA	8	17882042	17882661	+	lncRNA	AC087273.1
ENSG00000166971	394.614	0.6129	1.52933	0.187103	3.27573	0.00105389	0.257966	16	53491039	53504411	-	protein_coding	AKTIP
ENSG00000198929	260.636	0.612562	1.52897	0.294613	2.07921	0.037598	0.775272	1	162069690	162370475	+	protein_coding	NOS1AP
ENSG00000095203	1193.53	0.610696	1.527	0.309646	1.97224	0.0485824	0.82143	9	109171974	109320964	-	protein_coding	EPB41L4B
ENSG00000173559	941.091	0.608026	1.52417	0.256662	2.36898	0.0178372	0.648085	2	191678067	191696664	+	protein_coding	NABP1
ENSG00000279289	128.526	0.606852	1.52293	0.275726	2.20092	0.0277414	0.717346	6	71386851	71390829	-	TEC	AL136164.3
ENSG00000137877	47.4334	0.59903	1.5147	0.301022	1.98999	0.0465925	0.812249	15	41848145	41894053	-	protein_coding	SPTBN5
ENSG00000147592	522.966	0.595046	1.51052	0.173324	3.43313	0.000596653	0.210804	8	70635317	70669185	-	protein_coding	LACTB2
ENSG00000125166	2460.51	0.59288	1.50825	0.190843	3.10664	0.0018923	0.311786	16	58707130	58734342	-	protein_coding	GOT2
ENSG00000148290	250.978	0.591519	1.50683	0.226487	2.61171	0.00900911	0.536854	9	133351757	133356676	-	protein_coding	SURF1
ENSG00000211698	1.08855	0.590454	1.50572	0.288612	2.04584	0.0407718	NA	7	38353714	38354517	-	TR_V_gene	TRGV4
ENSG00000057294	716.85	0.589176	1.50439	0.258104	2.28271	0.0224474	0.689081	12	32790744	32896840	-	protein_coding	PKP2
ENSG00000162692	788.13	0.588218	1.50339	0.266354	2.2084	0.0272161	0.712092	1	100719741	100739045	+	protein_coding	VCAM1
ENSG00000234684	51.4069	0.585804	1.50088	0.294137	1.9916	0.0464145	0.811541	20	1325404	1378735	+	lncRNA	SDCBP2-AS1
ENSG00000116771	1047.92	0.585507	1.50057	0.178195	3.28575	0.0010171	0.257966	1	15571698	15585051	-	protein_coding	AGMAT
ENSG00000178425	660.139	0.581065	1.49595	0.260276	2.2325	0.0255821	0.70398	6	116100850	116249497	+	protein_coding	NT5DC1
ENSG00000151967	29.7454	0.580635	1.49551	0.279315	2.07879	0.0376371	0.775272	3	159839860	159897360	+	protein_coding	SCHIP1
ENSG00000236389	1.70944	0.579437	1.49427	0.285249	2.03134	0.0422207	NA	6	134706059	134707349	-	lncRNA	AL121970.1
ENSG00000150907	1007.81	0.579262	1.49409	0.27401	2.11402	0.0345135	0.771155	13	40469952	40666641	-	protein_coding	FOXO1
ENSG00000169031	46.2638	0.57895	1.49376	0.293551	1.97223	0.0485835	0.82143	2	227164564	227314792	+	protein_coding	COL4A3
ENSG00000144909	708.834	0.574414	1.48907	0.241189	2.38159	0.017238	0.639873	3	125528857	125595497	-	protein_coding	OSBPL11
ENSG00000157551	82.7363	0.57318	1.4878	0.257602	2.22506	0.0260773	0.704353	21	38155548	38307357	+	protein_coding	KCNJ15
ENSG00000223685	45.4274	0.566537	1.48096	0.288396	1.96444	0.0494793	0.822823	13	38050816	38350259	-	lncRNA	LINC00571
ENSG00000163235	93.0883	0.563873	1.47823	0.282211	1.99806	0.0457103	0.806384	2	70447283	70554193	-	protein_coding	TGFA
ENSG00000105695	1.62473	0.562663	1.47699	0.282362	1.9927	0.0462942	NA	19	35292124	35313807	+	protein_coding	MAG
ENSG00000145536	1.72449	0.562027	1.47634	0.282134	1.99205	0.0463653	NA	5	5140329	5320304	+	protein_coding	ADAMTS16
ENSG00000279041	165.556	0.561723	1.47603	0.239896	2.34153	0.0192051	0.663082	8	30552344	30553766	+	TEC	AC102945.2
ENSG00000168803	168.319	0.560551	1.47483	0.237079	2.3644	0.0180591	0.650382	15	43330656	43354555	+	protein_coding	ADAL
ENSG00000132763	475.983	0.560324	1.4746	0.265665	2.10913	0.034933	0.771155	1	45500299	45513382	+	protein_coding	MMACHC
ENSG00000280120	34.9317	0.559046	1.4733	0.273418	2.04466	0.0408885	0.791373	12	123152323	123153377	-	TEC	AC073857.1
ENSG00000214013	675.812	0.556641	1.47084	0.264635	2.10342	0.0354287	0.771155	15	42273232	42356935	+	protein_coding	GANC
ENSG00000288162	1.1399	0.553456	1.4676	0.281705	1.96467	0.0494526	NA	6	170135373	170142926	+	lncRNA	AL596442.4
ENSG00000275131	275.782	0.553044	1.46718	0.274556	2.01432	0.0439761	0.797249	1	120489859	120701289	-	transcribed_unprocessed_pseudogene	AC241952.1
ENSG00000117448	1226.91	0.55259	1.46672	0.275473	2.00597	0.0448599	0.802263	1	45550542	45570049	+	protein_coding	AKR1A1
ENSG00000138029	3070.08	0.551193	1.4653	0.150763	3.65603	0.000256154	0.140807	2	26243169	26290465	+	protein_coding	HADHB
ENSG00000138796	1355.74	0.547267	1.46132	0.239638	2.28373	0.0223874	0.689081	4	107989713	108035175	+	protein_coding	HADH
ENSG00000006757	162.791	0.546617	1.46066	0.270013	2.02441	0.0429281	0.797249	X	7898246	7927739	-	protein_coding	PNPLA4
ENSG00000105607	359.16	0.546593	1.46063	0.27443	1.99174	0.0463996	0.811541	19	12891159	12914207	+	protein_coding	GCDH
ENSG00000180346	581.723	0.546084	1.46012	0.270786	2.01666	0.0437309	0.797249	4	89111499	89114899	+	protein_coding	TIGD2
ENSG00000165914	295.577	0.54538	1.4594	0.220959	2.46825	0.0135777	0.599758	14	90524563	90816479	-	protein_coding	TTC7B
ENSG00000111110	291.12	0.544729	1.45875	0.253343	2.15017	0.0315419	0.740386	12	62643993	62935150	-	protein_coding	PPM1H
ENSG00000133121	430.537	0.542101	1.45609	0.210486	2.57547	0.0100104	0.553503	13	33103136	33350630	-	protein_coding	STARD13
ENSG00000178537	1030.22	0.537922	1.45188	0.228233	2.35689	0.0184285	0.656016	3	48856925	48898904	-	protein_coding	SLC25A20
ENSG00000177054	102.428	-0.536293	-1.45024	0.261403	-2.05159	0.0402091	0.791373	11	19117098	19176422	+	protein_coding	ZDHHC13
ENSG00000140450	431.235	-0.536628	-1.45058	0.244733	-2.19271	0.0283284	0.724967	15	97960702	97973833	+	protein_coding	ARRDC4
ENSG00000198039	39.0809	-0.53718	-1.45113	0.257941	-2.08257	0.0372903	0.775272	7	64870171	64930966	+	protein_coding	ZNF273
ENSG00000186654	80.6137	-0.538137	-1.4521	0.273906	-1.96467	0.0494521	0.822823	22	44668546	44737681	+	protein_coding	PRR5
ENSG00000107816	69.2991	-0.540005	-1.45398	0.247873	-2.17855	0.0293649	0.737623	10	100996617	101007836	+	protein_coding	LZTS2
ENSG00000130202	407.497	-0.540138	-1.45411	0.261588	-2.06484	0.0389377	0.785623	19	44846174	44889223	+	protein_coding	NECTIN2
ENSG00000011132	56.9644	-0.54052	-1.4545	0.264776	-2.04142	0.0412089	0.791373	19	3750771	3761692	-	protein_coding	APBA3
ENSG00000040199	329.029	-0.544371	-1.45838	0.266129	-2.04551	0.0408042	0.791373	16	71637834	71724701	-	protein_coding	PHLPP2
ENSG00000149503	71.0158	-0.545329	-1.45935	0.255421	-2.13502	0.0327596	0.753434	11	62123997	62153169	+	protein_coding	INCENP
ENSG00000177030	41.3451	-0.545837	-1.45987	0.273918	-1.9927	0.0462945	0.811541	11	644232	706715	-	protein_coding	DEAF1
ENSG00000149091	127.761	-0.546684	-1.46072	0.229888	-2.37805	0.0174047	0.643609	11	46332904	46380554	+	protein_coding	DGKZ
ENSG00000185359	233.682	-0.546871	-1.46091	0.178029	-3.07182	0.00212761	0.327813	17	81683325	81703138	+	protein_coding	HGS
ENSG00000164916	207.367	-0.547468	-1.46152	0.250346	-2.18685	0.0287538	0.729237	7	4682294	4771442	+	protein_coding	FOXK1
ENSG00000155090	381.681	-0.547561	-1.46161	0.259824	-2.10743	0.0350802	0.771155	8	102648783	102655725	-	protein_coding	KLF10
ENSG00000120693	85.4638	-0.548397	-1.46246	0.263095	-2.0844	0.0371235	0.775272	13	36844830	36920765	-	protein_coding	SMAD9
ENSG00000100106	217.24	-0.55132	-1.46543	0.262505	-2.10023	0.0357088	0.771155	22	37697047	37776556	+	protein_coding	TRIOBP
ENSG00000157350	208.391	-0.551994	-1.46611	0.26979	-2.04601	0.0407551	0.791373	16	70375976	70439237	-	protein_coding	ST3GAL2
ENSG00000126391	121.686	-0.552317	-1.46644	0.241019	-2.2916	0.021929	0.686059	11	65386620	65413525	+	protein_coding	FRMD8
ENSG00000189306	210.274	-0.552674	-1.4668	0.262954	-2.10179	0.0355715	0.771155	22	42508343	42519796	-	protein_coding	RRP7A
ENSG00000203326	84.5584	-0.553158	-1.46729	0.218867	-2.52737	0.011492	0.578171	19	53365692	53392217	+	protein_coding	ZNF525
ENSG00000179776	558.201	-0.553906	-1.46805	0.224945	-2.46241	0.0138007	0.603803	16	66366621	66404784	+	protein_coding	CDH5
ENSG00000164855	171.902	-0.554021	-1.46817	0.198719	-2.78796	0.00530417	0.452887	7	1542234	1560821	-	protein_coding	TMEM184A
ENSG00000227500	90.0227	-0.554718	-1.46888	0.253138	-2.19136	0.0284255	0.724967	19	1905371	1926013	+	protein_coding	SCAMP4
ENSG00000106100	126.321	-0.554792	-1.46896	0.231339	-2.39818	0.0164768	0.635262	7	30424526	30478784	-	protein_coding	NOD1
ENSG00000149179	59.8617	-0.556579	-1.47078	0.236116	-2.35723	0.0184118	0.656016	11	46936688	47164385	+	protein_coding	C11orf49
ENSG00000177674	58.5727	-0.5578	-1.47202	0.274541	-2.03175	0.0421786	0.797249	1	11736083	11754802	+	protein_coding	AGTRAP
ENSG00000135912	239.617	-0.558153	-1.47238	0.252178	-2.21332	0.0268753	0.712092	2	218710834	218755416	+	protein_coding	TTLL4
ENSG00000135124	242.406	-0.55871	-1.47295	0.22061	-2.53257	0.011323	0.578171	12	121209856	121234106	+	protein_coding	P2RX4
ENSG00000198825	133.449	-0.558714	-1.47296	0.231154	-2.41706	0.0156465	0.621528	10	119726041	119829147	+	protein_coding	INPP5F
ENSG00000177106	470.797	-0.558951	-1.4732	0.271856	-2.05606	0.0397768	0.789831	11	694437	727727	+	protein_coding	EPS8L2
ENSG00000148335	106.704	-0.55979	-1.47405	0.233743	-2.39489	0.0166253	0.636794	9	129608883	129636131	+	protein_coding	NTMT1
ENSG00000077585	192.379	-0.560162	-1.47444	0.274812	-2.03835	0.041515	0.791373	1	236142504	236221865	+	protein_coding	GPR137B
ENSG00000164403	621.523	-0.5623	-1.47662	0.263368	-2.13503	0.0327583	0.753434	5	132822140	132830898	-	protein_coding	SHROOM1
ENSG00000076984	74.1292	-0.565567	-1.47997	0.209984	-2.69338	0.00707318	0.506796	19	7903842	7914478	+	protein_coding	MAP2K7
ENSG00000108107	518.969	-0.566171	-1.48059	0.260182	-2.17606	0.0295508	0.737623	19	55385344	55403250	+	protein_coding	RPL28
ENSG00000173548	369.273	-0.567809	-1.48227	0.199807	-2.84179	0.00448609	0.435682	15	75647905	75662301	+	protein_coding	SNX33
ENSG00000125458	36.0545	-0.568679	-1.48317	0.273705	-2.07771	0.037736	0.775272	17	75130224	75131757	-	protein_coding	NT5C
ENSG00000183963	159.724	-0.572112	-1.4867	0.27432	-2.08556	0.0370185	0.775272	22	31064104	31104757	+	protein_coding	SMTN
ENSG00000213918	120.914	-0.573628	-1.48826	0.284497	-2.01629	0.0437697	0.797249	16	3611727	3680143	+	protein_coding	DNASE1
ENSG00000135074	295.378	-0.574339	-1.489	0.236926	-2.42413	0.0153452	0.621528	5	157395533	157575775	-	protein_coding	ADAM19
ENSG00000262580	43.8652	-0.575519	-1.49021	0.284864	-2.02033	0.0433491	0.797249	17	80200672	80205949	-	lncRNA	AC087741.1
ENSG00000167065	25.0806	-0.579385	-1.49421	0.283335	-2.04488	0.0408668	0.791373	22	30652050	30667890	-	protein_coding	DUSP18
ENSG00000066697	155.944	-0.579481	-1.49431	0.287815	-2.01338	0.0440743	0.797249	9	100427155	100451711	+	protein_coding	MSANTD3
ENSG00000106397	340.088	-0.58131	-1.49621	0.254333	-2.28562	0.0222763	0.689081	7	101205976	101218420	-	protein_coding	PLOD3
ENSG00000142409	69.5759	-0.582019	-1.49694	0.248441	-2.34269	0.0191455	0.663082	19	56087365	56121295	-	protein_coding	ZNF787
ENSG00000099904	54.0132	-0.582376	-1.49731	0.233832	-2.49058	0.0127535	0.586794	22	20129455	20148007	+	protein_coding	ZDHHC8
ENSG00000134627	29.8784	-0.585187	-1.50023	0.294724	-1.98554	0.047084	0.817608	11	94543839	94621421	+	protein_coding	PIWIL4
ENSG00000100994	286.326	-0.585245	-1.50029	0.271417	-2.15626	0.0310635	0.737623	20	25248084	25298012	+	protein_coding	PYGB
ENSG00000140950	94.3554	-0.585517	-1.50058	0.271388	-2.15749	0.0309674	0.737623	16	84476354	84554033	-	protein_coding	MEAK7
ENSG00000079337	41.3206	-0.585813	-1.50088	0.267619	-2.18898	0.0285983	0.727092	12	47734362	47771040	-	protein_coding	RAPGEF3
ENSG00000172830	60.4862	-0.586142	-1.50123	0.267529	-2.19094	0.0284558	0.724967	11	67303477	67312607	+	protein_coding	SSH3
ENSG00000079432	183.193	-0.586355	-1.50145	0.2699	-2.17249	0.0298189	0.737623	19	42268536	42295797	+	protein_coding	CIC
ENSG00000034510	892.43	-0.587329	-1.50246	0.253232	-2.31933	0.0203771	0.672962	2	84905655	84906671	+	protein_coding	TMSB10
ENSG00000213965	135.546	-0.588399	-1.50358	0.270709	-2.17355	0.0297389	0.737623	19	32691960	32713796	+	protein_coding	NUDT19
ENSG00000157570	72.7298	-0.588716	-1.50391	0.257735	-2.28419	0.0223603	0.689081	11	44726464	44932423	+	protein_coding	TSPAN18
ENSG00000280304	33.0961	-0.588752	-1.50395	0.287571	-2.04733	0.0406259	0.791373	15	95280752	95284249	-	TEC	AC104260.2
ENSG00000166171	27.9088	-0.58955	-1.50478	0.28161	-2.0935	0.0363048	0.775272	10	101570559	101609662	+	protein_coding	DPCD
ENSG00000107404	110.223	-0.589939	-1.50518	0.253567	-2.32656	0.0199887	0.672962	1	1335275	1349418	-	protein_coding	DVL1
ENSG00000123143	173.618	-0.590666	-1.50594	0.239299	-2.46831	0.0135751	0.599758	19	14433052	14471867	+	protein_coding	PKN1
ENSG00000143367	109.672	-0.592099	-1.50744	0.283883	-2.08572	0.0370044	0.775272	1	151540304	151583583	+	protein_coding	TUFT1
ENSG00000071564	55.3771	-0.5931	-1.50849	0.27562	-2.15188	0.0314069	0.739759	19	1609289	1652615	-	protein_coding	TCF3
ENSG00000154640	53.5174	-0.59415	-1.50958	0.297387	-1.9979	0.0457277	0.806384	21	17593652	17612947	-	protein_coding	BTG3
ENSG00000042286	241.503	-0.594422	-1.50987	0.295136	-2.01406	0.0440028	0.797249	10	70098222	70132934	-	protein_coding	AIFM2
ENSG00000139625	43.9023	-0.595753	-1.51126	0.280154	-2.12652	0.03346	0.763395	12	53479668	53500063	-	protein_coding	MAP3K12
ENSG00000101445	117.015	-0.597676	-1.51328	0.292486	-2.04344	0.0410094	0.791373	20	38805696	38923024	+	protein_coding	PPP1R16B
ENSG00000071889	137.763	-0.59807	-1.51369	0.202144	-2.95863	0.00309007	0.374684	X	154506158	154516242	-	protein_coding	FAM3A
ENSG00000157578	20.6241	-0.601995	-1.51781	0.296176	-2.03256	0.0420974	0.797249	21	39405843	39445805	-	protein_coding	LCA5L
ENSG00000159840	187.874	-0.60224	-1.51807	0.267131	-2.25447	0.0241665	0.70398	7	143381294	143391111	+	protein_coding	ZYX
ENSG00000119986	97.1837	-0.602241	-1.51807	0.260215	-2.31439	0.0206461	0.673502	10	97677423	97687241	-	protein_coding	AVPI1
ENSG00000169122	95.5092	-0.602604	-1.51845	0.278925	-2.16045	0.0307378	0.737623	8	57994508	58204279	+	protein_coding	FAM110B
ENSG00000135931	44.085	-0.602811	-1.51867	0.299131	-2.01521	0.0438829	0.797249	2	231198545	231374837	+	protein_coding	ARMC9
ENSG00000103460	210.022	-0.602816	-1.51868	0.259407	-2.32382	0.020135	0.672962	16	52436416	52547802	-	protein_coding	TOX3
ENSG00000157542	2.89142	-0.604664	-1.52063	0.291022	-2.07773	0.0377344	0.775272	21	37607372	38121345	-	protein_coding	KCNJ6
ENSG00000186918	454.944	-0.605316	-1.52131	0.300821	-2.01221	0.0441975	0.797266	8	28345589	28402701	-	protein_coding	ZNF395
ENSG00000155189	477.437	-0.605541	-1.52155	0.297993	-2.03207	0.0421468	0.797249	8	6708641	6761503	+	protein_coding	AGPAT5
ENSG00000092929	76.8326	-0.605888	-1.52192	0.243818	-2.48501	0.0129549	0.589939	17	75827224	75844717	-	protein_coding	UNC13D
ENSG00000090776	88.4333	-0.606378	-1.52243	0.263917	-2.29761	0.0215841	0.682565	X	68829020	68842160	+	protein_coding	EFNB1
ENSG00000229419	36.3104	-0.607167	-1.52327	0.291617	-2.08207	0.037336	0.775272	9	105520127	105526359	+	processed_pseudogene	RALGAPA1P1
ENSG00000163239	30.8325	-0.609136	-1.52535	0.275495	-2.21106	0.0270315	0.712092	1	154502218	154548147	+	protein_coding	TDRD10
ENSG00000141985	125.799	-0.609731	-1.52597	0.27327	-2.23124	0.0256652	0.70398	19	4360369	4400547	-	protein_coding	SH3GL1
ENSG00000136114	47.0893	-0.610069	-1.52633	0.29686	-2.05507	0.039872	0.790956	13	52377166	52416373	-	protein_coding	THSD1
ENSG00000167595	32.9732	-0.614216	-1.53073	0.309593	-1.98394	0.0472622	0.817608	19	35758142	35771028	+	protein_coding	PROSER3
ENSG00000187741	128.428	-0.615667	-1.53227	0.28916	-2.12915	0.0332416	0.759406	16	89737548	89816657	-	protein_coding	FANCA
ENSG00000163993	158.474	-0.61586	-1.53247	0.296961	-2.07387	0.0380912	0.775272	4	6693877	6697170	+	protein_coding	S100P
ENSG00000165233	34.9145	-0.617082	-1.53377	0.307865	-2.00439	0.0450281	0.80446	9	93096216	93113283	+	protein_coding	CARD19
ENSG00000090097	52.0366	-0.617803	-1.53454	0.297688	-2.07534	0.0379554	0.775272	3	51957453	51974016	-	protein_coding	PCBP4
ENSG00000163872	476.624	-0.618225	-1.53499	0.231624	-2.66909	0.00760576	0.516863	3	183697796	183812624	+	protein_coding	YEATS2
ENSG00000104897	30.5988	-0.619194	-1.53602	0.267521	-2.31456	0.0206368	0.673502	19	2236823	2248655	+	protein_coding	SF3A2
ENSG00000238227	107.253	-0.619892	-1.53676	0.276165	-2.24464	0.024791	0.70398	9	136114580	136118875	-	protein_coding	TMEM250
ENSG00000213445	98.856	-0.620629	-1.53755	0.286519	-2.1661	0.0303033	0.737623	11	65638100	65650918	+	protein_coding	SIPA1
ENSG00000130300	30.8365	-0.62454	-1.54172	0.312241	-2.00018	0.0454806	0.806384	19	17351449	17377342	-	protein_coding	PLVAP
ENSG00000134107	1385.49	-0.625666	-1.54292	0.29964	-2.08806	0.0367929	0.775272	3	4979436	4985323	+	protein_coding	BHLHE40
ENSG00000108262	78.3806	-0.625922	-1.5432	0.262496	-2.3845	0.0171022	0.639873	17	29573468	29594054	-	protein_coding	GIT1
ENSG00000100292	856.776	-0.626744	-1.54408	0.29748	-2.10685	0.0351307	0.771155	22	35380360	35394207	+	protein_coding	HMOX1
ENSG00000162769	130.353	-0.629098	-1.5466	0.287017	-2.19184	0.0283907	0.724967	1	212858274	212899363	+	protein_coding	FLVCR1
ENSG00000160813	24.7955	-0.629435	-1.54696	0.283649	-2.21907	0.0264821	0.707685	7	100435281	100436497	-	protein_coding	PPP1R35
ENSG00000130255	577.141	-0.631614	-1.5493	0.246452	-2.56283	0.0103822	0.562558	19	5674946	5691875	+	protein_coding	RPL36
ENSG00000230074	39.1028	-0.633113	-1.55091	0.312112	-2.02848	0.0425113	0.797249	9	34665606	34774466	+	lncRNA	AL162231.2
ENSG00000134815	139.791	-0.633842	-1.55169	0.262112	-2.41821	0.0155971	0.621528	19	47349314	47382704	+	protein_coding	DHX34
ENSG00000099814	120.735	-0.635167	-1.55312	0.227824	-2.78797	0.00530398	0.452887	14	104865267	104896770	+	protein_coding	CEP170B
ENSG00000100246	33.9775	-0.635233	-1.55319	0.254066	-2.50027	0.01241	0.586794	22	38778507	38794198	-	protein_coding	DNAL4
ENSG00000226419	109.437	-0.635284	-1.55324	0.196085	-3.23983	0.001196	0.264416	1	112956414	113047055	+	lncRNA	SLC16A1-AS1
ENSG00000187955	689.175	-0.635835	-1.55384	0.319548	-1.98979	0.0466135	0.812249	8	120059779	120373573	+	protein_coding	COL14A1
ENSG00000100034	192.833	-0.637499	-1.55563	0.253717	-2.51264	0.0119833	0.58328	22	21919424	21952848	-	protein_coding	PPM1F
ENSG00000156345	35.0466	-0.639603	-1.5579	0.277978	-2.30091	0.0213968	0.682565	9	87966440	87974753	-	protein_coding	CDK20
ENSG00000266962	41.3154	-0.641248	-1.55968	0.237014	-2.70553	0.0068196	0.503686	17	42552435	42554748	-	lncRNA	AC067852.2
ENSG00000185070	145.886	-0.641472	-1.55992	0.325574	-1.97028	0.0488064	0.822823	14	85530143	85654428	+	protein_coding	FLRT2
ENSG00000276248	36.8977	-0.642745	-1.5613	0.308316	-2.08469	0.0370971	0.775272	13	113527259	113530621	+	lncRNA	AL442125.1
ENSG00000102890	27.7152	-0.64442	-1.56311	0.315206	-2.04444	0.0409101	0.791373	16	67199110	67204029	+	protein_coding	ELMO3
ENSG00000130479	27.5925	-0.646979	-1.56589	0.29639	-2.18287	0.0290457	0.735418	19	17719241	17734513	+	protein_coding	MAP1S
ENSG00000179958	74.5402	-0.647182	-1.56611	0.229082	-2.82512	0.00472636	0.442716	16	30423614	30430030	-	protein_coding	DCTPP1
ENSG00000186615	26.0409	-0.64722	-1.56615	0.324007	-1.99755	0.0457654	0.806384	14	55496785	55580888	-	lncRNA	KTN1-AS1
ENSG00000140297	7.24081	-0.647798	-1.56678	0.326032	-1.98692	0.0469314	0.816399	15	59594874	59640239	+	protein_coding	GCNT3
ENSG00000105193	614.557	-0.64837	-1.5674	0.329537	-1.96752	0.0491235	0.822823	19	39433136	39435949	-	protein_coding	RPS16
ENSG00000181007	38.2535	-0.648377	-1.5674	0.280186	-2.31409	0.0206626	0.673502	19	36383119	36418644	-	protein_coding	ZFP82
ENSG00000214063	75.3112	-0.648447	-1.56748	0.24411	-2.65638	0.00789851	0.516863	11	842811	867116	+	protein_coding	TSPAN4
ENSG00000200089	1.20126	-0.649064	-1.56815	0.304739	-2.1299	0.0331797	NA	14	100993235	100993310	+	snoRNA	SNORD114-31
ENSG00000099889	93.2326	-0.650302	-1.5695	0.284935	-2.28228	0.0224728	0.689081	22	19969895	20016823	-	protein_coding	ARVCF
ENSG00000110104	46.287	-0.650396	-1.5696	0.289604	-2.24581	0.0247162	0.70398	11	60842112	60851081	+	protein_coding	CCDC86
ENSG00000187678	248.565	-0.650502	-1.56971	0.282799	-2.30023	0.0214352	0.682565	5	142310426	142326455	-	protein_coding	SPRY4
ENSG00000120318	96.7283	-0.650502	-1.56971	0.272171	-2.39005	0.016846	0.639873	5	141653400	141682230	-	protein_coding	ARAP3
ENSG00000185340	31.5638	-0.651886	-1.57122	0.281748	-2.31372	0.0206832	0.673502	22	29306581	29312785	+	protein_coding	GAS2L1
ENSG00000167377	22.8122	-0.65189	-1.57123	0.283332	-2.3008	0.0214029	0.682565	16	71447596	71463095	-	protein_coding	ZNF23
ENSG00000121413	79.6528	-0.65358	-1.57307	0.276642	-2.36255	0.0181497	0.652496	19	58083837	58118427	-	protein_coding	ZSCAN18
ENSG00000227388	38.462	-0.65477	-1.57437	0.325128	-2.01388	0.0440217	0.797249	9	35772162	35790432	+	lncRNA	AL133410.1
ENSG00000181143	6.09167	-0.655264	-1.5749	0.310682	-2.10912	0.0349344	0.771155	19	8848843	8981342	-	protein_coding	MUC16
ENSG00000142627	121.681	-0.65653	-1.57629	0.243511	-2.6961	0.00701572	0.506566	1	16124336	16156069	-	protein_coding	EPHA2
ENSG00000273451	22.6757	-0.658446	-1.57838	0.289376	-2.2754	0.0228821	0.696345	20	47348136	47349142	-	lncRNA	AL031666.3
ENSG00000166925	65.5074	-0.658483	-1.57842	0.285325	-2.30784	0.0210082	0.680848	7	100463358	100479232	-	protein_coding	TSC22D4
ENSG00000168615	639.02	-0.659657	-1.57971	0.331188	-1.99179	0.0463941	0.811541	8	38996868	39105261	+	protein_coding	ADAM9
ENSG00000259887	1.34621	-0.661227	-1.58143	0.305441	-2.16483	0.0304008	NA	12	51848222	51852729	+	lncRNA	FIGNL2-DT
ENSG00000185803	31.2122	-0.662672	-1.58301	0.302504	-2.19062	0.0284793	0.724967	8	144354134	144361272	+	protein_coding	SLC52A2
ENSG00000198959	8542.73	-0.6628	-1.58315	0.30819	-2.15063	0.0315058	0.740386	20	38127384	38166578	-	protein_coding	TGM2
ENSG00000142156	464.289	-0.66312	-1.5835	0.315717	-2.10036	0.0356968	0.771155	21	45981736	46005050	+	protein_coding	COL6A1
ENSG00000183066	18.9314	-0.663858	-1.58431	0.328656	-2.01992	0.043392	0.797249	22	41998724	42058456	+	protein_coding	WBP2NL
ENSG00000197324	731.476	-0.663942	-1.58441	0.299726	-2.21516	0.0267489	0.710023	14	22871739	22881713	+	protein_coding	LRP10
ENSG00000196544	21.7887	-0.664507	-1.58503	0.325002	-2.04462	0.040892	0.791373	17	8188344	8190180	-	protein_coding	BORCS6
ENSG00000140564	2348.31	-0.66498	-1.58555	0.258636	-2.57111	0.0101374	0.556931	15	90868587	90883458	+	protein_coding	FURIN
ENSG00000179403	241.004	-0.666401	-1.58711	0.337244	-1.97602	0.0481528	0.819555	1	1434860	1442882	+	protein_coding	VWA1
ENSG00000178199	21.4887	-0.667048	-1.58782	0.295813	-2.25496	0.0241356	0.70398	6	149446794	149485014	-	protein_coding	ZC3H12D
ENSG00000104936	33.8619	-0.667286	-1.58808	0.284747	-2.34344	0.0191071	0.663082	19	45769716	45782552	-	protein_coding	DMPK
ENSG00000102882	94.5036	-0.667499	-1.58832	0.26738	-2.49644	0.0125446	0.586794	16	30114104	30123506	-	protein_coding	MAPK3
ENSG00000162063	32.0926	-0.667544	-1.58837	0.336823	-1.98188	0.0474922	0.817608	16	2429393	2458854	+	protein_coding	CCNF
ENSG00000241852	29.5236	-0.668381	-1.58929	0.330829	-2.02032	0.0433501	0.797249	8	22599598	22604150	+	protein_coding	C8orf58
ENSG00000128283	197.553	-0.668506	-1.58943	0.298105	-2.24252	0.0249277	0.70398	22	37560479	37569405	+	protein_coding	CDC42EP1
ENSG00000188000	2.81905	-0.669026	-1.59	0.301501	-2.21898	0.0264881	0.707685	19	9178978	9188818	+	protein_coding	OR7D2
ENSG00000171792	52.8465	-0.669526	-1.59055	0.278263	-2.40609	0.0161241	0.629844	12	2876257	2889524	+	protein_coding	RHNO1
ENSG00000253882	2.22496	-0.670473	-1.59159	0.338525	-1.98057	0.0476393	0.817608	7	143761789	143836933	-	transcribed_unprocessed_pseudogene	AC099548.2
ENSG00000105514	93.7663	-0.672169	-1.59347	0.336731	-1.99616	0.0459165	0.808352	19	11322067	11346270	-	protein_coding	RAB3D
ENSG00000115386	6.28357	-0.672965	-1.59435	0.319841	-2.10406	0.0353729	0.771155	2	79120361	79123409	+	protein_coding	REG1A
ENSG00000105520	78.1998	-0.67378	-1.59525	0.316968	-2.1257	0.033528	0.763395	19	11355385	11365698	+	protein_coding	PLPPR2
ENSG00000248309	13.1663	-0.674104	-1.59561	0.342487	-1.96826	0.0490376	0.822823	5	88883327	89466398	+	lncRNA	MEF2C-AS1
ENSG00000205464	54.8684	-0.674539	-1.59609	0.324837	-2.07655	0.0378435	0.775272	5	82279461	82386977	+	protein_coding	ATP6AP1L
ENSG00000103126	102.651	-0.675443	-1.59709	0.248157	-2.72184	0.00649204	0.495947	16	287439	352723	-	protein_coding	AXIN1
ENSG00000274010	1.42379	-0.675486	-1.59714	0.307654	-2.19561	0.0281201	NA	2	127840605	127841763	-	processed_pseudogene	AC006011.2
ENSG00000101236	114.939	-0.67568	-1.59735	0.312418	-2.16274	0.0305608	0.737623	20	3927308	4015558	-	protein_coding	RNF24
ENSG00000106404	49.6024	-0.677525	-1.59939	0.25314	-2.67648	0.00743992	0.515064	7	101232091	101238820	-	protein_coding	CLDN15
ENSG00000037280	139.333	-0.680042	-1.60219	0.260253	-2.61301	0.0089749	0.536854	5	180601505	180649624	-	protein_coding	FLT4
ENSG00000159363	60.2914	-0.680869	-1.60311	0.30834	-2.20818	0.0272319	0.712092	1	16985957	17011928	-	protein_coding	ATP13A2
ENSG00000118804	27.7283	-0.680975	-1.60322	0.33646	-2.02394	0.0429761	0.797249	4	76306025	76311599	+	protein_coding	STBD1
ENSG00000214548	953.157	-0.681246	-1.60352	0.296214	-2.29984	0.0214571	0.682565	14	100779409	100861031	+	lncRNA	MEG3
ENSG00000231270	2.80429	-0.681371	-1.60366	0.318545	-2.13901	0.0324348	0.753434	X	118938152	118939134	+	processed_pseudogene	AL772284.1
ENSG00000137309	48.9459	-0.681985	-1.60435	0.292226	-2.33376	0.0196083	0.670808	6	34236872	34246231	+	protein_coding	HMGA1
ENSG00000166435	278.552	-0.681998	-1.60436	0.316421	-2.15535	0.0311346	0.737623	11	74807738	74949200	-	protein_coding	XRRA1
ENSG00000160991	49.8905	-0.68207	-1.60444	0.305305	-2.23406	0.0254789	0.70398	7	102433105	102456825	+	protein_coding	ORAI2
ENSG00000165490	31.0631	-0.686067	-1.60889	0.304684	-2.25173	0.0243391	0.70398	11	82899974	82958277	+	protein_coding	DDIAS
ENSG00000267765	1.56511	-0.686238	-1.60908	0.308268	-2.22611	0.0260068	NA	17	42683186	42699466	-	lncRNA	AC100793.3
ENSG00000230615	1.91549	-0.687242	-1.6102	0.328453	-2.09236	0.0364061	NA	1	44030436	44115913	+	lncRNA	AL139220.2
ENSG00000089351	147.508	-0.687336	-1.61031	0.339832	-2.02257	0.0431171	0.797249	19	34994783	35026471	+	protein_coding	GRAMD1A
ENSG00000006062	96.1627	-0.689153	-1.61234	0.207979	-3.31356	0.000921156	0.250635	17	45263118	45317029	-	protein_coding	MAP3K14
ENSG00000104967	23.1503	-0.691049	-1.61446	0.312713	-2.20985	0.0271153	0.712092	19	45933733	45973865	-	protein_coding	NOVA2
ENSG00000130307	19.0724	-0.692766	-1.61638	0.310981	-2.22768	0.0259022	0.704353	19	17249170	17282786	-	protein_coding	USHBP1
ENSG00000118503	430.525	-0.69296	-1.6166	0.338276	-2.0485	0.0405106	0.791373	6	137867213	137883312	+	protein_coding	TNFAIP3
ENSG00000233963	1.57973	-0.69309	-1.61674	0.335819	-2.06388	0.0390291	NA	13	26094723	26154175	-	unprocessed_pseudogene	ATP8A2P3
ENSG00000141582	74.9163	-0.693809	-1.61755	0.278569	-2.49062	0.0127522	0.586794	17	79833155	79839440	-	protein_coding	CBX4
ENSG00000119403	57.7547	-0.694187	-1.61797	0.308124	-2.25295	0.0242623	0.70398	9	120855650	120894896	-	protein_coding	PHF19
ENSG00000105655	19.2409	-0.694331	-1.61813	0.330866	-2.09853	0.0358585	0.773487	19	18434387	18438167	-	protein_coding	ISYNA1
ENSG00000172432	421.277	-0.69539	-1.61932	0.33146	-2.09796	0.0359085	0.773751	6	43605315	43629264	-	protein_coding	GTPBP2
ENSG00000142798	612.832	-0.695613	-1.61957	0.310482	-2.24043	0.025063	0.70398	1	21822243	21937310	-	protein_coding	HSPG2
ENSG00000185201	1441.08	-0.695705	-1.61968	0.260862	-2.66694	0.00765446	0.516863	11	307630	315272	+	protein_coding	IFITM2
ENSG00000146215	36.3983	-0.696667	-1.62076	0.342603	-2.03345	0.0420067	0.797249	6	43299709	43308797	-	protein_coding	CRIP3
ENSG00000243385	1.77116	-0.696809	-1.62092	0.331573	-2.10153	0.0355947	NA	5	83201228	83202141	+	processed_pseudogene	AC094085.1
ENSG00000225746	305.858	-0.697821	-1.62205	0.305842	-2.28164	0.0225104	0.689081	14	100894769	101038859	+	lncRNA	MEG8
ENSG00000243135	44.1836	-0.698555	-1.62288	0.298219	-2.34243	0.0191588	0.663082	2	233729107	233773299	+	protein_coding	UGT1A3
ENSG00000189223	302.239	-0.700111	-1.62463	0.349829	-2.00129	0.0453607	0.806384	2	113211420	113276581	+	lncRNA	PAX8-AS1
ENSG00000156711	59.881	-0.700274	-1.62481	0.315774	-2.21764	0.0265791	0.70919	6	36127808	36144524	+	protein_coding	MAPK13
ENSG00000139318	758.788	-0.700988	-1.62562	0.197816	-3.54363	0.000394662	0.170324	12	89347234	89352501	-	protein_coding	DUSP6
ENSG00000239839	16.4971	-0.70177	-1.6265	0.331807	-2.115	0.0344303	0.771155	8	7015868	7018297	-	protein_coding	DEFA3
ENSG00000121380	3.36264	-0.702908	-1.62778	0.346406	-2.02914	0.0424438	0.797249	12	12049843	12211084	+	protein_coding	BCL2L14
ENSG00000184497	35.7017	-0.703233	-1.62815	0.28453	-2.47156	0.0134525	0.598062	13	113759225	113816995	+	protein_coding	TMEM255B
ENSG00000142279	17.4555	-0.703861	-1.62886	0.326282	-2.15722	0.0309886	0.737623	19	34481757	34512304	+	protein_coding	WTIP
ENSG00000237975	32.6233	-0.704772	-1.62989	0.326367	-2.15945	0.0308153	0.737623	1	152168124	152445456	+	lncRNA	FLG-AS1
ENSG00000068137	53.761	-0.70497	-1.63011	0.295833	-2.383	0.0171721	0.639873	17	42667913	42676994	-	protein_coding	PLEKHH3
ENSG00000169992	29.5982	-0.70583	-1.63108	0.325698	-2.16713	0.0302252	0.737623	17	7404873	7419860	+	protein_coding	NLGN2
ENSG00000116584	277.943	-0.707362	-1.63282	0.273434	-2.58695	0.00968292	0.547803	1	155946850	156007070	-	protein_coding	ARHGEF2
ENSG00000244405	256.695	-0.707586	-1.63307	0.233715	-3.02756	0.00246538	0.339064	3	186046313	186110318	-	protein_coding	ETV5
ENSG00000129195	3.31335	-0.707706	-1.6332	0.341906	-2.06988	0.0384632	0.781158	17	6444440	6451469	+	protein_coding	PIMREG
ENSG00000273219	2.2476	-0.708766	-1.63441	0.345522	-2.05129	0.0402384	0.791373	7	135704536	135704841	+	lncRNA	AC091736.1
ENSG00000280152	35.4646	-0.709403	-1.63513	0.318083	-2.23025	0.0257311	0.70398	16	75245993	75250077	-	TEC	AC009078.3
ENSG00000229368	2.0101	-0.710799	-1.63671	0.328168	-2.16596	0.0303143	NA	11	3854611	3855399	+	lncRNA	AC090587.2
ENSG00000123485	18.5513	-0.711268	-1.63724	0.35502	-2.00346	0.0451279	0.80554	2	233833415	233854566	-	protein_coding	HJURP
ENSG00000168528	373.898	-0.711303	-1.63728	0.31866	-2.23217	0.0256037	0.70398	1	31409564	31434680	+	protein_coding	SERINC2
ENSG00000106211	119.248	-0.711376	-1.63736	0.313286	-2.27069	0.0231656	0.698174	7	76302672	76304295	+	protein_coding	HSPB1
ENSG00000197903	78.7759	-0.71209	-1.63818	0.315822	-2.25472	0.0241508	0.70398	6	27146417	27146798	-	protein_coding	HIST1H2BK
ENSG00000131899	38.5949	-0.713309	-1.63956	0.297102	-2.40089	0.0163554	0.633563	17	18225634	18244875	+	protein_coding	LLGL1
ENSG00000185477	397.087	-0.714112	-1.64047	0.35718	-1.99931	0.0455753	0.806384	4	89236382	89307800	-	protein_coding	GPRIN3
ENSG00000172638	52.7705	-0.71441	-1.64081	0.289058	-2.47151	0.0134543	0.598062	11	65866440	65873592	-	protein_coding	EFEMP2
ENSG00000132003	10.8957	-0.714412	-1.64081	0.360587	-1.98125	0.0475636	0.817608	19	13795459	13832230	+	protein_coding	ZSWIM4
ENSG00000173926	24.2429	-0.714918	-1.64139	0.35566	-2.01011	0.0444192	0.800312	5	126867713	127030558	-	protein_coding	MARCH3
ENSG00000124785	28.2236	-0.716593	-1.6433	0.306267	-2.33976	0.0192959	0.664558	6	5997998	6007605	-	protein_coding	NRN1
ENSG00000137033	790.139	-0.716784	-1.64351	0.314835	-2.2767	0.0228041	0.69539	9	6215785	6257983	+	protein_coding	IL33
ENSG00000117266	59.4948	-0.717608	-1.64445	0.31688	-2.26461	0.0235369	0.70398	1	205504594	205532793	+	protein_coding	CDK18
ENSG00000099834	3.44407	-0.717828	-1.6447	0.333395	-2.15309	0.0313117	0.739217	11	616564	626078	-	protein_coding	CDHR5
ENSG00000005059	39.5932	-0.718073	-1.64498	0.354377	-2.0263	0.0427343	0.797249	4	109560208	109688719	+	protein_coding	MCUB
ENSG00000105701	324.601	-0.718404	-1.64536	0.240403	-2.98833	0.00280509	0.350499	19	18531750	18544077	-	protein_coding	FKBP8
ENSG00000279407	23.6889	-0.719822	-1.64698	0.310819	-2.31588	0.0205646	0.673502	19	45714386	45717381	-	TEC	AC007191.1
ENSG00000273899	26.028	-0.720891	-1.6482	0.331838	-2.17242	0.0298242	0.737623	22	37681672	37693476	+	protein_coding	NOL12
ENSG00000161638	1130.61	-0.722949	-1.65055	0.214142	-3.37603	0.000735407	0.231846	12	54395260	54419266	-	protein_coding	ITGA5
ENSG00000008710	157.751	-0.723385	-1.65105	0.22422	-3.22623	0.00125432	0.264416	16	2088709	2135898	-	protein_coding	PKD1
ENSG00000100097	246.135	-0.723404	-1.65107	0.304752	-2.37374	0.0176088	0.648085	22	37675635	37679802	+	protein_coding	LGALS1
ENSG00000084731	25.9965	-0.723599	-1.6513	0.334139	-2.16556	0.0303445	0.737623	2	25926597	25982749	-	protein_coding	KIF3C
ENSG00000149925	26.6472	-0.723792	-1.65152	0.362168	-1.9985	0.0456625	0.806384	16	30064163	30070457	+	protein_coding	ALDOA
ENSG00000160404	34.7052	-0.724014	-1.65177	0.275006	-2.63272	0.00847039	0.525567	9	127731523	127735313	-	protein_coding	TOR2A
ENSG00000109790	2023.25	-0.724929	-1.65282	0.350603	-2.06766	0.0386719	0.784011	4	39045038	39126857	+	protein_coding	KLHL5
ENSG00000164054	680.526	-0.725131	-1.65305	0.309459	-2.34322	0.019118	0.663082	3	48467797	48504826	-	protein_coding	SHISA5
ENSG00000249685	23.2393	-0.725456	-1.65342	0.367329	-1.97495	0.048274	0.819555	4	39133912	39135608	+	lncRNA	AC079921.2
ENSG00000129646	90.565	-0.726594	-1.65473	0.324634	-2.2382	0.0252082	0.70398	17	76274048	76307998	-	protein_coding	QRICH2
ENSG00000288266	2.72827	-0.726978	-1.65517	0.356105	-2.04147	0.041204	0.791373	21	39022999	39023835	-	TEC	AF064858.3
ENSG00000141441	524.834	-0.728094	-1.65645	0.255602	-2.84854	0.00439198	0.431821	18	32124876	32470882	-	protein_coding	GAREM1
ENSG00000171954	57.4166	-0.728944	-1.65743	0.365916	-1.99211	0.0463594	0.811541	19	15508524	15552317	+	protein_coding	CYP4F22
ENSG00000105355	203.553	-0.728959	-1.65744	0.288846	-2.52369	0.011613	0.580424	19	4838340	4867694	-	protein_coding	PLIN3
ENSG00000166886	109.942	-0.729453	-1.65801	0.332372	-2.19469	0.028186	0.723794	12	57089042	57095476	+	protein_coding	NAB2
ENSG00000105711	59.1565	-0.730351	-1.65904	0.261929	-2.78836	0.00529761	0.452887	19	35030469	35040449	+	protein_coding	SCN1B
ENSG00000253557	11.0629	-0.730817	-1.65958	0.366886	-1.99195	0.0463769	0.811541	8	19084991	19259469	-	lncRNA	AC100849.1
ENSG00000080031	212.687	-0.732124	-1.66108	0.354168	-2.06717	0.0387185	0.784011	19	55181246	55209506	-	protein_coding	PTPRH
ENSG00000183853	153.413	-0.732467	-1.66148	0.343847	-2.13021	0.033154	0.759406	1	157993272	158100262	+	protein_coding	KIRREL1
ENSG00000159231	2.84444	-0.732474	-1.66149	0.365155	-2.00593	0.0448641	0.802263	21	36135078	36146562	+	protein_coding	CBR3
ENSG00000147697	5.29403	-0.733372	-1.66252	0.323025	-2.27033	0.0231878	0.698174	8	129748195	129786624	-	protein_coding	GSDMC
ENSG00000152413	53.927	-0.733506	-1.66268	0.290375	-2.52606	0.0115348	0.578171	5	79372635	79514134	-	protein_coding	HOMER1
ENSG00000231566	4.58173	-0.733602	-1.66279	0.345072	-2.12594	0.0335084	0.763395	X	45847041	45851541	-	lncRNA	LINC02595
ENSG00000007080	30.1821	-0.735629	-1.66512	0.264843	-2.7776	0.00547619	0.45902	19	17933014	17943991	+	protein_coding	CCDC124
ENSG00000184270	13.5707	-0.736106	-1.66567	0.354704	-2.07527	0.0379615	0.775272	1	149887483	149888013	-	protein_coding	HIST2H2AB
ENSG00000178685	182.073	-0.736855	-1.66654	0.35811	-2.05762	0.0396262	0.789135	8	143977152	144012772	-	protein_coding	PARP10
ENSG00000134013	77.4498	-0.736882	-1.66657	0.373556	-1.97261	0.0485397	0.82143	8	23296896	23425328	-	protein_coding	LOXL2
ENSG00000124766	120.707	-0.737094	-1.66681	0.368133	-2.00225	0.0452582	0.806384	6	21593750	21598619	+	protein_coding	SOX4
ENSG00000096433	83.1319	-0.737689	-1.6675	0.299677	-2.46161	0.0138314	0.603803	6	33620364	33696574	+	protein_coding	ITPR3
ENSG00000158747	17.6334	-0.738408	-1.66833	0.360526	-2.04814	0.0405461	0.791373	1	19596978	19658456	+	protein_coding	NBL1
ENSG00000257704	10.6775	-0.739497	-1.66959	0.365869	-2.02121	0.0432585	0.797249	19	47274884	47275723	+	protein_coding	INAFM1
ENSG00000118193	46.2837	-0.741231	-1.6716	0.376862	-1.96685	0.0492003	0.822823	1	200551496	200620751	-	protein_coding	KIF14
ENSG00000276410	26.5052	-0.741358	-1.67175	0.351149	-2.11123	0.0347521	0.771155	6	26043276	26043657	-	protein_coding	HIST1H2BB
ENSG00000179855	27.7034	-0.741967	-1.67246	0.302286	-2.45452	0.0141072	0.60478	19	3585477	3593541	+	protein_coding	GIPC3
ENSG00000152377	5.96492	-0.74202	-1.67252	0.374873	-1.97939	0.0477718	0.818512	5	136975297	137598379	-	protein_coding	SPOCK1
ENSG00000099875	550.427	-0.742341	-1.67289	0.238065	-3.11823	0.00181942	0.309718	19	2037464	2051244	-	protein_coding	MKNK2
ENSG00000156509	5.12246	-0.742681	-1.67328	0.377306	-1.96838	0.0490245	0.822823	8	100133350	100145817	-	protein_coding	FBXO43
ENSG00000171345	15.8179	-0.743823	-1.67461	0.357474	-2.08078	0.0374543	0.775272	17	41523616	41528308	-	protein_coding	KRT19
ENSG00000257446	3.7424	-0.743897	-1.67469	0.371769	-2.00096	0.0453963	0.806384	19	12043804	12052961	-	protein_coding	ZNF878
ENSG00000143545	62.5393	-0.744001	-1.67481	0.244149	-3.04733	0.00230884	0.337101	1	153981604	153986358	-	protein_coding	RAB13
ENSG00000204710	4.31565	-0.744207	-1.67505	0.374943	-1.98486	0.0471604	0.817608	11	65170153	65173244	+	protein_coding	SPDYC
ENSG00000143147	35.4345	-0.744219	-1.67507	0.344918	-2.15767	0.0309533	0.737623	1	168079542	168137667	-	protein_coding	GPR161
ENSG00000180535	6.21175	-0.744595	-1.6755	0.377813	-1.9708	0.0487464	0.822823	7	98211426	98212979	+	protein_coding	BHLHA15
ENSG00000174938	3.57089	-0.744856	-1.67581	0.367088	-2.0291	0.0424486	0.797249	16	29871158	29899547	-	protein_coding	SEZ6L2
ENSG00000154310	309.34	-0.745384	-1.67642	0.275812	-2.70251	0.00688191	0.503686	3	171058413	171460408	-	protein_coding	TNIK
ENSG00000165138	84.0842	-0.7455	-1.67656	0.303269	-2.45822	0.0139629	0.60478	9	98731328	98796965	-	protein_coding	ANKS6
ENSG00000175063	13.3061	-0.745596	-1.67667	0.358549	-2.07948	0.0375734	0.775272	20	45812575	45816957	+	protein_coding	UBE2C
ENSG00000280007	12.6256	-0.746196	-1.67736	0.370641	-2.01326	0.0440874	0.797249	22	18110758	18131154	-	lncRNA	AC008079.1
ENSG00000182752	82.9011	-0.747162	-1.67849	0.369322	-2.02306	0.0430666	0.797249	9	116153790	116402321	+	protein_coding	PAPPA
ENSG00000068489	25.1021	-0.747353	-1.67871	0.367669	-2.03268	0.0420849	0.797249	17	59155498	59204705	+	protein_coding	PRR11
ENSG00000184254	159.83	-0.747698	-1.67911	0.374843	-1.9947	0.0460758	0.81046	15	100877713	100916626	+	protein_coding	ALDH1A3
ENSG00000254166	656.392	-0.748011	-1.67948	0.3557	-2.10292	0.0354725	0.771155	8	127072693	127227541	-	lncRNA	CASC19
ENSG00000105072	42.0602	-0.74802	-1.67949	0.261712	-2.85818	0.00426078	0.431646	19	16496393	16521352	+	protein_coding	C19orf44
ENSG00000177511	19.3595	-0.748265	-1.67977	0.378441	-1.97723	0.0480153	0.819259	18	57352556	57371731	+	protein_coding	ST8SIA3
ENSG00000185386	21.8263	-0.748434	-1.67997	0.30778	-2.43172	0.0150275	0.61721	22	50263712	50270767	-	protein_coding	MAPK11
ENSG00000158865	5.76073	-0.74863	-1.6802	0.377345	-1.98394	0.0472626	0.817608	16	24845840	24911628	+	protein_coding	SLC5A11
ENSG00000233321	6.12222	-0.748896	-1.68051	0.378076	-1.98081	0.0476129	0.817608	10	3433507	3502915	-	lncRNA	LINC02669
ENSG00000158106	10.0969	-0.749197	-1.68086	0.373446	-2.00617	0.0448379	0.802263	8	143368875	143384221	+	protein_coding	RHPN1
ENSG00000247596	33.274	-0.749699	-1.68144	0.271475	-2.76157	0.00575236	0.470402	3	52228611	52239158	-	protein_coding	TWF2
ENSG00000213707	8.34464	-0.74997	-1.68176	0.371336	-2.01965	0.0434193	0.797249	22	26560525	26561088	+	processed_pseudogene	HMGB1P10
ENSG00000127399	34.645	-0.750306	-1.68215	0.335009	-2.23966	0.025113	0.70398	7	150323262	150338156	+	protein_coding	LRRC61
ENSG00000166813	7.76707	-0.750511	-1.68239	0.370528	-2.02552	0.0428144	0.797249	15	89608788	89655467	-	protein_coding	KIF7
ENSG00000267383	4.91119	-0.750695	-1.6826	0.378522	-1.98323	0.0473421	0.817608	19	20122568	20321305	-	lncRNA	AC011447.3
ENSG00000162551	667.358	-0.751411	-1.68344	0.211021	-3.56084	0.000369676	0.164682	1	21509396	21578410	+	protein_coding	ALPL
ENSG00000166963	26.7629	-0.751613	-1.68367	0.373375	-2.01302	0.0441123	0.797249	15	43510957	43531620	+	protein_coding	MAP1A
ENSG00000185565	8.30634	-0.752362	-1.68455	0.376605	-1.99775	0.0457438	0.806384	3	115802362	117139389	-	protein_coding	LSAMP
ENSG00000154277	22.2304	-0.75341	-1.68577	0.341262	-2.20772	0.027264	0.712092	4	41256412	41268455	+	protein_coding	UCHL1
ENSG00000179674	3.52184	-0.753842	-1.68628	0.334803	-2.2516	0.0243476	0.70398	3	160677159	160678448	+	protein_coding	ARL14
ENSG00000011426	69.2474	-0.754198	-1.68669	0.373894	-2.01714	0.0436805	0.797249	7	36389820	36453791	+	protein_coding	ANLN
ENSG00000278909	17.3608	-0.755153	-1.68781	0.360103	-2.09705	0.0359895	0.773876	16	50555354	50558719	+	TEC	AC007608.4
ENSG00000178033	56.5053	-0.75532	-1.68801	0.270832	-2.78889	0.00528895	0.452887	6	116511638	116524788	+	protein_coding	CALHM5
ENSG00000133110	83.1939	-0.755954	-1.68875	0.358547	-2.10838	0.0349981	0.771155	13	37562582	37598844	-	protein_coding	POSTN
ENSG00000215424	31.0068	-0.756453	-1.68933	0.332696	-2.27371	0.0229837	0.696345	21	46229195	46259390	+	lncRNA	MCM3AP-AS1
ENSG00000105426	196.021	-0.756681	-1.6896	0.207247	-3.65111	0.000261111	0.140807	19	5158494	5340803	-	protein_coding	PTPRS
ENSG00000006453	510.784	-0.756725	-1.68965	0.240665	-3.14431	0.00166479	0.306265	7	98291649	98401090	-	protein_coding	BAIAP2L1
ENSG00000166851	25.3921	-0.75675	-1.68968	0.33628	-2.25035	0.0244265	0.70398	16	23677655	23690367	+	protein_coding	PLK1
ENSG00000272374	15.2474	-0.759486	-1.69289	0.33408	-2.27337	0.0230039	0.696345	6	35220369	35224630	-	lncRNA	Z97832.2
ENSG00000131944	8.0217	-0.760261	-1.6938	0.365043	-2.08266	0.037282	0.775272	19	32972208	32978229	+	protein_coding	FAAP24
ENSG00000157111	15.0281	-0.761411	-1.69515	0.329117	-2.3135	0.0206952	0.673502	5	73120568	73131809	+	protein_coding	TMEM171
ENSG00000072071	15.5737	-0.761499	-1.69525	0.375939	-2.02559	0.0428066	0.797249	19	14147742	14206187	-	protein_coding	ADGRL1
ENSG00000126785	83.9906	-0.761815	-1.69562	0.341007	-2.23401	0.0254822	0.70398	14	63204113	63293508	+	protein_coding	RHOJ
ENSG00000177732	30.7321	-0.76273	-1.6967	0.344248	-2.21564	0.0267162	0.710023	20	325594	330224	+	protein_coding	SOX12
ENSG00000197019	42.4009	-0.762857	-1.69685	0.319414	-2.3883	0.0169265	0.639873	19	40421588	40425992	-	protein_coding	SERTAD1
ENSG00000176454	30.8721	-0.763087	-1.69712	0.328476	-2.32312	0.0201729	0.672962	15	34358632	34367196	-	protein_coding	LPCAT4
ENSG00000005884	53.4543	-0.764124	-1.69834	0.301848	-2.53149	0.011358	0.578171	17	50055967	50090481	+	protein_coding	ITGA3
ENSG00000272279	4.86878	-0.764774	-1.6991	0.362514	-2.10964	0.0348892	0.771155	6	1528363	1528911	-	lncRNA	AL512329.2
ENSG00000203995	94.4516	-0.766213	-1.7008	0.341573	-2.24319	0.0248847	0.70398	1	52842510	52894998	+	protein_coding	ZYG11A
ENSG00000261308	10.3804	-0.767093	-1.70184	0.371856	-2.06288	0.0391243	0.787559	12	51817839	51848766	-	protein_coding	FIGNL2
ENSG00000072133	84.9173	-0.767184	-1.70194	0.280427	-2.73577	0.00622349	0.483075	X	84058345	84188199	-	protein_coding	RPS6KA6
ENSG00000126787	28.644	-0.767282	-1.70206	0.377019	-2.03513	0.0418379	0.796047	14	55148111	55191608	-	protein_coding	DLGAP5
ENSG00000105825	132.361	-0.767373	-1.70217	0.359151	-2.13663	0.0326282	0.753434	7	93885395	93890753	-	protein_coding	TFPI2
ENSG00000141577	12.4373	-0.767963	-1.70286	0.344966	-2.2262	0.026001	0.704353	17	81189592	81222999	-	protein_coding	CEP131
ENSG00000201882	4.59216	-0.76879	-1.70384	0.377099	-2.03869	0.0414806	0.791373	X	20136065	20136135	-	snoRNA	AL732366.2
ENSG00000287080	23.7321	-0.77048	-1.70584	0.373644	-2.06207	0.0392011	0.788332	6	26045410	26045869	+	protein_coding	HIST1H3C
ENSG00000167657	75.9591	-0.77082	-1.70624	0.245358	-3.14161	0.00168021	0.306265	19	3958452	3971123	-	protein_coding	DAPK3
ENSG00000165521	57.4675	-0.770829	-1.70625	0.374407	-2.0588	0.0395132	0.788866	14	88612430	88792752	-	protein_coding	EML5
ENSG00000067225	732.634	-0.771456	-1.70699	0.343674	-2.24474	0.0247851	0.70398	15	72199028	72231822	-	protein_coding	PKM
ENSG00000100036	6.10528	-0.771511	-1.70706	0.378475	-2.03847	0.0415026	0.791373	22	30635780	30669016	+	protein_coding	SLC35E4
ENSG00000186056	12.8608	-0.771632	-1.7072	0.341633	-2.25866	0.0239046	0.70398	1	30718503	30726827	+	lncRNA	MATN1-AS1
ENSG00000135636	866.468	-0.771921	-1.70754	0.297277	-2.59664	0.00941409	0.541176	2	71453721	71686768	+	protein_coding	DYSF
ENSG00000002822	12.0379	-0.772128	-1.70779	0.342157	-2.25665	0.02403	0.70398	7	1815792	2233243	-	protein_coding	MAD1L1
ENSG00000114268	47.5536	-0.773019	-1.70884	0.305319	-2.53184	0.0113465	0.578171	3	48517683	48562015	-	protein_coding	PFKFB4
ENSG00000137801	3896.73	-0.773293	-1.70917	0.3779	-2.04629	0.0407278	0.791373	15	39581078	39599466	+	protein_coding	THBS1
ENSG00000233822	38.7014	-0.773741	-1.7097	0.307445	-2.51668	0.0118467	0.583241	6	27837759	27865798	+	protein_coding	HIST1H2BN
ENSG00000171631	15.5527	-0.773938	-1.70993	0.375815	-2.05936	0.0394599	0.788866	11	73264504	73298617	+	protein_coding	P2RY6
ENSG00000182912	18.9271	-0.774617	-1.71074	0.372185	-2.08127	0.0374092	0.775272	21	44517215	44525952	+	lncRNA	TSPEAR-AS2
ENSG00000225968	29.4286	-0.774721	-1.71086	0.345742	-2.24075	0.0250422	0.70398	7	1688118	1747954	+	protein_coding	ELFN1
ENSG00000162745	34.5056	-0.775258	-1.7115	0.37843	-2.04861	0.0404998	0.791373	1	161983191	162023854	-	protein_coding	OLFML2B
ENSG00000116396	110.297	-0.776167	-1.71257	0.260089	-2.98424	0.00284288	0.350687	1	110211342	110283100	+	protein_coding	KCNC4
ENSG00000278292	6.21756	-0.777529	-1.71419	0.363589	-2.13848	0.0324774	0.753434	22	29432943	29435005	+	unprocessed_pseudogene	RFPL4AP6
ENSG00000198832	32.5407	-0.777693	-1.71439	0.327652	-2.37353	0.0176188	0.648085	22	31104771	31120069	-	protein_coding	SELENOM
ENSG00000141696	21.4325	-0.778355	-1.71517	0.357745	-2.17573	0.0295757	0.737623	17	41801946	41812604	-	protein_coding	P3H4
ENSG00000103534	63.9139	-0.779475	-1.71651	0.326579	-2.38679	0.0169964	0.639873	16	19410495	19499113	+	protein_coding	TMC5
ENSG00000184949	8.08697	-0.780007	-1.71714	0.375661	-2.07636	0.0378606	0.775272	22	38578119	38656629	-	protein_coding	FAM227A
ENSG00000173421	10.9509	-0.780533	-1.71776	0.377925	-2.06531	0.0388938	0.785623	3	49198427	49258106	+	protein_coding	CCDC36
ENSG00000133169	14.9175	-0.781853	-1.71934	0.378388	-2.06627	0.0388026	0.78494	X	103062650	103064171	-	protein_coding	BEX1
ENSG00000061273	142.822	-0.7819	-1.71939	0.274591	-2.84751	0.00440626	0.431821	12	47782721	47833132	-	protein_coding	HDAC7
ENSG00000163016	54.5306	-0.783754	-1.7216	0.372757	-2.10259	0.0355019	0.771155	2	73641082	73697509	+	transcribed_unprocessed_pseudogene	ALMS1P1
ENSG00000163577	79.7539	-0.783766	-1.72162	0.352496	-2.22347	0.0261838	0.704353	3	170888417	170908644	-	protein_coding	EIF5A2
ENSG00000101057	12.8379	-0.784161	-1.72209	0.369408	-2.12275	0.033775	0.765617	20	43667018	43716495	+	protein_coding	MYBL2
ENSG00000169684	8.15387	-0.784559	-1.72257	0.373295	-2.10171	0.0355783	0.771155	15	78565519	78595269	+	protein_coding	CHRNA5
ENSG00000105662	31.4835	-0.784716	-1.72275	0.286095	-2.74285	0.00609084	0.480052	19	18683677	18782333	+	protein_coding	CRTC1
ENSG00000140285	43.2346	-0.787092	-1.72559	0.37732	-2.08601	0.0369781	0.775272	15	49423177	49488775	+	protein_coding	FGF7
ENSG00000163746	6.28979	-0.787231	-1.72576	0.376709	-2.08976	0.0366396	0.775272	3	146391420	146495991	-	protein_coding	PLSCR2
ENSG00000187498	1977.05	-0.787276	-1.72581	0.374009	-2.10497	0.0352943	0.771155	13	110148962	110307157	-	protein_coding	COL4A1
ENSG00000122970	120.236	-0.788399	-1.72716	0.215289	-3.66205	0.000250207	0.140807	12	110124334	110218793	+	protein_coding	IFT81
ENSG00000157456	22.1789	-0.788407	-1.72717	0.377935	-2.08609	0.0369704	0.775272	15	59105125	59125045	+	protein_coding	CCNB2
ENSG00000223609	3.63756	-0.789615	-1.72861	0.358314	-2.2037	0.0275457	0.715421	11	5232677	5243657	-	protein_coding	HBD
ENSG00000162896	971.998	-0.790962	-1.73023	0.275013	-2.87609	0.00402639	0.416059	1	206928521	206946466	-	protein_coding	PIGR
ENSG00000280351	5.35674	-0.791411	-1.73077	0.37839	-2.09152	0.0364812	0.775272	17	81003334	81005132	+	TEC	AC127496.7
ENSG00000091622	59.182	-0.792106	-1.7316	0.347591	-2.27884	0.0226763	0.692524	17	6451262	6556555	-	protein_coding	PITPNM3
ENSG00000287077	3.90407	-0.793416	-1.73317	0.351142	-2.25953	0.0238505	0.70398	10	87203716	87206615	+	lncRNA	AL157893.2
ENSG00000125895	12.5176	-0.793731	-1.73355	0.377934	-2.10018	0.0357128	0.771155	20	1180560	1185415	-	protein_coding	TMEM74B
ENSG00000164647	402.116	-0.794089	-1.73398	0.365478	-2.17274	0.0298	0.737623	7	90154455	90164829	+	protein_coding	STEAP1
ENSG00000148483	21.3439	-0.796312	-1.73666	0.378004	-2.10663	0.03515	0.771155	10	17752200	17800868	+	protein_coding	TMEM236
ENSG00000109736	29.5004	-0.797357	-1.73791	0.307014	-2.59713	0.0094005	0.541176	4	2930560	2934834	-	protein_coding	MFSD10
ENSG00000203485	215.324	-0.798435	-1.73921	0.214581	-3.72091	0.000198507	0.140269	14	104689605	104722535	+	protein_coding	INF2
ENSG00000177602	5.837	-0.80049	-1.74169	0.359133	-2.22895	0.0258169	0.704353	17	3723902	3726699	+	protein_coding	HASPIN
ENSG00000278463	12.3035	-0.800935	-1.74223	0.371607	-2.15533	0.0311362	0.737623	6	26033175	26033568	-	protein_coding	HIST1H2AB
ENSG00000188211	73.4223	-0.801177	-1.74252	0.376227	-2.1295	0.0332126	0.759406	11	17351799	17377341	+	protein_coding	NCR3LG1
ENSG00000188486	17.9388	-0.801336	-1.74271	0.358371	-2.23605	0.0253486	0.70398	11	119093853	119095467	-	protein_coding	H2AFX
ENSG00000125089	230.145	-0.802246	-1.74381	0.239423	-3.35075	0.000805934	0.235931	4	8182071	8241803	+	protein_coding	SH3TC1
ENSG00000166770	49.119	-0.80228	-1.74386	0.302124	-2.65546	0.00791992	0.516863	19	56477249	56504362	+	lncRNA	ZNF667-AS1
ENSG00000142089	3593.75	-0.803117	-1.74487	0.277109	-2.8982	0.00375316	0.404789	11	319675	327537	-	protein_coding	IFITM3
ENSG00000144857	9.97017	-0.803925	-1.74584	0.376651	-2.1344	0.03281	0.753747	3	113211002	113287459	+	protein_coding	BOC
ENSG00000254554	3.31078	-0.804091	-1.74605	0.375621	-2.1407	0.0322985	0.752115	11	10302656	10303704	-	lncRNA	AC080023.1
ENSG00000117983	10.2797	-0.804462	-1.74649	0.372983	-2.15684	0.0310184	0.737623	11	1223065	1262172	+	protein_coding	MUC5B
ENSG00000260285	7.08811	-0.805691	-1.74798	0.374694	-2.15026	0.0315344	0.740386	14	103525009	103529072	-	lncRNA	AL133367.1
ENSG00000185112	32.891	-0.805983	-1.74834	0.334911	-2.40656	0.0161037	0.629844	3	194685882	194689037	+	protein_coding	FAM43A
ENSG00000169213	240.865	-0.807245	-1.74987	0.330142	-2.44514	0.0144796	0.608023	1	51907955	51990700	-	protein_coding	RAB3B
ENSG00000234913	3.56686	-0.809487	-1.75259	0.372927	-2.17063	0.0299592	0.737623	22	18004269	18007308	-	lncRNA	AC016027.2
ENSG00000134871	1024	-0.810563	-1.7539	0.36105	-2.24502	0.0247669	0.70398	13	110305811	110513209	+	protein_coding	COL4A2
ENSG00000211649	6.35767	-0.811029	-1.75446	0.373764	-2.16989	0.0300149	0.737623	22	22369613	22370087	+	IG_V_gene	IGLV7-46
ENSG00000114279	19.8548	-0.811344	-1.75485	0.377942	-2.14674	0.0318137	0.744974	3	192139394	192767764	-	protein_coding	FGF12
ENSG00000077150	151.496	-0.81155	-1.7551	0.301444	-2.69221	0.0070981	0.506809	10	102394109	102402524	+	protein_coding	NFKB2
ENSG00000119922	396.149	-0.811715	-1.7553	0.378503	-2.14454	0.0319898	0.746623	10	89283693	89309271	+	protein_coding	IFIT2
ENSG00000164638	19.7173	-0.812218	-1.75591	0.37855	-2.1456	0.0319047	0.745485	7	5274368	5306870	+	protein_coding	SLC29A4
ENSG00000075240	920.728	-0.812565	-1.75633	0.363398	-2.23602	0.0253506	0.70398	22	46576011	46679790	+	protein_coding	GRAMD4
ENSG00000198795	57.617	-0.81293	-1.75678	0.31335	-2.59432	0.00947778	0.542088	18	25061923	25352190	-	protein_coding	ZNF521
ENSG00000108821	401.67	-0.814427	-1.7586	0.378461	-2.15194	0.0314018	0.739759	17	50183288	50201632	-	protein_coding	COL1A1
ENSG00000286797	8.1024	-0.814813	-1.75907	0.377615	-2.15779	0.0309442	0.737623	2	185425062	185505608	+	lncRNA	AC009315.1
ENSG00000099849	2.06389	-0.815966	-1.76048	0.343143	-2.37792	0.0174105	NA	11	560403	564025	+	protein_coding	RASSF7
ENSG00000287232	2.5766	-0.816292	-1.76087	0.365999	-2.23031	0.0257267	0.70398	3	126213203	126247714	+	lncRNA	AC079848.2
ENSG00000279829	10.932	-0.817295	-1.7621	0.341224	-2.39519	0.0166119	0.636794	18	46385706	46387083	+	TEC	AC015959.1
ENSG00000100065	117.318	-0.822703	-1.76872	0.307222	-2.67788	0.00740906	0.515064	22	37490361	37519542	-	protein_coding	CARD10
ENSG00000129521	42.8954	-0.823514	-1.76971	0.371499	-2.21673	0.0266413	0.709926	14	33924226	34462774	-	protein_coding	EGLN3
ENSG00000284543	2.40979	-0.823794	-1.77006	0.340937	-2.41626	0.0156808	0.621528	1	31506225	31583306	+	lncRNA	LINC01226
ENSG00000099864	22.0535	-0.825011	-1.77155	0.365396	-2.25785	0.0239548	0.70398	19	708934	748329	+	protein_coding	PALM
ENSG00000152284	46.5655	-0.825666	-1.77235	0.263042	-3.13892	0.00169574	0.306265	2	85133391	85310387	+	protein_coding	TCF7L1
ENSG00000142731	27.8024	-0.826056	-1.77283	0.35116	-2.35236	0.0186547	0.656601	4	127880892	127899224	+	protein_coding	PLK4
ENSG00000105011	13.8266	-0.828916	-1.77635	0.375961	-2.20479	0.0274688	0.715237	19	14119511	14136613	-	protein_coding	ASF1B
ENSG00000142484	502.705	-0.829663	-1.77727	0.359811	-2.30583	0.02112	0.682565	17	4771883	4783213	+	protein_coding	TM4SF5
ENSG00000130513	62.4877	-0.830244	-1.77799	0.375917	-2.20858	0.0272039	0.712092	19	18374730	18389176	+	protein_coding	GDF15
ENSG00000169989	4.8407	-0.8306	-1.77842	0.37819	-2.19625	0.0280743	0.721829	4	152769353	152779730	-	protein_coding	TIGD4
ENSG00000257594	2.90616	-0.830968	-1.77888	0.36345	-2.28634	0.0222346	0.689081	12	89519411	89524796	-	protein_coding	GALNT4
ENSG00000112379	99.1024	-0.831976	-1.78012	0.378363	-2.19888	0.0278862	0.719597	6	138161938	138344663	+	protein_coding	ARFGEF3
ENSG00000132718	60.4619	-0.833918	-1.78252	0.308794	-2.70056	0.0069222	0.503686	1	155859566	155885199	+	protein_coding	SYT11
ENSG00000199753	8.80345	-0.83495	-1.7838	0.363965	-2.29404	0.0217881	0.684787	17	64146082	64146152	+	snoRNA	SNORD104
ENSG00000166341	220.511	-0.836051	-1.78516	0.217496	-3.84399	0.000121049	0.0992214	11	6621329	6655809	-	protein_coding	DCHS1
ENSG00000127824	227.148	-0.836684	-1.78594	0.359262	-2.32889	0.0198646	0.672962	2	219249709	219278170	-	protein_coding	TUBA4A
ENSG00000104415	168.037	-0.837595	-1.78707	0.373896	-2.24018	0.0250791	0.70398	8	133191038	133231690	+	protein_coding	CCN4
ENSG00000092853	38.7915	-0.837757	-1.78727	0.376327	-2.22614	0.0260048	0.704353	1	35720217	35769978	-	protein_coding	CLSPN
ENSG00000171823	14.2437	-0.838761	-1.78851	0.337668	-2.48398	0.0129923	0.590329	12	1565992	1594581	-	protein_coding	FBXL14
ENSG00000232445	14.998	-0.838958	-1.78876	0.365023	-2.29837	0.0215406	0.682565	7	101308269	101314800	+	lncRNA	AC006329.1
ENSG00000112769	221.588	-0.842618	-1.7933	0.282159	-2.98632	0.00282355	0.350668	6	112107930	112254939	-	protein_coding	LAMA4
ENSG00000245694	31.9594	-0.844613	-1.79578	0.338555	-2.49476	0.0126042	0.586794	16	54845188	54929189	-	lncRNA	CRNDE
ENSG00000071246	126.385	-0.846099	-1.79763	0.320066	-2.64352	0.00820497	0.518939	14	76761467	76783015	+	protein_coding	VASH1
ENSG00000142173	307.232	-0.847562	-1.79946	0.326243	-2.59795	0.00937825	0.541176	21	46098096	46132849	+	protein_coding	COL6A2
ENSG00000117394	49.1431	-0.847825	-1.79978	0.378165	-2.24194	0.024965	0.70398	1	42925374	42958868	-	protein_coding	SLC2A1
ENSG00000240032	25.9878	-0.849476	-1.80185	0.339597	-2.50142	0.0123696	0.586794	3	146066343	146069185	-	lncRNA	LNCSRLR
ENSG00000137834	351.302	-0.850127	-1.80266	0.306916	-2.7699	0.00560728	0.467091	15	66702235	66782849	+	protein_coding	SMAD6
ENSG00000160691	1203.1	-0.85106	-1.80383	0.347574	-2.44858	0.0143422	0.605981	1	154962297	154974395	-	protein_coding	SHC1
ENSG00000058453	32.7116	-0.851067	-1.80384	0.304013	-2.79944	0.00511913	0.452066	1	16740272	16972964	+	protein_coding	CROCC
ENSG00000214826	15.1468	-0.851653	-1.80457	0.368932	-2.30843	0.0209755	0.680848	12	9418672	9448229	-	unprocessed_pseudogene	DDX12P
ENSG00000206579	8.8443	-0.853463	-1.80683	0.373644	-2.28416	0.022362	0.689081	8	55102027	55542054	+	protein_coding	XKR4
ENSG00000130508	619.97	-0.853837	-1.8073	0.341463	-2.50053	0.0124008	0.586794	2	1631886	1744852	-	protein_coding	PXDN
ENSG00000267058	4.32815	-0.855585	-1.80949	0.378533	-2.26026	0.0238049	0.70398	19	43891803	43901805	-	lncRNA	AC006213.2
ENSG00000162493	12.3101	-0.857911	-1.81241	0.378529	-2.26644	0.0234247	0.701783	1	13583464	13617957	+	protein_coding	PDPN
ENSG00000174996	43.2784	-0.859215	-1.81405	0.324129	-2.65084	0.00802908	0.517239	11	66257293	66267860	+	protein_coding	KLC2
ENSG00000050820	133.943	-0.860251	-1.81535	0.283546	-3.0339	0.00241413	0.337101	16	75228180	75268053	-	protein_coding	BCAR1
ENSG00000136514	64.3156	-0.86053	-1.81571	0.37853	-2.27335	0.0230054	0.696345	3	187368384	187372076	+	protein_coding	RTP4
ENSG00000174945	5.63998	-0.861906	-1.81744	0.375377	-2.29611	0.0216699	0.683168	7	2679521	2775500	+	protein_coding	AMZ1
ENSG00000164045	27.7915	-0.862147	-1.81774	0.37763	-2.28305	0.0224276	0.689081	3	48157145	48188417	-	protein_coding	CDC25A
ENSG00000106809	17.8847	-0.862937	-1.81874	0.373983	-2.30742	0.0210315	0.680848	9	92383267	92404696	-	protein_coding	OGN
ENSG00000078401	42.8309	-0.863602	-1.81958	0.36231	-2.3836	0.017144	0.639873	6	12290360	12297194	+	protein_coding	EDN1
ENSG00000160408	10.4643	-0.86399	-1.82006	0.375905	-2.29843	0.0215374	0.682565	9	127885320	127905408	-	protein_coding	ST6GALNAC6
ENSG00000123989	188.102	-0.86424	-1.82038	0.32529	-2.65683	0.00788785	0.516863	2	219538947	219543809	-	protein_coding	CHPF
ENSG00000130303	701.126	-0.86566	-1.82217	0.375523	-2.30521	0.0211547	0.682565	19	17402938	17405630	-	protein_coding	BST2
ENSG00000136383	205.059	-0.867158	-1.82407	0.361491	-2.39884	0.0164471	0.635262	15	84816679	84873482	+	protein_coding	ALPK3
ENSG00000051180	11.0121	-0.86774	-1.8248	0.377654	-2.29771	0.0215784	0.682565	15	40694773	40732340	+	protein_coding	RAD51
ENSG00000064886	11.0491	-0.869214	-1.82667	0.371265	-2.34122	0.0192207	0.663082	1	111200770	111243440	+	protein_coding	CHI3L2
ENSG00000229109	8.45159	-0.871057	-1.829	0.375409	-2.32029	0.0203254	0.672962	9	83219287	83238463	+	lncRNA	AL137847.1
ENSG00000078246	177.274	-0.873236	-1.83177	0.297709	-2.93319	0.00335503	0.386176	12	2877222	2941138	+	protein_coding	TULP3
ENSG00000198517	68.8812	-0.873299	-1.83185	0.302627	-2.88573	0.00390508	0.410912	7	1530701	1543043	+	protein_coding	MAFK
ENSG00000187583	2.65643	-0.87359	-1.83222	0.359256	-2.43166	0.0150297	0.61721	1	966481	975865	+	protein_coding	PLEKHN1
ENSG00000277157	41.5056	-0.874728	-1.83366	0.336129	-2.60236	0.0092584	0.540522	6	26188764	26189076	-	protein_coding	HIST1H4D
ENSG00000285676	174.393	-0.875838	-1.83507	0.30355	-2.88532	0.0039102	0.410912	10	112810030	112821838	-	lncRNA	AL158212.5
ENSG00000100448	6.36817	-0.876762	-1.83625	0.377091	-2.32507	0.0200683	0.672962	14	24573517	24576250	-	protein_coding	CTSG
ENSG00000221643	7.1502	-0.877726	-1.83748	0.378104	-2.32139	0.020266	0.672962	1	203729580	203729705	+	snoRNA	SNORA77
ENSG00000163393	128.269	-0.879706	-1.84	0.376511	-2.33647	0.0194668	0.668198	1	115976512	116070054	+	protein_coding	SLC22A15
ENSG00000153443	32.2265	-0.87974	-1.84004	0.321341	-2.73772	0.00618674	0.483075	16	4608882	4615027	-	protein_coding	UBALD1
ENSG00000184357	44.4143	-0.882445	-1.8435	0.375257	-2.35158	0.018694	0.656601	6	27866848	27867529	-	protein_coding	HIST1H1B
ENSG00000169607	21.7334	-0.88293	-1.84412	0.376471	-2.34528	0.0190128	0.663082	2	112736348	112764664	-	protein_coding	CKAP2L
ENSG00000161653	170.621	-0.883102	-1.84434	0.206675	-4.2729	1.92949e-05	0.0304147	17	44004621	44009068	+	protein_coding	NAGS
ENSG00000099364	20.9744	-0.883304	-1.84459	0.337885	-2.61421	0.00894334	0.536854	16	30923054	30948783	+	protein_coding	FBXL19
ENSG00000148346	244.264	-0.88331	-1.8446	0.345272	-2.5583	0.0105184	0.565729	9	128149070	128153453	+	protein_coding	LCN2
ENSG00000133665	15.4937	-0.884895	-1.84663	0.365136	-2.42347	0.0153731	0.621528	10	80344744	80368073	+	protein_coding	DYDC2
ENSG00000161921	413.47	-0.884915	-1.84666	0.309625	-2.85802	0.00426292	0.431646	17	4733532	4739928	-	protein_coding	CXCL16
ENSG00000260776	6.54588	-0.885918	-1.84794	0.357274	-2.47966	0.0131508	0.590978	15	77914216	77926846	-	transcribed_unprocessed_pseudogene	AC104758.3
ENSG00000278637	9.23694	-0.886425	-1.84859	0.378545	-2.34167	0.0191979	0.663082	6	26021678	26021990	+	protein_coding	HIST1H4A
ENSG00000014164	21.8836	-0.887098	-1.84945	0.363913	-2.43766	0.0147826	0.614451	8	143437658	143541447	-	protein_coding	ZC3H3
ENSG00000198046	41.924	-0.887517	-1.84999	0.336379	-2.63844	0.0083288	0.523539	19	56439324	56478065	-	protein_coding	ZNF667
ENSG00000225614	14.5635	-0.887573	-1.85006	0.368728	-2.40712	0.0160788	0.629844	16	88382988	88440757	+	protein_coding	ZNF469
ENSG00000100979	578.788	-0.888181	-1.85084	0.366027	-2.42655	0.0152433	0.621528	20	45898620	45912155	-	protein_coding	PLTP
ENSG00000108582	5331.64	-0.888322	-1.85102	0.327837	-2.70965	0.00673542	0.503686	17	30378926	30469989	+	protein_coding	CPD
ENSG00000153165	4.21738	-0.891593	-1.85522	0.377945	-2.35905	0.0183216	0.656016	2	106391289	106468376	-	protein_coding	RGPD3
ENSG00000274997	11.352	-0.891788	-1.85547	0.378514	-2.35603	0.0184717	0.656016	6	27147128	27147515	+	protein_coding	HIST1H2AH
ENSG00000111674	37.5593	-0.892593	-1.85651	0.364911	-2.44605	0.0144429	0.608023	12	6913744	6923698	+	protein_coding	ENO2
ENSG00000253821	13.8743	-0.893624	-1.85784	0.366051	-2.44125	0.0146364	0.610563	8	57492883	57592451	+	lncRNA	AC090796.1
ENSG00000164692	1348.03	-0.894376	-1.85881	0.375314	-2.38301	0.0171718	0.639873	7	94394560	94431232	+	protein_coding	COL1A2
ENSG00000182621	334.843	-0.894923	-1.85951	0.274405	-3.26132	0.00110894	0.260535	20	8077250	8968360	+	protein_coding	PLCB1
ENSG00000101298	5.4491	-0.896545	-1.8616	0.378135	-2.37097	0.0177416	0.648085	20	1266279	1309328	+	protein_coding	SNPH
ENSG00000212384	3.81456	-0.899459	-1.86537	0.369361	-2.43517	0.0148846	0.61721	14	100927341	100927413	+	snoRNA	SNORD113-2
ENSG00000276180	4.84672	-0.899691	-1.86567	0.358478	-2.50975	0.0120816	0.585285	6	27138587	27139881	+	protein_coding	HIST1H4I
ENSG00000154479	9.91384	-0.902038	-1.8687	0.378562	-2.3828	0.0171815	0.639873	2	169645424	169694405	-	protein_coding	CCDC173
ENSG00000100379	20.4928	-0.904937	-1.87246	0.373781	-2.42104	0.0154763	0.621528	22	37051735	37063390	+	protein_coding	KCTD17
ENSG00000164220	59.167	-0.906749	-1.87482	0.352121	-2.5751	0.010021	0.553503	5	76615481	76623413	-	protein_coding	F2RL2
ENSG00000260337	8.22498	-0.908168	-1.87666	0.373138	-2.43387	0.0149384	0.61721	15	92592573	92596462	-	lncRNA	AC091544.4
ENSG00000173702	58.7876	-0.90844	-1.87701	0.364823	-2.49008	0.0127713	0.586794	3	124905441	124953819	-	protein_coding	MUC13
ENSG00000121900	18.4547	-0.908789	-1.87747	0.348571	-2.60719	0.00912899	0.53911	1	32894593	32901438	-	protein_coding	TMEM54
ENSG00000162073	20.7869	-0.908861	-1.87756	0.361285	-2.51563	0.0118819	0.583241	16	2969269	2973484	+	protein_coding	PAQR4
ENSG00000276368	6.78713	-0.90934	-1.87819	0.376244	-2.41689	0.0156538	0.621528	6	27814353	27814740	-	protein_coding	HIST1H2AJ
ENSG00000014914	60.0694	-0.909554	-1.87846	0.341115	-2.66641	0.00766658	0.516863	1	149928650	149936879	-	protein_coding	MTMR11
ENSG00000185739	7.19237	-0.910011	-1.87906	0.378489	-2.40433	0.0162023	0.630013	16	4189373	4242080	-	protein_coding	SRL
ENSG00000152952	2392.52	-0.911783	-1.88137	0.326361	-2.79379	0.00520946	0.452887	3	146069439	146163653	-	protein_coding	PLOD2
ENSG00000257612	3.96712	-0.912098	-1.88178	0.360835	-2.52774	0.0114798	0.578171	14	26873091	26918594	+	lncRNA	MIR4307HG
ENSG00000186806	23.648	-0.912442	-1.88223	0.357212	-2.55434	0.0106388	0.569135	19	51331535	51342124	-	protein_coding	VSIG10L
ENSG00000237609	8.82351	-0.91326	-1.8833	0.360139	-2.53586	0.0112172	0.578171	21	39028535	39029128	-	lncRNA	AF064858.2
ENSG00000219438	6.61978	-0.918158	-1.8897	0.35964	-2.55299	0.0106803	0.569135	22	48489459	48850912	+	protein_coding	TAFA5
ENSG00000109674	9.54882	-0.91877	-1.8905	0.375653	-2.44579	0.0144534	0.608023	4	177309873	177362936	+	protein_coding	NEIL3
ENSG00000066056	129.083	-0.918949	-1.89074	0.206908	-4.44133	8.94047e-06	0.0183208	1	43300981	43323108	+	protein_coding	TIE1
ENSG00000168542	4272.16	-0.920519	-1.8928	0.371139	-2.48025	0.013129	0.590978	2	188974319	189012746	+	protein_coding	COL3A1
ENSG00000144354	5.19569	-0.920732	-1.89308	0.378542	-2.43231	0.0150028	0.61721	2	173354819	173368997	+	protein_coding	CDCA7
ENSG00000112655	20.2294	-0.920751	-1.8931	0.371797	-2.47649	0.0132682	0.593649	6	43076306	43161719	+	protein_coding	PTK7
ENSG00000088826	33.9623	-0.924208	-1.89764	0.376205	-2.45666	0.0140235	0.60478	20	4120979	4187747	+	protein_coding	SMOX
ENSG00000066735	6.97793	-0.925046	-1.89875	0.377723	-2.44901	0.0143251	0.605981	14	104138722	104180894	+	protein_coding	KIF26A
ENSG00000204291	14.5424	-0.925146	-1.89888	0.376912	-2.45454	0.0141064	0.60478	9	98943178	99070792	+	protein_coding	COL15A1
ENSG00000106236	23.9916	-0.929123	-1.90412	0.377365	-2.46213	0.0138114	0.603803	7	98617284	98629869	+	protein_coding	NPTX2
ENSG00000198892	20.3131	-0.930431	-1.90585	0.335061	-2.7769	0.00548799	0.45902	1	201888679	201892306	+	protein_coding	SHISA4
ENSG00000196557	115.85	-0.930844	-1.90639	0.3545	-2.6258	0.00864462	0.525655	16	1153105	1221771	+	protein_coding	CACNA1H
ENSG00000020181	104.388	-0.931383	-1.9071	0.347275	-2.68197	0.00731891	0.511874	8	37784190	37844896	+	protein_coding	ADGRA2
ENSG00000101425	9.05965	-0.931533	-1.9073	0.363943	-2.55956	0.0104805	0.565176	20	38304122	38337505	+	protein_coding	BPI
ENSG00000171848	120.059	-0.932161	-1.90813	0.376977	-2.47273	0.0134086	0.598062	2	10120697	10211725	+	protein_coding	RRM2
ENSG00000255642	3.99676	-0.93234	-1.90837	0.375901	-2.48028	0.0131278	0.590978	12	63822020	63823895	+	processed_pseudogene	PABPC1P4
ENSG00000025708	338.787	-0.935765	-1.9129	0.34807	-2.68844	0.00717864	0.507201	22	50525751	50530032	-	protein_coding	TYMP
ENSG00000164236	18.3972	-0.936957	-1.91449	0.331675	-2.82492	0.0047292	0.442716	5	10564069	10657816	+	protein_coding	ANKRD33B
ENSG00000253368	41.8773	-0.9416	-1.92066	0.358514	-2.6264	0.00862941	0.525655	1	26993691	27000886	+	protein_coding	TRNP1
ENSG00000126903	33.087	-0.942257	-1.92153	0.276576	-3.40687	0.000657122	0.224429	X	154487305	154490690	-	protein_coding	SLC10A3
ENSG00000126453	21.0828	-0.942973	-1.92249	0.303681	-3.10514	0.00190188	0.311786	19	49665141	49673916	+	protein_coding	BCL2L12
ENSG00000136425	6.00881	-0.943691	-1.92344	0.377032	-2.50295	0.0123164	0.586794	15	78104605	78131535	-	protein_coding	CIB2
ENSG00000137807	28.4212	-0.944212	-1.92414	0.378436	-2.49504	0.0125943	0.586794	15	69414245	69448427	+	protein_coding	KIF23
ENSG00000184979	71.5884	-0.945307	-1.9256	0.378189	-2.49956	0.0124348	0.586794	22	18150169	18177397	+	protein_coding	USP18
ENSG00000072195	5.98457	-0.94847	-1.92983	0.377276	-2.514	0.0119372	0.583241	2	219434842	219493629	+	protein_coding	SPEG
ENSG00000227536	6.37716	-0.949626	-1.93137	0.374746	-2.53405	0.0112751	0.578171	X	71043213	71045470	-	processed_pseudogene	SOCS5P4
ENSG00000273703	13.1242	-0.951462	-1.93383	0.376518	-2.527	0.011504	0.578171	6	27815043	27815424	+	protein_coding	HIST1H2BM
ENSG00000067057	56.578	-0.961039	-1.94671	0.369907	-2.59805	0.0093754	0.541176	10	3066332	3137718	+	protein_coding	PFKP
ENSG00000283632	21.7511	-0.962037	-1.94806	0.350655	-2.74355	0.00607792	0.480052	19	45212620	45245431	-	protein_coding	EXOC3L2
ENSG00000148926	282.84	-0.962526	-1.94872	0.357968	-2.68886	0.00716961	0.507201	11	10305072	10307397	+	protein_coding	ADM
ENSG00000255491	8.04741	-0.962645	-1.94888	0.376626	-2.55597	0.0105893	0.568053	8	124811041	124857516	-	lncRNA	AC100858.3
ENSG00000273888	9.04019	-0.962832	-1.94913	0.364016	-2.64503	0.00816843	0.518939	14	51649515	51651744	-	lncRNA	FRMD6-AS1
ENSG00000138160	65.871	-0.96701	-1.95478	0.356059	-2.71587	0.00661018	0.498482	10	92593129	92655395	+	protein_coding	KIF11
ENSG00000286522	36.4308	-0.967818	-1.95588	0.377746	-2.56209	0.0104045	0.562558	6	26031593	26032099	-	protein_coding	HIST1H3B
ENSG00000179044	20.7508	-0.969295	-1.95788	0.319663	-3.03224	0.00242747	0.337101	16	67184378	67190185	-	protein_coding	EXOC3L1
ENSG00000167861	47.6465	-0.972259	-1.96191	0.319452	-3.04352	0.00233831	0.337101	17	74950741	74973166	-	protein_coding	HID1
ENSG00000137077	71.7792	-0.974534	-1.96501	0.377581	-2.581	0.00985153	0.550645	9	34709004	34710136	-	protein_coding	CCL21
ENSG00000130600	342.468	-0.9761	-1.96714	0.37081	-2.63235	0.00847972	0.525567	11	1995175	2001470	-	lncRNA	H19
ENSG00000185633	17.5544	-0.976573	-1.96779	0.378423	-2.58064	0.00986174	0.550645	12	57234902	57240715	-	protein_coding	NDUFA4L2
ENSG00000164776	9.24599	-0.977147	-1.96857	0.357704	-2.73172	0.00630046	0.487204	7	56080282	56092996	-	protein_coding	PHKG1
ENSG00000213700	38.0141	-0.978411	-1.97029	0.377375	-2.59267	0.0095233	0.542088	10	73005832	73006595	-	processed_pseudogene	RPL17P50
ENSG00000163958	4.00826	-0.980632	-1.97333	0.377615	-2.59691	0.00940668	0.541176	3	196197451	196211437	-	protein_coding	ZDHHC19
ENSG00000266865	7.29524	-0.98345	-1.97719	0.370041	-2.65768	0.00786805	0.516863	17	31008496	31093127	+	transcribed_unprocessed_pseudogene	AC138207.8
ENSG00000079257	57.2357	-0.985694	-1.98027	0.37266	-2.64503	0.00816847	0.518939	3	158645821	158672648	-	protein_coding	LXN
ENSG00000106278	7.38821	-0.986039	-1.98074	0.378563	-2.60469	0.00919572	0.539663	7	121873088	122062036	+	protein_coding	PTPRZ1
ENSG00000113739	14.6209	-0.986335	-1.98115	0.378298	-2.6073	0.00912596	0.53911	5	173314712	173329503	-	protein_coding	STC2
ENSG00000274995	30.4578	-0.988165	-1.98366	0.339102	-2.91406	0.0035676	0.390948	15	66740444	66741151	+	lncRNA	AC013564.1
ENSG00000172889	86.3915	-0.988948	-1.98474	0.219298	-4.5096	6.49495e-06	0.0166368	9	136658855	136672678	+	protein_coding	EGFL7
ENSG00000130427	110.708	-0.98987	-1.98601	0.378552	-2.61489	0.00892572	0.536854	7	100720467	100723700	+	protein_coding	EPO
ENSG00000113083	153.784	-0.990109	-1.98634	0.371808	-2.66296	0.00774572	0.516863	5	122063194	122078360	-	protein_coding	LOX
ENSG00000079931	28.918	-0.991953	-1.98888	0.370572	-2.67682	0.0074325	0.515064	6	132296054	132401475	-	protein_coding	MOXD1
ENSG00000152049	58.4564	-0.992093	-1.98907	0.373466	-2.65645	0.00789686	0.516863	2	223051813	223198399	+	protein_coding	KCNE4
ENSG00000169169	10.096	-0.994351	-1.99218	0.373737	-2.66056	0.00780099	0.516863	19	49690897	49713731	+	protein_coding	CPT1C
ENSG00000123689	422.446	-0.998323	-1.99768	0.327032	-3.05268	0.00226809	0.337101	1	209675411	209676390	+	protein_coding	G0S2
ENSG00000274641	19.0885	-0.999124	-1.99879	0.375841	-2.65837	0.00785193	0.516863	6	27893462	27893843	+	protein_coding	HIST1H2BO
ENSG00000085831	42.8455	-1.00087	-2.00121	0.372337	-2.68809	0.0071863	0.507201	1	51287257	51345116	-	protein_coding	TTC39A
ENSG00000074181	62.2804	-1.00091	-2.00127	0.342626	-2.9213	0.00348575	0.389886	19	15159037	15200995	-	protein_coding	NOTCH3
ENSG00000185130	7.32519	-1.00154	-2.00214	0.374702	-2.67291	0.00751966	0.516077	6	27807443	27807931	-	protein_coding	HIST1H2BL
ENSG00000275713	16.4449	-1.00165	-2.00229	0.370625	-2.7026	0.00688002	0.503686	6	26251650	26253710	+	protein_coding	HIST1H2BH
ENSG00000273983	11.8098	-1.00427	-2.00593	0.375611	-2.6737	0.00750191	0.516077	6	26269404	26271815	-	protein_coding	HIST1H3G
ENSG00000273143	6.37643	-1.00981	-2.01365	0.377861	-2.67244	0.00753011	0.516077	10	110428839	110496590	-	lncRNA	AL355512.1
ENSG00000128591	12.0425	-1.01127	-2.01568	0.367388	-2.75259	0.00591256	0.475138	7	128830376	128859274	+	protein_coding	FLNC
ENSG00000005381	28.2011	-1.01975	-2.02757	0.360455	-2.82908	0.00466827	0.442716	17	58269854	58280935	-	protein_coding	MPO
ENSG00000147852	223.279	-1.02309	-2.03226	0.375104	-2.72748	0.00638209	0.490909	9	2621786	2660056	+	protein_coding	VLDLR
ENSG00000007968	14.8669	-1.02381	-2.03328	0.377712	-2.71055	0.0067172	0.503686	1	23506437	23531233	-	protein_coding	E2F2
ENSG00000106366	2113.68	-1.02928	-2.04101	0.356383	-2.88814	0.00387527	0.410912	7	101127088	101139266	+	protein_coding	SERPINE1
ENSG00000254681	2.98452	-1.03074	-2.04307	0.356299	-2.8929	0.00381699	0.409517	16	18374520	18401940	-	transcribed_unprocessed_pseudogene	PKD1P5
ENSG00000248323	106.698	-1.03088	-2.04327	0.374183	-2.75502	0.00586893	0.473489	5	91054833	91314547	-	lncRNA	LUCAT1
ENSG00000160360	7.67321	-1.03274	-2.04591	0.374542	-2.75735	0.00582719	0.471979	9	136327475	136359605	+	protein_coding	GPSM1
ENSG00000275379	15.533	-1.03913	-2.05499	0.378327	-2.74664	0.00602086	0.479905	6	27871904	27872315	-	protein_coding	HIST1H3I
ENSG00000077943	69.6276	-1.04454	-2.06271	0.34361	-3.03991	0.00236651	0.337101	10	15513953	15719922	-	protein_coding	ITGA8
ENSG00000177374	37.8061	-1.04909	-2.06922	0.356329	-2.94416	0.00323835	0.385815	17	2054153	2063241	+	protein_coding	HIC1
ENSG00000142632	20.3349	-1.04915	-2.0693	0.317341	-3.30605	0.000946212	0.251146	1	16197853	16212652	-	protein_coding	ARHGEF19
ENSG00000124635	41.931	-1.04982	-2.07028	0.361586	-2.90339	0.00369148	0.400243	6	27125896	27132750	-	protein_coding	HIST1H2BJ
ENSG00000130827	50.2605	-1.05082	-2.07171	0.336458	-3.12318	0.00178909	0.309718	X	154458280	154477779	+	protein_coding	PLXNA3
ENSG00000136840	36.0927	-1.0518	-2.07312	0.378053	-2.78216	0.0053999	0.457251	9	127907885	127917041	-	protein_coding	ST6GALNAC4
ENSG00000250343	5.84549	-1.06292	-2.08915	0.354788	-2.99592	0.00273615	0.348256	5	147180203	147234859	-	lncRNA	STK32A-AS1
ENSG00000268218	10.0686	-1.06486	-2.09197	0.375377	-2.83678	0.00455705	0.436369	16	89268103	89273044	+	lncRNA	AC137932.3
ENSG00000157214	424.006	-1.06537	-2.09271	0.377736	-2.82041	0.00479628	0.442829	7	90167589	90238137	+	protein_coding	STEAP2
ENSG00000187624	13.2962	-1.07185	-2.10213	0.378434	-2.83234	0.0046209	0.440426	17	410324	431062	+	protein_coding	C17orf97
ENSG00000112245	310.472	-1.07482	-2.10646	0.377203	-2.84945	0.0043795	0.431821	6	63521745	63583436	+	protein_coding	PTP4A1
ENSG00000181656	112.08	-1.07646	-2.10885	0.377023	-2.85514	0.00430176	0.431646	1	100538138	100542021	+	protein_coding	GPR88
ENSG00000162415	31.608	-1.07651	-2.10892	0.276769	-3.88955	0.00010043	0.0980001	1	45016398	45306209	-	protein_coding	ZSWIM5
ENSG00000120729	3.23437	-1.07974	-2.11366	0.368323	-2.9315	0.0033733	0.386176	5	137867790	137887851	+	protein_coding	MYOT
ENSG00000006327	113.339	-1.08029	-2.11446	0.378467	-2.85438	0.00431213	0.431646	16	3018444	3022383	+	protein_coding	TNFRSF12A
ENSG00000079462	13.9976	-1.08188	-2.11679	0.370602	-2.91924	0.00350881	0.389886	19	42297032	42303546	-	protein_coding	PAFAH1B3
ENSG00000183908	21.7017	-1.08593	-2.12275	0.378295	-2.8706	0.00409693	0.419771	11	57181746	57191717	+	protein_coding	LRRC55
ENSG00000188483	17.8734	-1.09074	-2.12983	0.372421	-2.92877	0.00340305	0.387418	9	129175551	129178261	-	protein_coding	IER5L
ENSG00000102265	1633.46	-1.09167	-2.13121	0.361764	-3.01763	0.00254756	0.342917	X	47582407	47586789	+	protein_coding	TIMP1
ENSG00000110492	14.2176	-1.09642	-2.13824	0.373834	-2.9329	0.00335807	0.386176	11	46380755	46383837	+	protein_coding	MDK
ENSG00000278771	1192.67	-1.09915	-2.14229	0.337341	-3.25829	0.00112087	0.260535	14	49853615	49853914	-	misc_RNA	RN7SL3
ENSG00000160221	11.9939	-1.10112	-2.14521	0.345293	-3.18895	0.00142792	0.288173	21	44133609	44210114	+	protein_coding	GATD3A
ENSG00000163975	12.0918	-1.10723	-2.15431	0.364309	-3.03926	0.00237163	0.337101	3	196988620	197029817	-	protein_coding	MELTF
ENSG00000136378	9.96847	-1.11591	-2.16731	0.371655	-3.00253	0.00267747	0.342917	15	78759205	78811464	-	protein_coding	ADAMTS7
ENSG00000261051	59.9983	-1.11856	-2.17131	0.332292	-3.36621	0.000762083	0.23571	3	146059584	146061679	-	lncRNA	AC107021.2
ENSG00000143847	14.3123	-1.12018	-2.17375	0.371322	-3.01675	0.00255504	0.342917	1	203026497	203078740	+	protein_coding	PPFIA4
ENSG00000091986	161.006	-1.1253	-2.18146	0.377919	-2.97761	0.00290504	0.354346	3	112596793	112649530	-	protein_coding	CCDC80
ENSG00000158887	77.0715	-1.12626	-2.18292	0.374955	-3.00371	0.00266708	0.342917	1	161304734	161309972	-	protein_coding	MPZ
ENSG00000198324	63.9083	-1.13302	-2.19317	0.310177	-3.65281	0.000259391	0.140807	12	111360650	111369121	-	protein_coding	PHETA1
ENSG00000196747	7.14984	-1.13563	-2.19714	0.377793	-3.00596	0.00264748	0.342917	6	27808198	27808701	+	protein_coding	HIST1H2AI
ENSG00000163083	63.5548	-1.13794	-2.20067	0.336565	-3.38105	0.000722081	0.231846	2	120346135	120351803	+	protein_coding	INHBB
ENSG00000137825	6.06309	-1.14094	-2.20525	0.378556	-3.01392	0.00257893	0.342917	15	41493392	41503551	+	protein_coding	ITPKA
ENSG00000091129	61.1782	-1.14125	-2.20572	0.37363	-3.0545	0.00225435	0.337101	7	108147622	108456717	-	protein_coding	NRCAM
ENSG00000132749	10.1413	-1.14165	-2.20633	0.366355	-3.11624	0.0018317	0.309718	11	68707439	68751520	-	protein_coding	TESMIN
ENSG00000135245	116.783	-1.1453	-2.21192	0.376105	-3.04515	0.00232561	0.337101	7	128455848	128458418	+	protein_coding	HILPDA
ENSG00000073150	8.76914	-1.14913	-2.21781	0.378552	-3.0356	0.00240057	0.337101	22	50170730	50180295	+	protein_coding	PANX2
ENSG00000278828	20.5874	-1.15549	-2.2276	0.351827	-3.28426	0.0010225	0.257966	6	27810063	27811300	+	protein_coding	HIST1H3H
ENSG00000278588	14.8691	-1.1626	-2.23861	0.371949	-3.12571	0.00177376	0.309718	6	26272975	26273356	+	protein_coding	HIST1H2BI
ENSG00000075218	11.8271	-1.16456	-2.24164	0.378332	-3.07813	0.00208303	0.323375	22	46296869	46330810	+	protein_coding	GTSE1
ENSG00000173546	10.6075	-1.17032	-2.25061	0.352187	-3.323	0.000890538	0.249985	15	75674321	75712848	-	protein_coding	CSPG4
ENSG00000122884	1442.81	-1.17615	-2.25973	0.369954	-3.17918	0.00147691	0.293833	10	73007216	73096974	-	protein_coding	P4HA1
ENSG00000130173	321.722	-1.17703	-2.26111	0.350978	-3.35358	0.000797729	0.235931	19	11237449	11241943	+	protein_coding	ANGPTL8
ENSG00000136002	6.6204	-1.17802	-2.26266	0.378556	-3.11188	0.00185903	0.309718	2	130836915	131047263	+	protein_coding	ARHGEF4
ENSG00000115457	1191.32	-1.18818	-2.27866	0.378227	-3.14145	0.00168113	0.306265	2	216632827	216664436	+	protein_coding	IGFBP2
ENSG00000197153	8.94236	-1.18877	-2.27959	0.377568	-3.1485	0.0016411	0.306265	6	27890381	27893106	-	protein_coding	HIST1H3J
ENSG00000138646	317.662	-1.192	-2.28469	0.37661	-3.16508	0.00155041	0.300204	4	88457118	88506163	+	protein_coding	HERC5
ENSG00000214353	24.5291	-1.19452	-2.28869	0.374736	-3.18764	0.0014344	0.288173	16	70755034	70773251	+	lncRNA	VAC14-AS1
ENSG00000235888	79.4303	-1.19884	-2.29555	0.368001	-3.2577	0.00112319	0.260535	21	38988568	39062894	-	lncRNA	AF064858.1
ENSG00000140279	10.0974	-1.20218	-2.30088	0.378526	-3.17596	0.00149343	0.294264	15	45092649	45114344	-	protein_coding	DUOX2
ENSG00000139514	153.362	-1.21426	-2.32022	0.370861	-3.27417	0.00105971	0.257966	13	29509413	29595688	-	protein_coding	SLC7A1
ENSG00000100867	179.263	-1.21667	-2.3241	0.377202	-3.22551	0.00125747	0.264416	14	23630114	23645639	+	protein_coding	DHRS2
ENSG00000231131	29.2758	-1.22204	-2.33276	0.372616	-3.27962	0.00103947	0.257966	10	52450873	52755507	-	lncRNA	LNCAROD
ENSG00000258498	29.0987	-1.22405	-2.33602	0.378222	-3.23634	0.00121072	0.264416	14	101552220	101560431	-	lncRNA	DIO3OS
ENSG00000104953	27.0461	-1.2383	-2.35921	0.368201	-3.36312	0.000770669	0.23571	19	2977537	2995179	+	protein_coding	TLE6
ENSG00000229656	46.2121	-1.24617	-2.37211	0.377264	-3.30318	0.000955953	0.251146	10	32958436	33082102	+	lncRNA	ITGB1-DT
ENSG00000135114	160.887	-1.24977	-2.37804	0.377458	-3.31103	0.000929546	0.250635	12	121019110	121039242	-	protein_coding	OASL
ENSG00000053524	13.7217	-1.26248	-2.39908	0.37722	-3.3468	0.000817507	0.235949	3	183178042	183428778	-	protein_coding	MCF2L2
ENSG00000138180	22.5802	-1.28269	-2.43293	0.377954	-3.39378	0.000689351	0.231577	10	93496611	93529092	+	protein_coding	CEP55
ENSG00000131015	6.34186	-1.30736	-2.47488	0.378389	-3.45507	0.000550147	0.197783	6	149942013	149949235	+	protein_coding	ULBP2
ENSG00000005448	14.51	-1.31063	-2.4805	0.374758	-3.49728	0.000470034	0.181735	2	74421677	74425755	+	protein_coding	WDR54
ENSG00000280254	26.0315	-1.31296	-2.4845	0.367078	-3.57678	0.000347854	0.161347	17	4787056	4789162	+	TEC	AC233723.2
ENSG00000167695	29.0327	-1.3204	-2.49736	0.350362	-3.76868	0.000164112	0.124555	17	732411	742968	+	protein_coding	TLCD3A
ENSG00000163808	18.2603	-1.34945	-2.54815	0.366268	-3.68433	0.000229306	0.140807	3	44761720	44873376	+	protein_coding	KIF15
ENSG00000171241	24.0904	-1.39037	-2.62147	0.37535	-3.7042	0.000212056	0.140807	16	46578590	46621379	-	protein_coding	SHCBP1
ENSG00000101605	2174.2	-1.40495	-2.64809	0.349464	-4.0203	5.81241e-05	0.0766597	18	3066806	3220108	-	protein_coding	MYOM1
ENSG00000086548	6.36181	-1.44936	-2.73087	0.376385	-3.85074	0.000117763	0.0992214	19	41750976	41772211	+	protein_coding	CEACAM6
ENSG00000118972	30.5389	-1.46548	-2.76155	0.373285	-3.92589	8.64079e-05	0.0960744	12	4368226	4379712	-	protein_coding	FGF23
ENSG00000196787	38.2195	-1.70675	-3.26425	0.370824	-4.60258	4.1728e-06	0.0122156	6	27133041	27135291	+	protein_coding	HIST1H2AG
ENSG00000128274	11.8154	-1.78061	-3.4357	0.373207	-4.77109	1.83231e-06	0.00860476	22	42692120	42721298	-	protein_coding	A4GALT
ENSG00000241945	6.96437	-1.79188	-3.46265	0.377747	-4.7436	2.09954e-06	0.00860476	21	44107372	44131181	+	protein_coding	PWP2

## Sheet: Mouse_PAL_vs_BSA
GeneID	Base mean	log2(FC)	FC	StdErr	Wald-Stats	P-value	P-adj	Chromosome	Start	End	Strand	gene_biotype	gene_name
ENSMUSG00000021260	102.935	4.19953	18.3732	0.248322	16.9116	3.69232e-64	2.39097e-62	12	108306269	108330869	+	protein_coding	Hhipl1
ENSMUSG00000075014	653.082	3.69986	12.9948	0.271068	13.6492	2.04156e-42	6.6201e-41	2	98666546	98667301	-	protein_coding	Gm10800
ENSMUSG00000021226	1759.65	3.33472	10.0891	0.069142	48.2301	0	0	12	83987860	83993873	+	protein_coding	Acot2
ENSMUSG00000075015	117.776	3.3344	10.0868	0.240925	13.84	1.46196e-43	4.96603e-42	2	98662236	98664083	+	protein_coding	Gm10801
ENSMUSG00000109372	39.1236	3.25207	9.52729	0.282407	11.5155	1.1019e-30	2.22812e-29	8	35765789	35818047	+	protein_coding	Gm19410
ENSMUSG00000020788	155.44	3.17723	9.04566	0.190629	16.6671	2.27376e-62	1.42503e-60	11	72961168	72993044	+	protein_coding	Atp2a3
ENSMUSG00000047787	72.6564	2.98098	7.89521	0.240425	12.3988	2.65274e-35	6.6192e-34	19	7092000	7105729	-	protein_coding	Flrt1
ENSMUSG00000100119	59.8875	2.96548	7.81083	0.253446	11.7006	1.2654e-31	2.65127e-30	19	59493135	59559391	+	lncRNA	2700089I24Rik
ENSMUSG00000038742	369.64	2.84138	7.16706	0.151146	18.7989	7.7142e-79	6.86083e-77	9	20873807	20879727	-	protein_coding	Angptl6
ENSMUSG00000047904	222.682	2.64834	6.26946	0.151083	17.5291	8.5965e-69	6.00187e-67	11	113619341	113626028	+	protein_coding	Sstr2
ENSMUSG00000017943	53.9652	2.64559	6.25752	0.255309	10.3623	3.68011e-25	5.75763e-24	2	163438475	163455324	+	protein_coding	Gdap1l1
ENSMUSG00000095280	32.6892	2.63663	6.21878	0.285027	9.25047	2.23503e-20	2.74846e-19	14	19415856	19418930	-	protein_coding	Gm21738
ENSMUSG00000026712	232.591	2.62294	6.16003	0.148225	17.6957	4.5295e-70	3.30222e-68	2	14229391	14332057	+	protein_coding	Mrc1
ENSMUSG00000061531	40.2119	2.60857	6.099	0.275691	9.46194	3.02276e-21	3.87268e-20	2	14174522	14221993	+	protein_coding	Tmem236
ENSMUSG00000040435	8129.43	2.5458	5.83933	0.0492189	51.7241	0	0	7	45522915	45526268	-	protein_coding	Ppp1r15a
ENSMUSG00000032487	14301.6	2.51429	5.71316	0.0551893	45.5575	0	0	1	150100030	150108227	+	protein_coding	Ptgs2
ENSMUSG00000037086	88.1528	2.50156	5.66299	0.215019	11.6341	2.7634e-31	5.7283e-30	X	45090903	45092791	+	protein_coding	Prr32
ENSMUSG00000044770	38.3977	2.48633	5.60351	0.27182	9.14698	5.85469e-20	7.00666e-19	10	42860369	42960780	+	protein_coding	Scml4
ENSMUSG00000027875	1930.79	2.47531	5.56085	0.076751	32.2511	3.39213e-228	2.90828e-225	3	98280434	98310738	+	protein_coding	Hmgcs2
ENSMUSG00000090326	27.0852	2.46448	5.51929	0.287808	8.56294	1.10027e-17	1.15774e-16	5	62811673	62888308	+	protein_coding	Dthd1
ENSMUSG00000014905	1419.55	2.46343	5.51526	0.0671612	36.6793	1.5591e-294	2.22785e-291	12	44205558	44210326	-	protein_coding	Dnajb9
ENSMUSG00000025408	5290.67	2.42287	5.36235	0.0549634	44.0814	0	0	10	127290773	127296288	+	protein_coding	Ddit3
ENSMUSG00000086841	6194.87	2.41518	5.33386	0.0608838	39.6687	0	0	11	62602876	62604807	+	lncRNA	2410006H16Rik
ENSMUSG00000038508	1159.78	2.39715	5.26762	0.196501	12.1992	3.13935e-34	7.45169e-33	8	70629392	70632456	-	protein_coding	Gdf15
ENSMUSG00000028972	20.4648	2.39017	5.24219	0.294086	8.12744	4.3844e-16	4.17297e-15	4	150187014	150201332	-	protein_coding	Car6
ENSMUSG00000032715	10449.1	2.35741	5.12448	0.0572689	41.1638	0	0	2	152337421	152344032	-	protein_coding	Trib3
ENSMUSG00000027737	1906.93	2.33393	5.04176	0.0731917	31.8879	3.93472e-223	3.12359e-220	3	49892525	50443614	-	protein_coding	Slc7a11
ENSMUSG00000070385	49.7006	2.31967	4.99217	0.252685	9.18007	4.30826e-20	5.19951e-19	3	103074013	103099720	+	protein_coding	Ampd1
ENSMUSG00000035910	109.734	2.27948	4.85504	0.197929	11.5167	1.08745e-30	2.20307e-29	13	25056003	25210706	+	protein_coding	Dcdc2a
ENSMUSG00000025746	98.0515	2.26123	4.794	0.203524	11.1104	1.11706e-28	2.06229e-27	5	30013113	30019981	+	protein_coding	Il6
ENSMUSG00000079598	31.7572	2.25197	4.76334	0.281081	8.01182	1.13021e-15	1.04372e-14	6	38663066	38680865	+	protein_coding	Clec2l
ENSMUSG00000034686	125.642	2.22586	4.6779	0.214446	10.3796	3.07069e-25	4.8395e-24	13	55464266	55473154	+	protein_coding	Prr7
ENSMUSG00000022805	44.2683	2.22302	4.6687	0.266461	8.34275	7.25803e-17	7.23911e-16	16	38297753	38342143	-	protein_coding	Maats1
ENSMUSG00000027022	1098.4	2.2074	4.61844	0.0766208	28.8095	1.63255e-182	6.99842e-180	2	67173833	67526615	+	protein_coding	Xirp2
ENSMUSG00000097743	663.266	2.20116	4.5985	0.0931255	23.6366	1.62299e-123	3.62365e-121	14	56696279	56701268	-	lncRNA	Gm16973
ENSMUSG00000091017	17.1496	2.19887	4.5912	0.294495	7.4666	8.22965e-14	6.69937e-13	1	191162583	191164817	-	protein_coding	Fam71a
ENSMUSG00000052131	56.4088	2.1977	4.58746	0.243094	9.04052	1.55924e-19	1.8203e-18	6	34412333	34423142	+	protein_coding	Akr1b7
ENSMUSG00000020826	1363.08	2.14643	4.4273	0.0716087	29.9744	2.11719e-197	1.05534e-194	11	78920786	78960254	+	protein_coding	Nos2
ENSMUSG00000031635	23.786	2.12379	4.35837	0.287027	7.39927	1.36935e-13	1.09681e-12	8	62057041	62123150	-	protein_coding	Anxa10
ENSMUSG00000038517	42.8286	2.11933	4.34492	0.263237	8.05105	8.20866e-16	7.65996e-15	11	97136170	97151495	-	protein_coding	Tbkbp1
ENSMUSG00000022769	4395.68	2.11645	4.33625	0.0528406	40.0535	0	0	16	17130137	17132383	-	protein_coding	Sdf2l1
ENSMUSG00000016356	112.385	2.11401	4.32893	0.188428	11.2192	3.28214e-29	6.20912e-28	2	180986534	181018363	+	protein_coding	Col20a1
ENSMUSG00000038550	624.648	2.09856	4.28282	0.0938787	22.354	1.10509e-110	1.92574e-108	3	95878502	95882251	-	protein_coding	Ciart
ENSMUSG00000070313	18.8371	2.098	4.28114	0.293112	7.15766	8.20649e-13	6.17619e-12	9	36635753	36643376	-	protein_coding	Pate14
ENSMUSG00000044937	226.396	2.09736	4.27925	0.141261	14.8474	7.23471e-50	2.93691e-48	10	86705810	86776844	+	protein_coding	Ttc41
ENSMUSG00000036938	16.1482	2.09655	4.27686	0.294475	7.11961	1.08229e-12	8.06599e-12	6	41311232	41316841	-	protein_coding	Try5
ENSMUSG00000086290	2817.67	2.09599	4.27519	0.0616436	34.0017	2.09954e-253	2.50009e-250	4	132308622	132311024	+	lncRNA	Snhg12
ENSMUSG00000090173	136.897	2.08459	4.24154	0.170742	12.209	2.78355e-34	6.62917e-33	11	62847068	62877465	+	protein_coding	Fbxw10
ENSMUSG00000003545	147.251	2.0497	4.14019	0.17094	11.9907	3.97434e-33	8.94811e-32	7	19302695	19310051	-	protein_coding	Fosb
ENSMUSG00000076258	48.4468	2.04623	4.13027	0.254158	8.05105	8.20889e-16	7.65996e-15	16	11144124	11144181	+	miRNA	Gm23935
ENSMUSG00000050359	7840.48	2.02751	4.07702	0.0504396	40.1969	0	0	3	92483951	92485895	-	protein_coding	Sprr1a
ENSMUSG00000024965	140.756	2.02373	4.06633	0.174587	11.5915	4.55054e-31	9.36947e-30	19	6998957	7019469	-	protein_coding	Fermt3
ENSMUSG00000018476	1305.05	2.022	4.06147	0.091818	22.0218	1.77917e-107	2.91105e-105	11	69398507	69413675	-	protein_coding	Kdm6b
ENSMUSG00000026822	1982.42	2.01553	4.04329	0.0598299	33.6877	8.76468e-249	9.39311e-246	2	32384632	32388252	-	protein_coding	Lcn2
ENSMUSG00000079652	64.4704	2.00091	4.00253	0.242212	8.26101	1.44445e-16	1.41049e-15	6	29279592	29290680	+	protein_coding	Fam71f2
ENSMUSG00000029380	1307.42	1.99493	3.98598	0.0695336	28.6902	5.05541e-181	2.12466e-178	5	90891240	90893115	+	protein_coding	Cxcl1
ENSMUSG00000024330	159.962	1.98604	3.96149	0.175604	11.3098	1.17349e-29	2.25382e-28	17	34039436	34066685	+	protein_coding	Col11a2
ENSMUSG00000040828	82.3912	1.9768	3.93618	0.211222	9.35888	8.05852e-21	1.00847e-19	17	56628142	56664456	+	protein_coding	Catsperd
ENSMUSG00000020812	1844.21	1.97323	3.92645	0.0661417	29.8333	1.44633e-195	7.04561e-193	11	116671659	116675799	+	lncRNA	Snhg16
ENSMUSG00000091572	36.7211	1.9699	3.91742	0.269979	7.2965	2.95346e-13	2.30115e-12	3	64257214	64289709	-	protein_coding	Vmn2r3
ENSMUSG00000095891	16.3978	1.95072	3.86569	0.293316	6.65058	2.91931e-11	1.95356e-10	9	3025416	3033289	+	protein_coding	Gm10717
ENSMUSG00000024912	1728.72	1.93665	3.82816	0.0633417	30.5747	2.65903e-205	1.54037e-202	19	5447546	5455946	+	protein_coding	Fosl1
ENSMUSG00000029378	2346.03	1.93455	3.8226	0.0576003	33.5858	2.69953e-247	2.75532e-244	5	91139598	91148432	+	protein_coding	Areg
ENSMUSG00000018916	1396.42	1.92455	3.79618	0.0659725	29.172	4.39617e-187	2.00484e-184	11	54247270	54249667	-	protein_coding	Csf2
ENSMUSG00000038418	332.765	1.9105	3.75939	0.120956	15.795	3.36839e-56	1.7231e-54	18	34859822	34864984	+	protein_coding	Egr1
ENSMUSG00000023272	8503.84	1.90568	3.74687	0.0500985	38.0388	0	0	15	88819645	88826683	+	protein_coding	Creld2
ENSMUSG00000020399	32.7008	1.88553	3.6949	0.269085	7.0072	2.43141e-12	1.76481e-11	11	46454934	46481255	+	protein_coding	Havcr2
ENSMUSG00000041323	93.7223	1.87965	3.67986	0.208991	8.99393	2.3854e-19	2.74886e-18	12	105705975	105782447	+	protein_coding	Ak7
ENSMUSG00000023393	124.233	1.87607	3.67074	0.186536	10.0574	8.52166e-24	1.24593e-22	2	180725262	180742280	+	protein_coding	Slc17a9
ENSMUSG00000063820	49.7816	1.85117	3.60793	0.242849	7.62273	2.48359e-14	2.09911e-13	5	77004054	77010606	+	protein_coding	Arl9
ENSMUSG00000016239	372.409	1.85039	3.60597	0.129009	14.3431	1.17761e-46	4.38973e-45	X	36328352	36362341	+	protein_coding	Lonrf3
ENSMUSG00000036019	512.797	1.8472	3.59802	0.0978865	18.8709	1.97967e-79	1.83689e-77	10	105187662	105574451	-	protein_coding	Tmtc2
ENSMUSG00000020889	1097.63	1.84687	3.59719	0.0825141	22.3825	5.82787e-111	1.02389e-108	11	98767931	98775333	-	protein_coding	Nr1d1
ENSMUSG00000025383	175.26	1.84603	3.59509	0.157195	11.7436	7.62159e-32	1.62171e-30	10	128296138	128298752	-	protein_coding	Il23a
ENSMUSG00000085156	2435.45	1.84581	3.59454	0.064486	28.6234	3.43563e-180	1.41614e-177	11	6525590	6528779	-	lncRNA	Snhg15
ENSMUSG00000116657	322.971	1.83657	3.57159	0.122471	14.9959	7.80656e-51	3.35322e-49	17	27545706	27556518	-	lncRNA	Gm49774
ENSMUSG00000033427	299.243	1.8329	3.56253	0.123267	14.8694	5.20985e-50	2.12701e-48	10	75401114	75441679	+	protein_coding	Upb1
ENSMUSG00000031972	78.826	1.83192	3.56009	0.23148	7.91391	2.4942e-15	2.24908e-14	8	123891768	123894751	-	protein_coding	Acta1
ENSMUSG00000057069	566.608	1.83083	3.55742	0.0916397	19.9786	8.46118e-89	9.30035e-87	13	12565873	12611396	+	protein_coding	Ero1lb
ENSMUSG00000038011	85.9368	1.8218	3.53522	0.209505	8.69576	3.44512e-18	3.74266e-17	5	124725084	124834308	+	protein_coding	Dnah10
ENSMUSG00000026864	156813	1.8134	3.51471	0.0376069	48.22	0	0	2	34771969	34777547	+	protein_coding	Hspa5
ENSMUSG00000028542	1963.75	1.81214	3.51164	0.0599612	30.2219	1.22034e-200	6.53919e-198	4	117834505	117875198	+	protein_coding	Slc6a9
ENSMUSG00000047562	78.6226	1.79198	3.4629	0.222845	8.04139	8.88272e-16	8.27073e-15	9	7502351	7510240	+	protein_coding	Mmp10
ENSMUSG00000038539	1370.07	1.79134	3.46135	0.0771712	23.2125	3.40514e-119	7.01785e-117	7	44812255	44816658	-	protein_coding	Atf5
ENSMUSG00000028527	194.792	1.78534	3.447	0.150405	11.8702	1.69037e-32	3.70087e-31	4	101419276	101466995	+	protein_coding	Ak4
ENSMUSG00000058427	251.975	1.78459	3.44521	0.133066	13.4113	5.19211e-41	1.60588e-39	5	90903870	90905938	+	protein_coding	Cxcl2
ENSMUSG00000030785	12.1758	1.78041	3.43524	0.293301	6.07026	1.27706e-09	7.4686e-09	7	128205434	128206387	-	protein_coding	Cox6a2
ENSMUSG00000087113	47.7302	1.76871	3.40749	0.246987	7.16115	8.00003e-13	6.02928e-12	11	107428275	107435686	+	lncRNA	Gm11714
ENSMUSG00000067724	93.2417	1.75904	3.38472	0.202252	8.69727	3.3996e-18	3.69508e-17	5	24502756	24527202	-	protein_coding	Gbx1
ENSMUSG00000032192	289.143	1.75268	3.36985	0.12655	13.8497	1.27701e-43	4.34468e-42	9	75306287	75345876	+	protein_coding	Gnb5
ENSMUSG00000020695	60.4005	1.7511	3.36615	0.225528	7.76445	8.19988e-15	7.19428e-14	11	105292642	105351139	+	protein_coding	Mrc2
ENSMUSG00000080115	42.9522	1.74486	3.35162	0.261433	6.6742	2.48578e-11	1.67128e-10	10	127031003	127041513	-	protein_coding	Eef1akmt3
ENSMUSG00000025432	2005.06	1.71505	3.28309	0.0568487	30.1687	6.09356e-200	3.1856e-197	10	127000708	127020994	+	protein_coding	Avil
ENSMUSG00000027313	2420.5	1.70568	3.26183	0.0580942	29.3607	1.74708e-189	8.32152e-187	2	119351228	119354381	+	protein_coding	Chac1
ENSMUSG00000031770	11301.3	1.69891	3.24656	0.0384433	44.1926	0	0	8	94386437	94395377	+	protein_coding	Herpud1
ENSMUSG00000018238	25.881	1.69749	3.24335	0.283828	5.98068	2.22206e-09	1.27313e-08	11	53431022	53437904	+	protein_coding	Gdf9
ENSMUSG00000087590	541.344	1.69336	3.23409	0.0959399	17.6502	1.01361e-69	7.2419e-68	18	33794891	33795986	+	lncRNA	Epb41l4aos
ENSMUSG00000074876	358.874	1.68727	3.22048	0.130344	12.9448	2.51551e-38	7.01138e-37	2	122630645	122632930	+	lncRNA	Spata5l1
ENSMUSG00000003341	51.0617	1.66175	3.16401	0.240929	6.89728	5.30087e-12	3.74856e-11	10	80519583	80539124	-	protein_coding	Atp8b3
ENSMUSG00000031762	520.05	1.65724	3.15412	0.110887	14.9453	1.67216e-50	7.00022e-49	8	94172663	94173568	+	protein_coding	Mt2
ENSMUSG00000048967	126.045	1.65562	3.15059	0.184545	8.97137	2.92851e-19	3.35487e-18	8	69887787	69902712	-	protein_coding	Yjefn3
ENSMUSG00000032204	83.7386	1.64928	3.13677	0.20426	8.0744	6.78102e-16	6.37475e-15	9	71110658	71168682	-	protein_coding	Aqp9
ENSMUSG00000118506	106.542	1.64069	3.11815	0.182823	8.97419	2.85446e-19	3.27179e-18	3	90062795	90068347	+	protein_coding	1700094D03Rik
ENSMUSG00000002083	586.153	1.64005	3.11676	0.111129	14.7581	2.72894e-49	1.09536e-47	7	16308392	16318205	+	protein_coding	Bbc3
ENSMUSG00000031530	6798.86	1.63812	3.11261	0.0525197	31.1906	1.42787e-213	9.87256e-211	8	34807296	34819894	+	protein_coding	Dusp4
ENSMUSG00000111594	118.562	1.63733	3.11091	0.179657	9.11366	7.96462e-20	9.43169e-19	8	69554801	69585162	-	unprocessed_pseudogene	Gm3365
ENSMUSG00000097039	2796.78	1.63723	3.11068	0.0530447	30.8651	3.5176e-209	2.15418e-206	15	62037985	62378096	+	lncRNA	Pvt1
ENSMUSG00000078612	239.473	1.62967	3.09443	0.138829	11.7387	8.0673e-32	1.71203e-30	4	104913455	105016863	+	protein_coding	Fyb2
ENSMUSG00000044244	233.969	1.62438	3.0831	0.133629	12.156	5.33377e-34	1.25355e-32	9	100457718	100486788	-	protein_coding	Il20rb
ENSMUSG00000035394	38.2414	1.62313	3.08042	0.257305	6.30818	2.82345e-10	1.74728e-09	18	74283089	74359986	+	protein_coding	Cfap53
ENSMUSG00000048078	328.834	1.62312	3.08041	0.123496	13.1431	1.86446e-39	5.42974e-38	7	96171245	96911093	+	protein_coding	Tenm4
ENSMUSG00000032575	10898.1	1.62291	3.07995	0.0461619	35.1568	9.1415e-271	1.22462e-267	9	106838311	106891979	-	protein_coding	Manf
ENSMUSG00000020080	41.8862	1.62246	3.07899	0.249675	6.49829	8.12367e-11	5.24466e-10	10	62383136	62422491	-	protein_coding	Hkdc1
ENSMUSG00000034282	51.2771	1.61209	3.05695	0.237014	6.80166	1.03423e-11	7.16243e-11	11	116220558	116238077	-	protein_coding	Evpl
ENSMUSG00000053560	2042.41	1.60315	3.03806	0.175524	9.13348	6.63347e-20	7.91658e-19	8	84661330	84662854	-	protein_coding	Ier2
ENSMUSG00000048163	27.6066	1.60313	3.03802	0.27705	5.78643	7.18984e-09	3.94136e-08	5	113818535	113832644	-	protein_coding	Selplg
ENSMUSG00000028862	637.719	1.60111	3.03377	0.099815	16.0408	6.62906e-58	3.62468e-56	4	133240817	133252929	+	protein_coding	Map3k6
ENSMUSG00000010095	32500.3	1.59407	3.019	0.0362717	43.9481	0	0	19	8706881	8723369	-	protein_coding	Slc3a2
ENSMUSG00000032085	155.652	1.59228	3.01526	0.161464	9.86154	6.11056e-23	8.61669e-22	9	45929618	45936058	-	protein_coding	Tagln
ENSMUSG00000032115	21584.1	1.59188	3.01442	0.034936	45.5656	0	0	9	44379489	44392369	+	protein_coding	Hyou1
ENSMUSG00000046711	1493.47	1.58661	3.00343	0.082265	19.2866	6.96457e-83	6.78539e-81	17	27556496	27563674	+	protein_coding	Hmga1
ENSMUSG00000107167	22.0817	1.58308	2.99608	0.286473	5.5261	3.27427e-08	1.67216e-07	2	34833006	34839728	+	protein_coding	Gm34653
ENSMUSG00000020892	38.556	1.57723	2.98396	0.264384	5.96567	2.43626e-09	1.39139e-08	11	69125895	69149115	+	protein_coding	Aloxe3
ENSMUSG00000006724	87.4979	1.57531	2.97999	0.208566	7.55306	4.25161e-14	3.53625e-13	10	127048249	127053006	+	protein_coding	Cyp27b1
ENSMUSG00000081490	27.6698	1.57412	2.97754	0.275057	5.7229	1.04721e-08	5.65529e-08	4	11144709	11145270	+	processed_pseudogene	Gm11830
ENSMUSG00000041096	1374.85	1.55979	2.9481	0.0703105	22.1843	4.87325e-109	8.22467e-107	X	152336851	152342425	-	protein_coding	Tspyl2
ENSMUSG00000005413	1323.04	1.55637	2.94113	0.0719	21.6463	6.58068e-104	9.7276e-102	8	75093620	75100589	+	protein_coding	Hmox1
ENSMUSG00000096768	313.421	1.55284	2.93395	0.242918	6.39245	1.63253e-10	1.02826e-09	Y	90784737	90816465	+	lncRNA	Gm47283
ENSMUSG00000027438	1428.35	1.54946	2.92708	0.0668469	23.1793	7.37033e-119	1.50453e-116	2	148693984	148732467	-	protein_coding	Napb
ENSMUSG00000043289	95.2811	1.54682	2.92173	0.190632	8.1142	4.8901e-16	4.63985e-15	9	81863669	82206007	+	protein_coding	Mei4
ENSMUSG00000030513	288.014	1.54571	2.91947	0.127528	12.1205	8.22436e-34	1.91194e-32	7	65861733	66050386	+	protein_coding	Pcsk6
ENSMUSG00000097048	905.942	1.5431	2.91421	0.0842038	18.3258	5.15003e-75	4.22934e-73	6	86526246	86582466	+	lncRNA	1600020E01Rik
ENSMUSG00000071342	27.8216	1.54229	2.91257	0.277393	5.55995	2.69852e-08	1.39072e-07	12	40175492	40199490	-	protein_coding	Lsmem1
ENSMUSG00000087128	48.8576	1.53936	2.90665	0.238438	6.45601	1.07501e-10	6.86991e-10	4	94460930	94477180	-	lncRNA	Gm12655
ENSMUSG00000108736	102.728	1.53832	2.90457	0.184514	8.33717	7.60902e-17	7.58566e-16	7	116543655	116545755	+	lncRNA	Gm45151
ENSMUSG00000021680	15.079	1.53731	2.90254	0.294384	5.22214	1.76869e-07	8.45077e-07	13	95431370	95444924	-	protein_coding	Crhbp
ENSMUSG00000097772	4725.82	1.52696	2.88178	0.0484038	31.5462	2.0193e-218	1.54577e-215	5	100420841	100429535	-	lncRNA	5430416N02Rik
ENSMUSG00000031824	340.655	1.52439	2.87665	0.116501	13.0848	4.0224e-39	1.15417e-37	8	120114151	120165306	+	protein_coding	6430548M08Rik
ENSMUSG00000046961	19.4685	1.51956	2.86704	0.288734	5.26284	1.41849e-07	6.83385e-07	16	37916495	38007530	+	protein_coding	Gpr156
ENSMUSG00000000792	39.4679	1.51411	2.85623	0.252035	6.00755	1.88352e-09	1.08621e-08	8	70882888	70892757	-	protein_coding	Slc5a5
ENSMUSG00000031519	13.5198	1.51399	2.85598	0.294204	5.14604	2.66049e-07	1.24781e-06	8	54529579	54587875	+	protein_coding	Asb5
ENSMUSG00000024807	2844.99	1.51203	2.85211	0.0770865	19.6147	1.15847e-85	1.18807e-83	19	6046575	6053712	+	protein_coding	Syvn1
ENSMUSG00000032854	41.09	1.511	2.85008	0.252417	5.98614	2.14886e-09	1.23283e-08	3	125865270	125938619	-	protein_coding	Ugt8a
ENSMUSG00000022676	1009.94	1.50647	2.84115	0.0720267	20.9155	3.87216e-97	4.94023e-95	16	14705851	14709385	+	protein_coding	Snai2
ENSMUSG00000025386	32.7719	1.50191	2.83217	0.267124	5.62251	1.88201e-08	9.87247e-08	11	120447604	120453500	-	protein_coding	Pde6g
ENSMUSG00000020712	72.1359	1.49767	2.82386	0.211193	7.09148	1.32689e-12	9.84787e-12	11	106276671	106288745	+	protein_coding	Tcam1
ENSMUSG00000025194	1391.04	1.49619	2.82096	0.0649353	23.0412	1.80369e-117	3.51458e-115	19	43782191	43840740	+	protein_coding	Abcc2
ENSMUSG00000058728	14.19	1.49309	2.8149	0.294461	5.07058	3.96613e-07	1.83093e-06	11	114956115	114969157	-	protein_coding	Cd300c
ENSMUSG00000053141	457.218	1.4925	2.81377	0.101586	14.692	7.24956e-49	2.87222e-47	2	161521989	162661147	-	protein_coding	Ptprt
ENSMUSG00000040026	47.6182	1.48827	2.80552	0.241262	6.16868	6.8861e-10	4.11936e-09	7	46711997	46715700	-	protein_coding	Saa3
ENSMUSG00000022508	761.233	1.48609	2.80128	0.0790335	18.8033	7.10191e-79	6.36914e-77	16	23965051	23988852	-	protein_coding	Bcl6
ENSMUSG00000036390	3775.1	1.48184	2.79304	0.0580398	25.5314	8.83706e-144	2.55964e-141	6	67035095	67037457	-	protein_coding	Gadd45a
ENSMUSG00000027273	157.113	1.47936	2.78826	0.157993	9.36349	7.71465e-21	9.66993e-20	2	136713452	136782428	+	protein_coding	Snap25
ENSMUSG00000026456	4998.12	1.47914	2.78783	0.0430787	34.3359	2.29016e-258	2.88748e-255	1	134405558	134411740	+	protein_coding	Cyb5r1
ENSMUSG00000028680	586.873	1.47774	2.78512	0.0985687	14.9919	8.28861e-51	3.54607e-49	4	117128654	117133963	-	protein_coding	Plk3
ENSMUSG00000113049	19.8525	1.47621	2.78216	0.29331	5.03292	4.83053e-07	2.21139e-06	13	13034857	13038936	+	lncRNA	Gm48544
ENSMUSG00000043631	28.9995	1.47418	2.77825	0.271057	5.43863	5.36923e-08	2.68888e-07	13	49504809	49532789	+	protein_coding	Ecm2
ENSMUSG00000028893	1661.04	1.47314	2.77626	0.0707213	20.8302	2.30429e-96	2.92249e-94	4	132492031	132510501	-	protein_coding	Sesn2
ENSMUSG00000072919	81.7293	1.47038	2.77094	0.211639	6.94757	3.71629e-12	2.66405e-11	12	87221039	87238732	-	protein_coding	Noxred1
ENSMUSG00000092203	4054.19	1.46978	2.76979	0.0674503	21.7905	2.8543e-105	4.36993e-103	17	34950237	34952471	-	lncRNA	1110038B12Rik
ENSMUSG00000026420	33.0427	1.46951	2.76927	0.269797	5.4467	5.1312e-08	2.57328e-07	1	130882073	130887454	-	protein_coding	Il24
ENSMUSG00000031497	50.6326	1.46552	2.76163	0.236439	6.1983	5.7075e-10	3.4383e-09	8	10006466	10039072	+	protein_coding	Tnfsf13b
ENSMUSG00000026544	57.0105	1.46419	2.75908	0.226599	6.46158	1.03616e-10	6.63154e-10	1	172630763	172632962	-	protein_coding	Dusp23
ENSMUSG00000079173	92.504	1.45966	2.75043	0.19794	7.37425	1.65267e-13	1.31539e-12	5	137378636	137477064	-	protein_coding	Zan
ENSMUSG00000026674	524.001	1.45269	2.73719	0.0999177	14.5389	6.86762e-48	2.65226e-46	1	169972306	170110762	-	protein_coding	Ddr2
ENSMUSG00000005045	191.822	1.44335	2.71952	0.149806	9.63485	5.69771e-22	7.64235e-21	4	152338650	152390194	+	protein_coding	Chd5
ENSMUSG00000022346	16181.7	1.4417	2.7164	0.0495163	29.1156	2.27741e-186	1.01696e-183	15	61985390	61990374	+	protein_coding	Myc
ENSMUSG00000085282	63.8468	1.4399	2.71302	0.234271	6.1463	7.93123e-10	4.72348e-09	10	105573952	105583874	+	lncRNA	Gm15663
ENSMUSG00000032593	221.621	1.43946	2.71219	0.133619	10.7729	4.62387e-27	7.96688e-26	9	108053158	108055701	+	protein_coding	Amigo3
ENSMUSG00000092680	16.5183	1.43868	2.71073	0.293071	4.909	9.1543e-07	4.08097e-06	4	117155769	117155848	-	snoRNA	Snord55
ENSMUSG00000023571	47.7059	1.4344	2.70269	0.248371	5.77523	7.68479e-09	4.20193e-08	4	155962317	155966629	+	protein_coding	C1qtnf12
ENSMUSG00000037577	28.2359	1.43286	2.69981	0.274797	5.21425	1.84563e-07	8.8007e-07	17	32183769	32189549	-	protein_coding	Ephx3
ENSMUSG00000106350	48.1098	1.42319	2.68178	0.238895	5.95739	2.56294e-09	1.46101e-08	5	140445644	140495071	+	protein_coding	Gm4869
ENSMUSG00000082794	27.7644	1.42276	2.68097	0.285516	4.9831	6.25744e-07	2.83197e-06	X	68503125	68504131	+	processed_pseudogene	Gm6806
ENSMUSG00000053461	51.4504	1.41897	2.67395	0.232675	6.09852	1.07055e-09	6.31082e-09	1	183418214	183436808	+	protein_coding	Hhipl2
ENSMUSG00000038094	11.0606	1.41777	2.67173	0.292502	4.84705	1.25314e-06	5.50856e-06	16	29395852	29544864	-	protein_coding	Atp13a4
ENSMUSG00000006411	61.6975	1.41715	2.67057	0.233405	6.07162	1.26628e-09	7.40964e-09	1	171370098	171388598	+	protein_coding	Nectin4
ENSMUSG00000035845	2015.03	1.41641	2.66921	0.0580945	24.3812	2.71033e-131	6.8345e-129	15	88805243	88819318	-	protein_coding	Alg12
ENSMUSG00000015837	47863.5	1.4152	2.66696	0.0428005	33.0649	9.50405e-240	8.85695e-237	11	50199365	50210827	-	protein_coding	Sqstm1
ENSMUSG00000029379	578.553	1.41437	2.66543	0.0945145	14.9646	1.2515e-50	5.30132e-49	5	90786102	90789600	+	protein_coding	Cxcl3
ENSMUSG00000023045	2552.95	1.40936	2.65619	0.0554628	25.4109	1.91036e-142	5.31775e-140	15	102150525	102163469	+	protein_coding	Soat2
ENSMUSG00000030344	15.1821	1.40827	2.65418	0.294387	4.78373	1.72074e-06	7.43448e-06	6	126853097	126874308	+	protein_coding	Akap3
ENSMUSG00000014813	22.8814	1.40631	2.65059	0.286294	4.91213	9.00906e-07	4.02005e-06	14	69029237	69041804	+	protein_coding	Stc1
ENSMUSG00000108414	8969.05	1.40473	2.64769	0.0439521	31.9606	3.85182e-224	3.17538e-221	19	8723474	8726443	+	lncRNA	Snhg1
ENSMUSG00000029410	33.1981	1.40259	2.64376	0.264837	5.29605	1.18331e-07	5.74867e-07	5	92226678	92256278	-	protein_coding	Ppef2
ENSMUSG00000043099	18.7462	1.40067	2.64024	0.29085	4.81577	1.4663e-06	6.38923e-06	11	75164564	75169519	-	protein_coding	Hic1
ENSMUSG00000110151	48.6877	1.39933	2.63779	0.239444	5.8441	5.09325e-09	2.82894e-08	8	117681621	117693198	+	lncRNA	Gm38416
ENSMUSG00000025592	17.4392	1.39586	2.63146	0.292834	4.76673	1.87235e-06	8.05217e-06	X	113297509	113836386	+	protein_coding	Dach2
ENSMUSG00000086150	132.785	1.39464	2.62922	0.179163	7.78419	7.01608e-15	6.1835e-14	4	32559679	32571708	-	lncRNA	Bach2os
ENSMUSG00000091028	8.8658	1.39286	2.626	0.28312	4.9197	8.66785e-07	3.87298e-06	9	3000921	3002330	+	protein_coding	Gm10722
ENSMUSG00000073647	593.132	1.39284	2.62596	0.0972333	14.3248	1.53234e-46	5.69224e-45	18	4198319	4198938	-	processed_pseudogene	Gm10557
ENSMUSG00000028341	16.2774	1.39227	2.62491	0.293998	4.73564	2.18367e-06	9.32368e-06	4	48045152	48086447	+	protein_coding	Nr4a3
ENSMUSG00000035390	12.657	1.39187	2.62419	0.294205	4.73096	2.23461e-06	9.52407e-06	7	4690603	4715997	+	protein_coding	Brsk1
ENSMUSG00000035504	704.299	1.38916	2.61926	0.0880959	15.7687	5.10742e-56	2.5819e-54	10	80329952	80336441	+	protein_coding	Reep6
ENSMUSG00000072623	152.63	1.38789	2.61696	0.165298	8.39629	4.60821e-17	4.66348e-16	6	118461949	118479320	-	protein_coding	Zfp9
ENSMUSG00000041324	1541.79	1.38684	2.61506	0.0634599	21.8538	7.14876e-106	1.12667e-103	13	16011850	16031621	+	protein_coding	Inhba
ENSMUSG00000026628	11795.1	1.38612	2.61375	0.0411313	33.6999	5.79281e-249	6.53489e-246	1	191170295	191218039	-	protein_coding	Atf3
ENSMUSG00000110669	140.418	1.38593	2.61341	0.18171	7.62717	2.39954e-14	2.03127e-13	8	19784745	19784856	+	processed_pseudogene	Gm10060
ENSMUSG00000052684	7760.69	1.37896	2.6008	0.120263	11.4662	1.95021e-30	3.89569e-29	4	95049033	95052222	-	protein_coding	Jun
ENSMUSG00000045506	30.8646	1.37503	2.59373	0.269498	5.10218	3.35758e-07	1.55974e-06	17	63863299	63863791	-	protein_coding	A930002H24Rik
ENSMUSG00000037999	663.217	1.37275	2.58963	0.0840101	16.3403	5.10149e-60	2.98758e-58	5	62602444	62766159	-	protein_coding	Arap2
ENSMUSG00000039742	267.454	1.37197	2.58824	0.130994	10.4735	1.1429e-25	1.84465e-24	6	29319139	29336019	+	protein_coding	Fam71f1
ENSMUSG00000013089	303.823	1.37026	2.58517	0.118456	11.5677	6.00972e-31	1.23265e-29	16	22381308	22439719	-	protein_coding	Etv5
ENSMUSG00000030187	13.2866	1.36827	2.58162	0.293105	4.66821	3.03836e-06	1.27445e-05	6	131219222	131247362	-	protein_coding	Klra2
ENSMUSG00000050296	24.6854	1.36743	2.58011	0.283466	4.82397	1.40731e-06	6.14342e-06	1	71242275	71414910	-	protein_coding	Abca12
ENSMUSG00000073406	79.3918	1.36603	2.57761	0.206262	6.62281	3.52427e-11	2.34303e-10	17	36080114	36084223	-	polymorphic_pseudogene	H2-Bl
ENSMUSG00000104045	27.0029	1.36535	2.57639	0.276998	4.9291	8.26085e-07	3.70038e-06	2	12697416	12706853	+	lncRNA	Gm37565
ENSMUSG00000003934	188.312	1.3652	2.57611	0.146355	9.32794	1.07947e-20	1.34363e-19	11	69554091	69560205	-	protein_coding	Efnb3
ENSMUSG00000032131	36.2303	1.36508	2.5759	0.262775	5.19485	2.04885e-07	9.71788e-07	9	44273187	44288615	-	protein_coding	Abcg4
ENSMUSG00000030104	6408.05	1.36394	2.57386	0.0408093	33.4222	6.52916e-245	6.36118e-242	6	108828640	108859356	+	protein_coding	Edem1
ENSMUSG00000033909	5234.43	1.36366	2.57338	0.0539993	25.2534	1.04026e-140	2.78712e-138	11	118259650	118290244	-	protein_coding	Usp36
ENSMUSG00000031297	40.3397	1.35696	2.56145	0.249378	5.44139	5.2866e-08	2.64874e-07	X	101079209	101086020	-	protein_coding	Slc7a3
ENSMUSG00000108599	113.539	1.35594	2.55963	0.182266	7.43933	1.01198e-13	8.19136e-13	7	79466408	79468535	+	TEC	Gm10616
ENSMUSG00000056032	88.1796	1.34716	2.54411	0.205198	6.56516	5.19781e-11	3.41434e-10	11	116752166	116759373	+	lncRNA	BC018473
ENSMUSG00000020873	7427.44	1.34701	2.54384	0.0430735	31.2724	1.10806e-214	7.91672e-212	11	95384691	95391776	+	protein_coding	Slc35b1
ENSMUSG00000048602	45.7031	1.34658	2.54309	0.25435	5.29421	1.19531e-07	5.803e-07	17	33113350	33139683	-	protein_coding	Morc2b
ENSMUSG00000026950	10.8312	1.34429	2.53906	0.292653	4.59347	4.35926e-06	1.79824e-05	2	52136646	52378474	-	protein_coding	Neb
ENSMUSG00000020310	89.0457	1.3402	2.53186	0.195077	6.87011	6.41541e-12	4.51142e-11	10	79664558	79668537	+	protein_coding	Madcam1
ENSMUSG00000113868	15.3259	1.3386	2.52906	0.293307	4.56383	5.02296e-06	2.05423e-05	12	110046685	110086423	-	lncRNA	Gm34719
ENSMUSG00000050439	28.803	1.33809	2.52817	0.277793	4.81687	1.45828e-06	6.35686e-06	15	80452239	80565156	-	protein_coding	Enthd1
ENSMUSG00000039908	491.894	1.3375	2.52712	0.108581	12.3179	7.25539e-35	1.76919e-33	11	119355556	119381079	+	protein_coding	Slc26a11
ENSMUSG00000084807	57.1327	1.33479	2.52239	0.232192	5.74866	8.99528e-09	4.88485e-08	4	149780023	149780714	-	lncRNA	Gm13073
ENSMUSG00000024427	121.466	1.33337	2.51991	0.178138	7.48507	7.15099e-14	5.85911e-13	18	38586246	38601415	-	protein_coding	Spry4
ENSMUSG00000031596	1089.21	1.33242	2.51824	0.0729473	18.2655	1.55796e-74	1.26013e-72	8	40862395	40922308	+	protein_coding	Slc7a2
ENSMUSG00000035285	55.0826	1.32993	2.51391	0.229412	5.79716	6.74485e-09	3.70605e-08	7	4922027	4925006	+	protein_coding	Nat14
ENSMUSG00000021214	19.229	1.31914	2.49518	0.290942	4.53404	5.7865e-06	2.35079e-05	13	4132614	4150654	-	protein_coding	Akr1c18
ENSMUSG00000048388	56.2791	1.31668	2.49092	0.256588	5.13148	2.87477e-07	1.34361e-06	2	83812635	83883486	+	protein_coding	Fam171b
ENSMUSG00000032648	120.297	1.30656	2.47351	0.178739	7.30989	2.67368e-13	2.08924e-12	19	6384398	6398459	+	protein_coding	Pygm
ENSMUSG00000010760	271.222	1.30563	2.47192	0.132421	9.85971	6.22286e-23	8.76928e-22	7	143501544	143503150	-	protein_coding	Phlda2
ENSMUSG00000056501	3775.42	1.3048	2.47049	0.195968	6.65821	2.77174e-11	1.85655e-10	2	167688914	167690418	+	protein_coding	Cebpb
ENSMUSG00000070498	13.5727	1.30451	2.47	0.294473	4.42999	9.42379e-06	3.74055e-05	5	125531773	125792583	+	protein_coding	Tmem132b
ENSMUSG00000079138	18.4941	1.30444	2.46987	0.290324	4.49304	7.02122e-06	2.82722e-05	1	153305431	153306478	+	processed_pseudogene	Gm8818
ENSMUSG00000114575	35.4838	1.30347	2.46822	0.26252	4.96523	6.86207e-07	3.0932e-06	14	24438986	24446403	-	lncRNA	Gm47814
ENSMUSG00000024992	54.5932	1.2987	2.46008	0.230787	5.62729	1.83067e-08	9.61259e-08	19	38132780	38183958	+	protein_coding	Pde6c
ENSMUSG00000023903	10.2388	1.29796	2.45881	0.289966	4.47626	7.59635e-06	3.04678e-05	17	23628310	23645277	-	protein_coding	Mmp25
ENSMUSG00000071796	329.211	1.29682	2.45687	0.113654	11.4102	3.71853e-30	7.30549e-29	8	20262612	20297432	-	transcribed_unprocessed_pseudogene	6820431F20Rik
ENSMUSG00000113262	58.0906	1.29667	2.45661	0.231087	5.61118	2.00946e-08	1.05025e-07	10	81384465	81391560	+	protein_coding	Gm48551
ENSMUSG00000090120	16.908	1.29114	2.44721	0.292231	4.41821	9.95227e-06	3.93937e-05	3	65324775	65349429	-	lncRNA	A730090N16Rik
ENSMUSG00000041571	1872.96	1.28179	2.4314	0.0647739	19.7886	3.73065e-87	3.91975e-85	7	15917207	15922402	-	protein_coding	Selenow
ENSMUSG00000034762	67.4634	1.27803	2.42507	0.216093	5.91424	3.3342e-09	1.88017e-08	4	107434590	107635061	+	protein_coding	Glis1
ENSMUSG00000030659	3459.16	1.27442	2.41901	0.0497601	25.6112	1.14408e-144	3.40588e-142	7	116504368	116540584	+	protein_coding	Nucb2
ENSMUSG00000020178	550.861	1.27362	2.41767	0.105863	12.0309	2.44614e-33	5.57772e-32	10	75316876	75334784	+	protein_coding	Adora2a
ENSMUSG00000087368	283.86	1.27318	2.41693	0.12411	10.2584	1.08462e-24	1.65229e-23	X	136741823	136803364	+	lncRNA	BC065397
ENSMUSG00000091735	21.925	1.27248	2.41577	0.289005	4.40297	1.0678e-05	4.20182e-05	9	106463961	106465938	-	protein_coding	Gpr62
ENSMUSG00000032591	51.3286	1.27244	2.4157	0.244761	5.1987	2.00691e-07	9.52948e-07	9	108080435	108085003	+	protein_coding	Mst1
ENSMUSG00000025473	272.362	1.27161	2.4143	0.123642	10.2846	8.27268e-25	1.26745e-23	7	139978931	139992562	-	protein_coding	Adam8
ENSMUSG00000023267	9.18025	1.27095	2.4132	0.290506	4.37496	1.21455e-05	4.74615e-05	4	33062998	33095865	+	protein_coding	Gabrr2
ENSMUSG00000050395	1596.83	1.26964	2.41102	0.0615741	20.6197	1.82505e-94	2.27432e-92	4	63727083	63745113	-	protein_coding	Tnfsf15
ENSMUSG00000095562	11.6916	1.26832	2.40882	0.294161	4.31166	1.62031e-05	6.23402e-05	X	170009658	170019281	+	lncRNA	Gm21887
ENSMUSG00000000567	718.384	1.26429	2.40208	0.0878762	14.3871	6.23346e-47	2.34812e-45	11	112782223	112787760	+	protein_coding	Sox9
ENSMUSG00000021483	611.389	1.26413	2.40183	0.0859441	14.7088	5.66279e-49	2.25188e-47	13	64432313	64441773	+	protein_coding	Cdk20
ENSMUSG00000030717	4374.63	1.26378	2.40124	0.0504846	25.033	2.67602e-138	6.99485e-136	7	126623248	126630861	-	protein_coding	Nupr1
ENSMUSG00000081249	21.0544	1.2635	2.40077	0.289138	4.36989	1.2431e-05	4.85328e-05	11	96795438	96795825	-	processed_pseudogene	Gm11517
ENSMUSG00000021879	14.2593	1.26225	2.39869	0.294382	4.28779	1.80458e-05	6.91321e-05	14	26693273	26891703	+	protein_coding	Dnah12
ENSMUSG00000075701	3857.92	1.26173	2.39783	0.0489659	25.7675	2.05332e-146	6.28725e-144	7	66079648	66089405	+	protein_coding	Selenos
ENSMUSG00000074578	4673.1	1.26027	2.3954	0.0472717	26.66	1.36869e-156	4.58382e-154	2	167062933	167065862	+	lncRNA	Zfas1
ENSMUSG00000038975	9276.03	1.25814	2.39188	0.052793	23.8316	1.57094e-125	3.58208e-123	3	153907286	153913009	-	protein_coding	Rabggtb
ENSMUSG00000044083	47.7113	1.25359	2.38434	0.239768	5.22834	1.71037e-07	8.18305e-07	2	153779930	153844751	+	protein_coding	Efcab8
ENSMUSG00000041168	24123	1.25358	2.38433	0.0411039	30.4979	2.78097e-204	1.56861e-201	17	56614296	56626887	-	protein_coding	Lonp1
ENSMUSG00000031765	3237.21	1.25322	2.38373	0.0708119	17.6979	4.35579e-70	3.18642e-68	8	94179081	94180327	+	protein_coding	Mt1
ENSMUSG00000025823	24140.1	1.25172	2.38125	0.0383813	32.6126	2.71435e-233	2.42414e-230	6	47796140	47813430	-	protein_coding	Pdia4
ENSMUSG00000026928	15.5668	1.25141	2.38074	0.294375	4.25109	2.12733e-05	8.08605e-05	2	26352175	26360918	-	protein_coding	Card9
ENSMUSG00000016552	133.901	1.25127	2.38051	0.170185	7.35241	1.94667e-13	1.53967e-12	15	77940521	77956722	-	protein_coding	Foxred2
ENSMUSG00000027938	66.4591	1.24713	2.37369	0.215635	5.78353	7.3147e-09	4.00468e-08	3	90237499	90243512	-	protein_coding	Creb3l4
ENSMUSG00000021335	956.163	1.24485	2.36993	0.0812741	15.3167	5.91901e-53	2.71666e-51	13	23867749	23895730	+	protein_coding	Slc17a1
ENSMUSG00000053641	1816.29	1.24292	2.36677	0.0625488	19.8712	7.22335e-88	7.66461e-86	9	64811339	64919667	+	protein_coding	Dennd4a
ENSMUSG00000024388	256.897	1.24276	2.36651	0.130135	9.54974	1.30028e-21	1.70668e-20	18	31959233	32036961	-	protein_coding	Myo7b
ENSMUSG00000043029	83.9115	1.2417	2.36478	0.206954	5.99992	1.97419e-09	1.1378e-08	11	73267387	73300363	+	protein_coding	Trpv3
ENSMUSG00000020484	5801.25	1.24123	2.36399	0.0424251	29.2569	3.66977e-188	1.70995e-185	11	5520658	5525893	+	protein_coding	Xbp1
ENSMUSG00000007207	146.938	1.24102	2.36365	0.160356	7.7391	1.0012e-14	8.74123e-14	5	135023481	135051100	+	protein_coding	Stx1a
ENSMUSG00000106928	415.386	1.2408	2.3633	0.105871	11.7199	1.0079e-31	2.12631e-30	5	35551259	35553964	-	TEC	Gm43860
ENSMUSG00000019301	66.3184	1.24036	2.36257	0.232194	5.34189	9.19825e-08	4.5126e-07	11	101078410	101080527	+	protein_coding	Hsd17b1
ENSMUSG00000025069	398.539	1.24006	2.36208	0.105336	11.7723	5.41976e-32	1.16167e-30	19	47865533	47886324	+	protein_coding	Gsto2
ENSMUSG00000035373	90.1578	1.24001	2.362	0.199458	6.21689	5.07115e-10	3.06961e-09	11	82045711	82047525	+	protein_coding	Ccl7
ENSMUSG00000097789	127.217	1.23947	2.36113	0.17071	7.26068	3.85138e-13	2.97265e-12	7	84528953	84583531	+	protein_coding	Gm2115
ENSMUSG00000081434	59.0434	1.23435	2.35276	0.220681	5.59338	2.22688e-08	1.15993e-07	2	152353614	152354566	+	processed_pseudogene	Gm14165
ENSMUSG00000065219	152.791	1.23366	2.35162	0.159873	7.71648	1.19584e-14	1.03855e-13	7	45127381	45127464	-	snoRNA	Snord32a
ENSMUSG00000078816	23.4685	1.23254	2.34981	0.283551	4.34681	1.38129e-05	5.36254e-05	7	3289178	3331099	+	protein_coding	Prkcg
ENSMUSG00000051703	138.569	1.23003	2.34571	0.174942	7.03104	2.04996e-12	1.49757e-11	1	75479531	75485705	+	protein_coding	Tmem198
ENSMUSG00000034586	2339.14	1.22934	2.34459	0.055979	21.9607	6.84512e-107	1.09491e-104	11	115347706	115367756	-	protein_coding	Hid1
ENSMUSG00000079033	8.4808	1.22744	2.34151	0.287491	4.26949	1.95923e-05	7.47359e-05	8	70139710	70167488	+	protein_coding	Mef2b
ENSMUSG00000109556	12.9517	1.22744	2.34151	0.294467	4.16834	3.0683e-05	0.000114635	6	82803768	82805083	-	lncRNA	Gm38843
ENSMUSG00000050914	60.0384	1.22741	2.34146	0.218833	5.6089	2.03615e-08	1.0629e-07	8	45996901	46005707	-	protein_coding	Ankrd37
ENSMUSG00000032589	27.0379	1.22489	2.33737	0.27283	4.48956	7.13715e-06	2.87174e-05	9	108096021	108190384	-	protein_coding	Bsn
ENSMUSG00000019890	14.5598	1.22022	2.32982	0.293429	4.1585	3.20351e-05	0.000119416	10	102481755	102490486	-	protein_coding	Nts
ENSMUSG00000027579	11.1139	1.21698	2.32459	0.293515	4.14622	3.38009e-05	0.000125605	2	181205561	181213185	-	protein_coding	Srms
ENSMUSG00000040405	31.7839	1.2149	2.32124	0.271387	4.47661	7.58363e-06	3.04282e-05	11	46735079	46779578	+	protein_coding	Havcr1
ENSMUSG00000020773	46.2162	1.2085	2.31097	0.253986	4.75813	1.95395e-06	8.38624e-06	11	116105751	116127210	-	protein_coding	Trim47
ENSMUSG00000009596	11.3139	1.20835	2.31073	0.291956	4.13879	3.49142e-05	0.000129405	X	134460117	134476490	-	protein_coding	Taf7l
ENSMUSG00000026751	9.94199	1.2062	2.30729	0.29215	4.12869	3.64829e-05	0.000134939	2	38692655	38714542	-	protein_coding	Nr5a1
ENSMUSG00000006442	2257.2	1.20586	2.30675	0.0556984	21.6499	6.09312e-104	9.06944e-102	4	148591502	148594993	+	protein_coding	Srm
ENSMUSG00000022498	4062.58	1.20499	2.30536	0.0516748	23.3187	2.86611e-120	5.96428e-118	16	11074910	11134650	-	protein_coding	Txndc11
ENSMUSG00000107946	18.4172	1.20473	2.30494	0.29176	4.12918	3.64064e-05	0.00013468	6	128842557	128843171	-	lncRNA	Gm44066
ENSMUSG00000020108	1250	1.20364	2.3032	0.0762744	15.7804	4.24787e-56	2.16268e-54	10	59949668	59951834	-	protein_coding	Ddit4
ENSMUSG00000110622	34.8544	1.20356	2.30307	0.271581	4.43169	9.34979e-06	3.71324e-05	8	70703456	70717650	+	protein_coding	Iqcn
ENSMUSG00000109953	70.96	1.2035	2.30298	0.227179	5.2976	1.17337e-07	5.70426e-07	8	27279440	27281070	+	TEC	5430430B14Rik
ENSMUSG00000046318	672.3	1.20335	2.30274	0.0906498	13.2747	3.24589e-40	9.74403e-39	18	66045301	66302741	-	protein_coding	Ccbe1
ENSMUSG00000033644	25.8376	1.20003	2.29745	0.285062	4.20973	2.55681e-05	9.62802e-05	14	70372476	70429383	-	protein_coding	Piwil2
ENSMUSG00000078651	338.84	1.19648	2.2918	0.119708	9.99498	1.60325e-23	2.31564e-22	11	101325062	101329702	+	protein_coding	Aoc2
ENSMUSG00000034765	1295.93	1.1955	2.29024	0.0652163	18.3313	4.65815e-75	3.84011e-73	19	53529108	53542431	+	protein_coding	Dusp5
ENSMUSG00000029830	23.0636	1.19479	2.28912	0.282221	4.23354	2.30038e-05	8.70831e-05	6	37983738	38046996	-	protein_coding	Svopl
ENSMUSG00000044667	310.195	1.19455	2.28873	0.115116	10.3769	3.1599e-25	4.97644e-24	3	117319138	117360876	-	protein_coding	Plppr4
ENSMUSG00000037428	37.3019	1.19205	2.28476	0.270752	4.40271	1.06905e-05	4.20594e-05	5	137026391	137033351	+	protein_coding	Vgf
ENSMUSG00000033967	105.291	1.19008	2.28166	0.18308	6.50035	8.0132e-11	5.1749e-10	7	12927415	12931072	+	protein_coding	Rnf225
ENSMUSG00000039345	720.246	1.18988	2.28134	0.0825704	14.4105	4.44435e-47	1.68304e-45	16	8470787	8490684	+	protein_coding	Mettl22
ENSMUSG00000024524	71.0843	1.18914	2.28016	0.228938	5.19414	2.0567e-07	9.75293e-07	18	67088215	67226792	+	protein_coding	Gnal
ENSMUSG00000073130	21.6887	1.18755	2.27766	0.283809	4.18433	2.86009e-05	0.000107173	X	71920946	71940870	+	protein_coding	Gm1141
ENSMUSG00000033434	1765.13	1.18461	2.27302	0.0872848	13.5718	5.88435e-42	1.86852e-40	5	110103974	110108197	-	protein_coding	Gtpbp6
ENSMUSG00000072949	1170.46	1.1828	2.27017	0.065712	17.9997	1.95818e-72	1.50436e-70	12	84009489	84018371	+	protein_coding	Acot1
ENSMUSG00000029468	115.52	1.18269	2.27	0.173427	6.81954	9.13343e-12	6.34985e-11	5	122643910	122691432	+	protein_coding	P2rx7
ENSMUSG00000029641	69.6655	1.18244	2.2696	0.216397	5.46419	4.65024e-08	2.3403e-07	5	146845070	146847726	+	protein_coding	Rasl11a
ENSMUSG00000036534	2135.06	1.18225	2.2693	0.0602761	19.6139	1.17703e-85	1.20135e-83	8	95835919	95853539	-	protein_coding	Slc38a7
ENSMUSG00000004885	11.9539	1.18149	2.2681	0.294164	4.01643	5.90875e-05	0.000213284	3	87948665	87953376	+	protein_coding	Crabp2
ENSMUSG00000046854	67.0852	1.18081	2.26705	0.214066	5.51613	3.46542e-08	1.76631e-07	2	32574796	32583782	+	protein_coding	Pip5kl1
ENSMUSG00000100094	159.009	1.18071	2.26688	0.153293	7.70227	1.33669e-14	1.15573e-13	7	65803110	65806449	+	lncRNA	1810008I18Rik
ENSMUSG00000023979	58.4055	1.18025	2.26616	0.223696	5.27615	1.31923e-07	6.37285e-07	17	47385392	47392967	+	protein_coding	Guca1b
ENSMUSG00000026875	1711.23	1.17999	2.26575	0.061044	19.3302	2.99476e-83	2.94448e-81	2	34941749	34961772	-	protein_coding	Traf1
ENSMUSG00000028794	32.8224	1.17824	2.263	0.261852	4.49962	6.80748e-06	2.74579e-05	4	128755363	128769298	+	protein_coding	A3galt2
ENSMUSG00000112949	33.4814	1.17613	2.2597	0.265049	4.43741	9.10495e-06	3.62129e-05	12	87781142	87783915	+	processed_pseudogene	Gm21939
ENSMUSG00000064437	35.308	1.17402	2.2564	0.255832	4.58904	4.45294e-06	1.83476e-05	11	62603078	62603150	+	snoRNA	Snord49b
ENSMUSG00000021456	57.9826	1.17295	2.25472	0.239173	4.90417	9.38244e-07	4.17746e-06	13	62836876	62858422	-	protein_coding	Fbp2
ENSMUSG00000022768	41.1761	1.17157	2.25256	0.247452	4.73453	2.1956e-06	9.37087e-06	16	17139063	17147229	-	protein_coding	Ccdc116
ENSMUSG00000024843	14442.6	1.1696	2.2495	0.0415823	28.1274	4.52893e-174	1.76497e-171	19	3851772	3894369	+	protein_coding	Chka
ENSMUSG00000049287	861.66	1.16798	2.24696	0.0777921	15.0141	5.93886e-51	2.57679e-49	11	59155368	59163739	-	protein_coding	Iba57
ENSMUSG00000024032	224.371	1.16698	2.24542	0.139056	8.39218	4.7719e-17	4.82002e-16	17	31161394	31165277	-	protein_coding	Tff1
ENSMUSG00000055301	132.983	1.1662	2.2442	0.166558	7.00177	2.52742e-12	1.83264e-11	3	138217759	138233382	+	protein_coding	Adh7
ENSMUSG00000042851	326.022	1.16547	2.24306	0.124755	9.34204	9.44946e-21	1.17824e-19	2	128967401	129018563	+	protein_coding	Zc3h6
ENSMUSG00000020717	31.992	1.16283	2.23896	0.265293	4.38319	1.16956e-05	4.58288e-05	11	106654216	106750628	-	protein_coding	Pecam1
ENSMUSG00000092521	92.0001	1.16057	2.23546	0.209435	5.54145	2.9997e-08	1.53707e-07	17	36732641	36734751	+	unprocessed_pseudogene	Gm4271
ENSMUSG00000025403	16205.3	1.15967	2.23406	0.0561772	20.643	1.1277e-94	1.41351e-92	10	127517122	127522444	-	protein_coding	Shmt2
ENSMUSG00000027015	31.6453	1.1596	2.23396	0.273728	4.23634	2.27195e-05	8.60521e-05	2	71117922	71142926	+	protein_coding	Cybrd1
ENSMUSG00000003541	9192.89	1.15864	2.23246	0.043057	26.9093	1.70727e-159	5.99895e-157	17	35821683	35822923	+	protein_coding	Ier3
ENSMUSG00000115483	477.21	1.15581	2.22809	0.103441	11.1736	5.49238e-29	1.02636e-27	14	43275035	43306011	+	protein_coding	Gm9732
ENSMUSG00000029009	1557.06	1.15564	2.22783	0.0647653	17.8434	3.25067e-71	2.45334e-69	4	148039076	148059551	+	protein_coding	Mthfr
ENSMUSG00000115852	92.4461	1.15527	2.22725	0.209094	5.5251	3.29302e-08	1.68094e-07	16	24122698	24382390	-	transcribed_processed_pseudogene	AC169509.1
ENSMUSG00000024990	5759.27	1.15496	2.22679	0.0446369	25.8746	1.28524e-147	4.05116e-145	19	38116628	38125281	-	protein_coding	Rbp4
ENSMUSG00000019838	543.087	1.15491	2.2267	0.0955978	12.0809	1.33302e-33	3.08886e-32	10	40033531	40142258	-	protein_coding	Slc16a10
ENSMUSG00000087141	7347.15	1.15409	2.22543	0.045436	25.4003	2.50399e-142	6.88084e-140	16	45959262	46010218	-	protein_coding	Plcxd2
ENSMUSG00000036158	2738.24	1.15179	2.22189	0.0516385	22.3048	3.31746e-110	5.7344e-108	15	93499113	93595891	-	protein_coding	Prickle1
ENSMUSG00000074340	56.4262	1.15157	2.22156	0.227891	5.05317	4.34528e-07	1.99864e-06	3	105973710	105987423	+	protein_coding	Ovgp1
ENSMUSG00000038067	49.206	1.15022	2.21947	0.233649	4.92284	8.52959e-07	3.81518e-06	11	98701262	98703629	+	protein_coding	Csf3
ENSMUSG00000000384	4627.41	1.14921	2.21792	0.0535255	21.4703	2.94843e-102	4.15767e-100	11	6615597	6626067	-	protein_coding	Tbrg4
ENSMUSG00000070806	31.165	1.14803	2.21611	0.262422	4.37475	1.2157e-05	4.74977e-05	4	119422813	119467444	+	protein_coding	Zmynd12
ENSMUSG00000021373	10.0361	1.14772	2.21564	0.291884	3.93211	8.4205e-05	0.000298125	13	46501847	46650281	+	protein_coding	Cap2
ENSMUSG00000107440	22.5619	1.14706	2.21463	0.284366	4.03375	5.48931e-05	0.000199285	6	73223049	73225064	+	TEC	Gm40377
ENSMUSG00000036067	307.464	1.14698	2.2145	0.124283	9.22882	2.73624e-20	3.35135e-19	2	27021362	27027998	-	protein_coding	Slc2a6
ENSMUSG00000037126	199.405	1.14674	2.21413	0.150118	7.63894	2.1901e-14	1.86132e-13	19	46312086	46327156	-	protein_coding	Psd
ENSMUSG00000109501	61.9346	1.14549	2.21221	0.235711	4.85971	1.17556e-06	5.18244e-06	7	47110850	47125990	+	lncRNA	Gm14377
ENSMUSG00000039782	855.697	1.14504	2.21152	0.0777003	14.7366	3.75201e-49	1.50038e-47	5	43233169	43289724	+	protein_coding	Cpeb2
ENSMUSG00000039474	1620.37	1.14272	2.20797	0.0642155	17.7951	7.71852e-71	5.76442e-69	5	36966103	36989205	-	protein_coding	Wfs1
ENSMUSG00000023952	6054.03	1.1384	2.20137	0.045344	25.1059	4.28612e-139	1.13418e-136	17	46161031	46169370	+	protein_coding	Gtpbp2
ENSMUSG00000117079	14.8362	1.13665	2.1987	0.293758	3.86933	0.000109133	0.000380722	17	70967885	70971805	+	lncRNA	Gm41611
ENSMUSG00000107252	6.11845	1.13615	2.19794	0.273069	4.16067	3.17317e-05	0.000118367	16	8680769	8683911	+	protein_coding	Gm5767
ENSMUSG00000104960	1919.78	1.136	2.19771	0.0693578	16.3788	2.70831e-60	1.60359e-58	3	123507551	123508404	-	lncRNA	Snhg8
ENSMUSG00000051495	6954.14	1.13435	2.1952	0.0505356	22.4466	1.38088e-111	2.4461e-109	8	126588295	126593986	-	protein_coding	Irf2bp2
ENSMUSG00000033207	12.4023	1.1338	2.19437	0.294478	3.85022	0.000118013	0.000409701	19	23302608	23448442	-	protein_coding	Mamdc2
ENSMUSG00000094942	14.5251	1.12972	2.18816	0.294392	3.83747	0.000124309	0.000430233	13	62368327	62383177	-	protein_coding	Gm3604
ENSMUSG00000030510	43.7592	1.12933	2.18757	0.247376	4.56524	4.98913e-06	2.04117e-05	7	66743503	66823691	+	protein_coding	Cers3
ENSMUSG00000117814	46.7109	1.12881	2.18678	0.246332	4.58247	4.59518e-06	1.89046e-05	19	46881494	46883439	+	lncRNA	Gm50431
ENSMUSG00000025911	27.3956	1.12767	2.18506	0.272057	4.14498	3.39849e-05	0.000126223	1	9547947	9580673	+	protein_coding	Adhfe1
ENSMUSG00000024521	4074.35	1.12435	2.18003	0.0563793	19.9425	1.73985e-88	1.88344e-86	18	66458532	66465565	+	protein_coding	Pmaip1
ENSMUSG00000020461	72.5322	1.12409	2.17964	0.213311	5.26972	1.3663e-07	6.58986e-07	11	29547949	29578367	+	protein_coding	Clhc1
ENSMUSG00000110605	684.229	1.12319	2.17828	0.0866201	12.9669	1.88577e-38	5.29052e-37	8	129263640	129282844	+	lncRNA	Gm32856
ENSMUSG00000052392	112.001	1.1228	2.17769	0.177242	6.33483	2.37596e-10	1.47777e-09	12	84038378	84048601	+	protein_coding	Acot4
ENSMUSG00000046585	9.34527	1.11918	2.17224	0.290056	3.8585	0.000114086	0.000397096	19	47937674	48035387	+	protein_coding	Cfap58
ENSMUSG00000029019	212.035	1.11858	2.17133	0.133798	8.36021	6.26061e-17	6.26763e-16	4	147985787	147987205	+	protein_coding	Nppb
ENSMUSG00000024039	26.7976	1.11845	2.17113	0.274438	4.07541	4.59337e-05	0.000168327	17	31608893	31637238	-	protein_coding	Cbs
ENSMUSG00000034706	47.0085	1.1173	2.16941	0.245694	4.54753	5.42785e-06	2.21306e-05	11	114727407	114757889	+	protein_coding	Dnaic2
ENSMUSG00000098234	3528.64	1.11675	2.16858	0.0549066	20.3391	5.80064e-92	6.98489e-90	1	9941958	9944118	-	lncRNA	Snhg6
ENSMUSG00000023034	696.211	1.11559	2.16684	0.0867722	12.8566	7.90002e-38	2.17089e-36	15	101254268	101274795	+	protein_coding	Nr4a1
ENSMUSG00000020048	96069.6	1.11543	2.16659	0.0392471	28.4206	1.12397e-177	4.54552e-175	10	86690208	86705509	-	protein_coding	Hsp90b1
ENSMUSG00000072770	391.412	1.11521	2.16627	0.103138	10.8128	2.99454e-27	5.20982e-26	6	125049688	125063267	+	protein_coding	Acrbp
ENSMUSG00000030124	80.2724	1.11453	2.16525	0.200987	5.54532	2.93424e-08	1.50497e-07	6	124904360	124911705	-	protein_coding	Lag3
ENSMUSG00000043639	160.158	1.11191	2.16132	0.151551	7.33688	2.18628e-13	1.72219e-12	19	53677305	53867080	+	protein_coding	Rbm20
ENSMUSG00000049134	12.3745	1.11161	2.16087	0.294321	3.77686	0.000158817	0.000541449	19	56320034	56390037	-	protein_coding	Nrap
ENSMUSG00000067203	250.28	1.1108	2.15966	0.124443	8.92623	4.40785e-19	5.00678e-18	17	33974658	33978827	-	transcribed_unprocessed_pseudogene	H2-K2
ENSMUSG00000039741	1685.12	1.11076	2.1596	0.0869371	12.7766	2.2143e-37	5.9775e-36	11	120232946	120292296	+	protein_coding	Bahcc1
ENSMUSG00000074146	20.3538	1.10966	2.15795	0.286861	3.86829	0.000109603	0.000382236	9	89113110	89177887	-	lncRNA	4930579C12Rik
ENSMUSG00000097381	22.0407	1.10957	2.15781	0.283229	3.91757	8.94462e-05	0.000315431	12	111284761	111293988	+	lncRNA	A230087F16Rik
ENSMUSG00000046223	6305.16	1.10803	2.15552	0.0443419	24.9884	8.16827e-138	2.10938e-135	7	24462483	24475968	+	protein_coding	Plaur
ENSMUSG00000036894	688.101	1.10685	2.15375	0.0869705	12.7267	4.20064e-37	1.11986e-35	3	61361637	61368430	+	protein_coding	Rap2b
ENSMUSG00000035041	72.4771	1.10676	2.15361	0.212077	5.21867	1.80211e-07	8.60086e-07	10	81084323	81098874	-	protein_coding	Creb3l3
ENSMUSG00000078249	44.1955	1.10646	2.15316	0.248387	4.45458	8.40569e-06	3.35632e-05	11	120762793	120764419	+	protein_coding	Hmga1b
ENSMUSG00000027913	12.0038	1.10544	2.15164	0.294495	3.75367	0.000174264	0.000591101	3	93014204	93015687	-	protein_coding	Crct1
ENSMUSG00000021127	2997.03	1.1037	2.14905	0.0624008	17.6872	5.25803e-70	3.82036e-68	12	80107753	80113013	-	protein_coding	Zfp36l1
ENSMUSG00000027843	66.6004	1.10346	2.14869	0.224955	4.90523	9.33158e-07	4.15655e-06	3	103859794	103912247	+	protein_coding	Ptpn22
ENSMUSG00000085795	502.03	1.10346	2.14869	0.109408	10.0857	6.39151e-24	9.40904e-23	8	26977324	26981461	+	protein_coding	Zfp703
ENSMUSG00000111692	19.684	1.10317	2.14826	0.286356	3.85243	0.000116952	0.000406216	9	21062399	21073096	-	protein_coding	Gm49373
ENSMUSG00000031789	15.8655	1.10232	2.14699	0.291471	3.78191	0.000155629	0.000531509	8	95239044	95306585	-	protein_coding	Cngb1
ENSMUSG00000035262	50.6598	1.10213	2.14671	0.233648	4.71705	2.39292e-06	1.01624e-05	10	80805242	80807648	+	protein_coding	Amh
ENSMUSG00000087249	202.823	1.1018	2.14622	0.14309	7.70004	1.36029e-14	1.17519e-13	11	59810079	59818491	+	lncRNA	Gm16062
ENSMUSG00000026976	593.308	1.10022	2.14387	0.0923697	11.911	1.03679e-32	2.29098e-31	2	24420559	24475599	-	protein_coding	Pax8
ENSMUSG00000002791	52.0308	1.09756	2.13993	0.236881	4.63339	3.59725e-06	1.49861e-05	17	32076082	32107350	-	transcribed_unprocessed_pseudogene	Pdxk-ps
ENSMUSG00000085385	6723.6	1.09687	2.1389	0.0474395	23.1215	2.81656e-118	5.58984e-116	2	158353699	158361580	-	lncRNA	Snhg17
ENSMUSG00000065258	37.8226	1.0949	2.13598	0.253997	4.31066	1.62766e-05	6.26004e-05	2	26911260	26911334	+	snoRNA	Gm23969
ENSMUSG00000032218	54.2686	1.09357	2.13402	0.227564	4.80556	1.54317e-06	6.7032e-06	9	70407691	70421547	-	protein_coding	Ccnb2
ENSMUSG00000086775	298.037	1.09159	2.13109	0.11638	9.37953	6.62667e-21	8.35506e-20	2	26640371	26645944	+	lncRNA	Snhg7os
ENSMUSG00000002289	5167.28	1.09074	2.12983	0.0427442	25.5178	1.2524e-143	3.5792e-141	17	33773749	33781830	-	protein_coding	Angptl4
ENSMUSG00000032184	94.5859	1.09042	2.12936	0.18556	5.87635	4.19409e-09	2.34654e-08	9	75625740	75637771	+	protein_coding	Lysmd2
ENSMUSG00000005125	15103.7	1.09038	2.12929	0.0390434	27.9273	1.24516e-171	4.68224e-169	15	66929317	66969640	-	protein_coding	Ndrg1
ENSMUSG00000031939	10188.8	1.08947	2.12796	0.0460412	23.663	8.66774e-124	1.95563e-121	9	15306213	15316991	+	protein_coding	Taf1d
ENSMUSG00000074466	264.801	1.08925	2.12763	0.134005	8.1284	4.34983e-16	4.14191e-15	3	89391849	89398779	+	lncRNA	Gm15417
ENSMUSG00000042406	34363.5	1.089	2.12727	0.0351235	31.0049	4.62441e-211	2.91528e-208	15	80255183	80257541	+	protein_coding	Atf4
ENSMUSG00000040340	9.68665	1.08861	2.12669	0.289365	3.76206	0.00016852	0.000572796	8	3470861	3487181	+	protein_coding	Tex45
ENSMUSG00000045377	17.8099	1.08714	2.12453	0.294433	3.69232	0.000222215	0.000742587	11	69396518	69398234	-	protein_coding	Tmem88
ENSMUSG00000050578	132.267	1.08677	2.12398	0.174617	6.22371	4.85547e-10	2.94405e-09	9	7272513	7283331	+	protein_coding	Mmp13
ENSMUSG00000102893	60.5328	1.08662	2.12376	0.227426	4.77791	1.77127e-06	7.63891e-06	3	87157692	87162455	+	lncRNA	Gm37855
ENSMUSG00000002985	174.1	1.08625	2.12322	0.158637	6.84743	7.51882e-12	5.26203e-11	7	19696108	19699188	-	protein_coding	Apoe
ENSMUSG00000036766	7.44787	1.08597	2.1228	0.283689	3.82803	0.000129173	0.000445987	1	84369838	84696221	-	protein_coding	Dner
ENSMUSG00000118120	5.97679	1.08547	2.12206	0.270094	4.01886	5.84804e-05	0.000211306	18	54768383	54823789	-	lncRNA	Gm33732
ENSMUSG00000017734	362.592	1.08484	2.12114	0.105831	10.2507	1.17488e-24	1.78598e-23	2	164486105	164493319	+	protein_coding	Dbndd2
ENSMUSG00000104156	246.885	1.08342	2.11906	0.127025	8.52922	1.47337e-17	1.53376e-16	5	123133938	123137695	+	lncRNA	Gm38102
ENSMUSG00000095403	191.396	1.08268	2.11797	0.1466	7.38529	1.52125e-13	1.21439e-12	8	20567596	20582771	+	unprocessed_pseudogene	Gm21092
ENSMUSG00000092384	21.2674	1.08222	2.11729	0.28916	3.74264	0.000182099	0.000616118	10	127289695	127290788	-	lncRNA	Gm4189
ENSMUSG00000021266	8569.37	1.08197	2.11693	0.0441342	24.5155	1.01049e-132	2.57843e-130	12	108860029	108894174	-	protein_coding	Wars
ENSMUSG00000035540	465.623	1.08077	2.11516	0.101521	10.6457	1.82535e-26	3.04946e-25	5	89417521	89457898	-	protein_coding	Gc
ENSMUSG00000085492	994.489	1.07818	2.11137	0.0693189	15.5539	1.49705e-54	7.2433e-53	17	71557026	71598755	-	lncRNA	Trmt61b
ENSMUSG00000103556	12.9665	1.0777	2.11066	0.294302	3.66187	0.000250382	0.000832562	9	73132688	73134921	+	TEC	Gm38215
ENSMUSG00000022554	3081.04	1.07681	2.10937	0.0600037	17.9458	5.18045e-72	3.96564e-70	15	76368897	76371437	+	protein_coding	Hgh1
ENSMUSG00000079554	28.6376	1.07599	2.10817	0.271334	3.96556	7.32242e-05	0.00026145	1	58278325	58380259	+	protein_coding	Aox2
ENSMUSG00000016995	13.341	1.07503	2.10677	0.294388	3.65175	0.000260461	0.000864599	2	164389392	164405160	-	protein_coding	Matn4
ENSMUSG00000047822	409.305	1.07102	2.10092	0.117283	9.13199	6.72534e-20	8.02176e-19	9	21835509	21837347	+	protein_coding	Angptl8
ENSMUSG00000098973	906.172	1.07011	2.0996	0.182349	5.86848	4.39798e-09	2.45677e-08	9	110281286	110281409	+	miRNA	Mir6236
ENSMUSG00000027358	48.9207	1.06982	2.09918	0.244425	4.3769	1.20378e-05	4.70665e-05	2	133552158	133562885	+	protein_coding	Bmp2
ENSMUSG00000020648	724.706	1.06925	2.09835	0.0798448	13.3916	6.76657e-41	2.08084e-39	12	31640049	31654826	-	protein_coding	Dus4l
ENSMUSG00000085495	23.9504	1.06798	2.0965	0.283515	3.76693	0.000165267	0.000562631	2	170499356	170511927	-	lncRNA	Gm16796
ENSMUSG00000116858	493.381	1.06766	2.09603	0.0949222	11.2477	2.37681e-29	4.53244e-28	17	3198109	3311120	+	lncRNA	Gm49797
ENSMUSG00000033439	2673.1	1.06746	2.09574	0.0565988	18.8601	2.42674e-79	2.24201e-77	3	116581092	116614587	-	protein_coding	Trmt13
ENSMUSG00000047221	1235.86	1.06625	2.09398	0.0689329	15.4679	5.7128e-54	2.70305e-52	5	21424957	21482124	+	protein_coding	Fam185a
ENSMUSG00000029016	632.227	1.06438	2.09127	0.0860132	12.3746	3.58574e-35	8.88517e-34	4	148004258	148038821	-	protein_coding	Clcn6
ENSMUSG00000057596	261.52	1.06191	2.0877	0.145283	7.30929	2.68564e-13	2.09781e-12	7	104470013	104507849	-	protein_coding	Trim30d
ENSMUSG00000060081	63.1356	1.06101	2.08639	0.237021	4.47643	7.59001e-06	3.04481e-05	13	23934461	23934851	+	protein_coding	Hist1h2aa
ENSMUSG00000030029	5102.43	1.05988	2.08476	0.0435905	24.3145	1.37745e-130	3.43306e-128	6	94604528	94700158	-	protein_coding	Lrig1
ENSMUSG00000003355	45.3634	1.05702	2.08063	0.237013	4.45976	8.20521e-06	3.2797e-05	15	98724365	98728198	-	protein_coding	Fkbp11
ENSMUSG00000037705	6.07776	1.05685	2.08039	0.274441	3.85093	0.000117672	0.000408581	9	42329618	42399929	-	protein_coding	Tecta
ENSMUSG00000108368	84.934	1.05672	2.0802	0.194579	5.4308	5.61017e-08	2.80169e-07	6	72603003	72605502	-	TEC	Gm45053
ENSMUSG00000044566	110.921	1.05528	2.07812	0.186825	5.64849	1.61863e-08	8.55155e-08	13	38006051	38037069	-	protein_coding	Cage1
ENSMUSG00000031026	15.3998	1.0542	2.07657	0.294244	3.58276	0.000339986	0.00111448	7	109449005	109508134	-	protein_coding	Trim66
ENSMUSG00000102189	8.22679	1.054	2.07628	0.286418	3.67994	0.000233293	0.000778516	14	50061359	50064390	+	TEC	Gm37194
ENSMUSG00000040511	5591.62	1.05068	2.0715	0.0406332	25.8576	2.00051e-147	6.21433e-145	7	19903577	19921160	-	protein_coding	Pvr
ENSMUSG00000030166	2112.54	1.04995	2.07046	0.0547706	19.1699	6.59953e-82	6.37182e-80	6	119902697	119922828	+	protein_coding	Rad52
ENSMUSG00000015467	53.0253	1.04958	2.06992	0.232918	4.5062	6.59985e-06	2.66556e-05	17	34613348	34615971	-	protein_coding	Egfl8
ENSMUSG00000029752	15741	1.04945	2.06974	0.0338203	31.0301	2.11679e-211	1.41786e-208	6	7675168	7693254	-	protein_coding	Asns
ENSMUSG00000040751	211.605	1.0489	2.06896	0.149683	7.00751	2.426e-12	1.76148e-11	5	134600021	134615025	-	protein_coding	Lat2
ENSMUSG00000036030	109.165	1.04798	2.06763	0.183802	5.70169	1.18623e-08	6.37554e-08	9	72806873	72917291	+	protein_coding	Prtg
ENSMUSG00000068740	17.1114	1.04739	2.06679	0.291084	3.59824	0.000320374	0.00105353	3	108390850	108415552	-	protein_coding	Celsr2
ENSMUSG00000031289	104.015	1.04536	2.06389	0.201524	5.18731	2.13359e-07	1.01019e-06	X	147383475	147429192	-	protein_coding	Il13ra2
ENSMUSG00000031425	113.759	1.04523	2.06369	0.183106	5.70832	1.14097e-08	6.14305e-08	X	136822670	136839733	+	protein_coding	Plp1
ENSMUSG00000058743	20.5523	1.04126	2.05803	0.290633	3.58275	0.00034	0.00111448	7	45816459	45824782	-	protein_coding	Kcnj14
ENSMUSG00000061878	97.4883	1.0402	2.05651	0.18704	5.56137	2.6767e-08	1.38014e-07	11	116530924	116536674	+	protein_coding	Sphk1
ENSMUSG00000000282	1184.99	1.03965	2.05572	0.0844736	12.3073	8.27053e-35	2.0076e-33	11	74830919	74845725	+	protein_coding	Mnt
ENSMUSG00000020692	740.658	1.03921	2.0551	0.0939856	11.0571	2.02466e-28	3.69647e-27	11	82900767	82908411	-	protein_coding	Nle1
ENSMUSG00000021550	22.5367	1.03722	2.05228	0.280901	3.69249	0.000222065	0.000742203	13	58379816	58385225	-	protein_coding	2210016F16Rik
ENSMUSG00000026177	30.1866	1.03584	2.05031	0.276905	3.74079	0.000183442	0.000620468	1	74375194	74386062	+	protein_coding	Slc11a1
ENSMUSG00000034394	1647.68	1.03573	2.05015	0.0758487	13.6552	1.87849e-42	6.1284e-41	11	4257556	4272514	+	protein_coding	Lif
ENSMUSG00000071076	4538.31	1.034	2.04769	0.187532	5.5137	3.51364e-08	1.78929e-07	8	70698948	70700616	+	protein_coding	Jund
ENSMUSG00000048455	16.9554	1.03318	2.04653	0.292383	3.53366	0.000409855	0.00132661	3	92436808	92438789	-	protein_coding	Sprr1b
ENSMUSG00000004100	3880.37	1.03188	2.04468	0.0617071	16.7222	9.03962e-63	5.71549e-61	9	20888174	20892178	+	protein_coding	Ppan
ENSMUSG00000022286	24.0116	1.03154	2.04421	0.290819	3.54703	0.000389598	0.00126544	15	37233035	37363569	+	protein_coding	Grhl2
ENSMUSG00000097195	3315.7	1.03154	2.04421	0.0532737	19.3631	1.58163e-83	1.56948e-81	9	88521049	88522929	-	lncRNA	Snhg5
ENSMUSG00000044860	36.1687	1.03064	2.04293	0.273665	3.76606	0.000165846	0.000564424	9	99006789	99035715	-	protein_coding	Gm1123
ENSMUSG00000025726	13.9994	1.03056	2.04281	0.293545	3.51074	0.000446863	0.00143896	7	81114798	81170416	+	protein_coding	Slc28a1
ENSMUSG00000047462	14.2926	1.03034	2.0425	0.292193	3.52622	0.00042153	0.00136337	13	19727425	19732951	-	protein_coding	Gpr141b
ENSMUSG00000036655	9.21924	1.03025	2.04237	0.290625	3.54494	0.0003927	0.00127494	12	28594172	28623377	-	protein_coding	Colec11
ENSMUSG00000007039	76.5965	1.03005	2.0421	0.213937	4.81475	1.47386e-06	6.42088e-06	17	35059034	35062095	+	protein_coding	Ddah2
ENSMUSG00000015947	22.6973	1.02883	2.04037	0.281958	3.64889	0.00026338	0.000873614	3	96282908	96293969	-	protein_coding	Fcgr1
ENSMUSG00000035179	54.7085	1.02839	2.03975	0.236013	4.35736	1.3164e-05	5.12639e-05	19	10474234	10482928	-	protein_coding	Ppp1r32
ENSMUSG00000037887	1997.13	1.02828	2.0396	0.0705862	14.5678	4.50421e-48	1.74581e-46	7	142079489	142095843	-	protein_coding	Dusp8
ENSMUSG00000024049	542.028	1.02798	2.03917	0.0928485	11.0716	1.72259e-28	3.16383e-27	17	71002632	71126856	+	protein_coding	Myom1
ENSMUSG00000053334	738.44	1.02792	2.03908	0.0861999	11.9248	8.78514e-33	1.94928e-31	5	113735802	113740600	+	protein_coding	Ficd
ENSMUSG00000025916	49.2416	1.02751	2.03851	0.234501	4.3817	1.17754e-05	4.61332e-05	1	9968623	10009136	-	protein_coding	Ppp1r42
ENSMUSG00000036964	15.3453	1.02507	2.03506	0.293029	3.49821	0.000468398	0.00150407	11	58954684	58973098	+	protein_coding	Trim17
ENSMUSG00000053007	1343.68	1.02294	2.03206	0.0644334	15.876	9.29134e-57	4.85733e-55	6	53287269	53700376	+	protein_coding	Creb5
ENSMUSG00000029446	8260.91	1.02277	2.03182	0.0433425	23.5975	4.09125e-123	8.94815e-121	5	129765557	129787449	-	protein_coding	Psph
ENSMUSG00000000223	58.2641	1.02072	2.02894	0.230185	4.43436	9.23454e-06	3.67155e-05	X	134404550	134456573	+	protein_coding	Drp2
ENSMUSG00000087153	154.413	1.02058	2.02873	0.151774	6.72433	1.76397e-11	1.19876e-10	8	19682448	19697736	+	unprocessed_pseudogene	Gm6483
ENSMUSG00000028926	194.638	1.02029	2.02833	0.145071	7.03302	2.02109e-12	1.47812e-11	5	4803390	5420312	-	protein_coding	Cdk14
ENSMUSG00000024335	30284.1	1.02026	2.02828	0.0381698	26.7295	2.13626e-157	7.38526e-155	17	34112022	34122634	-	protein_coding	Brd2
ENSMUSG00000038872	2756.43	1.02003	2.02796	0.0641977	15.8889	7.56411e-57	3.97376e-55	8	107942643	108961630	+	protein_coding	Zfhx3
ENSMUSG00000040136	29.5286	1.01946	2.02716	0.274117	3.71907	0.000199957	0.000671977	7	46104522	46180033	-	protein_coding	Abcc8
ENSMUSG00000028494	14613.8	1.01894	2.02643	0.0352806	28.8809	2.07207e-183	9.06382e-181	4	86648385	86670060	-	protein_coding	Plin2
ENSMUSG00000112943	18.363	1.01864	2.026	0.29052	3.50625	0.000454472	0.00146198	12	87480107	87482836	+	processed_pseudogene	Gm18983
ENSMUSG00000033177	12.5143	1.01862	2.02599	0.294245	3.46182	0.000536529	0.00170673	16	45656314	45693658	-	protein_coding	Tmprss7
ENSMUSG00000043243	176.288	1.01855	2.02588	0.149999	6.79038	1.11837e-11	7.73514e-11	8	71597647	71607936	+	protein_coding	Fam129c
ENSMUSG00000019737	17.3989	1.01807	2.02521	0.292674	3.47852	0.000504198	0.00161202	7	30314806	30319046	+	protein_coding	Syne4
ENSMUSG00000096981	39.3339	1.01784	2.02489	0.260251	3.91101	9.19121e-05	0.000323542	9	22071001	22086122	+	lncRNA	Gm16845
ENSMUSG00000044786	591.983	1.01747	2.02437	0.0898773	11.3207	1.03629e-29	1.99567e-28	7	28376783	28380253	-	protein_coding	Zfp36
ENSMUSG00000054942	19.375	1.01711	2.02386	0.289417	3.51435	0.000440838	0.00142175	3	152273848	152340407	-	protein_coding	Miga1
ENSMUSG00000101750	22.5107	1.017	2.02371	0.28326	3.59035	0.000330237	0.00108463	11	49285281	49295891	+	protein_coding	Olfr1392
ENSMUSG00000003032	7857.87	1.01659	2.02314	0.0544688	18.6638	9.76009e-78	8.43539e-76	4	55527142	55532466	-	protein_coding	Klf4
ENSMUSG00000071537	1404.28	1.01509	2.02104	0.0646856	15.6927	1.69582e-55	8.39452e-54	6	38625692	38637242	-	protein_coding	Klrg2
ENSMUSG00000022821	24.1731	1.01302	2.01813	0.280549	3.61084	0.000305206	0.00100535	16	37580152	37632020	+	protein_coding	Hgd
ENSMUSG00000027859	4530.72	1.01217	2.01695	0.0460573	21.9764	4.84534e-107	7.80865e-105	3	102469918	102521013	+	protein_coding	Ngf
ENSMUSG00000030074	8.09772	1.01057	2.01471	0.287854	3.51071	0.000446913	0.00143896	6	100704733	100810913	+	protein_coding	Gxylt2
ENSMUSG00000079049	105.697	1.00849	2.01181	0.183555	5.49422	3.9245e-08	1.98907e-07	13	32881433	32898211	-	protein_coding	Serpinb1c
ENSMUSG00000026984	11.9607	1.00834	2.0116	0.294129	3.42823	0.000607523	0.00191579	2	24215417	24225702	+	protein_coding	Il1f6
ENSMUSG00000042567	12.8195	1.00754	2.01048	0.294376	3.42263	0.00062018	0.00195312	14	14803414	15012059	+	protein_coding	Nek10
ENSMUSG00000110697	266.569	1.0074	2.01028	0.126262	7.97862	1.47973e-15	1.35889e-14	8	126812639	126908215	-	lncRNA	Gm31718
ENSMUSG00000026222	109.054	1.00665	2.00924	0.181423	5.54865	2.87886e-08	1.47833e-07	1	85649987	85709998	+	protein_coding	Sp100
ENSMUSG00000101268	15.5442	1.00629	2.00874	0.292538	3.43987	0.000581999	0.00184154	6	42370670	42381215	+	lncRNA	2010310C07Rik
ENSMUSG00000097971	389277	1.00552	2.00767	0.191308	5.25604	1.47194e-07	7.08343e-07	17	39843012	39846341	+	lncRNA	Gm26917
ENSMUSG00000035711	118.423	1.00491	2.00681	0.178788	5.62065	1.90235e-08	9.97431e-08	13	55523230	55529296	-	protein_coding	Dok3
ENSMUSG00000038524	1142	1.00411	2.0057	0.0668345	15.0238	5.12852e-51	2.22971e-49	18	37957430	37969774	-	protein_coding	Fchsd1
ENSMUSG00000060862	4491.28	1.0034	2.00472	0.053099	18.8968	1.21182e-79	1.12931e-77	4	136979731	137048801	-	protein_coding	Zbtb40
ENSMUSG00000038224	26.1543	1.00275	2.00382	0.276775	3.62298	0.00029123	0.000961525	11	75431731	75439591	-	protein_coding	Serpinf2
ENSMUSG00000019178	50.0139	1.00234	2.00324	0.236428	4.2395	2.24022e-05	8.49255e-05	5	135747219	135778385	-	protein_coding	Styxl1
ENSMUSG00000038384	1269.65	1.00228	2.00316	0.0796782	12.5791	2.75268e-36	7.08295e-35	5	123142192	123168629	+	protein_coding	Setd1b
ENSMUSG00000003484	9.19627	1.00109	2.00151	0.286271	3.497	0.000470526	0.00151045	8	71988481	72009626	-	protein_coding	Cyp4f18
ENSMUSG00000048490	5666.18	0.999388	1.99915	0.0441112	22.6561	1.21458e-113	2.26377e-111	16	76287399	76373827	-	protein_coding	Nrip1
ENSMUSG00000016206	828.41	0.997159	1.99607	0.0758329	13.1494	1.71469e-39	5.02085e-38	17	37270219	37274484	+	protein_coding	H2-M3
ENSMUSG00000030050	26.6497	0.995909	1.99434	0.280043	3.55627	0.000376155	0.00122487	6	87345649	87350942	-	protein_coding	Gkn1
ENSMUSG00000060314	11.3179	0.995088	1.9932	0.294161	3.3828	0.000717519	0.00223731	7	140807448	140822178	-	protein_coding	Zfp941
ENSMUSG00000041654	3077.08	0.994812	1.99282	0.057368	17.3409	2.3109e-67	1.57244e-65	11	113244852	113650079	-	protein_coding	Slc39a11
ENSMUSG00000041313	20078.5	0.994796	1.9928	0.0377886	26.3253	9.84184e-153	3.24538e-150	5	148327409	148399904	-	protein_coding	Slc7a1
ENSMUSG00000026826	474.787	0.993853	1.9915	0.108246	9.18143	4.25398e-20	5.14268e-19	2	57106829	57124003	-	protein_coding	Nr4a2
ENSMUSG00000017830	195.115	0.993592	1.99114	0.141002	7.04665	1.83279e-12	1.34765e-11	11	100694883	100704271	-	protein_coding	Dhx58
ENSMUSG00000031574	113.498	0.990713	1.98717	0.175316	5.65103	1.59493e-08	8.43466e-08	8	25806554	25815982	+	protein_coding	Star
ENSMUSG00000085929	202.054	0.989193	1.98507	0.140775	7.02676	2.11382e-12	1.54213e-11	2	27540425	27543362	+	lncRNA	Gm13421
ENSMUSG00000035109	36.2245	0.988957	1.98475	0.254506	3.88579	0.000101998	0.000357052	2	125627446	125724148	-	protein_coding	Shc4
ENSMUSG00000028111	21.8833	0.987225	1.98237	0.283022	3.48816	0.000486358	0.00155847	3	95499255	95509362	+	protein_coding	Ctsk
ENSMUSG00000078700	468.313	0.986828	1.98182	0.100787	9.79121	1.22816e-22	1.71048e-21	11	96916269	96965060	+	lncRNA	D030028A08Rik
ENSMUSG00000018543	20.2955	0.986562	1.98146	0.28813	3.42401	0.000617043	0.00194438	11	97771480	97775918	-	protein_coding	1700001P01Rik
ENSMUSG00000025355	39.2379	0.986377	1.9812	0.246721	3.99794	6.3895e-05	0.000229786	10	128790909	128800824	+	protein_coding	Mmp19
ENSMUSG00000056656	71.8903	0.985894	1.98054	0.208394	4.73091	2.23521e-06	9.52435e-06	15	77747797	77757003	-	protein_coding	Apol8
ENSMUSG00000028952	521.93	0.985729	1.98031	0.114007	8.6462	5.32424e-18	5.70314e-17	4	152019773	152027671	-	protein_coding	Zbtb48
ENSMUSG00000054426	686.363	0.985218	1.97961	0.0852586	11.5556	6.91295e-31	1.41386e-29	3	115881580	115888130	-	lncRNA	A930005H10Rik
ENSMUSG00000020893	701.211	0.984702	1.97891	0.0945685	10.4126	2.17252e-25	3.46213e-24	11	69095216	69109960	+	protein_coding	Per1
ENSMUSG00000018983	1279.9	0.984532	1.97867	0.0717658	13.7187	7.8485e-43	2.59206e-41	4	136172393	136196057	+	protein_coding	E2f2
ENSMUSG00000061024	3486.37	0.983138	1.97676	0.0528799	18.5919	3.7371e-77	3.17861e-75	1	9545407	9547455	+	protein_coding	Rrs1
ENSMUSG00000028713	612.189	0.982849	1.97636	0.0949658	10.3495	4.20671e-25	6.54805e-24	4	115624724	115647723	-	protein_coding	Cyp4b1
ENSMUSG00000044006	22.2525	0.98104	1.97389	0.282357	3.47446	0.000511877	0.00163438	8	69880368	69887687	-	protein_coding	Cilp2
ENSMUSG00000051727	36.5613	0.980939	1.97375	0.260168	3.7704	0.000162985	0.000555129	7	97451322	97459557	+	protein_coding	Kctd14
ENSMUSG00000009108	198.188	0.980315	1.9729	0.150696	6.50525	7.75618e-11	5.01345e-10	3	108092788	108101432	+	protein_coding	Gnat2
ENSMUSG00000026663	10264.8	0.980161	1.97269	0.0361621	27.1047	8.67037e-162	3.14984e-159	1	170704673	170867771	-	protein_coding	Atf6
ENSMUSG00000036057	2287.54	0.979063	1.97118	0.0647618	15.1179	1.23408e-51	5.47643e-50	9	110385081	110408213	-	protein_coding	Ptpn23
ENSMUSG00000097399	9.45365	0.977931	1.96964	0.290538	3.36593	0.00076285	0.00237142	13	58281182	58299145	+	lncRNA	Gm26555
ENSMUSG00000075040	1924.02	0.977568	1.96914	0.0588395	16.6141	5.50679e-62	3.41134e-60	2	91643668	91649791	-	protein_coding	Zfp408
ENSMUSG00000053581	7934.54	0.977224	1.96867	0.0408923	23.8975	3.2507e-126	7.57342e-124	5	139471210	139484549	-	protein_coding	Zfand2a
ENSMUSG00000026923	363.588	0.977206	1.96865	0.115247	8.47922	2.26705e-17	2.32832e-16	2	26457902	26516663	-	protein_coding	Notch1
ENSMUSG00000052819	10.229	0.97642	1.96758	0.293593	3.32576	0.000881773	0.00271668	8	85007201	85014531	-	protein_coding	Best2
ENSMUSG00000027799	90.1305	0.974952	1.96558	0.187284	5.20574	1.93223e-07	9.19322e-07	3	55625194	56183701	-	protein_coding	Nbea
ENSMUSG00000020542	15.2231	0.974544	1.96502	0.292058	3.33682	0.000847433	0.00261841	11	65176560	65269989	-	protein_coding	Myocd
ENSMUSG00000043468	11.8504	0.974249	1.96462	0.294228	3.31121	0.000928949	0.00284729	3	98160629	98164169	+	protein_coding	Adam30
ENSMUSG00000100621	12.2983	0.973935	1.96419	0.294491	3.30718	0.00094242	0.00288528	19	6076944	6082256	-	protein_coding	Gm28374
ENSMUSG00000028525	33.8569	0.972342	1.96202	0.258513	3.76129	0.000169039	0.000574197	4	102087542	102607259	+	protein_coding	Pde4b
ENSMUSG00000089371	37.0611	0.971659	1.96109	0.263749	3.68403	0.00022958	0.000766362	12	40222711	40222811	-	miRNA	Mir1938
ENSMUSG00000004933	10.3218	0.971106	1.96034	0.292387	3.3213	0.000895989	0.00275612	10	81252934	81263365	+	protein_coding	Matk
ENSMUSG00000026872	1848.25	0.970925	1.9601	0.0624274	15.5529	1.52118e-54	7.34348e-53	2	44983631	45117395	-	protein_coding	Zeb2
ENSMUSG00000071112	107.237	0.969635	1.95835	0.178584	5.42957	5.64914e-08	2.81983e-07	6	142413440	142419730	+	protein_coding	Spx
ENSMUSG00000046229	400.249	0.968693	1.95707	0.28481	3.40119	0.000670928	0.00210244	2	156311845	156312747	-	protein_coding	Scand1
ENSMUSG00000090248	12.9191	0.967913	1.95601	0.294495	3.28669	0.00101373	0.00308815	2	129016951	129021756	+	lncRNA	Gm14027
ENSMUSG00000035745	17.4157	0.967521	1.95548	0.290876	3.32623	0.000880281	0.00271286	10	79970714	79977190	+	protein_coding	Grin3b
ENSMUSG00000037434	1028.18	0.967093	1.9549	0.0734439	13.1678	1.3449e-39	3.94885e-38	1	191906766	191913247	+	protein_coding	Slc30a1
ENSMUSG00000092300	404.295	0.96587	1.95324	0.104353	9.25581	2.12615e-20	2.62058e-19	11	116216002	116220287	+	polymorphic_pseudogene	Cdk3
ENSMUSG00000108456	83.4424	0.965716	1.95303	0.208258	4.63712	3.53296e-06	1.47354e-05	7	116546864	116549364	+	lncRNA	4732496C06Rik
ENSMUSG00000035270	26.1075	0.965284	1.95245	0.274176	3.52067	0.000430454	0.00139035	16	56204312	56273756	+	protein_coding	Impg2
ENSMUSG00000010154	2590.86	0.965238	1.95239	0.0672357	14.356	9.76557e-47	3.65936e-45	8	123332712	123369515	+	protein_coding	Spire2
ENSMUSG00000085912	151.349	0.964806	1.9518	0.168185	5.73659	9.66027e-09	5.23535e-08	17	29057429	29079179	-	lncRNA	Trp53cor1
ENSMUSG00000111709	6.27203	0.964365	1.9512	0.273855	3.52145	0.000429195	0.00138649	9	78257128	78269166	+	protein_coding	Gm3776
ENSMUSG00000060487	53.8221	0.964344	1.95118	0.230798	4.1783	2.93694e-05	0.000109957	10	9622935	9675208	-	protein_coding	Samd5
ENSMUSG00000040740	27.5698	0.964268	1.95107	0.272186	3.54268	0.000396089	0.00128438	4	141618823	141623821	-	protein_coding	Slc25a34
ENSMUSG00000116655	9.31363	0.963743	1.95036	0.291856	3.30212	0.000959575	0.00293486	17	15152158	15173058	+	lncRNA	Gm35455
ENSMUSG00000035530	4504.47	0.963313	1.94978	0.0459367	20.9705	1.22095e-97	1.5765e-95	11	100319884	100322096	+	protein_coding	Eif1
ENSMUSG00000028017	262.385	0.962342	1.94847	0.134852	7.13626	9.59063e-13	7.17757e-12	3	129677564	129755316	-	protein_coding	Egf
ENSMUSG00000084797	44.9635	0.962016	1.94803	0.241996	3.97533	7.02805e-05	0.000251737	2	167777466	167782569	+	lncRNA	Gm14321
ENSMUSG00000045036	11.7814	0.961777	1.94771	0.294408	3.26681	0.00108765	0.00329975	17	65255998	65540782	-	protein_coding	Tmem232
ENSMUSG00000019852	1436.76	0.961659	1.94755	0.0610993	15.7393	8.13727e-56	4.06585e-54	10	18581838	18743949	-	protein_coding	Arfgef3
ENSMUSG00000098050	189.435	0.960987	1.94664	0.144717	6.64045	3.12732e-11	2.08624e-10	8	40853827	40855027	-	processed_pseudogene	Gm5345
ENSMUSG00000048806	34.2413	0.960918	1.94655	0.261216	3.67863	0.000234492	0.000782271	4	88522024	88522774	-	protein_coding	Ifnb1
ENSMUSG00000102457	28.3764	0.956318	1.94035	0.269854	3.54384	0.00039435	0.00127991	1	16618559	16621539	+	TEC	Gm38342
ENSMUSG00000034591	188.977	0.956078	1.94003	0.14587	6.5543	5.59042e-11	3.66326e-10	10	83230847	83337882	-	protein_coding	Slc41a2
ENSMUSG00000025732	644.049	0.954527	1.93794	0.0943744	10.1143	4.77647e-24	7.06061e-23	17	25863697	25868764	-	protein_coding	Mcrip2
ENSMUSG00000020142	4447.64	0.953905	1.93711	0.0433896	21.9846	4.03915e-107	6.55872e-105	11	20302179	20332713	-	protein_coding	Slc1a4
ENSMUSG00000047953	26.1398	0.95328	1.93627	0.280649	3.3967	0.000682044	0.00213508	16	30307684	30310779	-	protein_coding	Gp5
ENSMUSG00000033762	2697.01	0.952534	1.93527	0.060994	15.6169	5.58912e-55	2.72887e-53	15	76703552	76710548	-	protein_coding	Recql4
ENSMUSG00000049300	773.241	0.952145	1.93475	0.0798244	11.928	8.45885e-33	1.87883e-31	3	110246108	110250998	-	protein_coding	Prmt6
ENSMUSG00000046962	4679.11	0.951426	1.93378	0.0431836	22.0321	1.41848e-107	2.33875e-105	16	97943356	97962622	-	protein_coding	Zbtb21
ENSMUSG00000096035	119.995	0.951096	1.93334	0.172149	5.52483	3.29803e-08	1.68309e-07	5	91987474	91995320	+	protein_coding	Odaph
ENSMUSG00000041609	678.437	0.948324	1.92963	0.0819118	11.5774	5.3661e-31	1.10275e-29	5	115648174	115731621	-	protein_coding	Bicdl1
ENSMUSG00000073079	224.865	0.947719	1.92882	0.143331	6.61212	3.78853e-11	2.51482e-10	12	55080261	55115367	+	protein_coding	Srp54a
ENSMUSG00000023473	8.79796	0.947612	1.92868	0.290264	3.26465	0.00109598	0.00332265	9	108826319	108852969	+	protein_coding	Celsr3
ENSMUSG00000110393	252.009	0.947429	1.92843	0.124887	7.58627	3.29248e-14	2.75776e-13	13	65241752	65250154	+	lncRNA	Gm36445
ENSMUSG00000047631	37.1835	0.946668	1.92742	0.260837	3.62935	0.000284137	0.000939263	10	128267996	128270153	+	protein_coding	Apof
ENSMUSG00000090946	691.752	0.946494	1.92718	0.0852501	11.1026	1.21907e-28	2.24868e-27	12	32378703	32382943	+	protein_coding	Ccdc71l
ENSMUSG00000033717	12.0825	0.946202	1.92679	0.29168	3.24397	0.00117876	0.00355003	19	54044150	54048982	+	protein_coding	Adra2a
ENSMUSG00000032637	3398.75	0.945518	1.92588	0.0502978	18.7984	7.78352e-79	6.89388e-77	7	126491707	126503437	-	protein_coding	Atxn2l
ENSMUSG00000042289	120.596	0.944501	1.92452	0.169117	5.58488	2.33858e-08	1.21427e-07	7	127800603	127803802	+	protein_coding	Hsd3b7
ENSMUSG00000001436	2146.86	0.942674	1.92209	0.0597648	15.7731	4.7686e-56	2.42204e-54	10	77032240	77061002	+	protein_coding	Slc19a1
ENSMUSG00000039740	2359.78	0.94265	1.92206	0.0542388	17.3796	1.17718e-67	8.11305e-66	4	47465066	47474333	-	protein_coding	Alg2
ENSMUSG00000094215	9.66385	0.94159	1.92064	0.288726	3.26119	0.00110947	0.00336025	1	31286944	31287640	+	processed_pseudogene	Gm6489
ENSMUSG00000033022	49.452	0.941561	1.9206	0.246919	3.81323	0.00013716	0.000471589	18	46713192	46728395	-	protein_coding	Cdo1
ENSMUSG00000038060	130.013	0.94025	1.91886	0.174253	5.39588	6.81877e-08	3.37615e-07	9	119102477	119148246	+	protein_coding	Dlec1
ENSMUSG00000044894	5991.94	0.939985	1.91851	0.138947	6.76508	1.3324e-11	9.17106e-11	11	53427921	53430831	-	protein_coding	Uqcrq
ENSMUSG00000100747	90.5758	0.939956	1.91847	0.189	4.9733	6.58218e-07	2.97141e-06	2	30236794	30238223	-	lncRNA	1700084E18Rik
ENSMUSG00000067006	32.8249	0.939352	1.91767	0.26226	3.58176	0.000341282	0.00111851	1	106861172	106883348	+	protein_coding	Serpinb5
ENSMUSG00000036432	914.015	0.93839	1.91639	0.0802278	11.6966	1.32717e-31	2.77798e-30	3	58674937	58692400	-	protein_coding	Siah2
ENSMUSG00000053332	14830.5	0.93788	1.91571	0.043209	21.7057	1.8131e-104	2.71763e-102	1	161034421	161038539	+	lncRNA	Gas5
ENSMUSG00000042275	933.542	0.937795	1.9156	0.0807098	11.6194	3.28617e-31	6.80539e-30	13	115088354	115090186	-	protein_coding	Pelo
ENSMUSG00000038335	9407.3	0.937603	1.91534	0.0423178	22.1562	9.08367e-109	1.5093e-106	11	74898070	74909342	+	protein_coding	Tsr1
ENSMUSG00000080152	133.595	0.936235	1.91353	0.196228	4.77117	1.8316e-06	7.8864e-06	11	58961811	58962222	+	unprocessed_pseudogene	Gm12260
ENSMUSG00000026483	16059.3	0.935567	1.91264	0.0390899	23.9337	1.36541e-126	3.25181e-124	1	151571185	151721939	+	protein_coding	Fam129a
ENSMUSG00000114515	146.381	0.93521	1.91217	0.170868	5.47329	4.41763e-08	2.22794e-07	7	126800789	126809108	-	protein_coding	Aldoa
ENSMUSG00000070619	10.1659	0.934572	1.91132	0.293439	3.1849	0.00144805	0.00429467	4	144357941	144364419	+	protein_coding	Gm13119
ENSMUSG00000020653	1736.5	0.934394	1.91109	0.0567612	16.4618	6.89689e-61	4.14084e-59	12	24651273	24662789	+	protein_coding	Klf11
ENSMUSG00000042828	9.21233	0.933592	1.91003	0.288846	3.23214	0.00122865	0.00368543	7	128003948	128011033	+	protein_coding	Trim72
ENSMUSG00000096323	23.5748	0.932344	1.90837	0.289528	3.22022	0.00128092	0.00383186	13	120140245	120155335	+	protein_coding	Gm20767
ENSMUSG00000062585	4.7653	0.932136	1.9081	0.26041	3.57949	0.000344267	0.00112812	4	135895393	135920207	+	protein_coding	Cnr2
ENSMUSG00000023341	759.036	0.929375	1.90445	0.0864372	10.752	5.79799e-27	9.94193e-26	16	97535307	97560900	+	polymorphic_pseudogene	Mx2
ENSMUSG00000039633	481.613	0.929083	1.90406	0.0956649	9.71185	2.68427e-22	3.67399e-21	8	36216063	36249516	-	protein_coding	Lonrf1
ENSMUSG00000068547	357.009	0.92885	1.90376	0.117506	7.9047	2.68578e-15	2.41777e-14	3	144952479	144975045	-	protein_coding	Clca4a
ENSMUSG00000044405	9.29068	0.928375	1.90313	0.289011	3.21225	0.00131698	0.00393149	2	158502611	158508198	+	protein_coding	Adig
ENSMUSG00000038264	57.0559	0.928219	1.90293	0.226209	4.10337	4.07178e-05	0.000150008	9	57940111	57962865	+	protein_coding	Sema7a
ENSMUSG00000021815	55.7816	0.926917	1.90121	0.227593	4.07269	4.64724e-05	0.000170185	14	20482866	20496901	-	protein_coding	Mss51
ENSMUSG00000023266	314.747	0.923127	1.89622	0.127706	7.22852	4.88279e-13	3.74446e-12	17	47689029	47704286	+	protein_coding	Frs3
ENSMUSG00000074203	178.004	0.922825	1.89582	0.169288	5.4512	5.00304e-08	2.51077e-07	8	84723006	84726844	+	protein_coding	G430095P16Rik
ENSMUSG00000006445	23987.5	0.92274	1.89571	0.0457001	20.1912	1.16975e-90	1.32659e-88	4	141301239	141329384	+	protein_coding	Epha2
ENSMUSG00000040829	28.0276	0.921867	1.89457	0.270569	3.40715	0.000656462	0.00206072	11	70459432	70466202	+	protein_coding	Zmynd15
ENSMUSG00000058022	70.1414	0.921178	1.89366	0.214709	4.29036	1.78387e-05	6.83631e-05	13	41763147	41847684	-	protein_coding	Adtrp
ENSMUSG00000004328	200.092	0.920144	1.8923	0.139765	6.5835	4.5949e-11	3.03131e-10	7	17031506	17062427	-	protein_coding	Hif3a
ENSMUSG00000002043	1008.41	0.919434	1.89137	0.0959129	9.58614	9.14408e-22	1.20835e-20	7	19508394	19516145	+	protein_coding	Trappc6a
ENSMUSG00000085573	5.18772	0.918647	1.89034	0.266487	3.44725	0.000566322	0.00179378	8	11187754	11204503	+	lncRNA	Gm15418
ENSMUSG00000037868	24.1156	0.918472	1.89011	0.279303	3.28844	0.00100744	0.00306986	10	67535474	67542188	+	protein_coding	Egr2
ENSMUSG00000022136	6197.14	0.918404	1.89002	0.0458638	20.0246	3.36347e-89	3.71611e-87	14	118937975	118981697	+	protein_coding	Dnajc3
ENSMUSG00000034881	9.0371	0.917383	1.88869	0.289305	3.17099	0.00151923	0.00449084	10	81328730	81335172	+	protein_coding	Tbxa2r
ENSMUSG00000027950	88.3364	0.917112	1.88833	0.191847	4.78044	1.74914e-06	7.54497e-06	3	89746194	89764632	-	protein_coding	Chrnb2
ENSMUSG00000023484	39.2989	0.917112	1.88833	0.250038	3.6679	0.000244554	0.000814066	15	99055173	99058978	+	protein_coding	Prph
ENSMUSG00000046108	6.99555	0.916714	1.88781	0.279984	3.27417	0.00105974	0.00322054	8	122422019	122423639	+	protein_coding	Il17c
ENSMUSG00000079179	1181.08	0.9165	1.88753	0.0671247	13.6537	1.91909e-42	6.24186e-41	12	3235503	3250377	+	lncRNA	Rab10os
ENSMUSG00000104212	51.1037	0.916125	1.88704	0.231099	3.96421	7.364e-05	0.000262804	1	183414465	183414848	+	lncRNA	Gm37986
ENSMUSG00000022114	2823.26	0.916083	1.88698	0.053138	17.2397	1.3374e-66	9.04286e-65	14	105891946	105896819	-	protein_coding	Spry2
ENSMUSG00000106106	2446.67	0.915911	1.88676	0.246375	3.71755	0.000201163	0.000675818	17	39846352	39848827	-	rRNA	CT010467.1
ENSMUSG00000074406	228.597	0.915597	1.88635	0.147288	6.21639	5.0873e-10	3.07678e-09	7	4915216	4922002	+	protein_coding	Zfp628
ENSMUSG00000025409	651.62	0.915201	1.88583	0.0926415	9.87895	5.13683e-23	7.27711e-22	10	127281955	127289018	-	protein_coding	Mbd6
ENSMUSG00000027412	1530.83	0.915155	1.88577	0.0601019	15.2267	2.35052e-52	1.06065e-50	2	160880669	160906002	+	protein_coding	Lpin3
ENSMUSG00000091102	5.44908	0.914637	1.88509	0.27173	3.36598	0.000762715	0.00237134	9	110372047	110375430	-	TEC	5830462I19Rik
ENSMUSG00000001281	8.52984	0.914182	1.8845	0.287888	3.17548	0.00149589	0.00442675	15	102215994	102231944	-	protein_coding	Itgb7
ENSMUSG00000018169	11.1891	0.914025	1.8843	0.294436	3.10432	0.00190716	0.00554054	15	78755881	78773475	-	protein_coding	Mfng
ENSMUSG00000042507	4131.56	0.913906	1.88414	0.0511717	17.8596	2.43336e-71	1.84299e-69	12	84149175	84218881	-	protein_coding	Elmsan1
ENSMUSG00000096054	1064.88	0.911683	1.88124	0.0691195	13.1899	1.00254e-39	2.97624e-38	10	5020916	5551482	-	protein_coding	Syne1
ENSMUSG00000066278	5341.71	0.911187	1.88059	0.0642996	14.171	1.38593e-45	5.02639e-44	5	124004640	124032270	-	protein_coding	Vps37b
ENSMUSG00000035049	7675.6	0.911145	1.88054	0.0390031	23.3609	1.06879e-120	2.26817e-118	19	41862850	41896173	-	protein_coding	Rrp12
ENSMUSG00000026205	38.5669	0.911046	1.88041	0.251092	3.62834	0.000285248	0.000942646	1	75125540	75133890	-	protein_coding	Slc23a3
ENSMUSG00000059195	151.547	0.910329	1.87947	0.192861	4.72013	2.35694e-06	1.00196e-05	4	103563401	103564529	+	processed_pseudogene	Gm12715
ENSMUSG00000043421	1646.61	0.909807	1.87879	0.0652215	13.9495	3.16813e-44	1.10237e-42	6	29272487	29275446	+	protein_coding	Hilpda
ENSMUSG00000093865	7.62136	0.908397	1.87696	0.283817	3.20065	0.00137119	0.00407912	3	129787880	129804030	-	protein_coding	Lrit3
ENSMUSG00000029352	12.5516	0.90828	1.87681	0.294493	3.08422	0.00204087	0.0058986	5	113075838	113081584	-	protein_coding	Crybb3
ENSMUSG00000036330	58.1508	0.908031	1.87648	0.22536	4.02925	5.59558e-05	0.000202834	8	69037710	69089235	-	protein_coding	Slc18a1
ENSMUSG00000053706	20.2863	0.908022	1.87647	0.284412	3.19263	0.00140986	0.00418718	3	61362249	61365951	-	protein_coding	B430305J03Rik
ENSMUSG00000068114	2186.04	0.907954	1.87638	0.0539875	16.8179	1.80527e-63	1.15851e-61	15	82127921	82142203	+	protein_coding	Ccdc134
ENSMUSG00000042419	1193.76	0.906042	1.8739	0.0843524	10.7412	6.52172e-27	1.11295e-25	17	35220174	35235792	-	protein_coding	Nfkbil1
ENSMUSG00000038085	188.255	0.905446	1.87312	0.143687	6.30149	2.94788e-10	1.82142e-09	2	156312298	156375638	+	protein_coding	Cnbd2
ENSMUSG00000022803	22.4863	0.903932	1.87116	0.285979	3.16084	0.00157315	0.00463617	16	38362208	38378216	+	protein_coding	Popdc2
ENSMUSG00000031901	804.206	0.903872	1.87108	0.0773788	11.6811	1.59174e-31	3.32853e-30	8	105991336	106053840	+	protein_coding	Dus2
ENSMUSG00000002565	7.42402	0.902609	1.86944	0.284777	3.16953	0.00152684	0.004512	12	40059768	40134228	-	protein_coding	Scin
ENSMUSG00000117309	12.9071	0.901659	1.86821	0.293617	3.07087	0.00213436	0.00613652	16	10861754	10938364	-	transcribed_unitary_pseudogene	Gm49960
ENSMUSG00000020964	7706.68	0.901282	1.86773	0.0419214	21.4993	1.57928e-102	2.24175e-100	12	91806042	91849157	-	protein_coding	Sel1l
ENSMUSG00000097576	44.8322	0.900951	1.8673	0.238492	3.7777	0.000158283	0.000539969	16	38451981	38453494	+	lncRNA	D930030I03Rik
ENSMUSG00000064105	365.637	0.900489	1.8667	0.116436	7.73377	1.0441e-14	9.10836e-14	19	46761595	46880192	+	protein_coding	Cnnm2
ENSMUSG00000024610	190.95	0.899218	1.86505	0.146632	6.13247	8.6526e-10	5.14024e-09	18	60803847	60812652	+	protein_coding	Cd74
ENSMUSG00000032515	4269.73	0.899088	1.86489	0.051632	17.4134	6.52791e-68	4.51352e-66	9	119971162	119984658	-	protein_coding	Csrnp1
ENSMUSG00000021359	11.4257	0.897905	1.86336	0.29429	3.05108	0.00228017	0.006526	13	40715301	40738376	-	protein_coding	Tfap2a
ENSMUSG00000036281	3611.7	0.897422	1.86273	0.0555301	16.161	9.5007e-59	5.35889e-57	2	26362764	26380653	-	protein_coding	Snapc4
ENSMUSG00000111746	12.7229	0.896776	1.8619	0.294284	3.04731	0.00230897	0.00659965	9	35281104	35285423	+	lncRNA	4933422A05Rik
ENSMUSG00000024391	15.0896	0.896749	1.86187	0.293406	3.05635	0.00224052	0.00642195	17	35128996	35132050	-	protein_coding	Apom
ENSMUSG00000102418	5.80825	0.896621	1.8617	0.27595	3.24922	0.00115724	0.00349159	1	170277319	170286769	+	protein_coding	Sh2d1b1
ENSMUSG00000034168	3110.16	0.895629	1.86042	0.156541	5.72137	1.0567e-08	5.70511e-08	12	86880700	86884798	-	protein_coding	Irf2bpl
ENSMUSG00000022044	25.2657	0.895528	1.86029	0.274432	3.26321	0.00110159	0.00333732	14	66344295	66361680	+	protein_coding	Stmn4
ENSMUSG00000054027	1573.95	0.895307	1.86001	0.0577526	15.5024	3.33948e-54	1.59417e-52	10	86779004	86838389	+	protein_coding	Nt5dc3
ENSMUSG00000097120	15.447	0.894129	1.85849	0.292126	3.06076	0.00220776	0.00633482	8	84192773	84197667	-	lncRNA	Gm26887
ENSMUSG00000048865	8.6551	0.89386	1.85814	0.290386	3.07818	0.00208267	0.00600807	1	171388953	171410298	+	protein_coding	Arhgap30
ENSMUSG00000028982	503.779	0.89379	1.85805	0.0949843	9.40987	4.96772e-21	6.29675e-20	4	149744035	149774277	-	protein_coding	Slc25a33
ENSMUSG00000108732	84.8722	0.893099	1.85716	0.192433	4.64109	3.46577e-06	1.44749e-05	7	34389731	34393612	+	TEC	2310043P16Rik
ENSMUSG00000032611	33.1882	0.889977	1.85315	0.263984	3.37133	0.000748073	0.00232818	9	108392804	108410934	+	protein_coding	1700102P08Rik
ENSMUSG00000019326	11.2753	0.889639	1.85271	0.294337	3.02251	0.00250684	0.00712243	11	101330604	101341938	+	protein_coding	Aoc3
ENSMUSG00000061393	249.903	0.889529	1.85257	0.128231	6.93692	4.00734e-12	2.86502e-11	9	119402117	119434995	+	protein_coding	Acvr2b
ENSMUSG00000070643	506.808	0.889479	1.85251	0.0957656	9.28809	1.57081e-20	1.9428e-19	1	133382302	133424377	-	protein_coding	Sox13
ENSMUSG00000018669	2407.99	0.889355	1.85235	0.0568624	15.6405	3.85865e-55	1.89259e-53	11	96907425	96916496	-	protein_coding	Cdk5rap3
ENSMUSG00000025537	20.7027	0.889153	1.85209	0.289115	3.07543	0.00210196	0.00605313	5	129863420	129898549	-	protein_coding	Phkg1
ENSMUSG00000050747	258.356	0.888946	1.85182	0.12555	7.08042	1.43716e-12	1.06405e-11	17	36860690	36867210	-	protein_coding	Trim15
ENSMUSG00000022602	188.428	0.887697	1.85022	0.139798	6.34987	2.15502e-10	1.34667e-09	15	74669082	74672570	-	protein_coding	Arc
ENSMUSG00000079036	1898.72	0.887681	1.8502	0.0558788	15.8858	7.94587e-57	4.1641e-55	12	87425839	87444017	-	protein_coding	Alkbh1
ENSMUSG00000091844	206.39	0.885927	1.84795	0.135186	6.55339	5.6245e-11	3.68334e-10	1	44055871	44079746	-	protein_coding	Gm8251
ENSMUSG00000046574	710.699	0.885831	1.84783	0.114474	7.73831	1.0075e-14	8.79268e-14	7	45027562	45052881	-	protein_coding	Prr12
ENSMUSG00000097428	7.09683	0.883797	1.84523	0.285091	3.10005	0.00193489	0.00561502	3	88200622	88203481	+	lncRNA	AW047730
ENSMUSG00000020571	26861.7	0.882237	1.84323	0.0391385	22.5414	1.62973e-112	2.96031e-110	12	17266544	17284770	+	protein_coding	Pdia6
ENSMUSG00000090207	81.0381	0.882093	1.84305	0.194704	4.53044	5.88612e-06	2.38945e-05	9	106891546	106895182	+	lncRNA	4930524O07Rik
ENSMUSG00000030921	553.336	0.881645	1.84247	0.0971165	9.07822	1.10364e-19	1.29761e-18	7	104409024	104465193	-	protein_coding	Trim30a
ENSMUSG00000023067	1023.58	0.881565	1.84237	0.0714663	12.3354	5.8402e-35	1.43884e-33	17	29090975	29100727	+	protein_coding	Cdkn1a
ENSMUSG00000032946	25.05	0.881454	1.84223	0.281869	3.12718	0.00176494	0.00515601	19	6399339	6415216	+	protein_coding	Rasgrp2
ENSMUSG00000085682	11.4557	0.881214	1.84192	0.294228	2.995	0.00274441	0.007742	2	166500035	166522373	-	transcribed_processed_pseudogene	Gm14267
ENSMUSG00000015501	2968.2	0.881132	1.84182	0.0588346	14.9764	1.0469e-50	4.45225e-49	10	13966074	14151374	+	protein_coding	Hivep2
ENSMUSG00000070420	2136.21	0.880781	1.84137	0.0694903	12.6749	8.14882e-37	2.14046e-35	5	145280499	145291278	+	protein_coding	Zscan25
ENSMUSG00000100594	190.331	0.880243	1.84069	0.14234	6.18409	6.24617e-10	3.75015e-09	1	151748948	151755018	-	lncRNA	2810414N06Rik
ENSMUSG00000110458	22.9982	0.880079	1.84048	0.283208	3.10753	0.00188658	0.00548595	8	20122383	20122494	+	processed_pseudogene	Gm21769
ENSMUSG00000051367	60.8693	0.879168	1.83931	0.219153	4.01166	6.02921e-05	0.000217413	12	73040014	73053887	-	protein_coding	Six1
ENSMUSG00000044724	14.7351	0.878495	1.83846	0.292388	3.00455	0.00265976	0.00752398	19	4139786	4145740	+	protein_coding	Gpr152
ENSMUSG00000031149	26.0475	0.878135	1.838	0.276762	3.17288	0.00150932	0.00446342	X	7728438	7731064	+	protein_coding	Praf2
ENSMUSG00000026271	13.4987	0.877805	1.83758	0.294467	2.981	0.00287311	0.00807423	1	92950864	92986391	+	protein_coding	Gpr35
ENSMUSG00000060950	1934.12	0.876653	1.83611	0.0563782	15.5495	1.60336e-54	7.72278e-53	12	111678104	111683902	+	protein_coding	Trmt61a
ENSMUSG00000000409	28.426	0.876327	1.8357	0.272752	3.21291	0.00131398	0.0039231	4	129548343	129573641	-	protein_coding	Lck
ENSMUSG00000037580	500.598	0.875198	1.83426	0.0935154	9.35887	8.05965e-21	1.00847e-19	14	47153894	47189413	-	protein_coding	Gch1
ENSMUSG00000112424	17.7255	0.874704	1.83363	0.290067	3.01552	0.00256538	0.00727524	10	58757269	58759567	+	processed_pseudogene	Gm6494
ENSMUSG00000038729	17.9778	0.874218	1.83301	0.289164	3.02326	0.00250065	0.00710579	4	57717656	57896984	+	protein_coding	Pakap
ENSMUSG00000031490	7358.27	0.873192	1.83171	0.046066	18.9552	3.99731e-80	3.75782e-78	8	27260328	27276674	+	protein_coding	Eif4ebp1
ENSMUSG00000019261	2283.75	0.872925	1.83137	0.171949	5.07664	3.84165e-07	1.77729e-06	8	70905931	70917529	+	protein_coding	Map1s
ENSMUSG00000020806	2011.62	0.871859	1.83002	0.0698617	12.4798	9.62532e-36	2.42431e-34	11	116598164	116627019	-	protein_coding	Rhbdf2
ENSMUSG00000109541	30.9679	0.871764	1.8299	0.261718	3.33093	0.000865564	0.00267019	7	82966588	82967217	-	processed_pseudogene	Gm6112
ENSMUSG00000040463	15482	0.871118	1.82908	0.0339417	25.6652	2.86391e-145	8.64577e-143	11	72441354	72451768	+	protein_coding	Mybbp1a
ENSMUSG00000043448	18.9992	0.870832	1.82872	0.286972	3.03455	0.00240896	0.00686617	11	59175567	59183213	-	protein_coding	Gjc2
ENSMUSG00000009293	6661.1	0.86944	1.82695	0.047228	18.4094	1.10384e-75	9.1704e-74	10	77622274	77645993	+	protein_coding	Ube2g2
ENSMUSG00000114255	93.1828	0.868927	1.8263	0.191236	4.54373	5.52668e-06	2.25121e-05	13	115089500	115090987	+	lncRNA	Gm10734
ENSMUSG00000016624	660.188	0.867655	1.82469	0.0957463	9.06202	1.28053e-19	1.49901e-18	15	84785380	84856049	-	protein_coding	Phf21b
ENSMUSG00000029072	16.3611	0.867409	1.82438	0.294033	2.95004	0.00317729	0.00884903	4	155859267	155863362	-	protein_coding	Tas1r3
ENSMUSG00000071637	304.098	0.867084	1.82397	0.143894	6.02583	1.6824e-09	9.74612e-09	16	15887285	15891031	+	protein_coding	Cebpd
ENSMUSG00000023009	127.334	0.867033	1.82391	0.179293	4.83585	1.32579e-06	5.8065e-06	15	99422034	99457748	-	protein_coding	Nckap5l
ENSMUSG00000070407	1000.18	0.865337	1.82177	0.0692261	12.5002	7.45e-36	1.88306e-34	11	63885791	63922290	-	protein_coding	Hs3st3b1
ENSMUSG00000090202	8.64255	0.86523	1.82163	0.288858	2.99535	0.00274132	0.00773429	3	146645192	146651317	-	protein_coding	4930503B20Rik
ENSMUSG00000085154	58.2609	0.863682	1.81968	0.220262	3.92116	8.81246e-05	0.000310975	11	103697723	103722832	+	lncRNA	C130046K22Rik
ENSMUSG00000050022	111.997	0.862571	1.81828	0.177079	4.87112	1.1097e-06	4.90923e-06	5	140724126	140761439	+	protein_coding	Amz1
ENSMUSG00000020424	18.8716	0.862102	1.81768	0.288535	2.98786	0.00280934	0.00791266	11	4218224	4222409	+	protein_coding	Castor1
ENSMUSG00000029470	1004.76	0.861146	1.81648	0.0703633	12.2386	1.93407e-34	4.64221e-33	5	122707543	122729738	+	protein_coding	P2rx4
ENSMUSG00000053121	38.039	0.860912	1.81619	0.257396	3.3447	0.000823708	0.00254988	5	29735333	29735936	-	lncRNA	Gm5129
ENSMUSG00000000628	5822.99	0.859427	1.81432	0.047691	18.0207	1.33932e-72	1.03262e-70	6	82725024	82774454	-	protein_coding	Hk2
ENSMUSG00000020715	1763.01	0.859326	1.81419	0.0592338	14.5074	1.08832e-47	4.18046e-46	11	106394649	106487852	-	protein_coding	Ern1
ENSMUSG00000024871	106.209	0.858955	1.81372	0.183118	4.69072	2.72249e-06	1.14825e-05	19	4003312	4007005	+	protein_coding	Doc2g
ENSMUSG00000026435	152.633	0.858479	1.81313	0.151855	5.65329	1.57407e-08	8.33463e-08	1	131962966	131982969	+	protein_coding	Slc45a3
ENSMUSG00000034949	144.393	0.858472	1.81312	0.166862	5.14479	2.67818e-07	1.25528e-06	10	81233154	81252123	+	protein_coding	Zfr2
ENSMUSG00000074183	26.5658	0.858379	1.813	0.270115	3.17782	0.00148385	0.00439414	9	78230655	78242684	+	protein_coding	Gsta1
ENSMUSG00000082676	366.4	0.856346	1.81045	0.106128	8.06898	7.0887e-16	6.66108e-15	4	12131550	12131975	-	processed_pseudogene	Gm11843
ENSMUSG00000056962	5928.35	0.855884	1.80987	0.0435221	19.6655	4.26079e-86	4.39066e-84	11	116837431	116843449	-	protein_coding	Jmjd6
ENSMUSG00000099930	7.94429	0.855669	1.8096	0.288459	2.96635	0.00301362	0.00843482	9	88878993	88937342	-	lncRNA	Gm2396
ENSMUSG00000035011	3596.05	0.854954	1.8087	0.140248	6.096	1.08754e-09	6.40041e-09	10	81135219	81152995	+	protein_coding	Zbtb7a
ENSMUSG00000051391	24940.4	0.854281	1.80786	0.0416209	20.5253	1.28057e-93	1.58657e-91	5	135908408	135934616	-	protein_coding	Ywhag
ENSMUSG00000087017	16.5351	0.85343	1.80679	0.291283	2.9299	0.00339073	0.00939705	2	122702046	122721456	+	lncRNA	4930417H01Rik
ENSMUSG00000045248	969.809	0.852599	1.80575	0.0768202	11.0986	1.27385e-28	2.3477e-27	8	72494560	72548270	-	protein_coding	Med26
ENSMUSG00000039234	7377.86	0.852538	1.80567	0.040314	21.1474	2.91434e-99	3.87987e-97	3	123267454	123365641	+	protein_coding	Sec24d
ENSMUSG00000102776	19.7338	0.852159	1.8052	0.285985	2.97973	0.00288503	0.00810137	1	66775510	66780107	+	TEC	Gm38162
ENSMUSG00000108095	34.9355	0.851164	1.80396	0.26075	3.26429	0.00109739	0.003326	6	128843785	128846959	-	lncRNA	Gm44067
ENSMUSG00000096141	10.7687	0.851002	1.80375	0.293502	2.89947	0.0037379	0.0102808	1	53397005	53706784	-	protein_coding	Dnah7a
ENSMUSG00000005718	1820.44	0.85056	1.8032	0.0706025	12.0472	2.00753e-33	4.59634e-32	16	4544660	4559854	-	protein_coding	Tfap4
ENSMUSG00000084899	90.8203	0.850227	1.80278	0.190442	4.4645	8.02571e-06	3.21178e-05	10	86692118	86693095	-	lncRNA	Gm15344
ENSMUSG00000022454	193.94	0.849289	1.80161	0.141761	5.99099	2.08572e-09	1.1995e-08	15	95075229	95528559	-	protein_coding	Nell2
ENSMUSG00000053925	16.1944	0.848121	1.80015	0.290361	2.92092	0.00348999	0.00964845	1	170868644	170881721	+	lncRNA	Gm9929
ENSMUSG00000105692	652.052	0.848093	1.80012	0.0821414	10.3248	5.44324e-25	8.42386e-24	3	89210424	89213164	+	TEC	Gm43737
ENSMUSG00000033857	250.055	0.847668	1.79959	0.13653	6.20864	5.34463e-10	3.22695e-09	11	118476828	118489209	+	protein_coding	Engase
ENSMUSG00000073700	1356.26	0.847035	1.7988	0.068336	12.3951	2.77646e-35	6.90379e-34	4	152008802	152017680	+	protein_coding	Klhl21
ENSMUSG00000020691	2812.27	0.846968	1.79872	0.0476387	17.779	1.02845e-70	7.65408e-69	11	105126424	105140394	+	protein_coding	Mettl2
ENSMUSG00000086606	81.5261	0.846022	1.79754	0.195614	4.32495	1.52569e-05	5.88794e-05	4	148947491	148948914	-	lncRNA	Gm13205
ENSMUSG00000054582	13.9672	0.845876	1.79736	0.293145	2.88552	0.00390767	0.0106901	2	164025449	164050538	+	protein_coding	Pabpc1l
ENSMUSG00000038319	7.74464	0.845481	1.79686	0.288828	2.92728	0.00341943	0.00947047	5	24319588	24351604	-	protein_coding	Kcnh2
ENSMUSG00000048154	4772.36	0.845384	1.79674	0.0666719	12.6798	7.65706e-37	2.01623e-35	15	98831668	98871204	-	protein_coding	Kmt2d
ENSMUSG00000027966	28.8017	0.844656	1.79584	0.267176	3.16142	0.00157001	0.00462818	3	114030539	114220718	+	protein_coding	Col11a1
ENSMUSG00000032281	4886.92	0.844224	1.7953	0.0433941	19.4548	2.65237e-84	2.66906e-82	9	54604876	54661870	-	protein_coding	Acsbg1
ENSMUSG00000022176	183.308	0.844161	1.79522	0.150472	5.61009	2.02222e-08	1.05641e-07	14	54476099	54480431	+	protein_coding	Rem2
ENSMUSG00000045045	8.82869	0.843292	1.79414	0.289892	2.90898	0.00362606	0.00999626	19	4611784	4615667	-	protein_coding	Lrfn4
ENSMUSG00000028860	36.4949	0.842976	1.79375	0.260152	3.24032	0.00119394	0.00359171	4	133253089	133263113	-	protein_coding	Sytl1
ENSMUSG00000032353	2596.38	0.842251	1.79284	0.053133	15.8518	1.36705e-56	7.11199e-55	9	89699205	89705068	-	protein_coding	Tmed3
ENSMUSG00000102018	237.787	0.841319	1.79169	0.127905	6.57768	4.77839e-11	3.14751e-10	15	76009887	76046981	+	protein_coding	Iqank1
ENSMUSG00000037649	154.801	0.839789	1.78979	0.163835	5.12583	2.96234e-07	1.38212e-06	17	34119540	34139101	+	protein_coding	H2-DMa
ENSMUSG00000040666	20.3163	0.839347	1.78924	0.288524	2.9091	0.00362465	0.00999368	16	96200449	96228935	+	protein_coding	Sh3bgr
ENSMUSG00000055491	2666.02	0.839096	1.78893	0.0564175	14.873	4.93802e-50	2.02374e-48	19	46044885	46072915	+	protein_coding	Pprc1
ENSMUSG00000113338	89.3239	0.839026	1.78884	0.190139	4.41271	1.02085e-05	4.03482e-05	13	15807242	15827537	+	lncRNA	A530046M15Rik
ENSMUSG00000031673	38.3275	0.838615	1.78833	0.24818	3.37907	0.000727328	0.00226592	8	102632094	102785642	-	protein_coding	Cdh11
ENSMUSG00000030276	521.044	0.838599	1.78831	0.0919503	9.12014	7.50289e-20	8.91447e-19	6	113389259	113414587	+	protein_coding	Ttll3
ENSMUSG00000016179	18.0008	0.837675	1.78717	0.289619	2.89234	0.00382386	0.0104969	1	193346345	193370298	-	protein_coding	Camk1g
ENSMUSG00000062310	976.967	0.837347	1.78676	0.0735634	11.3827	5.10247e-30	9.96051e-29	1	88499870	88510066	-	protein_coding	Glrp1
ENSMUSG00000053684	635.64	0.836089	1.7852	0.0835	10.013	1.3358e-23	1.93718e-22	10	121739936	121752878	+	protein_coding	BC048403
ENSMUSG00000035692	342.261	0.835977	1.78507	0.133888	6.24386	4.26898e-10	2.59873e-09	4	156199454	156200796	-	protein_coding	Isg15
ENSMUSG00000037363	222.627	0.835817	1.78487	0.133092	6.27999	3.38585e-10	2.08182e-09	8	25578489	25597582	-	protein_coding	Letm2
ENSMUSG00000042766	3769.79	0.835664	1.78468	0.0573413	14.5735	4.14017e-48	1.60762e-46	3	89234176	89246309	-	protein_coding	Trim46
ENSMUSG00000030854	8.37343	0.834834	1.78365	0.289559	2.88312	0.00393756	0.0107636	7	47077794	47133684	-	protein_coding	Ptpn5
ENSMUSG00000032724	4580.69	0.834455	1.78318	0.0574393	14.5276	8.10105e-48	3.12298e-46	2	103566309	103718423	+	protein_coding	Abtb2
ENSMUSG00000032482	70.0857	0.834246	1.78292	0.207185	4.02658	5.65935e-05	0.000205042	9	110243782	110262576	+	protein_coding	Cspg5
ENSMUSG00000011267	70.0294	0.83355	1.78207	0.207076	4.02533	5.68959e-05	0.000205998	7	19577286	19580656	+	protein_coding	Zfp296
ENSMUSG00000030110	10.7291	0.833308	1.78177	0.289509	2.87835	0.0039976	0.0109097	6	118151744	118197718	-	protein_coding	Ret
ENSMUSG00000070980	8.15622	0.832738	1.78106	0.288453	2.88691	0.00389043	0.0106513	4	56740004	56741443	-	protein_coding	Actl7b
ENSMUSG00000030055	29.7803	0.831828	1.77994	0.264279	3.14754	0.0016465	0.00483506	6	87788852	87812164	-	protein_coding	Rab43
ENSMUSG00000052105	7818.4	0.831686	1.77976	0.0627178	13.2608	3.90956e-40	1.17036e-38	17	66336981	66449750	-	protein_coding	Mtcl1
ENSMUSG00000032826	141.201	0.831433	1.77945	0.180122	4.61594	3.91327e-06	1.62332e-05	3	126921611	127499350	-	protein_coding	Ank2
ENSMUSG00000049516	4459.94	0.829945	1.77762	0.0499272	16.6231	4.74106e-62	2.9455e-60	7	46990395	47008411	-	protein_coding	Spty2d1
ENSMUSG00000089396	16.1656	0.828539	1.77589	0.290517	2.85195	0.00434521	0.0117773	15	76036458	76036616	+	snRNA	Gm23027
ENSMUSG00000062151	85.8628	0.826435	1.7733	0.19131	4.31988	1.56116e-05	6.01884e-05	9	73479421	73968966	-	protein_coding	Unc13c
ENSMUSG00000020234	56.278	0.825517	1.77217	0.228795	3.60811	0.000308434	0.00101551	10	81363066	81365816	-	protein_coding	4930404N11Rik
ENSMUSG00000042549	717.366	0.824557	1.77099	0.0851924	9.67876	3.71198e-22	5.0388e-21	11	60920916	60931867	-	lncRNA	Map2k3os
ENSMUSG00000109274	113.193	0.824104	1.77044	0.180988	4.55336	5.27958e-06	2.15507e-05	7	5059276	5062049	-	TEC	Gm45133
ENSMUSG00000035828	5670.24	0.823264	1.7694	0.0483368	17.0318	4.77011e-65	3.12669e-63	15	88862185	88865726	+	protein_coding	Pim3
ENSMUSG00000029714	2959.89	0.823207	1.76933	0.0773734	10.6394	1.95369e-26	3.25626e-25	5	137518547	137527935	+	protein_coding	Gigyf1
ENSMUSG00000033965	10.8474	0.821506	1.76725	0.293611	2.79794	0.00514291	0.0137551	X	103697413	103821983	-	protein_coding	Slc16a2
ENSMUSG00000035042	73.0634	0.821473	1.76721	0.220258	3.7296	0.000191786	0.000645836	11	83525777	83530518	-	protein_coding	Ccl5
ENSMUSG00000028033	5.01973	0.821058	1.7667	0.26541	3.09354	0.00197781	0.00573102	1	21398402	21961942	-	protein_coding	Kcnq5
ENSMUSG00000096847	8.71084	0.820734	1.7663	0.28891	2.84079	0.00450013	0.0121695	17	45541951	45549677	-	protein_coding	Tmem151b
ENSMUSG00000039989	1107.2	0.819932	1.76532	0.0812194	10.0953	5.79664e-24	8.55684e-23	11	119077572	119086221	-	protein_coding	Cbx4
ENSMUSG00000037708	13.0883	0.819078	1.76428	0.294427	2.78194	0.00540351	0.0143673	2	18694031	18750413	+	protein_coding	Spag6
ENSMUSG00000025034	3506.21	0.81887	1.76402	0.0677993	12.0779	1.38258e-33	3.19678e-32	19	46501701	46516848	+	protein_coding	Trim8
ENSMUSG00000006585	3829.51	0.818595	1.76369	0.076132	10.7523	5.77917e-27	9.91759e-26	8	122568014	122573554	+	protein_coding	Cdt1
ENSMUSG00000038894	16810.1	0.818586	1.76368	0.050852	16.0974	2.66037e-58	1.47726e-56	8	10984680	11008458	-	protein_coding	Irs2
ENSMUSG00000049957	3820.76	0.818174	1.76317	0.049601	16.4951	3.97935e-61	2.39588e-59	11	120458114	120464358	+	protein_coding	Ccdc137
ENSMUSG00000030800	353.712	0.816412	1.76102	0.117947	6.92187	4.45734e-12	3.17088e-11	7	127925715	127930104	-	protein_coding	Prss8
ENSMUSG00000039623	2509.14	0.815356	1.75973	0.0744125	10.9572	6.13451e-28	1.10216e-26	5	142463943	142478710	+	protein_coding	Ap5z1
ENSMUSG00000053654	20.3316	0.815328	1.7597	0.287535	2.83557	0.00457436	0.0123609	11	100262881	100269871	-	protein_coding	Krt42
ENSMUSG00000030324	44.7226	0.81491	1.75919	0.240367	3.39027	0.000698232	0.00218067	6	115931747	115940036	+	protein_coding	Rho
ENSMUSG00000020205	1418.08	0.814806	1.75906	0.0649838	12.5386	4.59002e-36	1.17122e-34	10	111506285	111508645	+	protein_coding	Phlda1
ENSMUSG00000021281	39.1502	0.814473	1.75866	0.249454	3.26502	0.00109456	0.00331951	12	111442468	111455018	+	protein_coding	Tnfaip2
ENSMUSG00000024831	2121.17	0.814069	1.75816	0.070801	11.498	1.35034e-30	2.71766e-29	19	3259075	3283017	-	protein_coding	Ighmbp2
ENSMUSG00000061589	6036.29	0.813896	1.75795	0.0646092	12.5972	2.18713e-36	5.64127e-35	10	80755205	80795461	+	protein_coding	Dot1l
ENSMUSG00000062168	24.3446	0.812505	1.75626	0.276552	2.93798	0.00330355	0.00916732	X	160623093	160735765	-	protein_coding	Ppef1
ENSMUSG00000020427	10250.6	0.812326	1.75604	0.0396482	20.4883	2.73566e-93	3.3699e-91	11	7206085	7213923	-	protein_coding	Igfbp3
ENSMUSG00000008305	1650.74	0.812227	1.75592	0.0705572	11.5116	1.15305e-30	2.32936e-29	4	72117141	72200919	-	protein_coding	Tle1
ENSMUSG00000037071	1914.2	0.811523	1.75506	0.0729395	11.126	9.37773e-29	1.74028e-27	19	44394454	44407879	-	protein_coding	Scd1
ENSMUSG00000048895	168.542	0.811452	1.75498	0.145145	5.59065	2.26226e-08	1.17778e-07	11	80477022	80481184	+	protein_coding	Cdk5r1
ENSMUSG00000006235	18.8797	0.810001	1.75321	0.287576	2.81665	0.00485271	0.0130489	9	21958896	21963506	-	protein_coding	Epor
ENSMUSG00000044254	8630.53	0.809283	1.75234	0.0604945	13.3778	8.15343e-41	2.49658e-39	4	106442328	106464329	-	protein_coding	Pcsk9
ENSMUSG00000072258	2693.31	0.80858	1.75149	0.0527839	15.3187	5.73679e-53	2.63868e-51	1	183388980	183410198	+	protein_coding	Taf1a
ENSMUSG00000114869	5.46749	0.807228	1.74985	0.271216	2.97633	0.00291721	0.00818423	13	112424221	112426340	-	lncRNA	Gm48876
ENSMUSG00000001424	17575	0.807123	1.74972	0.0356548	22.6371	1.86828e-113	3.45214e-111	6	28475138	28935162	+	protein_coding	Snd1
ENSMUSG00000065126	271.006	0.806921	1.74947	0.128997	6.25534	3.96653e-10	2.42218e-09	11	106500992	106501062	+	snoRNA	Snord104
ENSMUSG00000037805	10568.7	0.806875	1.74942	0.0650099	12.4116	2.2616e-35	5.66299e-34	17	28328470	28331033	+	protein_coding	Rpl10a
ENSMUSG00000118176	14.8144	0.80589	1.74822	0.29241	2.75603	0.00585075	0.0154726	18	80013257	80013519	+	processed_pseudogene	Gm50179
ENSMUSG00000042354	10446.8	0.805635	1.74791	0.0454846	17.7122	3.3736e-70	2.48487e-68	14	31012432	31019152	-	protein_coding	Gnl3
ENSMUSG00000021306	1829.24	0.805562	1.74783	0.0542822	14.8403	8.04441e-50	3.25943e-48	13	13357619	13394014	-	protein_coding	Gpr137b
ENSMUSG00000015943	1651.57	0.804868	1.74699	0.169965	4.73549	2.18528e-06	9.32866e-06	3	96196587	96219709	-	protein_coding	Bola1
ENSMUSG00000106237	104.64	0.804684	1.74676	0.192256	4.18548	2.8456e-05	0.000106668	5	137510252	137517501	+	lncRNA	Gm8066
ENSMUSG00000034889	5794.86	0.80348	1.74531	0.065912	12.1902	3.50601e-34	8.2853e-33	10	81321102	81326242	+	protein_coding	Cactin
ENSMUSG00000001497	367.921	0.802201	1.74376	0.10523	7.62332	2.47234e-14	2.09042e-13	12	56691766	56712822	+	protein_coding	Pax9
ENSMUSG00000018893	4.0396	0.802174	1.74373	0.249646	3.21325	0.00131243	0.00391956	15	77015486	77050670	-	protein_coding	Mb
ENSMUSG00000027221	3.96799	0.80212	1.74366	0.249795	3.21112	0.0013222	0.00394488	2	92599706	92615250	+	protein_coding	Chst1
ENSMUSG00000020680	2567.83	0.801872	1.74336	0.050089	16.0089	1.10689e-57	5.99119e-56	11	83473085	83506743	+	protein_coding	Taf15
ENSMUSG00000029452	58.5249	0.801655	1.7431	0.23355	3.43247	0.000598107	0.00188888	5	121451892	121524183	+	protein_coding	Tmem116
ENSMUSG00000030871	1594.45	0.801572	1.743	0.0591772	13.5453	8.44933e-42	2.67114e-40	7	122037212	122067263	-	protein_coding	Ears2
ENSMUSG00000097657	98.8289	0.800999	1.74231	0.187945	4.26189	2.02709e-05	7.72147e-05	8	3994625	3997509	+	processed_pseudogene	Gm7389
ENSMUSG00000115685	105.919	0.799883	1.74096	0.175999	4.54481	5.49859e-06	2.2402e-05	15	34442979	34444812	+	TEC	D730044K07Rik
ENSMUSG00000028833	3285.97	0.799044	1.73995	0.0736387	10.8509	1.97516e-27	3.48441e-26	4	126743749	126753438	-	protein_coding	Ncdn
ENSMUSG00000098553	4.8175	0.798734	1.73957	0.265373	3.00986	0.00261372	0.00740353	7	30589379	30589437	+	miRNA	Mir3569
ENSMUSG00000047104	1532.95	0.798515	1.73931	0.0580509	13.7554	4.72439e-43	1.57484e-41	6	135309126	135310405	-	protein_coding	Pbp2
ENSMUSG00000034667	19868	0.797725	1.73836	0.0346935	22.9935	5.41161e-117	1.04498e-114	10	121587379	121626332	-	protein_coding	Xpot
ENSMUSG00000011096	3411.87	0.797349	1.7379	0.154894	5.14771	2.63689e-07	1.2381e-06	7	44848990	44855421	+	protein_coding	Akt1s1
ENSMUSG00000096977	72.0281	0.79611	1.73641	0.2092	3.8055	0.000141517	0.00048548	10	18235052	18246019	+	lncRNA	Gm10827
ENSMUSG00000087396	251.246	0.795638	1.73584	0.121649	6.54045	6.13359e-11	4.00083e-10	X	75706931	75764699	-	lncRNA	4933407K13Rik
ENSMUSG00000004931	2731.24	0.795468	1.73564	0.0827537	9.61248	7.08212e-22	9.41676e-21	10	81266959	81273246	+	protein_coding	Apba3
ENSMUSG00000002319	1410.89	0.795352	1.7355	0.0614967	12.9332	2.9225e-38	8.13518e-37	14	55625399	55635957	-	protein_coding	Ipo4
ENSMUSG00000028042	6308.41	0.795134	1.73524	0.0625278	12.7165	4.78971e-37	1.27215e-35	3	89377643	89394776	-	protein_coding	Zbtb7b
ENSMUSG00000038910	6304.19	0.79492	1.73498	0.0432836	18.3654	2.48819e-75	2.05914e-73	17	50509402	50688484	+	protein_coding	Plcl2
ENSMUSG00000035649	2166.99	0.794411	1.73437	0.0529737	14.9963	7.76089e-51	3.3403e-49	4	44755876	44932215	+	protein_coding	Zcchc7
ENSMUSG00000061086	58.3274	0.793772	1.7336	0.223763	3.54737	0.000389091	0.00126398	11	104550662	104595753	+	protein_coding	Myl4
ENSMUSG00000002799	197.747	0.792534	1.73211	0.147933	5.3574	8.44275e-08	4.15241e-07	12	112907818	112929776	-	protein_coding	Jag2
ENSMUSG00000047963	5823.43	0.792434	1.73199	0.0441774	17.9375	6.0047e-72	4.58024e-70	5	92603040	92606579	+	protein_coding	Stbd1
ENSMUSG00000022658	9.03789	0.792327	1.73187	0.291598	2.71719	0.00658393	0.0172329	16	45711229	45724608	-	protein_coding	Tagln3
ENSMUSG00000117007	14.9442	0.792205	1.73172	0.29325	2.70146	0.00690354	0.0180078	17	29053335	29060167	+	lncRNA	Gm41556
ENSMUSG00000025007	17530.7	0.791995	1.73147	0.0341892	23.1651	1.0245e-118	2.07162e-116	19	40550256	40588463	-	protein_coding	Aldh18a1
ENSMUSG00000083449	8.23426	0.791983	1.73145	0.290213	2.72897	0.00635323	0.0166738	2	50522123	50522987	-	processed_pseudogene	Gm13487
ENSMUSG00000018102	3107.89	0.791934	1.73139	0.201987	3.92072	8.82863e-05	0.000311495	13	23684198	23692908	+	protein_coding	Hist1h2bc
ENSMUSG00000031512	11.1969	0.791634	1.73103	0.292594	2.70557	0.00681868	0.017806	8	11840473	11855761	+	protein_coding	Tex29
ENSMUSG00000027833	40.1527	0.790958	1.73022	0.247452	3.19642	0.00139147	0.00413715	3	66971726	66981771	-	protein_coding	Shox2
ENSMUSG00000052572	53.2339	0.790645	1.72985	0.227999	3.46776	0.00052482	0.00167122	7	90476671	92449247	+	protein_coding	Dlg2
ENSMUSG00000017724	1328.39	0.790605	1.7298	0.0672391	11.7581	6.41451e-32	1.36941e-30	11	101769741	101785371	-	protein_coding	Etv4
ENSMUSG00000025591	1436.65	0.788843	1.72769	0.0618228	12.7598	2.75078e-37	7.38306e-36	8	66473117	66486530	-	protein_coding	Tma16
ENSMUSG00000086742	15.5105	0.788585	1.72738	0.292662	2.69453	0.00704881	0.0183511	7	139950395	139978977	+	lncRNA	Gm16201
ENSMUSG00000076436	14.9644	0.78849	1.72727	0.291597	2.70404	0.00685016	0.0178838	4	123321874	123323634	-	protein_coding	Oxct2a
ENSMUSG00000020434	185.995	0.788475	1.72725	0.143213	5.50561	3.67893e-08	1.87036e-07	11	3886087	3895098	-	protein_coding	4921536K21Rik
ENSMUSG00000023031	141.121	0.788335	1.72708	0.170464	4.62464	3.75252e-06	1.56117e-05	15	100674420	100687921	-	protein_coding	Cela1
ENSMUSG00000039850	1680.46	0.788237	1.72696	0.0702948	11.2133	3.50852e-29	6.6257e-28	11	119491346	119511437	+	protein_coding	Endov
ENSMUSG00000052488	1794.19	0.78749	1.72607	0.0717116	10.9813	4.69862e-28	8.47728e-27	8	72460488	72475226	-	protein_coding	Cherp
ENSMUSG00000114469	97.8026	0.787274	1.72581	0.193226	4.07436	4.61407e-05	0.000169028	19	20410543	20552330	-	lncRNA	C730002L08Rik
ENSMUSG00000056423	18.4819	0.78719	1.72571	0.28901	2.72375	0.00645456	0.016919	16	27353321	27370239	-	protein_coding	Uts2b
ENSMUSG00000028850	810.096	0.787126	1.72563	0.0872277	9.02381	1.81659e-19	2.1104e-18	4	133574744	133584243	+	protein_coding	Gpatch3
ENSMUSG00000043323	1318.52	0.786679	1.7251	0.0831267	9.46362	2.97468e-21	3.81335e-20	5	110361753	110448602	-	protein_coding	Fbrsl1
ENSMUSG00000039910	7324.02	0.786638	1.72505	0.0502278	15.6614	2.77645e-55	1.36806e-53	10	17723217	17725674	+	protein_coding	Cited2
ENSMUSG00000071757	3516.18	0.78602	1.72431	0.0470661	16.7003	1.30319e-62	8.21547e-61	15	57694664	57839832	+	protein_coding	Zhx2
ENSMUSG00000029797	44.6869	0.785959	1.72424	0.249389	3.15154	0.00162412	0.00477325	6	48448228	48501250	+	protein_coding	Sspo
ENSMUSG00000055333	5046.38	0.785942	1.72422	0.0489424	16.0585	4.98486e-58	2.74667e-56	11	55250608	55336564	-	protein_coding	Fat2
ENSMUSG00000028755	159.788	0.785007	1.7231	0.159429	4.92386	8.4853e-07	3.79854e-06	4	138338423	138367992	-	protein_coding	Cda
ENSMUSG00000026142	6417.04	0.78499	1.72308	0.0452078	17.3641	1.54433e-67	1.06094e-65	1	82316451	82445366	+	protein_coding	Rhbdd1
ENSMUSG00000029163	24.8601	0.78493	1.72301	0.278936	2.81402	0.00489266	0.0131465	5	30913401	30921277	+	protein_coding	Emilin1
ENSMUSG00000022483	35.3897	0.784252	1.7222	0.25434	3.08348	0.00204596	0.0059117	15	97975601	98004695	-	protein_coding	Col2a1
ENSMUSG00000104719	38.4446	0.783976	1.72187	0.267377	2.9321	0.00336682	0.00933563	5	121847666	121848844	-	TEC	4933437G19Rik
ENSMUSG00000031832	1266.48	0.78333	1.7211	0.0821983	9.52976	1.57653e-21	2.06045e-20	8	119597870	119605222	-	protein_coding	Taf1c
ENSMUSG00000027806	5557.54	0.782966	1.72067	0.0483144	16.2056	4.6003e-59	2.62941e-57	3	58414714	58466783	+	protein_coding	Tsc22d2
ENSMUSG00000070392	45.3937	0.780506	1.71773	0.243851	3.20074	0.00137073	0.00407832	3	96245553	96248509	+	lncRNA	Gm20634
ENSMUSG00000021998	850	0.780476	1.7177	0.0827205	9.43509	3.90647e-21	4.97807e-20	14	75131100	75230842	+	protein_coding	Lcp1
ENSMUSG00000113908	9.26414	0.780406	1.71761	0.291973	2.67287	0.00752044	0.0194584	13	13168729	13171177	-	TEC	Gm10811
ENSMUSG00000027808	7453.54	0.780298	1.71749	0.0490688	15.9021	6.12497e-57	3.22562e-55	3	58519816	58525892	-	protein_coding	Serp1
ENSMUSG00000020455	2005.76	0.780062	1.7172	0.0643247	12.127	7.60247e-34	1.77314e-32	11	58978092	58991458	+	protein_coding	Trim11
ENSMUSG00000036391	3221.13	0.779761	1.71685	0.0474988	16.4164	1.45884e-60	8.73432e-59	11	51692263	51763634	-	protein_coding	Sec24a
ENSMUSG00000054150	695.158	0.779209	1.71619	0.0854278	9.12126	7.42541e-20	8.8322e-19	12	104929932	105009809	-	protein_coding	Syne3
ENSMUSG00000006313	24.7439	0.779072	1.71603	0.279903	2.78336	0.00537987	0.0143103	7	30603091	30612847	-	protein_coding	Upk1a
ENSMUSG00000098188	1455.41	0.777727	1.71443	0.0684597	11.3604	6.58687e-30	1.27767e-28	10	59221952	59226434	+	protein_coding	Sowahc
ENSMUSG00000020308	822.928	0.777697	1.71439	0.115057	6.75922	1.38738e-11	9.53111e-11	10	79669368	79676127	+	protein_coding	Tpgs1
ENSMUSG00000039483	3227.05	0.776834	1.71337	0.132179	5.87712	4.17476e-09	2.33695e-08	2	30823096	30830333	-	protein_coding	Asb6
ENSMUSG00000025578	1229.71	0.776315	1.71275	0.0744261	10.4307	1.79577e-25	2.87028e-24	11	119036304	119040969	-	protein_coding	Cbx8
ENSMUSG00000097530	112.233	0.776275	1.7127	0.173934	4.46304	8.08062e-06	3.23315e-05	7	72672817	72674278	+	processed_pseudogene	Kansl2-ps
ENSMUSG00000114169	8.79662	0.775571	1.71187	0.290468	2.67008	0.00758335	0.0195975	13	93312040	93314055	+	TEC	Gm47075
ENSMUSG00000059406	42.3571	0.77527	1.71151	0.25211	3.07513	0.00210411	0.0060577	10	80871847	80899492	+	protein_coding	Tmprss9
ENSMUSG00000038615	20211.7	0.774753	1.7109	0.0349106	22.1925	4.05788e-109	6.9029e-107	11	96817413	96829968	-	protein_coding	Nfe2l1
ENSMUSG00000001034	1902.17	0.774621	1.71074	0.0821227	9.43249	4.00482e-21	5.10038e-20	11	61488811	61494406	-	protein_coding	Mapk7
ENSMUSG00000084616	11.25	0.773899	1.70988	0.294104	2.63138	0.00850399	0.0217537	X	36363898	36364002	+	snRNA	Gm25047
ENSMUSG00000031896	37.6777	0.773839	1.70981	0.259974	2.9766	0.00291463	0.00817805	8	105932002	105933862	-	protein_coding	Ctrl
ENSMUSG00000062591	7.98321	0.773639	1.70958	0.287867	2.68749	0.0071992	0.018704	17	57080065	57087782	-	protein_coding	Tubb4a
ENSMUSG00000020072	75.4182	0.77338	1.70927	0.19922	3.88205	0.000103581	0.000362295	10	63024314	63058813	+	protein_coding	Pbld2
ENSMUSG00000079259	119.829	0.772725	1.70849	0.175158	4.4116	1.0261e-05	4.05333e-05	9	114507132	114564369	-	protein_coding	Trim71
ENSMUSG00000037617	908.513	0.772723	1.70849	0.0751252	10.2858	8.16604e-25	1.25201e-23	15	36178098	36235621	+	protein_coding	Spag1
ENSMUSG00000017664	4145.84	0.772374	1.70808	0.058	13.3168	1.84872e-40	5.58893e-39	2	165276553	165287869	-	protein_coding	Slc35c2
ENSMUSG00000059430	11.9782	0.771522	1.70707	0.293665	2.62721	0.00860875	0.0219902	6	83512904	83536265	-	protein_coding	Actg2
ENSMUSG00000021250	720.402	0.771196	1.70668	0.0789994	9.76205	1.63811e-22	2.26671e-21	12	85473889	85477273	+	protein_coding	Fos
ENSMUSG00000059213	5.95973	0.771074	1.70654	0.274881	2.80512	0.0050298	0.0134811	15	98803776	98809490	-	protein_coding	Ddn
ENSMUSG00000117893	49.3825	0.771023	1.70648	0.235079	3.27984	0.00103865	0.00315957	19	5072228	5075257	+	lncRNA	Gm46658
ENSMUSG00000026686	49.8335	0.770298	1.70562	0.23475	3.28136	0.00103309	0.00314355	1	167689236	167848741	+	protein_coding	Lmx1a
ENSMUSG00000042124	7.33074	0.770083	1.70537	0.285909	2.69346	0.00707145	0.0184033	3	92718684	92720350	-	protein_coding	Lce1f
ENSMUSG00000018678	313.054	0.770039	1.70532	0.120637	6.38309	1.73545e-10	1.0918e-09	11	96953340	96982959	-	protein_coding	Sp2
ENSMUSG00000060470	115.003	0.76988	1.70513	0.174148	4.42084	9.83161e-06	3.89305e-05	8	95017691	95045250	+	protein_coding	Adgrg3
ENSMUSG00000048807	3434.57	0.769767	1.70499	0.0765557	10.055	8.73274e-24	1.27418e-22	11	3907020	3914664	-	protein_coding	Slc35e4
ENSMUSG00000074973	62.3188	0.769476	1.70465	0.227631	3.38037	0.000723894	0.00225621	13	32938512	32938691	-	unprocessed_pseudogene	Gm11382
ENSMUSG00000010830	3065.83	0.769023	1.70412	0.0503776	15.2652	1.30451e-52	5.9365e-51	15	79516410	79527739	+	protein_coding	Kdelr3
ENSMUSG00000044098	4847.65	0.768943	1.70402	0.0485229	15.847	1.47381e-56	7.62143e-55	3	103914119	103966636	+	protein_coding	Rsbn1
ENSMUSG00000028948	2087.3	0.768889	1.70396	0.0546213	14.0767	5.28008e-45	1.88622e-43	4	152039320	152061494	+	protein_coding	Nol9
ENSMUSG00000032776	837.24	0.768328	1.70329	0.0832062	9.23402	2.6067e-20	3.19817e-19	7	72077829	72306608	-	protein_coding	Mctp2
ENSMUSG00000042423	886.07	0.767654	1.7025	0.0990152	7.75288	8.98287e-15	7.86515e-14	7	127479198	127491711	+	protein_coding	Fbrs
ENSMUSG00000021694	1652.93	0.767582	1.70241	0.058287	13.169	1.32316e-39	3.89036e-38	13	108158730	108195364	+	protein_coding	Ercc8
ENSMUSG00000039496	91.987	0.767508	1.70233	0.197951	3.87726	0.000105638	0.000369069	2	3513029	3526376	+	protein_coding	Cdnf
ENSMUSG00000047180	10705	0.767317	1.7021	0.0396318	19.3611	1.6421e-83	1.62197e-81	1	36264596	36274679	-	protein_coding	Neurl3
ENSMUSG00000031980	137.288	0.767205	1.70197	0.167982	4.56718	4.94329e-06	2.02358e-05	8	124556533	124569706	-	protein_coding	Agt
ENSMUSG00000031737	148.801	0.766361	1.70097	0.158363	4.83926	1.30322e-06	5.7172e-06	8	92357624	92376286	+	protein_coding	Irx5
ENSMUSG00000051695	5031.49	0.766259	1.70085	0.0547818	13.9875	1.85897e-44	6.53201e-43	6	86524491	86526321	-	protein_coding	Pcbp1
ENSMUSG00000066892	991.6	0.765894	1.70042	0.0785475	9.75071	1.83182e-22	2.52497e-21	9	20618117	20644767	-	protein_coding	Fbxl12
ENSMUSG00000020912	8.0842	0.765615	1.70009	0.288585	2.653	0.00797805	0.0205087	11	99415665	99422259	-	protein_coding	Krt12
ENSMUSG00000000276	1915.35	0.765358	1.69979	0.0616871	12.4071	2.3914e-35	5.98102e-34	11	89035178	89066850	-	protein_coding	Dgke
ENSMUSG00000026819	8419.21	0.764858	1.6992	0.0385572	19.837	1.42729e-87	1.50702e-85	2	32414486	32451445	-	protein_coding	Slc25a25
ENSMUSG00000041272	307.502	0.764835	1.69918	0.116359	6.57306	4.92913e-11	3.24381e-10	4	6686352	6991557	-	protein_coding	Tox
ENSMUSG00000071793	182.281	0.763698	1.69784	0.152677	5.00204	5.67273e-07	2.57768e-06	8	20385781	20424814	-	transcribed_unprocessed_pseudogene	2610005L07Rik
ENSMUSG00000010067	6173.78	0.763563	1.69768	0.0475585	16.0552	5.25319e-58	2.8871e-56	9	107551554	107562267	+	protein_coding	Rassf1
ENSMUSG00000048905	246.52	0.763017	1.69704	0.125869	6.06198	1.34459e-09	7.85925e-09	17	28896391	28915324	-	protein_coding	4930539E08Rik
ENSMUSG00000036160	4098.56	0.762618	1.69657	0.0443963	17.1775	3.91245e-66	2.63709e-64	2	26888627	26902879	-	protein_coding	Surf6
ENSMUSG00000049128	9.97651	0.761722	1.69551	0.292851	2.60105	0.00929383	0.02358	3	92570901	92573735	-	protein_coding	Ivl
ENSMUSG00000034617	2446.18	0.761272	1.69498	0.0498836	15.261	1.39191e-52	6.3208e-51	13	68560779	68582149	-	protein_coding	Mtrr
ENSMUSG00000113188	130.081	0.761233	1.69494	0.168643	4.51388	6.36515e-06	2.57611e-05	12	13436446	13437098	-	processed_pseudogene	Gm35638
ENSMUSG00000117679	1036.78	0.760841	1.69448	0.0822046	9.25546	2.13315e-20	2.6277e-19	18	36671153	36679366	-	protein_coding	Apbb3
ENSMUSG00000002825	1596.42	0.760399	1.69396	0.0708338	10.735	6.9744e-27	1.18926e-25	9	21411836	21420274	+	protein_coding	Qtrt1
ENSMUSG00000093803	601.183	0.760185	1.69371	0.101622	7.4805	7.40406e-14	6.04797e-13	9	124422621	124476898	-	protein_coding	Ppp2r3d
ENSMUSG00000098197	5.01243	0.76008	1.69359	0.259467	2.9294	0.00339622	0.00940862	17	34083842	34095309	-	lncRNA	BC051537
ENSMUSG00000029607	33.8555	0.759489	1.69289	0.264217	2.87449	0.00404679	0.0110299	5	143890740	143897685	-	protein_coding	Ankrd61
ENSMUSG00000025377	1309.52	0.759474	1.69287	0.0769987	9.86348	5.99382e-23	8.45764e-22	11	120090530	120098731	-	protein_coding	Tepsin
ENSMUSG00000040808	197.667	0.757525	1.69059	0.139744	5.42082	5.9327e-08	2.95518e-07	X	162961991	162964599	-	protein_coding	S100g
ENSMUSG00000020385	5408.43	0.757247	1.69026	0.0450366	16.814	1.92611e-63	1.23237e-61	11	51261729	51281766	+	protein_coding	Clk4
ENSMUSG00000117216	4.25892	0.755725	1.68848	0.252395	2.99421	0.00275156	0.00776012	17	27907802	27908349	+	lncRNA	Gm49801
ENSMUSG00000025723	16.5279	0.75567	1.68842	0.290388	2.60228	0.00926069	0.0235071	7	80902226	80905076	-	protein_coding	Nmb
ENSMUSG00000015647	80599.2	0.755469	1.68818	0.0635878	11.8807	1.49088e-32	3.27077e-31	2	180176372	180225859	-	protein_coding	Lama5
ENSMUSG00000037795	1773.84	0.755341	1.68803	0.0589063	12.8228	1.22285e-37	3.32621e-36	5	65763520	65830108	+	protein_coding	N4bp2
ENSMUSG00000054321	1241.27	0.75529	1.68797	0.0651134	11.5996	4.13948e-31	8.53952e-30	18	14783244	14900359	+	protein_coding	Taf4b
ENSMUSG00000026458	12.011	0.755271	1.68795	0.294487	2.5647	0.0103264	0.0260121	1	134296782	134332928	-	protein_coding	Ppfia4
ENSMUSG00000071192	56.001	0.7546	1.68716	0.246916	3.0561	0.00224238	0.00642641	17	25877627	25880858	-	protein_coding	Wfikkn1
ENSMUSG00000034640	1583.24	0.75448	1.68702	0.062469	12.0777	1.38578e-33	3.20073e-32	3	65528409	65555518	+	protein_coding	Tiparp
ENSMUSG00000085779	5.75981	0.754202	1.6867	0.27212	2.77158	0.00557855	0.0147965	10	81194608	81210877	+	lncRNA	Atcayos
ENSMUSG00000034613	87.6762	0.754046	1.68652	0.200312	3.76437	0.000166971	0.000567802	10	122678761	122945795	+	protein_coding	Ppm1h
ENSMUSG00000117975	4786.1	0.753741	1.68616	0.0537403	14.0256	1.08656e-44	3.83678e-43	19	47894601	47919299	-	protein_coding	Itprip
ENSMUSG00000040359	1362.09	0.753728	1.68614	0.0659951	11.421	3.28562e-30	6.48471e-29	4	25248599	25281821	-	protein_coding	Ufl1
ENSMUSG00000046605	829.527	0.753718	1.68613	0.0865756	8.70589	3.15082e-18	3.43164e-17	11	121616196	121673153	-	protein_coding	B3gntl1
ENSMUSG00000041301	20.2459	0.753396	1.68576	0.28535	2.64025	0.0082845	0.0212252	6	18170686	18322768	+	protein_coding	Cftr
ENSMUSG00000028051	151.332	0.752531	1.68475	0.157719	4.77134	1.83001e-06	7.88113e-06	3	89146073	89160196	-	protein_coding	Hcn3
ENSMUSG00000039754	1090.57	0.752309	1.68449	0.073054	10.298	7.19479e-25	1.10706e-23	5	136136145	136141615	+	protein_coding	Alkbh4
ENSMUSG00000029138	14.2954	0.752023	1.68415	0.29441	2.55434	0.0106391	0.0266991	5	31485739	31488476	+	protein_coding	4930548H24Rik
ENSMUSG00000036501	3957.61	0.751992	1.68412	0.0503937	14.9223	2.35844e-50	9.79666e-49	18	34442350	34506831	-	protein_coding	Fam13b
ENSMUSG00000074221	7714.87	0.751778	1.68387	0.0426326	17.6339	1.35318e-69	9.60396e-68	7	29983954	30028282	+	protein_coding	Zfp568
ENSMUSG00000029135	12916.3	0.751591	1.68365	0.0407972	18.4226	8.6536e-76	7.21717e-74	5	32135800	32157842	+	protein_coding	Fosl2
ENSMUSG00000089762	775.867	0.751567	1.68362	0.203511	3.693	0.000221622	0.000740951	2	30471536	30474219	-	protein_coding	Ier5l
ENSMUSG00000024037	4493.75	0.751237	1.68324	0.0520384	14.4362	3.06183e-47	1.16775e-45	17	31494321	31519980	-	protein_coding	Wdr4
ENSMUSG00000025855	25.6114	0.750439	1.6823	0.283572	2.64637	0.00813598	0.0208746	5	139017305	139150001	-	protein_coding	Prkar1b
ENSMUSG00000074149	11.8125	0.749362	1.68105	0.294341	2.5459	0.0108998	0.0272864	9	88719628	88806264	+	lncRNA	Gm10634
ENSMUSG00000001419	3123.66	0.748821	1.68042	0.0485871	15.4119	1.3611e-53	6.36983e-52	3	88142371	88172086	+	protein_coding	Mef2d
ENSMUSG00000037028	5.82298	0.748407	1.67994	0.271499	2.75657	0.00584103	0.0154507	4	101909120	101911908	+	protein_coding	Gm12800
ENSMUSG00000110409	136.888	0.746337	1.67753	0.170404	4.3798	1.18788e-05	4.65043e-05	8	44934711	44935159	-	lncRNA	Gm9908
ENSMUSG00000033486	314.314	0.746183	1.67735	0.11609	6.42763	1.29607e-10	8.23357e-10	2	121392630	121413792	-	protein_coding	Catsper2
ENSMUSG00000003378	18.0418	0.745942	1.67707	0.287386	2.59561	0.00944218	0.0239395	7	25009848	25072346	-	protein_coding	Grik5
ENSMUSG00000084635	40.048	0.745591	1.67666	0.244898	3.0445	0.00233066	0.00665716	10	50866074	50866364	-	misc_RNA	Gm23883
ENSMUSG00000085633	38.8849	0.74559	1.67666	0.259908	2.86867	0.004122	0.0112149	2	122733289	122738362	-	lncRNA	Bloc1s6os
ENSMUSG00000060032	2993.61	0.745192	1.6762	0.0726335	10.2596	1.07126e-24	1.63427e-23	6	136808243	136810074	+	protein_coding	H2afj
ENSMUSG00000052271	21.2004	0.744861	1.67581	0.282148	2.63996	0.00829148	0.021238	5	144190285	144194441	+	protein_coding	Bhlha15
ENSMUSG00000031734	40.2086	0.74472	1.67565	0.257683	2.89007	0.00385159	0.0105596	8	91798524	91802067	-	protein_coding	Irx3
ENSMUSG00000029603	5.70638	0.744712	1.67564	0.270682	2.75124	0.00593698	0.0156754	5	120680201	120711927	-	protein_coding	Dtx1
ENSMUSG00000117091	8.54242	0.744474	1.67536	0.290635	2.56154	0.0104208	0.0262098	1	30977242	30977968	-	protein_coding	Gm5698
ENSMUSG00000049907	2076.47	0.743581	1.67433	0.0537556	13.8326	1.61996e-43	5.48536e-42	5	74195285	74199481	+	protein_coding	Rasl11b
ENSMUSG00000038751	7.51657	0.743516	1.67425	0.287911	2.58245	0.00981018	0.024802	2	181193720	181202789	-	protein_coding	Ptk6
ENSMUSG00000025507	597.274	0.74317	1.67385	0.0873263	8.51027	1.73535e-17	1.79862e-16	7	141438112	141444025	-	protein_coding	Pidd1
ENSMUSG00000026564	48.1535	0.742648	1.67324	0.236649	3.13818	0.00169999	0.00497645	1	166098147	166127922	-	protein_coding	Dusp27
ENSMUSG00000117829	20.8345	0.741558	1.67198	0.281641	2.63299	0.00846358	0.0216555	17	34120567	34121158	+	lncRNA	Gm50336
ENSMUSG00000005682	2498.54	0.741472	1.67188	0.0511431	14.498	1.24788e-47	4.77624e-46	10	128303334	128321358	+	protein_coding	Pan2
ENSMUSG00000065878	122.245	0.740702	1.67099	0.184299	4.01903	5.84386e-05	0.000211191	7	45126600	45126670	-	snoRNA	Snord34
ENSMUSG00000025375	55.8537	0.740452	1.6707	0.231128	3.20364	0.00135701	0.00403974	11	120007312	120047167	-	protein_coding	Aatk
ENSMUSG00000037791	3683.96	0.740279	1.6705	0.0591914	12.5065	6.87727e-36	1.74241e-34	11	77982753	78030539	+	protein_coding	Phf12
ENSMUSG00000026170	305.255	0.740152	1.67035	0.115422	6.41255	1.43107e-10	9.05361e-10	1	74713573	74737892	+	protein_coding	Cyp27a1
ENSMUSG00000024190	18024.4	0.739985	1.67016	0.0399387	18.528	1.22745e-76	1.0358e-74	17	26505589	26562128	-	protein_coding	Dusp1
ENSMUSG00000005043	1342.7	0.739924	1.67009	0.0651415	11.3587	6.71261e-30	1.30089e-28	11	119343424	119355536	-	protein_coding	Sgsh
ENSMUSG00000042759	344.394	0.739733	1.66987	0.107883	6.85682	7.04087e-12	4.93505e-11	7	126584941	126589112	+	protein_coding	Apobr
ENSMUSG00000010048	3083.81	0.73972	1.66985	0.0623365	11.8666	1.76559e-32	3.85766e-31	9	107587641	107593385	+	protein_coding	Ifrd2
ENSMUSG00000092274	22170.8	0.739676	1.6698	0.0618203	11.9649	5.42353e-33	1.21218e-31	19	5824707	5845478	-	lncRNA	Neat1
ENSMUSG00000114004	12.6221	0.739603	1.66972	0.294399	2.51225	0.0119965	0.0296748	10	81389004	81391267	+	protein_coding	Gm48552
ENSMUSG00000037542	10.5081	0.7396	1.66971	0.292392	2.52948	0.011423	0.0284369	10	21377290	21396585	+	protein_coding	Aldh8a1
ENSMUSG00000006638	361.93	0.739264	1.66932	0.121262	6.09642	1.08468e-09	6.39063e-09	5	30950065	30955091	+	polymorphic_pseudogene	Abhd1
ENSMUSG00000033307	8495.52	0.738764	1.66875	0.117159	6.30563	2.87021e-10	1.77496e-09	10	75859352	75860240	-	protein_coding	Mif
ENSMUSG00000024999	6477.68	0.738571	1.66852	0.0476845	15.4887	4.13424e-54	1.96918e-52	19	38788127	38819237	-	protein_coding	Noc3l
ENSMUSG00000020857	94.5271	0.737319	1.66707	0.198692	3.71087	0.000206551	0.000693052	11	93949813	93956259	-	protein_coding	Nme2
ENSMUSG00000035064	904.339	0.736954	1.66665	0.0772575	9.53893	1.44313e-21	1.88955e-20	7	120842830	120907450	+	protein_coding	Eef2k
ENSMUSG00000055452	51.3862	0.736736	1.6664	0.22647	3.25313	0.0011414	0.00344769	7	3109019	3111963	-	processed_pseudogene	Gm7353
ENSMUSG00000014846	56.2418	0.736696	1.66636	0.232439	3.16942	0.00152745	0.00451267	8	105467492	105471526	-	protein_coding	Tppp3
ENSMUSG00000075012	2121.66	0.736409	1.66602	0.0782315	9.41321	4.81234e-21	6.10341e-20	2	102449365	102452499	-	protein_coding	Fjx1
ENSMUSG00000027333	1615.43	0.735836	1.66536	0.0815061	9.02798	1.74867e-19	2.0359e-18	2	131491495	131525922	+	protein_coding	Smox
ENSMUSG00000028653	1385.14	0.735139	1.66456	0.0625097	11.7604	6.24295e-32	1.33411e-30	4	123016596	123054949	+	protein_coding	Trit1
ENSMUSG00000027947	955.713	0.734918	1.6643	0.0743887	9.87943	5.11247e-23	7.2474e-22	3	89864058	89913196	-	protein_coding	Il6ra
ENSMUSG00000044763	4378.9	0.734891	1.66427	0.0497811	14.7624	2.55859e-49	1.03084e-47	16	56032608	56037819	-	protein_coding	Trmt10c
ENSMUSG00000030592	14.3178	0.734626	1.66397	0.293907	2.49952	0.0124363	0.0306284	7	29003343	29125179	-	protein_coding	Ryr1
ENSMUSG00000006764	9.00604	0.734573	1.66391	0.286799	2.56128	0.0104286	0.0262264	10	115078640	115185022	-	protein_coding	Tph2
ENSMUSG00000024436	3293.72	0.734184	1.66346	0.0454199	16.1644	8.9966e-59	5.08794e-57	17	35910378	35916389	-	protein_coding	Mrps18b
ENSMUSG00000046668	172.317	0.734134	1.6634	0.159749	4.59556	4.31597e-06	1.78107e-05	18	35829396	35861688	+	protein_coding	Cxxc5
ENSMUSG00000022241	28139	0.733965	1.6632	0.033111	22.1668	7.17947e-109	1.20222e-106	15	11382300	11399665	-	protein_coding	Tars
ENSMUSG00000034832	5002.55	0.733865	1.66309	0.0465768	15.756	6.24658e-56	3.15034e-54	6	83362372	83459084	-	protein_coding	Tet3
ENSMUSG00000097785	76.7885	0.733655	1.66285	0.199958	3.66904	0.000243463	0.000810685	19	57323192	57360775	-	lncRNA	B230217O12Rik
ENSMUSG00000045312	1937.68	0.733227	1.66235	0.0595603	12.3107	7.93585e-35	1.93073e-33	13	94057795	94195409	+	protein_coding	Lhfpl2
ENSMUSG00000020740	1959.31	0.733173	1.66229	0.0635475	11.5374	8.54602e-31	1.73956e-29	11	115584254	115604051	-	protein_coding	Gga3
ENSMUSG00000035085	40.4381	0.733155	1.66227	0.253051	2.89727	0.0037643	0.0103468	11	83437676	83441233	+	protein_coding	1700020L24Rik
ENSMUSG00000010751	515.321	0.73315	1.66226	0.0936968	7.82471	5.08845e-15	4.50685e-14	7	143634805	143649661	-	protein_coding	Tnfrsf22
ENSMUSG00000025198	4025.3	0.733037	1.66213	0.0488378	15.0096	6.35106e-51	2.75007e-49	19	44034943	44069785	-	protein_coding	Erlin1
ENSMUSG00000033253	3000.05	0.7329	1.66198	0.063485	11.5445	7.87275e-31	1.60403e-29	4	118362742	118409273	-	protein_coding	Szt2
ENSMUSG00000039478	674.522	0.7329	1.66198	0.0849788	8.62451	6.43701e-18	6.85059e-17	8	40307457	40386308	+	protein_coding	Micu3
ENSMUSG00000044788	1038.5	0.732845	1.66191	0.072764	10.0715	7.38188e-24	1.08521e-22	11	115279621	115297663	-	protein_coding	Fads6
ENSMUSG00000001909	4701.13	0.732654	1.66169	0.0534395	13.71	8.84919e-43	2.91805e-41	8	84686306	84699808	+	protein_coding	Trmt1
ENSMUSG00000034664	62.55	0.73253	1.66155	0.214954	3.40785	0.00065476	0.00205688	11	102453296	102470122	-	protein_coding	Itga2b
ENSMUSG00000106990	159.088	0.732473	1.66148	0.149676	4.89372	9.89463e-07	4.40003e-06	6	28211007	28214805	-	TEC	Gm42547
ENSMUSG00000045538	1135.64	0.731897	1.66082	0.0651767	11.2294	2.92352e-29	5.54048e-28	8	106009620	106011882	-	protein_coding	Ddx28
ENSMUSG00000022992	4608.12	0.731714	1.66061	0.0440728	16.6024	6.69699e-62	4.13669e-60	15	98517657	98534264	-	protein_coding	Kansl2
ENSMUSG00000086193	15.1788	0.731416	1.66027	0.293116	2.49531	0.0125848	0.0309622	11	88011990	88048006	-	lncRNA	Gm11508
ENSMUSG00000083397	20.7763	0.730673	1.65941	0.284804	2.56553	0.0103019	0.0259563	2	181896822	181898712	+	processed_pseudogene	Gm5466
ENSMUSG00000006462	109.562	0.729565	1.65814	0.173193	4.21244	2.52624e-05	9.5196e-05	2	167691176	167729172	+	lncRNA	A530013C23Rik
ENSMUSG00000054342	16.5693	0.729488	1.65805	0.290372	2.51225	0.0119963	0.0296748	7	24370262	24386690	+	protein_coding	Kcnn4
ENSMUSG00000060708	774.299	0.72885	1.65732	0.0835317	8.72542	2.65183e-18	2.90293e-17	5	36747377	36748650	-	protein_coding	Bloc1s4
ENSMUSG00000110404	29.8933	0.728807	1.65727	0.271852	2.68089	0.00734257	0.0190441	4	156130512	156133420	+	protein_coding	Rnf223
ENSMUSG00000038279	15886.1	0.728773	1.65723	0.0359809	20.2545	3.24507e-91	3.73951e-89	6	125131908	125144753	+	protein_coding	Nop2
ENSMUSG00000006403	69.1435	0.7286	1.65703	0.211391	3.44669	0.000567498	0.00179698	1	171250420	171260637	+	protein_coding	Adamts4
ENSMUSG00000081965	13.2833	0.728448	1.65686	0.29423	2.47578	0.0132945	0.0325217	11	105164775	105166620	-	processed_pseudogene	Gm11620
ENSMUSG00000001053	1711.16	0.728241	1.65662	0.0922409	7.89499	2.90328e-15	2.60699e-14	11	51643062	51650842	-	protein_coding	N4bp3
ENSMUSG00000015126	1876.66	0.728224	1.6566	0.0567152	12.84	9.78417e-38	2.67834e-36	17	25240169	25242798	+	protein_coding	Tsr3
ENSMUSG00000042599	1639.25	0.726857	1.65503	0.0593013	12.257	1.54071e-34	3.7022e-33	6	39136622	39206789	-	protein_coding	Kdm7a
ENSMUSG00000035969	3550.09	0.72669	1.65484	0.0707431	10.2722	9.40012e-25	1.43608e-23	4	43381978	43427088	+	protein_coding	Rusc2
ENSMUSG00000040552	42.3116	0.726243	1.65433	0.244756	2.96722	0.0030051	0.00841429	6	122847137	122856161	-	protein_coding	C3ar1
ENSMUSG00000074796	44.0071	0.726194	1.65427	0.25112	2.89182	0.00383014	0.0105075	2	130684112	130697519	-	protein_coding	Slc4a11
ENSMUSG00000060131	17.3255	0.725959	1.654	0.291891	2.48709	0.0128793	0.0316142	2	126320972	126500674	-	protein_coding	Atp8b4
ENSMUSG00000058537	7.29132	0.725789	1.65381	0.286247	2.53554	0.0112276	0.0280153	10	58222971	58224930	-	protein_coding	AW822073
ENSMUSG00000015652	1162.69	0.724742	1.65261	0.0688341	10.5288	6.36214e-26	1.037e-24	5	5736316	5749326	-	protein_coding	Steap1
ENSMUSG00000055675	10.8931	0.72442	1.65224	0.293949	2.46444	0.0137228	0.0334661	8	15011024	15033333	+	protein_coding	Kbtbd11
ENSMUSG00000044716	8.15876	0.724201	1.65199	0.290377	2.494	0.0126313	0.0310659	5	35056765	35087839	+	protein_coding	Dok7
ENSMUSG00000042608	1656.7	0.724076	1.65184	0.0575674	12.5779	2.79396e-36	7.17195e-35	4	126103956	126141029	+	protein_coding	Stk40
ENSMUSG00000025602	700.433	0.723815	1.65154	0.0914223	7.91727	2.42784e-15	2.19109e-14	9	40192315	40213604	+	protein_coding	Zfp202
ENSMUSG00000054863	568.506	0.72279	1.65037	0.0897858	8.05016	8.26854e-16	7.71227e-15	15	87544298	87759364	+	protein_coding	Tafa5
ENSMUSG00000049526	5.41535	0.721654	1.64907	0.269991	2.67288	0.00752025	0.0194584	9	59518684	59539847	-	protein_coding	Tmem202
ENSMUSG00000086109	6.25397	0.721356	1.64873	0.273524	2.63727	0.00835755	0.0213945	2	6471999	6478619	+	lncRNA	Gm13391
ENSMUSG00000015202	962.188	0.72132	1.64869	0.0708388	10.1826	2.37224e-24	3.57068e-23	10	7119062	7212237	-	protein_coding	Cnksr3
ENSMUSG00000026979	541.029	0.72121	1.64856	0.0883791	8.16041	3.33889e-16	3.19918e-15	2	24367579	24414954	+	protein_coding	Psd4
ENSMUSG00000054520	296.233	0.72108	1.64842	0.114644	6.28974	3.18005e-10	1.95978e-09	5	34525837	34563641	+	protein_coding	Sh3bp2
ENSMUSG00000086894	102.996	0.720465	1.64771	0.184522	3.90449	9.44228e-05	0.000331943	5	144277060	144280513	+	lncRNA	Gm15708
ENSMUSG00000039208	571.128	0.720426	1.64767	0.0915975	7.86512	3.68739e-15	3.29315e-14	11	121701543	121716306	+	protein_coding	Metrnl
ENSMUSG00000042178	1171.04	0.720084	1.64728	0.0856899	8.40338	4.33807e-17	4.39216e-16	7	128237341	128245100	+	protein_coding	Armc5
ENSMUSG00000037509	64.5994	0.72	1.64718	0.212238	3.39241	0.000692794	0.00216463	1	34678187	34813309	+	protein_coding	Arhgef4
ENSMUSG00000066191	422.973	0.7197	1.64684	0.114423	6.2898	3.17883e-10	1.95959e-09	4	47015668	47057427	-	protein_coding	Anks6
ENSMUSG00000064441	18.7611	0.719338	1.64643	0.284858	2.52525	0.0115614	0.0287414	10	81178949	81179013	+	snoRNA	Snord37
ENSMUSG00000031880	217.59	0.719267	1.64635	0.132901	5.41205	6.2307e-08	3.09858e-07	8	104628069	104631327	-	protein_coding	Rrad
ENSMUSG00000109446	56.4069	0.719086	1.64614	0.226877	3.1695	0.00152702	0.004512	14	72426012	72491838	-	protein_coding	Gm9195
ENSMUSG00000044072	1138.72	0.718392	1.64535	0.0798733	8.99415	2.38061e-19	2.7448e-18	11	29743047	30026033	-	protein_coding	Eml6
ENSMUSG00000024063	28.1966	0.718378	1.64533	0.27189	2.64216	0.00823785	0.0211132	17	72918304	72941947	+	protein_coding	Lbh
ENSMUSG00000078974	255.375	0.718266	1.6452	0.121804	5.89692	3.70349e-09	2.08184e-08	11	16500529	16508484	-	protein_coding	Sec61g
ENSMUSG00000041028	19567.3	0.71815	1.64507	0.0441507	16.2659	1.72346e-59	9.98393e-58	14	37120091	37135272	-	protein_coding	Ghitm
ENSMUSG00000050312	1136.28	0.718061	1.64497	0.0665685	10.7868	3.97406e-27	6.86936e-26	16	62732443	62786818	-	protein_coding	Nsun3
ENSMUSG00000042831	754.476	0.717485	1.64431	0.0945	7.59244	3.13937e-14	2.63363e-13	7	30308716	30314304	+	protein_coding	Alkbh6
ENSMUSG00000074818	34.5201	0.71741	1.64423	0.260652	2.75237	0.00591658	0.0156274	19	45026905	45045717	-	protein_coding	Pdzd7
ENSMUSG00000086331	138.162	0.716833	1.64357	0.158851	4.51262	6.40326e-06	2.59104e-05	16	92094567	92096490	+	lncRNA	Gm16310
ENSMUSG00000056718	11.1618	0.716275	1.64293	0.294436	2.4327	0.0149866	0.0362677	2	5862079	5862934	-	protein_coding	Gm13199
ENSMUSG00000062232	8695.52	0.716118	1.64276	0.0391184	18.3064	7.35179e-75	6.01444e-73	3	79062515	79286517	-	protein_coding	Rapgef2
ENSMUSG00000037172	3467.5	0.716049	1.64268	0.0479103	14.9456	1.66309e-50	6.97588e-49	6	40401374	40436135	-	protein_coding	E330009J07Rik
ENSMUSG00000097651	43.3206	0.715139	1.64164	0.256189	2.79145	0.00524719	0.0140008	9	58455121	58469635	+	lncRNA	4930461G14Rik
ENSMUSG00000112433	16.5655	0.715117	1.64162	0.292198	2.44737	0.0143904	0.0349709	10	78248879	78264139	-	lncRNA	Gm30122
ENSMUSG00000085183	2018.52	0.714904	1.64137	0.0600692	11.9013	1.16458e-32	2.56543e-31	4	89050307	89084614	+	lncRNA	Wincr1
ENSMUSG00000030270	31.1557	0.714886	1.64135	0.263764	2.71032	0.00672178	0.0175722	6	113282306	113305627	+	protein_coding	Cpne9
ENSMUSG00000025348	865.486	0.714825	1.64128	0.0806453	8.86381	7.73284e-19	8.70513e-18	10	128933817	128958282	+	protein_coding	Itga7
ENSMUSG00000097587	87.4261	0.714622	1.64105	0.209386	3.41294	0.000642651	0.00202003	15	98983347	98996446	+	lncRNA	4930578M01Rik
ENSMUSG00000109141	139.077	0.71456	1.64098	0.158943	4.49569	6.93447e-06	2.79386e-05	8	24412178	24416937	+	lncRNA	Gm30692
ENSMUSG00000031990	9.30603	0.714207	1.64058	0.289675	2.46554	0.0136805	0.0333707	9	27097383	27155421	-	protein_coding	Jam3
ENSMUSG00000011257	5479.96	0.713575	1.63986	0.0431799	16.5256	2.39973e-61	1.4489e-59	4	123262350	123298925	+	protein_coding	Pabpc4
ENSMUSG00000019188	17744.2	0.712967	1.63917	0.0376778	18.9227	7.41301e-80	6.93845e-78	2	152669460	152708670	+	protein_coding	H13
ENSMUSG00000118283	68.3446	0.712325	1.63844	0.216364	3.29225	0.000993881	0.00303157	18	86242964	86243520	-	processed_pseudogene	Gm7623
ENSMUSG00000053091	1097.33	0.712198	1.6383	0.0661633	10.7642	5.07814e-27	8.73554e-26	7	66689888	66717256	+	protein_coding	Lins1
ENSMUSG00000043415	1725.99	0.712181	1.63828	0.056124	12.6894	6.7691e-37	1.78901e-35	2	19657751	19660583	+	protein_coding	Otud1
ENSMUSG00000113294	20.9622	0.711966	1.63804	0.290238	2.45304	0.0141655	0.0344712	12	17882196	17882322	+	unprocessed_pseudogene	Gm49326
ENSMUSG00000027405	14083.6	0.711307	1.63729	0.0377664	18.8344	3.94746e-79	3.57003e-77	2	130274429	130279313	+	protein_coding	Nop56
ENSMUSG00000053716	1846.55	0.710898	1.63682	0.0669779	10.6139	2.56748e-26	4.2594e-25	9	106368631	106375724	+	protein_coding	Dusp7
ENSMUSG00000063558	663.627	0.710891	1.63681	0.0897223	7.92324	2.31409e-15	2.09107e-14	1	58029930	58106413	+	protein_coding	Aox1
ENSMUSG00000028037	306.982	0.710632	1.63652	0.119336	5.95487	2.60271e-09	1.48289e-08	3	151730921	151749960	-	protein_coding	Ifi44
ENSMUSG00000018405	1249.26	0.710136	1.63596	0.0651273	10.9038	1.10517e-27	1.96583e-26	11	84813060	84819515	-	protein_coding	Mrm1
ENSMUSG00000038155	12.3866	0.709901	1.63569	0.294456	2.41089	0.0159137	0.0382993	19	4040284	4046023	-	protein_coding	Gstp2
ENSMUSG00000009115	3.74045	0.709567	1.63531	0.249201	2.84736	0.00440828	0.0119332	10	76562271	76570201	+	protein_coding	Spatc1l
ENSMUSG00000031960	25195	0.709101	1.63479	0.0319264	22.2105	2.72136e-109	4.66637e-107	8	111033143	111057664	+	protein_coding	Aars
ENSMUSG00000081887	30.9502	0.70837	1.63396	0.266294	2.66011	0.00781152	0.0201168	11	30572790	30574454	-	processed_pseudogene	Gm12097
ENSMUSG00000103400	12.4184	0.708312	1.63389	0.294437	2.40565	0.0161437	0.0387876	1	166377877	166380493	-	lncRNA	Gm15853
ENSMUSG00000112930	29.2719	0.708141	1.6337	0.276818	2.55814	0.0105233	0.0264397	15	60742857	60746535	+	transcribed_unprocessed_pseudogene	Gm7086
ENSMUSG00000004561	1257.14	0.708017	1.63356	0.0708089	9.99898	1.53974e-23	2.22691e-22	14	51884841	51893039	+	protein_coding	Mettl17
ENSMUSG00000054708	323.879	0.706711	1.63208	0.110215	6.41211	1.43517e-10	9.07684e-10	10	81628539	81647610	+	protein_coding	Ankrd24
ENSMUSG00000042570	2989.74	0.705689	1.63092	0.0653133	10.8047	3.27107e-27	5.67251e-26	10	79540244	79555199	-	protein_coding	Mier2
ENSMUSG00000024560	2063.23	0.705603	1.63083	0.0565366	12.4805	9.5438e-36	2.40661e-34	18	74216123	74221496	+	protein_coding	Cxxc1
ENSMUSG00000022748	901.835	0.705287	1.63047	0.0854101	8.25765	1.48569e-16	1.44878e-15	16	57301999	57606864	-	protein_coding	Cmss1
ENSMUSG00000044835	7.25343	0.705269	1.63045	0.282623	2.49544	0.0125801	0.0309562	1	161142690	161170498	+	protein_coding	Ankrd45
ENSMUSG00000006307	2596.61	0.705098	1.63026	0.0668584	10.5461	5.29261e-26	8.6862e-25	7	30568857	30588726	-	protein_coding	Kmt2b
ENSMUSG00000026031	5827.86	0.705085	1.63024	0.04254	16.5746	1.06308e-61	6.52895e-60	1	58711507	58758884	+	protein_coding	Cflar
ENSMUSG00000020802	2967.81	0.705014	1.63016	0.058405	12.0711	1.50072e-33	3.45876e-32	11	116537739	116581447	-	protein_coding	Ube2o
ENSMUSG00000045502	10.4167	0.704974	1.63012	0.292229	2.4124	0.0158479	0.0381581	5	123863569	123865499	-	protein_coding	Hcar2
ENSMUSG00000049422	1126.7	0.70473	1.62984	0.0729396	9.66183	4.37955e-22	5.91502e-21	10	75933129	75937747	+	protein_coding	Chchd10
ENSMUSG00000025650	586.835	0.704697	1.6298	0.0911587	7.73045	1.0717e-14	9.34534e-14	9	108953585	108984875	+	protein_coding	Col7a1
ENSMUSG00000097327	190.169	0.704469	1.62954	0.17372	4.0552	5.00908e-05	0.000182655	10	22113049	22149270	-	protein_coding	E030030I06Rik
ENSMUSG00000033213	5.49897	0.704254	1.6293	0.271334	2.59552	0.0094448	0.0239432	2	122636985	122641191	+	protein_coding	AA467197
ENSMUSG00000058006	10888.9	0.703816	1.62881	0.0510047	13.799	2.5825e-43	8.67605e-42	4	32657118	32775217	+	protein_coding	Mdn1
ENSMUSG00000041506	3441.22	0.703732	1.62871	0.0598601	11.7563	6.55668e-32	1.39837e-30	9	106475962	106485424	+	protein_coding	Rrp9
ENSMUSG00000027570	143.794	0.703527	1.62848	0.160682	4.37839	1.19561e-05	4.67813e-05	2	180597789	180622189	+	protein_coding	Col9a3
ENSMUSG00000014867	27048.1	0.703347	1.62828	0.0333446	21.0933	9.17291e-99	1.20621e-96	2	26920039	26933928	-	protein_coding	Surf4
ENSMUSG00000078851	333.822	0.702981	1.62787	0.113664	6.18472	6.22139e-10	3.73737e-09	11	58954684	58956830	+	protein_coding	Hist3h2a
ENSMUSG00000022408	10.5522	0.702937	1.62782	0.293963	2.39125	0.0167913	0.0401948	15	80671846	80700425	+	protein_coding	Fam83f
ENSMUSG00000031893	22.2257	0.702784	1.62764	0.280715	2.50355	0.0122954	0.0303234	8	105827730	105844680	+	protein_coding	Tsnaxip1
ENSMUSG00000067941	51.7648	0.702429	1.62724	0.243437	2.88546	0.00390839	0.0106907	17	13948372	13950678	+	protein_coding	Gm7168
ENSMUSG00000039652	349.24	0.701519	1.62622	0.115853	6.05523	1.40215e-09	8.18008e-09	19	37021290	37208601	-	protein_coding	Cpeb3
ENSMUSG00000097887	40.0602	0.701283	1.62595	0.251802	2.78506	0.00535183	0.0142467	11	50236952	50288839	+	lncRNA	Gm26542
ENSMUSG00000036478	15362	0.70102	1.62565	0.0375237	18.6821	6.92966e-78	6.01337e-76	10	96617005	96622809	+	protein_coding	Btg1
ENSMUSG00000025190	8527.62	0.700541	1.62511	0.0384326	18.2278	3.10691e-74	2.49414e-72	19	43499751	43524605	-	protein_coding	Got1
ENSMUSG00000116589	4.07481	0.700176	1.6247	0.257157	2.72276	0.00647399	0.0169638	16	94488776	94522117	+	lncRNA	Gm31323
ENSMUSG00000069114	2469.5	0.699231	1.62364	0.0567201	12.3277	6.42194e-35	1.58034e-33	3	9250601	9285333	+	protein_coding	Zbtb10
ENSMUSG00000042292	2163.94	0.699026	1.62341	0.0610332	11.4532	2.26579e-30	4.50093e-29	15	81012280	81190757	-	protein_coding	Mrtfa
ENSMUSG00000024121	3899.11	0.697716	1.62193	0.0759213	9.18998	3.92903e-20	4.76597e-19	17	24163865	24169702	-	protein_coding	Atp6v0c
ENSMUSG00000018921	2155.71	0.697674	1.62189	0.0534003	13.065	5.21878e-39	1.49345e-37	11	70392882	70410031	-	protein_coding	Pelp1
ENSMUSG00000022543	123.435	0.697659	1.62187	0.181502	3.84382	0.000121135	0.000419722	16	4964288	4978962	+	transcribed_unitary_pseudogene	4930451G09Rik
ENSMUSG00000022610	72.9288	0.697602	1.62181	0.210982	3.30645	0.000944877	0.00289198	15	89130583	89140703	-	protein_coding	Mapk12
ENSMUSG00000029727	1604.3	0.697428	1.62161	0.0672893	10.3646	3.59219e-25	5.63653e-24	5	137892931	137921619	-	protein_coding	Cyp3a13
ENSMUSG00000050891	2644.18	0.69742	1.6216	0.0535003	13.0358	7.65288e-39	2.17838e-37	15	58890154	58933738	-	protein_coding	Tatdn1
ENSMUSG00000045411	2597.85	0.697218	1.62137	0.0580268	12.0154	2.94803e-33	6.68658e-32	7	44246721	44252319	+	protein_coding	2410002F23Rik
ENSMUSG00000010755	8541.25	0.697174	1.62133	0.0385214	18.0984	3.28171e-73	2.57656e-71	7	143557229	143600090	-	protein_coding	Cars
ENSMUSG00000019230	16.0012	0.697127	1.62127	0.292476	2.38353	0.0171475	0.040956	1	138825185	138848577	-	protein_coding	Lhx9
ENSMUSG00000070808	219.018	0.696902	1.62102	0.140094	4.97452	6.54089e-07	2.95339e-06	7	15970671	16047921	-	protein_coding	Bicra
ENSMUSG00000030847	1484.16	0.696862	1.62098	0.0654736	10.6434	1.87166e-26	3.12197e-25	7	128523615	128546981	+	protein_coding	Bag3
ENSMUSG00000022893	477.917	0.696797	1.6209	0.0986656	7.06221	1.6388e-12	1.20875e-11	16	85793826	85803113	-	protein_coding	Adamts1
ENSMUSG00000021819	6272.88	0.69679	1.62089	0.0544107	12.8061	1.51527e-37	4.10598e-36	14	20707551	20723619	+	protein_coding	Zswim8
ENSMUSG00000085375	15.3463	0.696665	1.62075	0.291304	2.39154	0.0167777	0.0401712	4	55605148	55636901	+	lncRNA	Gm12506
ENSMUSG00000103523	39.8302	0.696409	1.62047	0.251525	2.76875	0.00562715	0.0149162	3	92604717	92607492	-	protein_coding	2210017I01Rik
ENSMUSG00000025946	38.2723	0.696201	1.62023	0.25344	2.747	0.00601426	0.015856	1	65282055	65389244	+	protein_coding	Pth2r
ENSMUSG00000046364	5643.11	0.696157	1.62018	0.177319	3.92601	8.6367e-05	0.000305376	7	109519146	109522367	+	protein_coding	Rpl27a
ENSMUSG00000031750	595.805	0.695569	1.61952	0.0873045	7.96717	1.62352e-15	1.48522e-14	8	110741828	110805924	-	protein_coding	Il34
ENSMUSG00000042682	2461.45	0.695543	1.61949	0.0493545	14.0928	4.20645e-45	1.51277e-43	14	29968307	29975662	+	protein_coding	Selenok
ENSMUSG00000040761	3809.84	0.695465	1.61941	0.0531341	13.0889	3.8133e-39	1.0971e-37	4	141467889	141538597	-	protein_coding	Spen
ENSMUSG00000018986	9.73862	0.694704	1.61855	0.29298	2.37117	0.0177321	0.042169	11	83191329	83215154	+	protein_coding	Slfn3
ENSMUSG00000105509	32.964	0.694686	1.61853	0.262372	2.64771	0.00810379	0.020802	3	110250014	110253706	+	lncRNA	C130013H08Rik
ENSMUSG00000025484	1146.15	0.694653	1.61849	0.0690526	10.0598	8.31999e-24	1.21894e-22	7	140853393	140857577	-	protein_coding	Bet1l
ENSMUSG00000020491	941.2	0.69455	1.61838	0.0741641	9.36504	7.60226e-21	9.53463e-20	11	58867215	58883288	+	protein_coding	2810021J22Rik
ENSMUSG00000063952	1427.25	0.694066	1.61784	0.060549	11.4629	2.02696e-30	4.04524e-29	17	28801089	28839949	+	protein_coding	Brpf3
ENSMUSG00000115007	53.9597	0.694036	1.6178	0.226183	3.06847	0.00215158	0.00618272	14	34672464	34673763	-	lncRNA	5830448L01Rik
ENSMUSG00000035172	2246.84	0.693061	1.61671	0.0742985	9.32807	1.07817e-20	1.34279e-19	11	101162678	101171351	-	protein_coding	Plekhh3
ENSMUSG00000026249	899.193	0.692921	1.61655	0.0767691	9.02603	1.78006e-19	2.0702e-18	1	79794196	79861180	-	protein_coding	Serpine2
ENSMUSG00000107198	35.7023	0.692546	1.61613	0.262375	2.63952	0.00830226	0.0212631	5	91257570	91283421	-	lncRNA	Gm19619
ENSMUSG00000111291	287.52	0.692443	1.61602	0.114582	6.04323	1.51062e-09	8.78901e-09	9	44290043	44292463	-	lncRNA	Gm48604
ENSMUSG00000032726	155.993	0.692273	1.61583	0.152487	4.53988	5.6285e-06	2.29095e-05	4	123312644	123343252	-	protein_coding	Bmp8a
ENSMUSG00000026834	24.9842	0.691781	1.61528	0.275434	2.51161	0.0120182	0.0297217	2	58267452	58357895	-	protein_coding	Acvr1c
ENSMUSG00000087685	44.1838	0.69174	1.61523	0.266907	2.59169	0.00955058	0.024197	8	84847187	84848415	+	lncRNA	1700122E12Rik
ENSMUSG00000058046	10.7705	0.691563	1.61503	0.294351	2.34945	0.0188011	0.0444547	4	62525368	62547993	+	protein_coding	4933430I17Rik
ENSMUSG00000021404	425.799	0.691182	1.61461	0.102509	6.74264	1.55534e-11	1.06407e-10	13	33149274	33159742	-	protein_coding	Serpinb9c
ENSMUSG00000041084	11801.2	0.691093	1.61451	0.0382828	18.0523	7.5678e-73	5.89848e-71	3	130695911	130709444	-	protein_coding	Ostc
ENSMUSG00000093424	160.819	0.690907	1.6143	0.150564	4.58878	4.45853e-06	1.83671e-05	3	95307075	95315127	-	lncRNA	6330562C20Rik
ENSMUSG00000051984	51.2191	0.690794	1.61417	0.230145	3.00156	0.00268599	0.00759017	19	44516956	44545864	-	protein_coding	Sec31b
ENSMUSG00000046441	2478.52	0.690603	1.61396	0.0515774	13.3896	6.95172e-41	2.13472e-39	8	110215664	110224486	+	protein_coding	Cmtr2
ENSMUSG00000044595	72.1892	0.690471	1.61381	0.208778	3.3072	0.000942321	0.00288528	18	36763670	36766214	-	protein_coding	Dnd1
ENSMUSG00000018774	89.6454	0.690171	1.61347	0.190671	3.61969	0.000294957	0.00097323	11	69664212	69666153	-	protein_coding	Cd68
ENSMUSG00000055148	13.6599	0.689988	1.61327	0.294143	2.34575	0.0189888	0.0448441	8	72319032	72321656	+	protein_coding	Klf2
ENSMUSG00000092500	8.75456	0.689901	1.61317	0.29187	2.36372	0.0180923	0.0429257	6	142161492	142173796	+	lncRNA	Gm20400
ENSMUSG00000034259	3448.34	0.689222	1.61241	0.0615911	11.1903	4.54998e-29	8.54726e-28	15	76327396	76330677	+	protein_coding	Exosc4
ENSMUSG00000036557	6.94651	0.689188	1.61238	0.283121	2.43425	0.0149228	0.0361255	17	87389570	87427741	-	protein_coding	Stpg4
ENSMUSG00000053693	24.7745	0.689109	1.61229	0.282012	2.44354	0.0145439	0.0352999	8	84911902	84937359	-	protein_coding	Mast1
ENSMUSG00000109179	122.954	0.688958	1.61212	0.166386	4.14073	3.46198e-05	0.000128425	15	76354431	76365201	+	protein_coding	Gm35339
ENSMUSG00000079235	5.57008	0.688946	1.61211	0.272349	2.52964	0.0114178	0.0284272	9	121797626	121839461	-	protein_coding	Ccdc13
ENSMUSG00000043284	3347.87	0.688365	1.61146	0.0506692	13.5855	4.88306e-42	1.55749e-40	11	60864451	60879272	-	protein_coding	Tmem11
ENSMUSG00000057899	5.03846	0.688176	1.61125	0.268651	2.5616	0.0104192	0.0262089	17	42708935	42742179	-	protein_coding	Adgrf2
ENSMUSG00000028456	3453.64	0.688117	1.61118	0.0494437	13.9172	4.98258e-44	1.72531e-42	4	43058952	43264871	+	protein_coding	Unc13b
ENSMUSG00000045252	1219.03	0.687871	1.6109	0.081713	8.41814	3.82525e-17	3.88396e-16	7	25072566	25083492	+	protein_coding	Zfp574
ENSMUSG00000040118	395.703	0.687734	1.61075	0.101545	6.77273	1.26374e-11	8.71243e-11	5	15934690	16374511	+	protein_coding	Cacna2d1
ENSMUSG00000051232	2644.36	0.687644	1.61065	0.049503	13.891	7.18682e-44	2.46863e-42	11	78507054	78512172	-	protein_coding	Tmem199
ENSMUSG00000031389	28.3891	0.687454	1.61044	0.273559	2.513	0.0119709	0.0296184	X	73891441	73921870	-	protein_coding	Arhgap4
ENSMUSG00000025586	41.1526	0.687416	1.6104	0.245347	2.80181	0.00508174	0.0136017	7	81347025	81455465	-	protein_coding	Cpeb1
ENSMUSG00000020807	33.7782	0.686782	1.60969	0.254915	2.69416	0.00705671	0.0183671	11	72153928	72207459	-	protein_coding	4933427D14Rik
ENSMUSG00000090389	55.7425	0.685881	1.60868	0.220612	3.10899	0.00187726	0.00545959	14	43120936	43122471	-	processed_pseudogene	Cdv3-ps
ENSMUSG00000110363	3.29141	0.684756	1.60743	0.23796	2.87761	0.00400704	0.0109299	8	47557528	47567896	+	lncRNA	Gm45576
ENSMUSG00000106374	22.4254	0.684702	1.60737	0.279748	2.44757	0.0143824	0.0349555	5	111329737	111330544	-	TEC	Gm27680
ENSMUSG00000097637	7.21853	0.684578	1.60723	0.28245	2.42372	0.0153626	0.0370854	8	123235090	123242359	+	lncRNA	4933417D19Rik
ENSMUSG00000022474	1439.28	0.684434	1.60707	0.0632872	10.8147	2.93186e-27	5.10906e-26	15	81951107	81960930	-	protein_coding	Pmm1
ENSMUSG00000082826	17.009	0.684169	1.60678	0.290633	2.35406	0.0185695	0.0439556	3	92024566	92024911	+	processed_pseudogene	Mif-ps3
ENSMUSG00000052727	21034.1	0.683836	1.60641	0.0456416	14.9828	9.51909e-51	4.06439e-49	13	99421445	99516540	-	protein_coding	Map1b
ENSMUSG00000030882	27.0818	0.68333	1.60584	0.273349	2.49984	0.0124248	0.0306036	7	105650826	105721799	+	protein_coding	Dnhd1
ENSMUSG00000038932	5.45278	0.682414	1.60482	0.270422	2.52351	0.0116188	0.0288706	2	180621955	180642708	-	protein_coding	Tcfl5
ENSMUSG00000073775	1861.7	0.682209	1.60459	0.0579161	11.7793	4.99267e-32	1.07227e-30	4	108847784	108849413	+	protein_coding	Kti12
ENSMUSG00000030695	26501	0.681975	1.60433	0.0399311	17.0788	2.13459e-65	1.41212e-63	7	126795233	126800751	-	protein_coding	Aldoa
ENSMUSG00000034958	4.75859	0.681643	1.60397	0.268659	2.5372	0.0111743	0.0278921	10	81204507	81230833	-	protein_coding	Atcay
ENSMUSG00000051747	17.5689	0.681456	1.60376	0.288035	2.36588	0.0179872	0.0427142	2	76703979	76982547	-	protein_coding	Ttn
ENSMUSG00000061527	125.621	0.681137	1.6034	0.165114	4.12526	3.70317e-05	0.000136851	15	101707069	101712898	-	protein_coding	Krt5
ENSMUSG00000042010	59.0794	0.68078	1.60301	0.224457	3.03301	0.00242126	0.00689848	5	114146534	114250761	+	protein_coding	Acacb
ENSMUSG00000073771	461.277	0.68074	1.60296	0.10145	6.71011	1.94474e-11	1.31619e-10	4	117119218	117125725	-	protein_coding	Btbd19
ENSMUSG00000031257	6.14128	0.68067	1.60288	0.2807	2.4249	0.0153125	0.036973	X	134086420	134221956	-	protein_coding	Nox1
ENSMUSG00000048445	938.203	0.68066	1.60287	0.0717465	9.48702	2.37735e-21	3.06042e-20	11	120826528	120932872	-	protein_coding	Ccdc57
ENSMUSG00000035951	5.52613	0.680628	1.60284	0.271431	2.50756	0.0121569	0.0300024	7	109727464	109731726	-	protein_coding	Ascl3
ENSMUSG00000064844	60.1359	0.680438	1.60263	0.217943	3.12209	0.00179569	0.00523374	18	75001879	75001944	+	snoRNA	Gm26202
ENSMUSG00000072647	165.171	0.680411	1.6026	0.147133	4.62447	3.75564e-06	1.56217e-05	5	121518575	121545482	-	protein_coding	Adam1a
ENSMUSG00000029992	12860	0.680408	1.60259	0.0416549	16.3344	5.61881e-60	3.28157e-58	6	87042845	87092197	+	protein_coding	Gfpt1
ENSMUSG00000045795	923.778	0.68036	1.60254	0.0754342	9.01924	1.89391e-19	2.19546e-18	7	81571265	81596836	+	protein_coding	Whamm
ENSMUSG00000008167	1296.9	0.680191	1.60235	0.0823914	8.25561	1.51127e-16	1.47306e-15	8	85060054	85067124	+	protein_coding	Fbxw9
ENSMUSG00000033697	2714.69	0.679769	1.60188	0.0686404	9.90334	4.02611e-23	5.72633e-22	15	76723984	76818170	-	protein_coding	Arhgap39
ENSMUSG00000022365	8241.77	0.678488	1.60046	0.0375315	18.0778	4.76521e-73	3.72764e-71	15	57869501	57892448	-	protein_coding	Derl1
ENSMUSG00000021366	5904.96	0.678479	1.60045	0.0434417	15.6182	5.47633e-55	2.6799e-53	13	42052020	42192537	+	protein_coding	Hivep1
ENSMUSG00000050944	147.886	0.678015	1.59994	0.156256	4.33912	1.43051e-05	5.54259e-05	11	77089914	77188968	-	protein_coding	Efcab5
ENSMUSG00000103473	7.41146	0.677969	1.59989	0.285035	2.37855	0.0173811	0.04144	3	61358548	61361897	-	lncRNA	Gm37696
ENSMUSG00000087231	63.7226	0.67765	1.59953	0.212937	3.18239	0.00146063	0.00432898	6	67036598	67080654	+	lncRNA	E230016M11Rik
ENSMUSG00000055805	21.3874	0.677278	1.59912	0.28429	2.38235	0.0172026	0.0410694	11	103171106	103198901	+	protein_coding	Fmnl1
ENSMUSG00000024528	2303.13	0.677117	1.59894	0.0534614	12.6655	9.17935e-37	2.40232e-35	18	52465692	52491931	+	protein_coding	Srfbp1
ENSMUSG00000070695	210.028	0.67664	1.59841	0.137111	4.93499	8.0156e-07	3.59428e-06	1	115684755	116587323	+	protein_coding	Cntnap5a
ENSMUSG00000002602	62.3529	0.67622	1.59795	0.220611	3.06522	0.00217514	0.00624623	7	25757272	25788705	-	protein_coding	Axl
ENSMUSG00000051596	7.69942	0.676087	1.5978	0.285004	2.3722	0.0176825	0.0420606	5	38275971	38304217	+	protein_coding	Otop1
ENSMUSG00000028287	18.798	0.676019	1.59772	0.285631	2.36675	0.0179448	0.0426229	4	39450294	39451776	+	protein_coding	1700009N14Rik
ENSMUSG00000047284	5000.88	0.675511	1.59716	0.0535744	12.6088	1.88783e-36	4.87514e-35	11	69901071	69913820	+	protein_coding	Neurl4
ENSMUSG00000046027	704.681	0.674087	1.59559	0.0835474	8.06832	7.12713e-16	6.69425e-15	7	83631958	83653127	+	protein_coding	Stard5
ENSMUSG00000084333	6.44685	0.673826	1.5953	0.281789	2.39125	0.0167913	0.0401948	1	62660838	62661716	+	processed_pseudogene	Gm11599
ENSMUSG00000056493	3220.58	0.673604	1.59505	0.0623648	10.801	3.40373e-27	5.89779e-26	5	142401496	142462011	+	protein_coding	Foxk1
ENSMUSG00000105909	10.3256	0.673436	1.59487	0.284149	2.37001	0.0177877	0.0422826	3	98286987	98290056	+	lncRNA	Gm43189
ENSMUSG00000032280	88.051	0.67299	1.59437	0.195036	3.4506	0.00055935	0.00177301	9	61372365	61418497	+	protein_coding	Tle3
ENSMUSG00000084145	67.9364	0.672208	1.59351	0.209082	3.21504	0.00130425	0.00389731	11	59474283	59475765	-	processed_pseudogene	Gm12263
ENSMUSG00000007379	838.29	0.672135	1.59343	0.0874046	7.68993	1.47216e-14	1.26571e-13	3	103102603	103169769	+	protein_coding	Dennd2c
ENSMUSG00000024327	598.022	0.672007	1.59329	0.0846674	7.93702	2.07104e-15	1.87937e-14	17	34028268	34031682	-	protein_coding	Slc39a7
ENSMUSG00000065734	84.8758	0.67168	1.59293	0.202334	3.31965	0.000901297	0.00277085	11	62603449	62603521	+	snoRNA	Snord49a
ENSMUSG00000045349	59.9693	0.671614	1.59285	0.228158	2.94364	0.00324379	0.00902017	4	138250402	138261332	+	protein_coding	Sh2d5
ENSMUSG00000110218	51.2589	0.671102	1.59229	0.230717	2.90877	0.00362857	0.0100019	17	56551413	56554387	-	protein_coding	Gm20219
ENSMUSG00000005667	13050.8	0.671003	1.59218	0.0367647	18.2513	2.02099e-74	1.62849e-72	6	83305690	83325908	-	protein_coding	Mthfd2
ENSMUSG00000089093	27.3222	0.670693	1.59184	0.279423	2.40028	0.0163826	0.0392999	1	59704789	59704873	+	snoRNA	Snord11
ENSMUSG00000018995	787.54	0.670631	1.59177	0.0821599	8.16251	3.28137e-16	3.14688e-15	7	96951504	97064758	+	protein_coding	Nars2
ENSMUSG00000018076	5753.81	0.670329	1.59144	0.0427044	15.697	1.58663e-55	7.87218e-54	5	118560678	118765438	+	protein_coding	Med13l
ENSMUSG00000027889	7615.16	0.670027	1.5911	0.0551889	12.1406	6.43513e-34	1.50909e-32	3	108074061	108086651	-	protein_coding	Ampd2
ENSMUSG00000020869	26039.6	0.669935	1.591	0.0356333	18.8008	7.43616e-79	6.64111e-77	11	94629766	94645216	+	protein_coding	Lrrc59
ENSMUSG00000107455	84.5791	0.669766	1.59081	0.197241	3.39567	0.000684607	0.00214217	6	113044034	113046148	-	TEC	Gm43868
ENSMUSG00000022948	456.293	0.669586	1.59062	0.0968729	6.912	4.77852e-12	3.39036e-11	16	93583456	93604063	-	protein_coding	Setd4
ENSMUSG00000071552	321.25	0.669379	1.59039	0.111067	6.02679	1.67252e-09	9.69149e-09	16	43648866	43664146	-	protein_coding	Tigit
ENSMUSG00000018143	12509.7	0.668851	1.58981	0.0443309	15.0877	1.95196e-51	8.62646e-50	5	139791512	139802653	+	protein_coding	Mafk
ENSMUSG00000114907	26.6625	0.668809	1.58976	0.279166	2.39574	0.016587	0.0397634	14	16243350	16245091	+	lncRNA	Gm47794
ENSMUSG00000000903	3.62258	0.668791	1.58974	0.246704	2.71091	0.00670995	0.0175456	10	75943056	75949657	+	protein_coding	Vpreb3
ENSMUSG00000110834	447.104	0.668224	1.58912	0.0980314	6.81643	9.33335e-12	6.48253e-11	9	124270357	124282139	-	lncRNA	Gm39469
ENSMUSG00000018736	4586.94	0.66818	1.58907	0.046886	14.2511	4.4097e-46	1.61845e-44	11	68821433	68871858	-	protein_coding	Ndel1
ENSMUSG00000017499	3950.61	0.667959	1.58882	0.0456434	14.6343	1.69744e-48	6.68803e-47	11	98907800	98923940	+	protein_coding	Cdc6
ENSMUSG00000029406	1353.79	0.667551	1.58837	0.0740064	9.02018	1.87774e-19	2.17789e-18	5	124118689	124249760	-	protein_coding	Pitpnm2
ENSMUSG00000020131	151.641	0.667433	1.58824	0.162091	4.11764	3.82765e-05	0.000141257	10	80321282	80329498	-	protein_coding	Pcsk4
ENSMUSG00000025793	6504.31	0.66707	1.58784	0.058416	11.4193	3.34882e-30	6.59125e-29	11	120467634	120483979	+	protein_coding	Hgs
ENSMUSG00000027569	3657.21	0.666985	1.58775	0.050244	13.2749	3.23664e-40	9.7299e-39	2	180581303	180586304	+	protein_coding	Mrgbp
ENSMUSG00000060419	840.269	0.666835	1.58759	0.218731	3.04866	0.00229866	0.00657276	5	129128076	129128517	-	processed_pseudogene	Rps16-ps2
ENSMUSG00000032834	6417.89	0.666612	1.58734	0.040784	16.345	4.72557e-60	2.77501e-58	10	78170908	78185149	-	protein_coding	Pwp2
ENSMUSG00000054871	169.849	0.666257	1.58695	0.145606	4.57573	4.74552e-06	1.95007e-05	9	123259052	123260764	-	protein_coding	Tmem158
ENSMUSG00000037965	8475.25	0.666173	1.58686	0.0402343	16.5573	1.41714e-61	8.65384e-60	16	11136591	11176393	-	protein_coding	Zc3h7a
ENSMUSG00000032997	3443.8	0.66614	1.58682	0.178842	3.72474	0.000195514	0.000657872	1	75474568	75479307	-	protein_coding	Chpf
ENSMUSG00000104701	38.3151	0.666049	1.58672	0.25113	2.65221	0.00799668	0.0205516	5	43807704	43808743	-	lncRNA	Gm42555
ENSMUSG00000034057	47.6735	0.665793	1.58644	0.240259	2.77115	0.00558592	0.0148142	10	116776534	116896919	-	protein_coding	Myrfl
ENSMUSG00000021831	2534.79	0.665567	1.58619	0.0557121	11.9466	6.76747e-33	1.50784e-31	14	45283086	45318771	-	protein_coding	Ero1l
ENSMUSG00000039929	5816.18	0.665193	1.58578	0.0461552	14.4121	4.34383e-47	1.64789e-45	16	90751526	90810413	-	protein_coding	Urb1
ENSMUSG00000024846	24.6535	0.665106	1.58569	0.274077	2.42672	0.0152361	0.0368126	19	5344704	5349574	-	protein_coding	Cst6
ENSMUSG00000055493	27.6511	0.66497	1.58554	0.27201	2.44465	0.0144992	0.0352113	10	11343403	11459644	+	protein_coding	Epm2a
ENSMUSG00000022157	171.324	0.664615	1.58514	0.146945	4.52289	6.1e-06	2.473e-05	14	56082165	56085273	-	protein_coding	Mcpt8
ENSMUSG00000028389	1784.59	0.663776	1.58422	0.065058	10.2028	1.92558e-24	2.9086e-23	4	62189539	62231047	-	protein_coding	Zfp37
ENSMUSG00000039233	3424.97	0.663457	1.58387	0.0491043	13.5112	1.34359e-41	4.22264e-40	13	13997948	14039638	-	protein_coding	Tbce
ENSMUSG00000007603	2127.94	0.663265	1.58366	0.0762774	8.69543	3.45529e-18	3.75181e-17	17	56764756	56770093	+	protein_coding	Dus3l
ENSMUSG00000066684	133.131	0.663119	1.5835	0.164536	4.03025	5.57181e-05	0.000202075	5	137852146	137858106	-	protein_coding	Pilrb1
ENSMUSG00000047098	2201.88	0.663116	1.5835	0.0684427	9.68863	3.3701e-22	4.59217e-21	14	55591707	55603693	+	protein_coding	Rnf31
ENSMUSG00000089983	23.298	0.663062	1.58344	0.279165	2.37516	0.0175415	0.0417482	18	38209771	38229145	+	lncRNA	2010320O07Rik
ENSMUSG00000027068	870.379	0.662311	1.58262	0.0746028	8.87783	6.81776e-19	7.68306e-18	2	69380444	69404533	+	protein_coding	Dhrs9
ENSMUSG00000040010	6421.5	0.661469	1.58169	0.0446436	14.8167	1.1433e-49	4.62367e-48	8	121881149	121907694	-	protein_coding	Slc7a5
ENSMUSG00000031883	169.621	0.661105	1.58129	0.146393	4.51595	6.30339e-06	2.55304e-05	8	104534688	104550343	+	protein_coding	Car7
ENSMUSG00000102112	21.8952	0.661054	1.58124	0.278658	2.37228	0.0176789	0.0420565	14	121876724	121879409	-	lncRNA	1810041H14Rik
ENSMUSG00000002845	3461.78	0.66071	1.58086	0.0514963	12.8303	1.11001e-37	3.03082e-36	16	38558697	38592162	+	protein_coding	Tmem39a
ENSMUSG00000020604	185.809	0.660035	1.58012	0.145528	4.53545	5.74821e-06	2.33745e-05	11	109473373	109573330	+	protein_coding	Arsg
ENSMUSG00000029060	762.218	0.659814	1.57988	0.104585	6.30885	2.81111e-10	1.74042e-09	4	155654676	155669198	-	protein_coding	Mib2
ENSMUSG00000110615	23.3769	0.659598	1.57964	0.277464	2.37724	0.0174426	0.0415498	8	123948789	123958935	+	lncRNA	Gm45890
ENSMUSG00000028063	39359	0.659349	1.57937	0.126286	5.22108	1.77881e-07	8.49345e-07	3	88480146	88509956	-	protein_coding	Lmna
ENSMUSG00000026806	4313.95	0.659287	1.5793	0.0431451	15.2807	1.02836e-52	4.68975e-51	2	28840405	28905571	+	protein_coding	Ddx31
ENSMUSG00000038888	863.317	0.659216	1.57922	0.0847788	7.77572	7.50195e-15	6.59815e-14	7	43672015	43678298	+	protein_coding	Ctu1
ENSMUSG00000020474	383.266	0.659005	1.57899	0.104244	6.32177	2.58578e-10	1.60509e-09	11	5827859	5838016	-	protein_coding	Polm
ENSMUSG00000036452	663.62	0.657858	1.57774	0.0805598	8.16609	3.18547e-16	3.05766e-15	18	38993144	39376284	+	protein_coding	Arhgap26
ENSMUSG00000019577	1962.3	0.657385	1.57722	0.0551278	11.9247	8.7958e-33	1.94963e-31	6	5483350	5496309	-	protein_coding	Pdk4
ENSMUSG00000023809	5738.49	0.657242	1.57707	0.0404278	16.2572	1.98698e-59	1.14795e-57	17	7170114	7303315	+	protein_coding	Rps6ka2
ENSMUSG00000020598	68.909	0.657106	1.57692	0.213864	3.07254	0.00212243	0.0061047	12	44328884	44601964	+	protein_coding	Nrcam
ENSMUSG00000045374	3353.95	0.656214	1.57594	0.0639584	10.26	1.06694e-24	1.62883e-23	11	75440943	75454717	-	protein_coding	Wdr81
ENSMUSG00000020818	1918.73	0.65601	1.57572	0.0563164	11.6487	2.33102e-31	4.8367e-30	11	116852439	116875635	+	protein_coding	Mfsd11
ENSMUSG00000024055	863.791	0.655574	1.57524	0.0757851	8.65043	5.13044e-18	5.49829e-17	17	32924687	32947402	-	protein_coding	Cyp4f13
ENSMUSG00000113068	5.61611	0.655104	1.57473	0.270791	2.41922	0.0155537	0.0374971	13	96542992	96543652	-	lncRNA	Gm48133
ENSMUSG00000065336	5.87209	0.655016	1.57463	0.275436	2.37811	0.0174017	0.0414744	15	98519715	98519853	-	snoRNA	Snora34
ENSMUSG00000075569	87.4407	0.654763	1.57436	0.189797	3.4498	0.000560994	0.00177796	5	143933034	143985719	+	protein_coding	Rsph10b
ENSMUSG00000050511	3.12495	0.654705	1.57429	0.234524	2.79163	0.00524428	0.0139948	4	132110725	132144486	-	protein_coding	Oprd1
ENSMUSG00000022704	3967.13	0.654679	1.57427	0.0496791	13.1782	1.17216e-39	3.4654e-38	16	43861406	43926809	-	protein_coding	Qtrt2
ENSMUSG00000044701	4.27113	0.654633	1.57422	0.261027	2.50791	0.0121448	0.0299795	7	126589009	126594941	-	protein_coding	Il27
ENSMUSG00000026135	2973.59	0.653776	1.57328	0.0527683	12.3896	2.977e-35	7.39387e-34	1	74565126	74588246	-	protein_coding	Zfp142
ENSMUSG00000039263	67.2039	0.653474	1.57295	0.210949	3.09779	0.00194971	0.0056542	2	174110348	174123070	+	protein_coding	Npepl1
ENSMUSG00000044950	1993.55	0.653219	1.57267	0.0550842	11.8586	1.94283e-32	4.23627e-31	11	43681997	43721491	+	protein_coding	Pwwp2a
ENSMUSG00000086591	4.12362	0.653217	1.57267	0.253229	2.57955	0.0098928	0.0249932	11	69448547	69453676	+	lncRNA	Dnah2os
ENSMUSG00000019935	73.7295	0.653184	1.57263	0.199039	3.28169	0.00103188	0.00314032	10	89574019	89621253	-	protein_coding	Slc17a8
ENSMUSG00000089255	950.708	0.652945	1.57237	0.206809	3.15723	0.00159276	0.00468945	17	24719675	24719803	-	snoRNA	Snora78
ENSMUSG00000096401	191.692	0.652453	1.57184	0.141166	4.62188	3.80274e-06	1.58114e-05	8	20136501	20151665	+	unprocessed_pseudogene	Gm21811
ENSMUSG00000086018	3.98983	0.652223	1.57159	0.250295	2.60581	0.00916562	0.0232823	2	4586023	4587287	-	lncRNA	Gm13179
ENSMUSG00000029238	11047.4	0.652078	1.57143	0.0494142	13.1962	9.23056e-40	2.74408e-38	5	76209867	76304792	-	protein_coding	Clock
ENSMUSG00000020775	5611.81	0.652068	1.57142	0.0454448	14.3486	1.08782e-46	4.06207e-45	11	116131816	116138868	-	protein_coding	Mrpl38
ENSMUSG00000112237	62.0198	0.651918	1.57126	0.220756	2.95312	0.00314584	0.00877055	10	122985073	122986555	-	transcribed_processed_pseudogene	D630033A02Rik
ENSMUSG00000118002	4.38243	0.6518	1.57113	0.256368	2.54243	0.0110084	0.0275164	18	46357871	46427128	-	lncRNA	Gm4107
ENSMUSG00000070371	249.57	0.651572	1.57088	0.132337	4.9236	8.49684e-07	3.80273e-06	7	127932637	127946725	-	protein_coding	Prss36
ENSMUSG00000030595	1899.64	0.651404	1.5707	0.0754738	8.63086	6.08909e-18	6.49321e-17	7	28758250	28767512	-	protein_coding	Nfkbib
ENSMUSG00000028967	2743.15	0.651208	1.57048	0.0500861	13.0018	1.19556e-38	3.37623e-37	4	150853918	150868892	+	protein_coding	Errfi1
ENSMUSG00000097093	36.2125	0.650799	1.57004	0.25584	2.54378	0.0109661	0.0274365	15	100614136	100615110	-	lncRNA	C330013E15Rik
ENSMUSG00000023088	7891.04	0.650767	1.57	0.0407327	15.9765	1.86231e-57	1.00293e-55	16	14361557	14475737	+	protein_coding	Abcc1
ENSMUSG00000032392	371.81	0.650712	1.56994	0.10418	6.24603	4.21013e-10	2.56436e-09	9	65195352	65239224	+	protein_coding	Parp16
ENSMUSG00000031513	2303.65	0.650684	1.56991	0.054019	12.0455	2.04896e-33	4.68203e-32	8	34135571	34147033	-	protein_coding	Leprotl1
ENSMUSG00000040599	4760.47	0.650584	1.5698	0.0437537	14.8692	5.22094e-50	2.12748e-48	11	71019610	71027371	+	protein_coding	Mis12
ENSMUSG00000051246	56.209	0.650307	1.5695	0.248586	2.61602	0.00889604	0.0226485	5	34908011	34923839	+	protein_coding	Msantd1
ENSMUSG00000001065	2118.78	0.650205	1.56939	0.0609514	10.6676	1.44315e-26	2.42038e-25	8	123254194	123269745	+	protein_coding	Zfp276
ENSMUSG00000035173	5063.78	0.650104	1.56928	0.0529352	12.2811	1.14412e-34	2.76472e-33	19	56787480	56822190	-	protein_coding	Ccdc186
ENSMUSG00000085589	71.6852	0.650003	1.56917	0.216875	2.99713	0.00272538	0.00769235	6	86470276	86480830	-	lncRNA	A430078I02Rik
ENSMUSG00000031381	917.038	0.649897	1.56906	0.074633	8.7079	3.09553e-18	3.37657e-17	X	164419786	164433916	+	protein_coding	Piga
ENSMUSG00000028540	1541.11	0.649638	1.56877	0.0594804	10.9219	9.06032e-28	1.61967e-26	4	117888642	117892032	-	protein_coding	Dph2
ENSMUSG00000040620	5255.81	0.649587	1.56872	0.0421008	15.4293	1.03972e-53	4.88712e-52	11	70984090	71004437	-	protein_coding	Dhx33
ENSMUSG00000032553	5773.99	0.649543	1.56867	0.0436768	14.8716	5.04099e-50	2.062e-48	9	103188031	103202137	-	protein_coding	Srprb
ENSMUSG00000024732	5041.85	0.649228	1.56833	0.0461592	14.065	6.23523e-45	2.21635e-43	19	10941480	10949266	-	protein_coding	Ccdc86
ENSMUSG00000028889	3382.87	0.648581	1.56763	0.0460927	14.0712	5.70691e-45	2.03531e-43	4	124850678	124855242	+	protein_coding	Yrdc
ENSMUSG00000036693	7860.08	0.648533	1.56757	0.0395177	16.4112	1.59026e-60	9.49461e-59	5	34638535	34660148	-	protein_coding	Nop14
ENSMUSG00000095567	4808.17	0.648453	1.56749	0.040913	15.8496	1.41569e-56	7.34718e-55	4	156235918	156247616	+	protein_coding	Noc2l
ENSMUSG00000023143	1277.55	0.648411	1.56744	0.0681965	9.50798	1.94401e-21	2.51922e-20	16	5195288	5204012	-	protein_coding	Nagpa
ENSMUSG00000030082	28291.6	0.648087	1.56709	0.0367084	17.655	9.3141e-70	6.68894e-68	6	88503578	88518905	-	protein_coding	Sec61a1
ENSMUSG00000027387	916.557	0.647804	1.56678	0.0772113	8.39001	4.86089e-17	4.90164e-16	2	128926267	128944077	-	protein_coding	Zc3h8
ENSMUSG00000020700	5401.31	0.64746	1.56641	0.0434059	14.9164	2.57843e-50	1.06486e-48	11	106084612	106155446	+	protein_coding	Map3k3
ENSMUSG00000037275	6457.12	0.646489	1.56535	0.0387801	16.6706	2.14254e-62	1.34672e-60	11	58120001	58168539	-	protein_coding	Gemin5
ENSMUSG00000047417	5612.84	0.646051	1.56488	0.0709015	9.11195	8.09133e-20	9.57645e-19	10	80540921	80561560	-	protein_coding	Rexo1
ENSMUSG00000003119	7045.61	0.646016	1.56484	0.0442041	14.6144	2.27305e-48	8.90686e-47	11	98203058	98278504	+	protein_coding	Cdk12
ENSMUSG00000064264	407.516	0.645856	1.56467	0.109434	5.90177	3.5963e-09	2.02318e-08	7	24507005	24515682	+	protein_coding	Zfp428
ENSMUSG00000051977	327.741	0.645847	1.56466	0.111294	5.80306	6.51159e-09	3.58329e-08	17	15543078	15564354	-	protein_coding	Prdm9
ENSMUSG00000043794	34.8881	0.645383	1.56415	0.257691	2.50449	0.012263	0.0302537	8	25597011	25599207	+	lncRNA	D830025C05Rik
ENSMUSG00000044030	1323.96	0.645096	1.56384	0.0830539	7.7672	8.02388e-15	7.04852e-14	7	19004043	19006777	+	protein_coding	Irf2bp1
ENSMUSG00000091780	380.296	0.644892	1.56362	0.105779	6.09661	1.08342e-09	6.38492e-09	15	89371636	89373846	-	protein_coding	Sco2
ENSMUSG00000019889	14084.5	0.644378	1.56307	0.0403719	15.961	2.38683e-57	1.28219e-55	10	28074819	28597397	+	protein_coding	Ptprk
ENSMUSG00000060038	1413.84	0.644143	1.56281	0.0593222	10.8584	1.81957e-27	3.21522e-26	8	85071756	85075162	+	protein_coding	Dhps
ENSMUSG00000025515	5.10205	0.643714	1.56235	0.268796	2.39481	0.0166291	0.0398467	7	141690339	141754693	+	protein_coding	Muc2
ENSMUSG00000024587	23062.9	0.643282	1.56188	0.0383415	16.7777	3.55351e-63	2.26012e-61	18	64499646	64516652	-	protein_coding	Nars
ENSMUSG00000072761	323.237	0.643015	1.56159	0.117944	5.45186	4.98457e-08	2.50209e-07	17	17294442	17319511	+	lncRNA	Gm6712
ENSMUSG00000027510	4567.62	0.643015	1.56159	0.131845	4.87704	1.07689e-06	4.77097e-06	2	173020497	173034734	+	protein_coding	Rbm38
ENSMUSG00000040918	1114.61	0.642805	1.56136	0.0687685	9.34738	8.98468e-21	1.12159e-19	1	164249045	164265385	+	protein_coding	Slc19a2
ENSMUSG00000007480	3.82283	0.642481	1.56101	0.251968	2.54985	0.010777	0.0270138	18	68337595	68342446	+	protein_coding	Mc5r
ENSMUSG00000040283	25.464	0.642457	1.56098	0.27175	2.36414	0.0180718	0.0428865	11	49165584	49187159	-	protein_coding	Btnl9
ENSMUSG00000001518	2515.28	0.642395	1.56092	0.0503456	12.7597	2.7522e-37	7.38306e-36	6	128409443	128424931	-	protein_coding	Itfg2
ENSMUSG00000044339	976.232	0.642372	1.56089	0.0728946	8.81234	1.2256e-18	1.36323e-17	5	114123925	114128218	-	protein_coding	Alkbh2
ENSMUSG00000024395	591.788	0.641867	1.56035	0.0894685	7.17422	7.27204e-13	5.49221e-12	18	31922289	31958619	+	protein_coding	Lims2
ENSMUSG00000033467	3.18478	0.641206	1.55963	0.232724	2.75522	0.00586523	0.0155013	5	109554708	109558993	-	protein_coding	Crlf2
ENSMUSG00000057219	775.644	0.641142	1.55956	0.0766206	8.36774	5.87332e-17	5.89531e-16	11	115475666	115490467	+	protein_coding	Armc7
ENSMUSG00000045027	43.8433	0.640722	1.55911	0.246047	2.60406	0.00921256	0.0233932	17	23993533	23998100	-	protein_coding	Prss22
ENSMUSG00000063919	128.889	0.639703	1.55801	0.185881	3.44147	0.000578563	0.0018312	5	116439274	116591817	-	protein_coding	Srrm4
ENSMUSG00000001844	2931.85	0.639397	1.55768	0.0566151	11.2938	1.40871e-29	2.70075e-28	5	143316488	143329256	-	protein_coding	Zdhhc4
ENSMUSG00000027420	98.6678	0.639235	1.5575	0.184697	3.461	0.000538174	0.00171146	2	143826527	143863173	-	protein_coding	Bfsp1
ENSMUSG00000005951	307.548	0.638703	1.55693	0.116121	5.50033	3.79085e-08	1.92406e-07	11	73199459	73224511	+	protein_coding	Shpk
ENSMUSG00000086370	372.671	0.637472	1.5556	0.114519	5.5665	2.59901e-08	1.3417e-07	X	103560906	103623790	-	lncRNA	Ftx
ENSMUSG00000062115	4059.31	0.637292	1.55541	0.0738304	8.63184	6.03747e-18	6.44138e-17	11	60105012	60199197	+	protein_coding	Rai1
ENSMUSG00000020444	2855.66	0.637153	1.55526	0.0518867	12.2797	1.16453e-34	2.81088e-33	11	59183874	59192212	-	protein_coding	Guk1
ENSMUSG00000074564	4.03262	0.637148	1.55525	0.239082	2.66498	0.00769932	0.0198613	9	3015653	3017210	+	protein_coding	Gm10720
ENSMUSG00000028430	3437.68	0.636467	1.55452	0.0485219	13.1171	2.62774e-39	7.58048e-38	4	41114426	41124455	-	protein_coding	Nol6
ENSMUSG00000037613	827.32	0.636335	1.55438	0.0789077	8.06429	7.36636e-16	6.90382e-15	7	143665808	143685872	-	protein_coding	Tnfrsf23
ENSMUSG00000075511	175.277	0.636266	1.5543	0.142649	4.46035	8.18243e-06	3.27144e-05	15	83353846	83367282	-	lncRNA	1700001L05Rik
ENSMUSG00000027829	4569.75	0.636101	1.55412	0.0482439	13.1851	1.06911e-39	3.16509e-38	3	65946150	65958249	-	protein_coding	Ccnl1
ENSMUSG00000028965	98.9021	0.635526	1.5535	0.180086	3.52901	0.000417121	0.00134972	4	150914561	150946102	+	protein_coding	Tnfrsf9
ENSMUSG00000000776	2039.99	0.635228	1.55318	0.0603133	10.5321	6.1419e-26	1.00263e-24	14	70438756	70443447	-	protein_coding	Polr3d
ENSMUSG00000097021	45.1259	0.634975	1.55291	0.237578	2.6727	0.00752435	0.0194661	9	75410183	75417709	+	lncRNA	4933433G15Rik
ENSMUSG00000020289	2490.76	0.63483	1.55275	0.0515286	12.32	7.07337e-35	1.72677e-33	11	32225627	32267707	-	protein_coding	Nprl3
ENSMUSG00000039236	1657.18	0.634106	1.55198	0.0614067	10.3263	5.35695e-25	8.29631e-24	7	78913423	78920396	+	protein_coding	Isg20
ENSMUSG00000024824	3869.15	0.633626	1.55146	0.0449732	14.089	4.43927e-45	1.59116e-43	19	4195195	4201662	-	protein_coding	Rad9a
ENSMUSG00000021890	5982.78	0.633468	1.55129	0.0403254	15.7089	1.31374e-55	6.53332e-54	14	31494398	31509858	+	protein_coding	Eaf1
ENSMUSG00000090788	3.72436	0.63329	1.5511	0.251096	2.5221	0.0116657	0.0289626	14	43386213	43394024	+	transcribed_unprocessed_pseudogene	Gm9597
ENSMUSG00000040904	5.20582	0.632603	1.55036	0.262758	2.40755	0.0160599	0.0386035	11	70235205	70239830	-	protein_coding	Gm21988
ENSMUSG00000024516	991.094	0.632014	1.54973	0.0741634	8.52192	1.56936e-17	1.63052e-16	18	65800514	65817684	+	protein_coding	Sec11c
ENSMUSG00000038594	442.742	0.631261	1.54892	0.10542	5.98805	2.12367e-09	1.22001e-08	10	53273442	53379947	-	protein_coding	Cep85l
ENSMUSG00000114638	54.1452	0.630969	1.54861	0.22475	2.80742	0.00499396	0.0133968	13	38527402	38532920	+	lncRNA	Gm31834
ENSMUSG00000037855	87.5628	0.629812	1.54736	0.194928	3.231	0.00123357	0.00369899	10	67886102	67912662	-	protein_coding	Zfp365
ENSMUSG00000033368	58.4891	0.62965	1.54719	0.215249	2.92522	0.00344214	0.00952476	2	122160699	122179027	+	protein_coding	Trim69
ENSMUSG00000057101	3925.35	0.62961	1.54715	0.0479355	13.1345	2.08791e-39	6.0558e-38	7	24081923	24107713	+	protein_coding	Zfp180
ENSMUSG00000028012	47.2092	0.629213	1.54672	0.240713	2.61395	0.00895013	0.0227727	3	129804407	129822587	-	protein_coding	Rrh
ENSMUSG00000028128	9280.44	0.628168	1.5456	0.0452067	13.8955	6.74753e-44	2.32519e-42	3	121723536	121735048	+	protein_coding	F3
ENSMUSG00000103574	49.9949	0.628161	1.54559	0.241079	2.60562	0.00917072	0.0232925	3	88284606	88284753	-	processed_pseudogene	Gm37116
ENSMUSG00000032525	9705.81	0.62807	1.5455	0.0448985	13.9886	1.82865e-44	6.436e-43	9	121719168	121756843	+	protein_coding	Nktr
ENSMUSG00000067889	72.0112	0.627207	1.54457	0.202646	3.09509	0.0019675	0.00570346	19	4711166	4752360	+	protein_coding	Sptbn2
ENSMUSG00000068739	29715.4	0.626904	1.54425	0.0344016	18.2231	3.38484e-74	2.70712e-72	3	108424864	108445209	-	protein_coding	Sars
ENSMUSG00000028661	5.11595	0.626259	1.54356	0.266497	2.34997	0.0187749	0.0443978	4	136929418	136956816	-	protein_coding	Epha8
ENSMUSG00000048546	2281.26	0.625396	1.54263	0.0533884	11.7141	1.07958e-31	2.2753e-30	15	81848271	81858796	-	protein_coding	Tob2
ENSMUSG00000090263	50.894	0.624938	1.54215	0.232847	2.68391	0.00727673	0.0188894	18	74017906	74020088	+	lncRNA	D730045A05Rik
ENSMUSG00000030610	1285.38	0.624637	1.54182	0.0716178	8.72182	2.73773e-18	2.99085e-17	7	78821546	78847263	-	protein_coding	Det1
ENSMUSG00000021773	618.369	0.624623	1.54181	0.0903355	6.91447	4.69606e-12	3.33406e-11	14	21845854	21848977	-	protein_coding	Comtd1
ENSMUSG00000014444	9131.05	0.624514	1.54169	0.0583206	10.7083	9.30531e-27	1.57793e-25	8	122481697	122551329	-	protein_coding	Piezo1
ENSMUSG00000096201	3.10403	0.623946	1.54108	0.230554	2.70629	0.00680396	0.0177719	9	3036876	3038316	+	protein_coding	Gm10715
ENSMUSG00000039195	1321.46	0.623854	1.54099	0.0732246	8.51973	1.59924e-17	1.65916e-16	2	32377096	32381938	-	protein_coding	1110008P14Rik
ENSMUSG00000073427	1025.64	0.623423	1.54053	0.0697528	8.9376	3.97698e-19	4.51975e-18	10	82354254	82422882	+	protein_coding	Gm4924
ENSMUSG00000015312	6920.55	0.623251	1.54034	0.120325	5.17972	2.22222e-07	1.05007e-06	10	80930072	80932204	+	protein_coding	Gadd45b
ENSMUSG00000026424	30.4801	0.623245	1.54034	0.265655	2.34607	0.0189726	0.0448257	1	135160233	135167681	-	protein_coding	Gpr37l1
ENSMUSG00000019943	7668.57	0.623194	1.54028	0.0444069	14.0337	9.6914e-45	3.43348e-43	10	98914405	99026143	+	protein_coding	Atp2b1
ENSMUSG00000003814	56711.7	0.622071	1.53908	0.0410254	15.1631	6.20931e-52	2.77851e-50	8	84841849	84846934	-	protein_coding	Calr
ENSMUSG00000047228	38.2085	0.621624	1.53861	0.246824	2.51849	0.0117858	0.0292246	6	128539820	128581608	-	protein_coding	A2ml1
ENSMUSG00000035067	1045.57	0.62157	1.53855	0.0765409	8.12075	4.63295e-16	4.39977e-15	14	63606502	63820809	+	protein_coding	Xkr6
ENSMUSG00000047030	3020.32	0.621531	1.53851	0.0518945	11.9768	4.69964e-33	1.05479e-31	2	167481132	167492887	-	protein_coding	Spata2
ENSMUSG00000039220	8812.12	0.621449	1.53842	0.0412172	15.0774	2.28052e-51	1.00371e-49	17	35916433	35932283	+	protein_coding	Ppp1r10
ENSMUSG00000024186	89.6376	0.619777	1.53664	0.196533	3.15356	0.00161294	0.00474432	17	26202950	26211324	+	protein_coding	Rgs11
ENSMUSG00000070972	1053.87	0.619655	1.53651	0.0713379	8.68619	3.7479e-18	4.0572e-17	4	58995061	59025573	+	protein_coding	Dnajc25
ENSMUSG00000038013	1357.69	0.6192	1.53602	0.0609322	10.1621	2.92696e-24	4.36883e-23	11	98863637	98905040	+	protein_coding	Wipf2
ENSMUSG00000013483	32.9769	0.619172	1.53599	0.259413	2.38681	0.0169951	0.0406373	11	119307767	119345375	+	protein_coding	Card14
ENSMUSG00000020741	9037.98	0.618743	1.53554	0.0460019	13.4504	3.0627e-41	9.51391e-40	11	74649494	74670847	+	protein_coding	Cluh
ENSMUSG00000036002	871.065	0.618589	1.53537	0.0856127	7.22544	4.99496e-13	3.82638e-12	4	43032413	43046220	-	protein_coding	Fam214b
ENSMUSG00000028763	10837.2	0.618499	1.53528	0.117807	5.25011	1.52011e-07	7.31029e-07	4	137468768	137570630	+	protein_coding	Hspg2
ENSMUSG00000041112	2374.61	0.618374	1.53514	0.0566333	10.9189	9.362e-28	1.67221e-26	13	20090595	20608353	+	protein_coding	Elmo1
ENSMUSG00000062713	257.913	0.618108	1.53486	0.124012	4.98426	6.21996e-07	2.8156e-06	16	94084930	94127032	+	protein_coding	Sim2
ENSMUSG00000036545	45.1635	0.617783	1.53452	0.239231	2.58237	0.00981254	0.024805	11	50602083	50807573	+	protein_coding	Adamts2
ENSMUSG00000072902	4.23582	0.617532	1.53425	0.25666	2.40603	0.016127	0.038754	11	59002909	59007293	+	lncRNA	Gm10435
ENSMUSG00000028132	398.348	0.617378	1.53408	0.103172	5.98395	2.17785e-09	1.24867e-08	3	121201760	121283098	-	protein_coding	Tmem56
ENSMUSG00000057706	1988.29	0.617328	1.53403	0.0747089	8.26311	1.41925e-16	1.38715e-15	7	82867332	82871515	+	protein_coding	Mex3b
ENSMUSG00000032383	18890.8	0.617161	1.53385	0.0419893	14.6981	6.63193e-49	2.63238e-47	9	66060221	66066623	+	protein_coding	Ppib
ENSMUSG00000053801	4039.52	0.616898	1.53357	0.0532134	11.5929	4.47743e-31	9.22781e-30	7	45825222	45830944	-	protein_coding	Grwd1
ENSMUSG00000035722	4712.11	0.615419	1.532	0.056475	10.8972	1.18863e-27	2.11077e-26	10	79996493	80015572	+	protein_coding	Abca7
ENSMUSG00000079511	179.314	0.615335	1.53191	0.164593	3.73852	0.000185106	0.00062547	6	83101616	83109939	+	protein_coding	Gm42688
ENSMUSG00000037326	1517.23	0.615313	1.53189	0.0800863	7.68313	1.55253e-14	1.33268e-13	17	25958363	25985796	-	protein_coding	Capn15
ENSMUSG00000024790	1852.32	0.615151	1.53172	0.0649007	9.47834	2.58362e-21	3.31999e-20	19	6115999	6118650	-	protein_coding	Sac3d1
ENSMUSG00000042625	2856.38	0.615035	1.53159	0.0543701	11.312	1.14441e-29	2.20191e-28	17	56560964	56584585	-	protein_coding	Safb2
ENSMUSG00000027194	4184.48	0.615034	1.53159	0.0440843	13.9513	3.08759e-44	1.07609e-42	2	94300766	94406689	-	protein_coding	Ttc17
ENSMUSG00000039512	6238.89	0.614585	1.53112	0.0433551	14.1756	1.29711e-45	4.71225e-44	17	27856440	27900041	+	protein_coding	Uhrf1bp1
ENSMUSG00000041120	149.395	0.614275	1.53079	0.157189	3.90788	9.31099e-05	0.000327435	4	139082283	139092993	-	protein_coding	Nbl1
ENSMUSG00000022842	3.97662	0.614109	1.53061	0.258449	2.37614	0.017495	0.0416654	16	20629827	20646485	+	protein_coding	Ece2
ENSMUSG00000070284	1393.72	0.613903	1.53039	0.0623285	9.84948	6.88978e-23	9.67096e-22	9	108049241	108052801	+	protein_coding	Gmppb
ENSMUSG00000022565	78623.1	0.6136	1.53007	0.111349	5.51061	3.57588e-08	1.81926e-07	15	76170973	76232574	-	protein_coding	Plec
ENSMUSG00000099843	278.277	0.613525	1.52999	0.121879	5.0339	4.80603e-07	2.20112e-06	1	105979349	105990282	-	lncRNA	Gm7160
ENSMUSG00000054874	8556.22	0.613454	1.52992	0.0654918	9.36689	7.47001e-21	9.37426e-20	19	5664634	5688908	-	protein_coding	Pcnx3
ENSMUSG00000103899	85.0125	0.613288	1.52974	0.190966	3.21151	0.00132039	0.00394004	6	28796462	28799713	+	TEC	Gm37940
ENSMUSG00000051510	6616.57	0.613258	1.52971	0.0446082	13.7477	5.26038e-43	1.74537e-41	11	120625116	120633600	-	protein_coding	Mafg
ENSMUSG00000055024	5594.26	0.613047	1.52949	0.0410052	14.9505	1.54668e-50	6.51307e-49	15	81585350	81652077	+	protein_coding	Ep300
ENSMUSG00000049950	1424.95	0.612695	1.52911	0.0631912	9.69589	3.13878e-22	4.2824e-21	2	3328948	3332643	-	protein_coding	Rpp38
ENSMUSG00000061882	70.5622	0.612493	1.5289	0.210304	2.91241	0.00358646	0.00989856	5	123930678	123969895	+	protein_coding	Ccdc62
ENSMUSG00000038866	4374.23	0.611709	1.52807	0.0441572	13.853	1.22052e-43	4.15907e-42	1	105990405	106034074	+	protein_coding	Zcchc2
ENSMUSG00000041143	656.906	0.61137	1.52771	0.0874239	6.99317	2.68752e-12	1.94609e-11	4	138972887	139059171	+	protein_coding	Tmco4
ENSMUSG00000095098	1300.64	0.611122	1.52745	0.0908129	6.72946	1.70292e-11	1.15911e-10	19	5453179	5457894	-	protein_coding	Ccdc85b
ENSMUSG00000061894	1147.99	0.610984	1.5273	0.0661944	9.23015	2.70261e-20	3.31206e-19	4	128583538	128610098	-	protein_coding	Zscan20
ENSMUSG00000032387	78.2668	0.610874	1.52718	0.204482	2.98743	0.00281338	0.007923	9	65629647	65660528	+	protein_coding	Rbpms2
ENSMUSG00000020888	2155.64	0.610816	1.52712	0.0646533	9.44755	3.46846e-21	4.42254e-20	11	70000594	70012301	+	protein_coding	Dvl2
ENSMUSG00000008200	4950.37	0.6103	1.52658	0.0467771	13.047	6.61267e-39	1.8873e-37	2	90745369	90781021	+	protein_coding	Fnbp4
ENSMUSG00000000278	8859.95	0.610053	1.52631	0.0376417	16.2068	4.51249e-59	2.58612e-57	11	88924019	88955465	-	protein_coding	Scpep1
ENSMUSG00000015599	131.719	0.609827	1.52608	0.167285	3.64544	0.00026693	0.000884978	17	46442447	46487675	-	protein_coding	Ttbk1
ENSMUSG00000007097	523.179	0.609618	1.52586	0.0887376	6.8699	6.42487e-12	4.51659e-11	1	172271708	172298064	-	protein_coding	Atp1a2
ENSMUSG00000037254	392.835	0.60881	1.525	0.108251	5.62407	1.86514e-08	9.78759e-08	2	10094592	10131396	-	protein_coding	Itih2
ENSMUSG00000044328	417.556	0.60868	1.52486	0.108593	5.60514	2.08085e-08	1.08571e-07	11	77508098	77515980	-	protein_coding	Trp53i13
ENSMUSG00000028300	2052.67	0.607309	1.52342	0.053205	11.4145	3.53883e-30	6.95883e-29	4	35191284	35226175	-	protein_coding	C9orf72
ENSMUSG00000098923	5772.45	0.607162	1.52326	0.0424839	14.2916	2.46888e-46	9.1081e-45	1	119526159	119528983	+	protein_coding	Tmem185b
ENSMUSG00000024869	132.061	0.606256	1.5223	0.168018	3.60828	0.000308231	0.001015	19	4000625	4005816	+	protein_coding	Gm49405
ENSMUSG00000027489	49.6118	0.606233	1.52228	0.250352	2.42152	0.0154558	0.0372979	2	154544398	154558890	-	protein_coding	Necab3
ENSMUSG00000014852	3.40337	0.606205	1.52225	0.239367	2.53254	0.011324	0.0282265	2	26973415	27009628	+	protein_coding	Adamts13
ENSMUSG00000085525	70.2188	0.606025	1.52206	0.214184	2.82946	0.00466272	0.0125807	4	146251828	146278434	+	lncRNA	Gm13166
ENSMUSG00000026615	56507.8	0.605026	1.52101	0.0402102	15.0466	3.63496e-51	1.59655e-49	1	185363043	185428360	+	protein_coding	Eprs
ENSMUSG00000062101	527.694	0.604499	1.52045	0.093851	6.44105	1.18649e-10	7.56209e-10	17	55938380	55949500	-	protein_coding	Zfp119b
ENSMUSG00000089997	4.27346	0.604325	1.52027	0.250593	2.41159	0.0158833	0.0382392	6	87675589	87722801	-	protein_coding	1810020O05Rik
ENSMUSG00000066861	326.975	0.604279	1.52022	0.125965	4.79719	1.60905e-06	6.97017e-06	5	120876141	120887613	-	protein_coding	Oas1g
ENSMUSG00000057691	2935.85	0.604055	1.51998	0.0514014	11.7517	6.91849e-32	1.47407e-30	6	48062394	48086593	-	protein_coding	Zfp746
ENSMUSG00000049562	1198.5	0.603636	1.51954	0.0999586	6.03886	1.55203e-09	9.02012e-09	19	5568024	5571261	+	protein_coding	Ap5b1
ENSMUSG00000063785	2708.01	0.603538	1.51944	0.0563328	10.7138	8.76928e-27	1.48939e-25	X	48256861	48282453	+	protein_coding	Utp14a
ENSMUSG00000021772	613.551	0.60295	1.51882	0.0838614	7.18984	6.48654e-13	4.92674e-12	14	18271135	18284003	+	protein_coding	Nkiras1
ENSMUSG00000039648	351.702	0.601665	1.51747	0.104823	5.73984	9.47672e-09	5.13848e-08	2	30185123	30205847	-	protein_coding	Kyat1
ENSMUSG00000033487	4262.07	0.601333	1.51712	0.0467234	12.87	6.6363e-38	1.83302e-36	14	72537945	72710003	-	protein_coding	Fndc3a
ENSMUSG00000037106	337.863	0.601103	1.51688	0.114703	5.24053	1.60113e-07	7.6844e-07	15	58510047	58665092	+	protein_coding	Fer1l6
ENSMUSG00000053470	7188.92	0.600997	1.51676	0.0402143	14.9448	1.68287e-50	7.0313e-49	6	71588971	71632990	-	protein_coding	Kdm3a
ENSMUSG00000057280	2.95508	0.600794	1.51655	0.227668	2.63891	0.00831733	0.021294	4	58285959	58374303	+	protein_coding	Musk
ENSMUSG00000020641	1428.11	0.600223	1.51595	0.0780606	7.6892	1.4806e-14	1.27246e-13	12	26442745	26456452	-	protein_coding	Rsad2
ENSMUSG00000003863	882.203	0.599907	1.51562	0.0980683	6.11723	9.52139e-10	5.64229e-09	7	45339121	45367019	-	protein_coding	Ppfia3
ENSMUSG00000035704	1976.11	0.599775	1.51548	0.0584648	10.2587	1.08122e-24	1.64828e-23	7	97371605	97392185	+	protein_coding	Alg8
ENSMUSG00000022996	3.98573	0.599602	1.5153	0.2542	2.35878	0.018335	0.0434293	15	98770711	98778150	-	protein_coding	Wnt10b
ENSMUSG00000020211	2564.12	0.599341	1.51502	0.0600792	9.97585	1.94432e-23	2.7932e-22	10	80798197	80804924	+	protein_coding	Sf3a2
ENSMUSG00000074794	772.418	0.598606	1.51425	0.07558	7.92016	2.37212e-15	2.1426e-14	13	80883383	80896042	+	protein_coding	Arrdc3
ENSMUSG00000112368	97.5281	0.598541	1.51418	0.182446	3.28064	0.00103572	0.00315112	12	55275380	55278714	+	unprocessed_pseudogene	Gm49376
ENSMUSG00000041346	1947.28	0.598266	1.5139	0.056325	10.6217	2.36289e-26	3.92607e-25	11	69561757	69580255	-	protein_coding	Wrap53
ENSMUSG00000039568	1454.25	0.598018	1.51364	0.0679741	8.79773	1.39612e-18	1.54889e-17	16	4874777	4880315	-	protein_coding	Ubald1
ENSMUSG00000047604	738.529	0.597667	1.51327	0.0864928	6.91002	4.84584e-12	3.43585e-11	19	41845971	41848132	-	protein_coding	Frat2
ENSMUSG00000096932	106.997	0.597474	1.51307	0.188799	3.1646	0.00155294	0.00458167	13	38960618	38966605	+	lncRNA	5033403F01Rik
ENSMUSG00000046442	60.4744	0.597433	1.51302	0.224199	2.66474	0.0077047	0.0198728	11	87226905	87359023	-	protein_coding	Ppm1e
ENSMUSG00000084771	57.0961	0.596655	1.51221	0.223334	2.67158	0.00754949	0.0195241	X	151291973	151344846	-	lncRNA	A230072E10Rik
ENSMUSG00000033530	702.186	0.596082	1.51161	0.0800931	7.44236	9.89003e-14	8.00842e-13	12	100300769	100520826	-	protein_coding	Ttc7b
ENSMUSG00000054381	1024.48	0.595999	1.51152	0.0747836	7.96965	1.59121e-15	1.4569e-14	7	127372536	127376050	-	protein_coding	Zfp747
ENSMUSG00000029417	154.619	0.5958	1.51131	0.164016	3.63256	0.000280623	0.000928507	5	92321346	92328079	-	protein_coding	Cxcl9
ENSMUSG00000022263	18583.8	0.595513	1.51101	0.0394792	15.0842	2.05676e-51	9.07092e-50	15	27730650	28025848	-	protein_coding	Trio
ENSMUSG00000028890	1957.02	0.595265	1.51075	0.0571841	10.4096	2.24112e-25	3.5688e-24	4	124802103	124849800	+	protein_coding	Mtf1
ENSMUSG00000037465	7683.13	0.595044	1.51052	0.0391226	15.2097	3.04763e-52	1.36659e-50	15	38291462	38300706	-	protein_coding	Klf10
ENSMUSG00000044147	7640.71	0.594838	1.5103	0.0435931	13.6452	2.15497e-42	6.96677e-41	12	69372149	69373783	+	protein_coding	Arf6
ENSMUSG00000027582	3266.05	0.594736	1.5102	0.0662296	8.97992	2.70965e-19	3.1108e-18	2	181364927	181383628	+	protein_coding	Zgpat
ENSMUSG00000097331	85.7669	0.59466	1.51012	0.201522	2.95084	0.00316912	0.00882856	10	127195248	127202643	+	lncRNA	F420014N23Rik
ENSMUSG00000097724	35.7672	0.594598	1.51005	0.253431	2.34619	0.0189662	0.0448201	3	63963632	63968659	+	lncRNA	Gm26850
ENSMUSG00000024150	5895.91	0.59454	1.50999	0.041932	14.1787	1.24198e-45	4.51963e-44	17	87254442	87265935	-	protein_coding	Mcfd2
ENSMUSG00000107552	48.5466	0.594062	1.50949	0.23548	2.52277	0.0116435	0.0289184	6	124492162	124494368	-	lncRNA	Gm44096
ENSMUSG00000059327	88.1886	0.593535	1.50894	0.187171	3.17109	0.00151866	0.00448979	X	99975605	100400762	+	protein_coding	Eda
ENSMUSG00000020135	2232.47	0.593226	1.50862	0.0772581	7.67849	1.60969e-14	1.38063e-13	10	80295976	80318263	+	protein_coding	Apc2
ENSMUSG00000028145	556.541	0.593102	1.50849	0.096822	6.12569	9.02924e-10	5.35656e-09	3	94310088	94332540	+	protein_coding	Them4
ENSMUSG00000051557	414.726	0.592766	1.50814	0.107391	5.5197	3.39569e-08	1.73129e-07	4	155887878	155891781	-	protein_coding	Pusl1
ENSMUSG00000004994	841.273	0.592665	1.50803	0.0775733	7.64006	2.17112e-14	1.84739e-13	8	84257794	84270380	-	protein_coding	Ccdc130
ENSMUSG00000022401	2689.35	0.592611	1.50797	0.0481831	12.2991	9.1533e-35	2.21937e-33	15	81400137	81457482	+	protein_coding	Xpnpep3
ENSMUSG00000031712	663.149	0.592602	1.50796	0.0839127	7.06212	1.63981e-12	1.20907e-11	8	82331631	82403222	-	protein_coding	Il15
ENSMUSG00000029456	223.248	0.59236	1.50771	0.127563	4.64366	3.42288e-06	1.43014e-05	5	121621025	121660514	-	protein_coding	Acad10
ENSMUSG00000085642	132.169	0.592312	1.50766	0.170153	3.48105	0.00049945	0.00159708	12	20874124	20921262	-	transcribed_unprocessed_pseudogene	3110053B16Rik
ENSMUSG00000029345	4609.17	0.592284	1.50763	0.0571775	10.3587	3.82133e-25	5.97421e-24	5	112326357	112338073	+	protein_coding	Tfip11
ENSMUSG00000014177	1695.38	0.592165	1.50751	0.0595283	9.94763	2.58262e-23	3.69533e-22	11	62879454	62916780	+	protein_coding	Tvp23b
ENSMUSG00000045790	1288.52	0.591561	1.50688	0.0618231	9.56859	1.0837e-21	1.42853e-20	5	52374650	52471521	-	protein_coding	Ccdc149
ENSMUSG00000042377	3199.89	0.590864	1.50615	0.0528472	11.1806	5.07329e-29	9.51363e-28	11	61684090	61709951	+	protein_coding	Fam83g
ENSMUSG00000031227	51.9712	0.590765	1.50604	0.231588	2.55093	0.0107435	0.0269393	X	105120377	105123927	+	protein_coding	Magee1
ENSMUSG00000004054	10225.7	0.589177	1.50439	0.122708	4.80147	1.57508e-06	6.83131e-06	19	5688741	5702865	+	protein_coding	Map3k11
ENSMUSG00000062470	74.7437	0.58905	1.50426	0.208849	2.82046	0.00479552	0.0129097	9	20607457	20617271	+	lncRNA	Fbxl12os
ENSMUSG00000050503	82.3488	0.588975	1.50418	0.214762	2.74245	0.00609826	0.0160538	9	66508374	66514609	-	protein_coding	Fbxl22
ENSMUSG00000034449	418.146	0.588813	1.50401	0.105762	5.56735	2.5864e-08	1.33551e-07	11	84820855	84828994	-	protein_coding	Dhrs11
ENSMUSG00000027580	11454.7	0.588713	1.5039	0.0385932	15.2543	1.5409e-52	6.98258e-51	2	181227614	181242027	-	protein_coding	Helz2
ENSMUSG00000021835	6559.28	0.588624	1.50381	0.043988	13.3815	7.75922e-41	2.37927e-39	14	46383519	46390669	-	protein_coding	Bmp4
ENSMUSG00000016496	371.642	0.588617	1.5038	0.10493	5.60961	2.02782e-08	1.05907e-07	19	29367454	29388095	+	protein_coding	Cd274
ENSMUSG00000053317	2902.05	0.58857	1.50376	0.0506563	11.6189	3.30467e-31	6.83708e-30	4	47474657	47483242	+	protein_coding	Sec61b
ENSMUSG00000051316	1193.61	0.588286	1.50346	0.065104	9.0361	1.6236e-19	1.89337e-18	18	37640490	37644204	-	protein_coding	Taf7
ENSMUSG00000039477	9556.63	0.588061	1.50322	0.117367	5.01045	5.43018e-07	2.47166e-06	5	142724660	142817662	-	protein_coding	Tnrc18
ENSMUSG00000055202	3.06728	0.587839	1.50299	0.236403	2.4866	0.0128971	0.0316527	17	32795675	32809931	-	protein_coding	Zfp811
ENSMUSG00000008435	1160.11	0.587545	1.50269	0.06779	8.66713	4.43145e-18	4.76348e-17	7	4424769	4445649	-	protein_coding	Rdh13
ENSMUSG00000004896	1596.92	0.587201	1.50233	0.0592323	9.91353	3.63565e-23	5.1744e-22	3	87922600	87930717	-	protein_coding	Rrnad1
ENSMUSG00000015533	5878	0.586937	1.50205	0.0448733	13.0799	4.29279e-39	1.2301e-37	13	114833080	114932100	-	protein_coding	Itga2
ENSMUSG00000006215	3110.83	0.586685	1.50179	0.0659579	8.89484	5.85032e-19	6.6137e-18	4	141444653	141467930	+	protein_coding	Zbtb17
ENSMUSG00000043251	77.5184	0.586565	1.50167	0.1964	2.98658	0.00282117	0.00793972	8	105289923	105296101	-	protein_coding	Exoc3l
ENSMUSG00000070997	53.9319	0.586556	1.50166	0.224215	2.61605	0.00889547	0.0226485	4	45011686	45015406	+	lncRNA	1700055D18Rik
ENSMUSG00000034032	3038.02	0.586254	1.50134	0.0609479	9.61894	6.65104e-22	8.88099e-21	2	119763303	119787537	-	protein_coding	Rpap1
ENSMUSG00000029681	3853.58	0.586253	1.50134	0.0471513	12.4334	1.72047e-35	4.31811e-34	5	135168282	135181855	+	protein_coding	Bcl7b
ENSMUSG00000037331	13656.4	0.585925	1.501	0.0366649	15.9806	1.74596e-57	9.42644e-56	11	58009063	58062034	+	protein_coding	Larp1
ENSMUSG00000035640	725.065	0.585906	1.50098	0.106694	5.49148	3.98573e-08	2.01915e-07	10	80130450	80140835	-	protein_coding	Cbarp
ENSMUSG00000029407	4851.7	0.585902	1.50098	0.0477611	12.2673	1.35638e-34	3.26659e-33	5	92137937	92202798	+	protein_coding	Uso1
ENSMUSG00000040482	1769.14	0.585876	1.50095	0.0683231	8.57508	9.90165e-18	1.04445e-16	17	34837018	34839233	+	protein_coding	Dxo
ENSMUSG00000028532	2540.86	0.585472	1.50053	0.0488423	11.987	4.15746e-33	9.35057e-32	4	100776674	101029220	+	protein_coding	Cachd1
ENSMUSG00000032557	3872.88	0.585355	1.50041	0.047873	12.2272	2.22359e-34	5.31331e-33	9	104046598	104063134	-	protein_coding	Uba5
ENSMUSG00000024042	11171.3	0.585355	1.50041	0.054778	10.686	1.18429e-26	1.99717e-25	17	31844249	31855804	-	protein_coding	Sik1
ENSMUSG00000027722	4231.95	0.584969	1.50001	0.0492883	11.8683	1.72908e-32	3.78173e-31	3	37419895	37579096	+	protein_coding	Spata5
ENSMUSG00000027422	17672	0.584321	1.49933	0.0374576	15.5996	7.33064e-55	3.57102e-53	2	143947394	144011263	-	protein_coding	Rrbp1
ENSMUSG00000040483	1547.95	0.58412	1.49912	0.0692164	8.43905	3.19934e-17	3.26702e-16	11	72301628	72313733	+	protein_coding	Xaf1
ENSMUSG00000067370	48.4154	0.584119	1.49912	0.241698	2.41673	0.0156608	0.0377288	17	33949908	33951488	-	protein_coding	B3galt4
ENSMUSG00000034154	5682.56	0.583969	1.49897	0.04434	13.1702	1.30168e-39	3.83245e-38	2	119373041	119477687	-	protein_coding	Ino80
ENSMUSG00000087331	58.2741	0.583765	1.49876	0.221933	2.63037	0.00852923	0.0218105	15	89071195	89075852	-	lncRNA	1810021B22Rik
ENSMUSG00000033327	1047.13	0.58356	1.49854	0.0846064	6.89735	5.2983e-12	3.74798e-11	17	34660456	34719815	+	protein_coding	Tnxb
ENSMUSG00000025316	3005.89	0.583496	1.49848	0.057496	10.1485	3.36602e-24	5.0172e-23	8	121949749	122029258	+	protein_coding	Banp
ENSMUSG00000026958	2476.13	0.58314	1.49811	0.0509141	11.4534	2.26084e-30	4.49525e-29	2	25352275	25356359	-	protein_coding	Dpp7
ENSMUSG00000020010	251.936	0.582761	1.49771	0.134134	4.34463	1.39511e-05	5.41327e-05	10	23851461	23869843	+	protein_coding	Vnn3
ENSMUSG00000023951	11237.2	0.582703	1.49765	0.0480377	12.1301	7.31401e-34	1.70958e-32	17	46016992	46032369	-	protein_coding	Vegfa
ENSMUSG00000007892	32204.4	0.582458	1.4974	0.138405	4.20834	2.57249e-05	9.68194e-05	9	61913283	61914542	-	protein_coding	Rplp1
ENSMUSG00000032042	6890.8	0.582407	1.49735	0.0389636	14.9475	1.61783e-50	6.79933e-49	9	35200174	35247973	+	protein_coding	Srpr
ENSMUSG00000045690	392.209	0.582222	1.49715	0.107118	5.43535	5.46886e-08	2.73494e-07	12	75630595	75669537	-	protein_coding	Wdr89
ENSMUSG00000017868	41.7082	0.582096	1.49702	0.243324	2.39227	0.0167447	0.0401012	2	162987329	163014127	+	protein_coding	Sgk2
ENSMUSG00000037722	2587.24	0.582014	1.49694	0.0606175	9.60141	7.88579e-22	1.04465e-20	14	45376333	45404913	-	protein_coding	Gnpnat1
ENSMUSG00000030498	705.856	0.582012	1.49694	0.081386	7.15126	8.59852e-13	6.46215e-12	7	51862014	51994975	+	protein_coding	Gas2
ENSMUSG00000106981	178.313	0.581354	1.49625	0.14565	3.99144	6.56731e-05	0.000235864	5	53281809	53283509	+	lncRNA	Gm45495
ENSMUSG00000032127	3966.46	0.58113	1.49602	0.047215	12.3082	8.18773e-35	1.98975e-33	9	44347748	44361670	-	protein_coding	Vps11
ENSMUSG00000020528	1532.41	0.580854	1.49573	0.0646148	8.98948	2.48392e-19	2.85777e-18	11	61729649	61762088	-	protein_coding	Prpsap2
ENSMUSG00000045817	3970.76	0.580741	1.49562	0.0520429	11.1589	6.48059e-29	1.20787e-27	17	84183930	84187947	-	protein_coding	Zfp36l2
ENSMUSG00000085894	106.652	0.580423	1.49529	0.181966	3.18974	0.00142402	0.00422689	1	39547569	39552002	-	lncRNA	Gm15832
ENSMUSG00000035762	2495.43	0.580287	1.49515	0.0550749	10.5363	5.87482e-26	9.61228e-25	13	84222295	84296141	+	protein_coding	Tmem161b
ENSMUSG00000031608	230.613	0.579725	1.49456	0.144328	4.01672	5.90134e-05	0.000213088	8	57523827	57653032	-	protein_coding	Galnt7
ENSMUSG00000022947	100.429	0.578868	1.49368	0.178702	3.23929	0.00119826	0.00360217	16	93683214	93690990	+	protein_coding	Cbr3
ENSMUSG00000105941	41.0452	0.578541	1.49334	0.245833	2.35339	0.0186029	0.044025	3	89912915	89914053	+	lncRNA	Gm42809
ENSMUSG00000001506	87.4158	0.578356	1.49315	0.1909	3.02962	0.00244859	0.00696895	11	94936223	94953042	+	protein_coding	Col1a1
ENSMUSG00000075297	52.692	0.577835	1.49261	0.231641	2.49453	0.0126125	0.0310232	10	22158585	22288849	+	protein_coding	H60b
ENSMUSG00000029328	14266.9	0.576635	1.49137	0.0359717	16.0302	7.85865e-58	4.28606e-56	5	100033576	100039664	-	protein_coding	Hnrnpdl
ENSMUSG00000037692	1368.22	0.576618	1.49135	0.0888417	6.49039	8.56124e-11	5.51718e-10	4	133011259	133078110	+	protein_coding	Ahdc1
ENSMUSG00000038046	1003.27	0.576574	1.4913	0.0697312	8.26852	1.35632e-16	1.32806e-15	11	76243714	76250619	+	protein_coding	Mrm3
ENSMUSG00000085667	136.275	0.5765	1.49123	0.167661	3.43848	0.000584981	0.00185043	4	131899477	131920029	-	lncRNA	Gm12992
ENSMUSG00000021701	37760.4	0.576402	1.49113	0.0336343	17.1373	7.81629e-66	5.25186e-64	13	110395045	110400844	+	protein_coding	Plk2
ENSMUSG00000118376	926.201	0.576046	1.49076	0.072034	7.99686	1.27627e-15	1.17608e-14	18	66504177	66511745	+	lncRNA	Gm9926
ENSMUSG00000042659	851.095	0.575936	1.49064	0.0769896	7.4807	7.39267e-14	6.04327e-13	7	68736994	68749241	-	protein_coding	Arrdc4
ENSMUSG00000057788	3570.03	0.575798	1.4905	0.056496	10.1918	2.15631e-24	3.25252e-23	8	70292865	70302489	-	protein_coding	Ddx49
ENSMUSG00000079009	313.828	0.575797	1.4905	0.112797	5.10474	3.31256e-07	1.54016e-06	2	150181754	150193279	+	protein_coding	Gm14139
ENSMUSG00000086938	53.1632	0.57566	1.49036	0.229615	2.50707	0.0121737	0.0300405	19	5406739	5422847	+	lncRNA	4930481A15Rik
ENSMUSG00000072812	5503.09	0.575275	1.48996	0.0464968	12.3724	3.68823e-35	9.12857e-34	12	112772193	112802657	-	protein_coding	Ahnak2
ENSMUSG00000094281	69.1968	0.575237	1.48992	0.206245	2.7891	0.00528552	0.0140925	19	6044690	6044822	-	processed_pseudogene	Gm8034
ENSMUSG00000048406	164.581	0.575064	1.48974	0.155586	3.69611	0.000218928	0.000732172	4	141546188	141547892	+	pseudogene	B330016D10Rik
ENSMUSG00000001627	16442.2	0.574726	1.48939	0.0422408	13.6059	3.6925e-42	1.18304e-40	12	40201566	40248504	-	protein_coding	Ifrd1
ENSMUSG00000029036	2317.03	0.574709	1.48938	0.0675475	8.50821	1.76633e-17	1.82985e-16	4	155740640	155761093	-	protein_coding	Atad3a
ENSMUSG00000022844	2286.42	0.574589	1.48925	0.0529857	10.8442	2.12397e-27	3.71634e-26	16	35397311	35490873	-	protein_coding	Pdia5
ENSMUSG00000106680	145.384	0.574393	1.48905	0.151941	3.78038	0.00015659	0.000534452	5	32713071	32713988	-	TEC	Gm43852
ENSMUSG00000002910	320.399	0.574179	1.48883	0.111018	5.17192	2.31695e-07	1.09362e-06	8	70835128	70839720	-	protein_coding	Arrdc2
ENSMUSG00000105096	80.9457	0.574162	1.48881	0.210531	2.72721	0.00638717	0.0167568	5	105215698	105239533	-	protein_coding	Gbp10
ENSMUSG00000031538	13743.2	0.573853	1.48849	0.0357436	16.0547	5.29856e-58	2.90459e-56	8	22757726	22782844	+	protein_coding	Plat
ENSMUSG00000068290	4061.12	0.573708	1.48834	0.0513077	11.1817	5.01081e-29	9.4047e-28	2	130653959	130664659	-	protein_coding	Ddrgk1
ENSMUSG00000037204	2687.14	0.573562	1.48819	0.0640098	8.96053	3.23108e-19	3.6877e-18	15	101284271	101290945	+	protein_coding	Atg101
ENSMUSG00000105006	84.1298	0.573536	1.48817	0.19479	2.94437	0.00323609	0.00900227	5	96996205	96997364	-	lncRNA	Gm9484
ENSMUSG00000019254	2185.5	0.573491	1.48812	0.0718238	7.98469	1.40879e-15	1.29596e-14	7	4481519	4501680	-	protein_coding	Ppp1r12c
ENSMUSG00000053094	14071.6	0.573253	1.48787	0.0351274	16.3193	7.20085e-60	4.19411e-58	5	130217080	130243765	+	protein_coding	Tmem248
ENSMUSG00000097259	102.285	0.573099	1.48772	0.18589	3.08301	0.0020492	0.00592028	15	37007522	37044100	+	lncRNA	Gm26766
ENSMUSG00000022797	21356.9	0.572959	1.48757	0.0560493	10.2224	1.57384e-24	2.38064e-23	16	32608919	32632794	+	protein_coding	Tfrc
ENSMUSG00000044216	2.86936	0.572403	1.487	0.223828	2.55734	0.0105477	0.0264886	15	79483713	79505241	-	protein_coding	Kcnj4
ENSMUSG00000118125	437.595	0.572073	1.48666	0.0983506	5.81667	6.00312e-09	3.31455e-08	19	5728087	5731713	-	protein_coding	Gm50387
ENSMUSG00000087400	78.4745	0.57196	1.48654	0.196205	2.91512	0.00355557	0.00981709	10	24549440	24597108	-	lncRNA	Gm15270
ENSMUSG00000068699	25035.5	0.571883	1.48646	0.0463917	12.3273	6.45896e-35	1.58763e-33	6	29433255	29461883	+	protein_coding	Flnc
ENSMUSG00000023330	1688.12	0.571764	1.48634	0.0600626	9.51947	1.74072e-21	2.26262e-20	2	126152140	126165279	+	protein_coding	Dtwd1
ENSMUSG00000038406	3753.89	0.570982	1.48553	0.0741573	7.69961	1.36481e-14	1.17862e-13	7	45002947	45016363	-	protein_coding	Scaf1
ENSMUSG00000024219	5376.2	0.570807	1.48535	0.0546996	10.4353	1.71077e-25	2.73646e-24	17	27909305	28062775	+	protein_coding	Anks1
ENSMUSG00000028331	557.823	0.570462	1.485	0.0967569	5.89583	3.72806e-09	2.09455e-08	4	46376504	46389437	-	protein_coding	Trmo
ENSMUSG00000110649	111.222	0.570094	1.48462	0.172766	3.2998	0.000967553	0.00295589	8	20001098	20008736	+	unprocessed_pseudogene	Gm40466
ENSMUSG00000022052	1896.09	0.5698	1.48432	0.0548761	10.3834	2.95095e-25	4.65763e-24	14	67014055	67072444	-	protein_coding	Ppp2r2a
ENSMUSG00000000976	3859.34	0.569473	1.48398	0.0485311	11.7342	8.51329e-32	1.80132e-30	11	83753695	83783754	+	protein_coding	Heatr6
ENSMUSG00000040618	4586.99	0.569335	1.48384	0.0499417	11.4	4.18213e-30	8.19377e-29	14	55540265	55551242	+	protein_coding	Pck2
ENSMUSG00000107838	247.067	0.569168	1.48367	0.130905	4.34794	1.37419e-05	5.33595e-05	6	133110473	133112301	+	TEC	Gm45769
ENSMUSG00000046169	1723.25	0.568902	1.48339	0.0600518	9.47351	2.70593e-21	3.47298e-20	13	104287834	104496695	+	protein_coding	Adamts6
ENSMUSG00000117768	92.4799	0.568533	1.48301	0.186367	3.05061	0.0022838	0.00653552	19	53390788	53391795	+	lncRNA	8030456M14Rik
ENSMUSG00000038591	2.93243	0.567318	1.48177	0.234161	2.42277	0.0154029	0.0371743	15	54410773	54466358	+	protein_coding	Colec10
ENSMUSG00000116802	1081.27	0.567215	1.48166	0.0724646	7.82748	4.97765e-15	4.41237e-14	17	17234871	17266063	+	lncRNA	Gm5165
ENSMUSG00000111088	121.209	0.567212	1.48166	0.173523	3.2688	0.00108005	0.00327714	9	44378632	44379450	-	TEC	9430081H08Rik
ENSMUSG00000074182	2653.84	0.566745	1.48118	0.0512458	11.0593	1.97568e-28	3.61629e-27	3	145576204	145604795	+	protein_coding	Znhit6
ENSMUSG00000029127	996.307	0.56652	1.48095	0.0743967	7.61485	2.63998e-14	2.22864e-13	5	38189734	38220457	-	protein_coding	Zbtb49
ENSMUSG00000034071	112.942	0.566496	1.48092	0.174477	3.24682	0.00116703	0.00351716	7	12415152	12422751	-	protein_coding	Zfp551
ENSMUSG00000045176	545.976	0.566417	1.48084	0.0934671	6.06007	1.36064e-09	7.94658e-09	11	69059716	69061578	+	protein_coding	Borcs6
ENSMUSG00000112742	54.5158	0.565972	1.48038	0.227428	2.48857	0.0128257	0.0315007	10	130542346	130571793	+	lncRNA	Gm31793
ENSMUSG00000029556	2775.55	0.565895	1.48031	0.0816809	6.92812	4.26474e-12	3.04194e-11	5	114948979	114971094	-	protein_coding	Hnf1a
ENSMUSG00000071256	1341.39	0.565705	1.48011	0.0785684	7.20016	6.01412e-13	4.58132e-12	17	23556766	23564238	-	protein_coding	Zfp213
ENSMUSG00000022791	10749	0.565679	1.48008	0.0673026	8.40501	4.27816e-17	4.33356e-16	16	32643873	32683493	+	protein_coding	Tnk2
ENSMUSG00000068856	1789.6	0.565479	1.47988	0.073529	7.69055	1.46501e-14	1.26058e-13	3	96172331	96177564	+	protein_coding	Sf3b4
ENSMUSG00000059939	776.913	0.565251	1.47964	0.0782247	7.22598	4.97498e-13	3.81243e-12	4	156109981	156127265	+	protein_coding	9430015G10Rik
ENSMUSG00000046056	80.5168	0.565011	1.4794	0.20454	2.76235	0.00573872	0.015195	7	30751470	30756134	+	protein_coding	Sbsn
ENSMUSG00000061458	2104.58	0.56466	1.47904	0.0543646	10.3865	2.8551e-25	4.51299e-24	12	17348457	17430095	+	protein_coding	Nol10
ENSMUSG00000024393	16834.1	0.564639	1.47902	0.0626574	9.01153	2.03204e-19	2.35304e-18	17	35149075	35164897	-	protein_coding	Prrc2a
ENSMUSG00000005354	7214.18	0.564507	1.47888	0.0514825	10.965	5.6278e-28	1.01281e-26	15	77915046	77929006	-	protein_coding	Txn2
ENSMUSG00000025226	385.655	0.564294	1.47866	0.117294	4.81095	1.50213e-06	6.5387e-06	19	46328183	46330446	+	protein_coding	Fbxl15
ENSMUSG00000118398	2.66057	0.564285	1.47865	0.222977	2.53068	0.0113841	0.0283597	13	49750464	49752616	+	processed_pseudogene	AC125070.1
ENSMUSG00000002660	4289.27	0.564246	1.47861	0.0584939	9.64624	5.09904e-22	6.86082e-21	17	56990304	56996188	+	protein_coding	Clpp
ENSMUSG00000021692	1790.39	0.56422	1.47859	0.0577264	9.77404	1.45529e-22	2.01633e-21	13	106947126	106960224	+	protein_coding	Dimt1
ENSMUSG00000020910	858.822	0.564076	1.47844	0.0754716	7.47401	7.77884e-14	6.34927e-13	11	67037904	67052594	-	protein_coding	Adprm
ENSMUSG00000050846	4252.2	0.56381	1.47817	0.0439691	12.8229	1.22088e-37	3.32507e-36	15	75940951	75949400	+	protein_coding	Zfp623
ENSMUSG00000030741	2471.18	0.563613	1.47797	0.0785062	7.17921	7.01155e-13	5.30444e-12	7	126370059	126377450	-	protein_coding	Spns1
ENSMUSG00000034928	5191.07	0.563556	1.47791	0.0567324	9.93358	2.97371e-23	4.24641e-22	13	54679398	54693907	-	protein_coding	Rnf44
ENSMUSG00000037993	3652.54	0.563528	1.47788	0.0492502	11.4421	2.57427e-30	5.10425e-29	8	109548010	109565861	-	protein_coding	Dhx38
ENSMUSG00000064145	5318.89	0.563487	1.47784	0.0419225	13.4411	3.47051e-41	1.07651e-39	9	108602941	108649386	-	protein_coding	Arih2
ENSMUSG00000000811	743.836	0.563101	1.47744	0.0784354	7.17917	7.01352e-13	5.30444e-12	6	89643987	89675529	+	protein_coding	Txnrd3
ENSMUSG00000022983	1733.86	0.562781	1.47711	0.0643876	8.74052	2.32034e-18	2.54395e-17	16	90225679	90284503	-	protein_coding	Scaf4
ENSMUSG00000013415	5931.3	0.562321	1.47664	0.0444263	12.6574	1.01831e-36	2.66177e-35	11	95957162	96005940	-	protein_coding	Igf2bp1
ENSMUSG00000038214	1426.53	0.561999	1.47631	0.0614854	9.14036	6.22445e-20	7.44088e-19	10	43478830	43515396	+	protein_coding	Bend3
ENSMUSG00000056687	74.3774	0.561997	1.47631	0.207878	2.7035	0.00686143	0.0179089	11	109352834	109363654	-	lncRNA	Gm11696
ENSMUSG00000025337	9677.53	0.561652	1.47596	0.0360472	15.581	9.79879e-55	4.76252e-53	5	130245730	130255530	-	protein_coding	Sbds
ENSMUSG00000078671	8110.5	0.561638	1.47594	0.0427604	13.1345	2.08759e-39	6.0558e-38	7	73426637	73541830	-	protein_coding	Chd2
ENSMUSG00000020718	548.712	0.561528	1.47583	0.100684	5.57712	2.4454e-08	1.26605e-07	11	106768252	106779537	-	protein_coding	Polg2
ENSMUSG00000020034	677.071	0.561306	1.4756	0.0885459	6.33915	2.3103e-10	1.43908e-09	10	84576625	84614359	+	protein_coding	Tcp11l2
ENSMUSG00000075284	692.909	0.560871	1.47516	0.0844859	6.63863	3.16607e-11	2.11143e-10	2	73429609	73529734	-	protein_coding	Wipf1
ENSMUSG00000096780	184.943	0.560804	1.47509	0.145316	3.8592	0.000113759	0.000396086	17	6438523	6467022	-	transcribed_unprocessed_pseudogene	Tmem181b-ps
ENSMUSG00000029467	29762.8	0.5601	1.47437	0.0375224	14.9271	2.19642e-50	9.14137e-49	5	122453512	122502225	-	protein_coding	Atp2a2
ENSMUSG00000035227	8156.7	0.559651	1.47391	0.0416003	13.453	2.95442e-41	9.19086e-40	7	99837568	99863462	-	protein_coding	Spcs2
ENSMUSG00000071477	2825.09	0.559521	1.47378	0.0658974	8.4908	2.05226e-17	2.11315e-16	6	48024187	48048911	-	protein_coding	Zfp777
ENSMUSG00000085054	172.127	0.559466	1.47372	0.143012	3.91202	9.15284e-05	0.000322403	1	58505147	58523230	+	lncRNA	Gm15834
ENSMUSG00000031916	2585.56	0.559375	1.47363	0.0523099	10.6935	1.09191e-26	1.84283e-25	8	107046288	107056689	-	protein_coding	Cog8
ENSMUSG00000034751	1327.71	0.559095	1.47334	0.0654245	8.54565	1.2782e-17	1.33709e-16	13	102732485	103334497	-	protein_coding	Mast4
ENSMUSG00000112950	3.04066	0.558589	1.47283	0.234595	2.38107	0.0172622	0.0411842	12	70675846	70681850	-	lncRNA	Gm32369
ENSMUSG00000055866	1631.32	0.558529	1.47277	0.0671703	8.31512	9.16588e-17	9.09965e-16	1	91415981	91459324	-	protein_coding	Per2
ENSMUSG00000070327	28395.6	0.55851	1.47275	0.0495869	11.2633	1.9924e-29	3.80276e-28	11	119393099	119487418	+	protein_coding	Rnf213
ENSMUSG00000026934	3.06334	0.558303	1.47254	0.234335	2.38249	0.0171958	0.0410577	2	26200211	26208289	-	protein_coding	Lhx3
ENSMUSG00000057342	1905.97	0.558166	1.4724	0.0805686	6.92784	4.27306e-12	3.04687e-11	7	45709466	45718002	-	protein_coding	Sphk2
ENSMUSG00000016494	52.8176	0.558128	1.47236	0.234777	2.37727	0.0174414	0.0415498	1	194938818	194961279	+	protein_coding	Cd34
ENSMUSG00000046010	2183.7	0.557973	1.4722	0.0541701	10.3004	7.01793e-25	1.0814e-23	11	82764344	82765935	+	protein_coding	Zfp830
ENSMUSG00000051319	590.833	0.557729	1.47195	0.107916	5.16819	2.3637e-07	1.11398e-06	2	127791387	127792488	-	protein_coding	Mtln
ENSMUSG00000001674	4411.16	0.557411	1.47163	0.0440884	12.643	1.22241e-36	3.17976e-35	1	121553834	121567989	-	protein_coding	Ddx18
ENSMUSG00000028840	946.16	0.55705	1.47126	0.0697217	7.98962	1.35352e-15	1.24566e-14	4	134243288	134245592	-	protein_coding	Zfp593
ENSMUSG00000021565	101.181	0.556884	1.47109	0.187202	2.97477	0.00293205	0.00822217	13	73679744	73704865	-	protein_coding	Slc6a19
ENSMUSG00000048495	1625.91	0.556805	1.47101	0.0643334	8.655	4.92902e-18	5.28771e-17	1	57388236	57407101	-	protein_coding	Tyw5
ENSMUSG00000063406	5496.86	0.556468	1.47066	0.0543761	10.2337	1.40087e-24	2.12349e-23	5	108106365	108132620	-	protein_coding	Tmed5
ENSMUSG00000072568	8063.16	0.55629	1.47048	0.0390408	14.2489	4.55131e-46	1.66757e-44	15	60818993	60853778	-	protein_coding	Lratd2
ENSMUSG00000084910	98.2875	0.55627	1.47046	0.1876	2.96519	0.00302501	0.00846338	4	72201347	72215352	+	lncRNA	C630043F03Rik
ENSMUSG00000091144	89.1644	0.556021	1.47021	0.193979	2.8664	0.00415175	0.0112872	14	59380832	59395381	-	protein_coding	Phf11c
ENSMUSG00000022914	7453.24	0.555851	1.47004	0.0440161	12.6283	1.47361e-36	3.82388e-35	16	95992091	96082526	-	protein_coding	Brwd1
ENSMUSG00000054836	619.977	0.555637	1.46982	0.0840409	6.61151	3.80413e-11	2.52439e-10	9	110305172	110322102	+	protein_coding	Elp6
ENSMUSG00000027932	171.328	0.555374	1.46955	0.178733	3.10728	0.00188818	0.00548912	3	90385238	90389938	-	protein_coding	Slc27a3
ENSMUSG00000029097	1781.08	0.555214	1.46939	0.0592171	9.3759	6.85861e-21	8.63734e-20	5	35556202	35575070	-	protein_coding	Trmt44
ENSMUSG00000109511	4747.84	0.554713	1.46888	0.0501586	11.0592	1.97892e-28	3.61913e-27	7	44816087	44830812	+	protein_coding	Nup62
ENSMUSG00000083567	51.7276	0.554295	1.46845	0.234784	2.36087	0.0182323	0.0432196	2	162898893	162899523	-	processed_pseudogene	Gm11451
ENSMUSG00000024359	60017.6	0.553894	1.46804	0.0375889	14.7356	3.81004e-49	1.52075e-47	18	34937413	34954357	-	protein_coding	Hspa9
ENSMUSG00000046652	2.8833	0.553806	1.46795	0.23229	2.38411	0.0171204	0.0409004	6	42400237	42401119	+	protein_coding	Tas2r143
ENSMUSG00000112110	64.3918	0.553473	1.46761	0.217259	2.54753	0.0108487	0.0271681	10	82178234	82201488	+	lncRNA	Gm15608
ENSMUSG00000060601	3386.88	0.553118	1.46725	0.133219	4.15195	3.29659e-05	0.000122629	7	44549615	44553951	-	protein_coding	Nr1h2
ENSMUSG00000040124	1832.76	0.55307	1.4672	0.0575113	9.61672	6.79656e-22	9.05392e-21	1	163384907	163403669	-	protein_coding	Gorab
ENSMUSG00000074151	83.6136	0.552985	1.46712	0.194032	2.84997	0.00437234	0.0118404	8	94434355	94527272	+	protein_coding	Nlrc5
ENSMUSG00000078768	497.974	0.552787	1.46692	0.0924316	5.9805	2.22458e-09	1.27423e-08	7	30077336	30090527	-	protein_coding	Zfp566
ENSMUSG00000024270	2261.2	0.552147	1.46627	0.055277	9.98872	1.70771e-23	2.46319e-22	18	24579880	24603817	-	protein_coding	Slc39a6
ENSMUSG00000020329	3366.74	0.551991	1.46611	0.0807435	6.83635	8.12346e-12	5.66976e-11	10	79736122	79746581	-	protein_coding	Polrmt
ENSMUSG00000030895	344.885	0.551975	1.46609	0.109445	5.0434	4.57322e-07	2.09808e-06	7	105591612	105600137	-	protein_coding	Hpx
ENSMUSG00000030588	1563.65	0.551924	1.46604	0.0792552	6.96388	3.31026e-12	2.38094e-11	7	29238328	29247597	+	protein_coding	Yif1b
ENSMUSG00000042747	9566.86	0.551262	1.46537	0.0389544	14.1515	1.8292e-45	6.60052e-44	3	89245965	89249906	+	protein_coding	Krtcap2
ENSMUSG00000026492	1068.09	0.551253	1.46536	0.0665027	8.28918	1.14036e-16	1.12173e-15	1	179528054	179546267	-	protein_coding	Tfb2m
ENSMUSG00000018821	3219.93	0.550983	1.46508	0.0730059	7.54709	4.45076e-14	3.69758e-13	19	42123272	42129059	-	protein_coding	Avpi1
ENSMUSG00000038708	8619.19	0.550819	1.46492	0.0424707	12.9694	1.82502e-38	5.12681e-37	9	118506266	118582519	+	protein_coding	Golga4
ENSMUSG00000039637	1383.96	0.55067	1.46477	0.0654769	8.41015	4.09485e-17	4.15573e-16	16	4626132	4679777	-	protein_coding	Coro7
ENSMUSG00000000538	5487.06	0.550554	1.46465	0.0424861	12.9585	2.10429e-38	5.88816e-37	11	60226713	60352905	-	protein_coding	Tom1l2
ENSMUSG00000024240	2745.08	0.550468	1.46456	0.0524431	10.4965	8.96586e-26	1.45256e-24	18	6435950	6516108	-	protein_coding	Epc1
ENSMUSG00000029725	1074.56	0.550324	1.46441	0.180701	3.04549	0.00232299	0.00663615	5	137778848	137780110	+	protein_coding	Ppp1r35
ENSMUSG00000042308	829.69	0.549715	1.4638	0.0764258	7.1928	6.34775e-13	4.82474e-12	7	127776669	127800122	+	protein_coding	Setd1a
ENSMUSG00000029594	6154.95	0.549475	1.46355	0.0423483	12.9751	1.6932e-38	4.76274e-37	5	120116464	120198981	+	protein_coding	Rbm19
ENSMUSG00000052673	67.4036	0.549157	1.46323	0.224646	2.44455	0.0145034	0.0352177	12	69370483	69372468	-	lncRNA	Gm9887
ENSMUSG00000109198	99.6954	0.548976	1.46305	0.180539	3.04077	0.00235974	0.00673753	7	44894304	44898099	-	TEC	D7Bwg0826e
ENSMUSG00000052253	5570.48	0.548974	1.46304	0.0399565	13.7393	5.90454e-43	1.95306e-41	15	25984365	25998481	+	protein_coding	Zfp622
ENSMUSG00000029179	2683.19	0.548833	1.4629	0.0521754	10.519	7.0611e-26	1.14744e-24	5	52775408	52824665	+	protein_coding	Zcchc4
ENSMUSG00000097392	1014.22	0.548161	1.46222	0.0714274	7.67438	1.6622e-14	1.4234e-13	5	104525734	104554207	+	lncRNA	D930016D06Rik
ENSMUSG00000020868	919.561	0.547856	1.46191	0.0871388	6.28716	3.23327e-10	1.99143e-09	11	94663850	94677515	-	protein_coding	Xylt2
ENSMUSG00000022521	7058.92	0.547699	1.46175	0.0395092	13.8626	1.06771e-43	3.64996e-42	16	4081327	4213997	-	protein_coding	Crebbp
ENSMUSG00000020549	2669.34	0.547564	1.46162	0.0477764	11.461	2.07156e-30	4.12657e-29	11	64979037	65002069	+	protein_coding	Elac2
ENSMUSG00000041057	16539.5	0.547117	1.46116	0.0375106	14.5857	3.4655e-48	1.35054e-46	17	71615894	71659031	+	protein_coding	Wdr43
ENSMUSG00000037526	1478.93	0.546633	1.46067	0.0625391	8.74067	2.31732e-18	2.54193e-17	14	47540892	47570649	-	protein_coding	Atg14
ENSMUSG00000023206	214.935	0.546555	1.46059	0.133652	4.0894	4.3249e-05	0.000158787	2	11705289	11734317	+	protein_coding	Il15ra
ENSMUSG00000044916	71.6395	0.54648	1.46052	0.204923	2.66676	0.00765853	0.0197632	2	92382537	92385708	+	protein_coding	1700029I15Rik
ENSMUSG00000036006	2749.47	0.546325	1.46036	0.0526596	10.3747	3.23389e-25	5.08922e-24	13	24501524	24733816	+	protein_coding	Ripor2
ENSMUSG00000028278	133.954	0.546066	1.4601	0.159079	3.43266	0.000597693	0.00188785	4	32983036	33022180	+	protein_coding	Rragd
ENSMUSG00000028211	3045.49	0.545917	1.45995	0.0612275	8.91621	4.8253e-19	5.47804e-18	4	11156430	11174379	+	protein_coding	Trp53inp1
ENSMUSG00000021481	2361.62	0.545656	1.45968	0.0505927	10.7853	4.04095e-27	6.97374e-26	13	55105310	55134825	+	protein_coding	Zfp346
ENSMUSG00000035678	427.917	0.545601	1.45963	0.105106	5.19097	2.09205e-07	9.91178e-07	17	57105324	57107757	+	protein_coding	Tnfsf9
ENSMUSG00000031862	5889.27	0.545583	1.45961	0.0440033	12.3987	2.65598e-35	6.61958e-34	8	69791162	69807749	+	protein_coding	Atp13a1
ENSMUSG00000020412	4759.19	0.545091	1.45911	0.0460124	11.8466	2.24039e-32	4.8653e-31	11	4637746	4685699	+	protein_coding	Ascc2
ENSMUSG00000038225	1472.54	0.544918	1.45894	0.0656072	8.30576	9.91827e-17	9.80181e-16	8	46575593	46617212	-	protein_coding	Primpol
ENSMUSG00000024339	74.5189	0.544881	1.4589	0.207262	2.62895	0.00856485	0.0218938	17	34203526	34216321	+	protein_coding	Tap2
ENSMUSG00000034793	91.4542	0.544146	1.45816	0.183938	2.95832	0.00309324	0.00864187	11	102189619	102194081	+	protein_coding	G6pc3
ENSMUSG00000040838	147.693	0.544106	1.45812	0.168009	3.23854	0.00120142	0.00361067	11	104685706	105117394	+	protein_coding	Gm11639
ENSMUSG00000105881	361.718	0.543399	1.4574	0.107375	5.06074	4.17622e-07	1.92419e-06	5	123138930	123141569	+	lncRNA	4932422M17Rik
ENSMUSG00000025508	16647.2	0.543283	1.45729	0.15014	3.6185	0.000296311	0.000977398	7	141447369	141451585	+	protein_coding	Rplp2
ENSMUSG00000021140	2001.06	0.543259	1.45726	0.0530266	10.245	1.24591e-24	1.89127e-23	12	81860022	82000924	+	protein_coding	Pcnx
ENSMUSG00000019960	11222.8	0.543	1.457	0.0368182	14.7482	3.16136e-49	1.26655e-47	10	99263230	99267489	+	protein_coding	Dusp6
ENSMUSG00000090210	53.6631	0.542971	1.45697	0.226105	2.40141	0.0163321	0.0392008	3	96645583	96664519	+	protein_coding	Itga10
ENSMUSG00000039834	4948.64	0.542808	1.45681	0.0639858	8.48326	2.18962e-17	2.25311e-16	2	164891881	164911757	-	protein_coding	Zfp335
ENSMUSG00000086859	1003.97	0.542788	1.45679	0.0830412	6.53637	6.3029e-11	4.10378e-10	11	117076007	117078955	+	lncRNA	Snhg20
ENSMUSG00000073448	185.271	0.542603	1.4566	0.156287	3.47184	0.000516904	0.00164846	17	21690179	21691022	+	processed_pseudogene	Gm10509
ENSMUSG00000022701	1713.5	0.542479	1.45647	0.0590873	9.18099	4.27158e-20	5.16105e-19	16	43889799	43964314	+	protein_coding	Ccdc191
ENSMUSG00000029708	3542.07	0.542337	1.45633	0.0455268	11.9125	1.01926e-32	2.2569e-31	6	28416090	28428390	-	protein_coding	Gcc1
ENSMUSG00000116121	62.2119	0.542077	1.45607	0.215836	2.51152	0.0120211	0.0297255	15	79229390	79256674	+	protein_coding	Gm49486
ENSMUSG00000059895	956.419	0.541206	1.45519	0.0877969	6.1643	7.07951e-10	4.22916e-09	15	73723144	73758766	+	protein_coding	Ptp4a3
ENSMUSG00000040390	2325.69	0.540944	1.45492	0.0760214	7.11567	1.1137e-12	8.28858e-12	7	27656374	27674598	-	protein_coding	Map3k10
ENSMUSG00000041629	1892.87	0.540219	1.45419	0.0592438	9.11857	7.61189e-20	9.03396e-19	11	113661318	113684155	-	protein_coding	Fam104a
ENSMUSG00000035632	836.202	0.539765	1.45374	0.0778048	6.93742	3.99321e-12	2.85587e-11	7	3645267	3661109	+	protein_coding	Cnot3
ENSMUSG00000038074	682.808	0.539757	1.45373	0.0941314	5.73408	9.80453e-09	5.31085e-08	6	54577603	54597308	-	protein_coding	Fkbp14
ENSMUSG00000000275	8916.16	0.539601	1.45357	0.0416372	12.9596	2.07358e-38	5.80981e-37	11	88999375	89020293	+	protein_coding	Trim25
ENSMUSG00000029415	6746.19	0.539187	1.45315	0.0409303	13.1733	1.25012e-39	3.69077e-38	5	92284009	92310479	-	protein_coding	Sdad1
ENSMUSG00000019842	1076.2	0.539048	1.45301	0.0704566	7.65079	1.99751e-14	1.70305e-13	10	39612933	39655307	+	protein_coding	Traf3ip2
ENSMUSG00000046463	52.3972	0.538421	1.45238	0.225063	2.39232	0.0167424	0.0401003	10	37139401	37151315	+	lncRNA	5930403N24Rik
ENSMUSG00000034893	4292.82	0.537737	1.45169	0.0476208	11.2921	1.43608e-29	2.75075e-28	14	75702349	75754558	-	protein_coding	Cog3
ENSMUSG00000023988	4115.55	0.537432	1.45139	0.0538264	9.98456	1.78092e-23	2.56707e-22	17	47599330	47611492	-	protein_coding	Bysl
ENSMUSG00000100975	68.2669	0.5371	1.45105	0.21669	2.47866	0.0131877	0.0322973	12	104925500	104926689	-	lncRNA	Gm28875
ENSMUSG00000071645	5388.56	0.536897	1.45085	0.0432462	12.4149	2.1696e-35	5.43896e-34	19	8953846	8966210	+	protein_coding	Tut1
ENSMUSG00000031691	10632	0.53679	1.45074	0.0395087	13.5866	4.80579e-42	1.53513e-40	8	85036914	85057583	+	protein_coding	Tnpo2
ENSMUSG00000026924	14319.4	0.536762	1.45071	0.0336475	15.9525	2.73697e-57	1.45931e-55	2	26409430	26445216	-	protein_coding	Sec16a
ENSMUSG00000024891	171.027	0.536743	1.45069	0.149165	3.59833	0.000320273	0.00105336	19	5023859	5031972	+	protein_coding	Slc29a2
ENSMUSG00000031706	1113.23	0.536538	1.45049	0.0887295	6.0469	1.47663e-09	8.59592e-09	8	84066833	84096992	+	protein_coding	Rfx1
ENSMUSG00000042997	2788.24	0.536527	1.45048	0.0517721	10.3632	3.64421e-25	5.71398e-24	3	53448582	53463332	-	protein_coding	Nhlrc3
ENSMUSG00000010554	6808.6	0.536488	1.45044	0.0435244	12.3261	6.5505e-35	1.60645e-33	11	74770829	74828525	+	protein_coding	Mettl16
ENSMUSG00000001288	623.606	0.536079	1.45003	0.082837	6.47149	9.70394e-11	6.22922e-10	15	102234937	102257517	-	protein_coding	Rarg
ENSMUSG00000096188	14436.8	-0.536216	-1.45016	0.0439893	-12.1897	3.52744e-34	8.32678e-33	8	104348190	104395807	-	protein_coding	Cmtm4
ENSMUSG00000027001	513.158	-0.536405	-1.45035	0.0961783	-5.57719	2.44433e-08	1.26581e-07	2	80617044	80632361	+	protein_coding	Dusp19
ENSMUSG00000097431	783.926	-0.53654	-1.45049	0.0770475	-6.96376	3.31298e-12	2.3821e-11	14	50870323	50880603	+	lncRNA	Gm26782
ENSMUSG00000035877	1702.69	-0.536673	-1.45062	0.06254	-8.58127	9.38329e-18	9.91723e-17	2	160748707	160872998	-	protein_coding	Zhx3
ENSMUSG00000084866	64.2454	-0.536841	-1.45079	0.225985	-2.37556	0.0175222	0.0417089	16	91465024	91470128	+	lncRNA	A930006K02Rik
ENSMUSG00000074715	61.3781	-0.536921	-1.45087	0.228277	-2.35206	0.0186699	0.0441644	13	119623818	119654359	+	protein_coding	Ccl28
ENSMUSG00000030867	3550.58	-0.537458	-1.45141	0.0593768	-9.05165	1.40829e-19	1.64677e-18	7	122159438	122169873	+	protein_coding	Plk1
ENSMUSG00000090110	116.87	-0.537552	-1.45151	0.176846	-3.03966	0.00236844	0.00676056	X	75404845	75416584	-	protein_coding	Cmc4
ENSMUSG00000054626	178.769	-0.537674	-1.45163	0.146693	-3.6653	0.000247048	0.000821985	X	53777117	53797706	-	protein_coding	Xlr
ENSMUSG00000096107	123.258	-0.537691	-1.45165	0.182695	-2.9431	0.00324941	0.00903227	13	3358272	3363862	+	transcribed_unprocessed_pseudogene	Gm16505
ENSMUSG00000021932	1157.28	-0.538516	-1.45248	0.0702659	-7.66398	1.80265e-14	1.54059e-13	14	62292588	62372992	+	protein_coding	Rnaseh2b
ENSMUSG00000019066	909.727	-0.538646	-1.45261	0.0790055	-6.81783	9.24246e-12	6.42357e-11	9	21907490	21918192	-	protein_coding	Rab3d
ENSMUSG00000025323	1127.93	-0.538717	-1.45268	0.0741142	-7.26874	3.62859e-13	2.80675e-12	12	118234932	118301440	-	protein_coding	Sp4
ENSMUSG00000045799	111.996	-0.539003	-1.45297	0.180444	-2.9871	0.00281637	0.00792935	14	8799999	8800335	-	processed_pseudogene	Gm9800
ENSMUSG00000038058	1251.48	-0.539247	-1.45321	0.0657211	-8.20509	2.30423e-16	2.22573e-15	6	54923948	54972612	-	protein_coding	Nod1
ENSMUSG00000035891	5226.23	-0.539562	-1.45353	0.0448918	-12.0192	2.81777e-33	6.3979e-32	15	86139127	86186141	-	protein_coding	Cerk
ENSMUSG00000053128	302.663	-0.539645	-1.45361	0.114703	-4.70472	2.54213e-06	1.07701e-05	9	44095630	44113517	-	protein_coding	Rnf26
ENSMUSG00000047793	574.478	-0.539839	-1.45381	0.0854873	-6.31485	2.70427e-10	1.67621e-09	1	93235840	93301065	+	protein_coding	Sned1
ENSMUSG00000097509	50.0874	-0.540168	-1.45414	0.229763	-2.35098	0.018724	0.0442822	7	35555366	35556935	+	lncRNA	B230322F03Rik
ENSMUSG00000081769	77.0198	-0.540207	-1.45418	0.202536	-2.66721	0.0076483	0.0197415	11	53783417	53859256	-	protein_coding	Gm12216
ENSMUSG00000021262	1793.08	-0.541136	-1.45512	0.0603839	-8.96159	3.20038e-19	3.6546e-18	12	108554719	108688516	+	protein_coding	Evl
ENSMUSG00000102411	235.615	-0.541204	-1.45519	0.128483	-4.21227	2.52812e-05	9.52332e-05	9	72728139	72730888	+	TEC	Gm36936
ENSMUSG00000015880	6416.23	-0.541574	-1.45556	0.0538079	-10.065	7.8918e-24	1.15858e-22	5	45669918	45700546	+	protein_coding	Ncapg
ENSMUSG00000020674	13085.3	-0.541651	-1.45564	0.0376929	-14.3701	7.96778e-47	2.99092e-45	12	29937607	30017658	+	protein_coding	Pxdn
ENSMUSG00000002297	10260.8	-0.541682	-1.45567	0.0483588	-11.2013	4.01755e-29	7.56697e-28	5	8396972	8422716	-	protein_coding	Dbf4
ENSMUSG00000107277	251.352	-0.541927	-1.45592	0.123798	-4.37753	1.20033e-05	4.69487e-05	5	32607019	32611805	-	TEC	Gm10461
ENSMUSG00000042607	142.712	-0.543409	-1.45741	0.15665	-3.46894	0.000522518	0.00166538	6	5383385	5433022	+	protein_coding	Asb4
ENSMUSG00000057440	2358.72	-0.544352	-1.45837	0.0614353	-8.86058	7.96006e-19	8.95622e-18	18	7347958	7626866	-	protein_coding	Mpp7
ENSMUSG00000022098	6088.67	-0.544526	-1.45854	0.0501969	-10.8478	2.04315e-27	3.59252e-26	14	70474557	70520234	-	protein_coding	Bmp1
ENSMUSG00000055184	697.855	-0.544741	-1.45876	0.0848697	-6.41856	1.37572e-10	8.72143e-10	1	131527902	131539872	+	protein_coding	Fam72a
ENSMUSG00000024759	11027.4	-0.545638	-1.45967	0.0565972	-9.64072	5.38114e-22	7.22677e-21	19	7494039	7539674	+	protein_coding	Atl3
ENSMUSG00000031778	1774.87	-0.54568	-1.45971	0.0585695	-9.3168	1.19906e-20	1.49076e-19	8	94772008	94782427	+	protein_coding	Cx3cl1
ENSMUSG00000027864	13758	-0.545728	-1.45976	0.0344425	-15.8446	1.53144e-56	7.89062e-55	3	101040231	101110278	-	protein_coding	Ptgfrn
ENSMUSG00000026004	4954.07	-0.545909	-1.45994	0.0536682	-10.1719	2.64613e-24	3.96901e-23	1	66719247	66817562	-	protein_coding	Kansl1l
ENSMUSG00000006651	499.359	-0.546521	-1.46056	0.0989946	-5.52072	3.37613e-08	1.72172e-07	7	30434981	30445535	-	protein_coding	Aplp1
ENSMUSG00000116010	349.509	-0.546788	-1.46083	0.107799	-5.07229	3.93059e-07	1.8157e-06	15	102004211	102009442	+	lncRNA	Gm36026
ENSMUSG00000022883	1630.83	-0.546908	-1.46095	0.0574069	-9.52688	1.6208e-21	2.11444e-20	16	72308305	73046095	+	protein_coding	Robo1
ENSMUSG00000030096	68618	-0.547246	-1.46129	0.0364849	-14.9992	7.42868e-51	3.20375e-49	6	91684052	91759066	+	protein_coding	Slc6a6
ENSMUSG00000006931	2839.54	-0.547358	-1.46141	0.0536562	-10.2012	1.95823e-24	2.95583e-23	11	100408455	100414836	-	protein_coding	P3h4
ENSMUSG00000020649	7282.29	-0.547394	-1.46144	0.0456247	-11.9978	3.6507e-33	8.22808e-32	12	24708240	24714146	+	protein_coding	Rrm2
ENSMUSG00000030802	3771.89	-0.547851	-1.46191	0.0542733	-10.0943	5.8545e-24	8.6363e-23	7	127904081	127910221	+	protein_coding	Bckdk
ENSMUSG00000106636	84.6485	-0.547867	-1.46192	0.192093	-2.8521	0.00434316	0.0117733	5	123406486	123411864	+	lncRNA	Gm43813
ENSMUSG00000021318	3358.79	-0.548044	-1.4621	0.0541787	-10.1155	4.71711e-24	6.97768e-23	13	15463234	15730026	+	protein_coding	Gli3
ENSMUSG00000041353	867.28	-0.548334	-1.4624	0.0786889	-6.96837	3.20628e-12	2.30925e-11	X	150397772	150459154	-	protein_coding	Tmem29
ENSMUSG00000037960	8793.47	-0.54847	-1.46253	0.0637464	-8.60393	7.70293e-18	8.16138e-17	13	49202949	49216037	-	protein_coding	Card19
ENSMUSG00000078920	819.434	-0.548647	-1.46271	0.0837956	-6.54745	5.85296e-11	3.8236e-10	11	49076586	49096974	+	protein_coding	Ifi47
ENSMUSG00000050627	2520.86	-0.548963	-1.46303	0.0531189	-10.3346	4.91398e-25	7.61579e-24	9	114899340	114933987	-	protein_coding	Gpd1l
ENSMUSG00000041358	64.0941	-0.548991	-1.46306	0.214636	-2.55778	0.0105344	0.0264614	2	112247947	112259291	-	protein_coding	Nutm1
ENSMUSG00000042978	2273.92	-0.549001	-1.46307	0.0594547	-9.23394	2.60851e-20	3.19856e-19	7	126248861	126295016	+	protein_coding	Sbk1
ENSMUSG00000054843	3371.04	-0.549279	-1.46335	0.050645	-10.8457	2.09086e-27	3.66738e-26	19	57611033	58133343	+	protein_coding	Atrnl1
ENSMUSG00000042367	2258.1	-0.549922	-1.46401	0.0560537	-9.81061	1.01351e-22	1.41614e-21	4	127325234	127330844	-	protein_coding	Gjb3
ENSMUSG00000036093	5714.91	-0.550473	-1.46457	0.0573247	-9.60271	7.78674e-22	1.0328e-20	2	52397950	52424901	-	protein_coding	Arl5a
ENSMUSG00000042284	12057.5	-0.550697	-1.46479	0.0500392	-11.0053	3.60325e-28	6.54508e-27	13	114953095	115101964	-	protein_coding	Itga1
ENSMUSG00000050866	128.952	-0.550811	-1.46491	0.162362	-3.39249	0.000692592	0.00216431	7	135511465	135528654	-	protein_coding	Clrn3
ENSMUSG00000060317	85.0893	-0.550978	-1.46508	0.194549	-2.83208	0.00462464	0.0124842	4	49379839	49408151	-	protein_coding	Acnat2
ENSMUSG00000053799	2453.68	-0.551398	-1.4655	0.0530881	-10.3865	2.85733e-25	4.51319e-24	19	37520878	37684059	+	protein_coding	Exoc6
ENSMUSG00000102258	85.6514	-0.551516	-1.46563	0.191129	-2.88557	0.00390702	0.0106897	2	15056712	15059473	+	TEC	Gm38257
ENSMUSG00000048562	355.804	-0.551682	-1.46579	0.114227	-4.8297	1.36737e-06	5.98003e-06	12	118846328	118852576	+	protein_coding	Sp8
ENSMUSG00000037966	6961.98	-0.55192	-1.46604	0.0592622	-9.3132	1.24034e-20	1.5394e-19	13	49187484	49196244	+	protein_coding	Ninj1
ENSMUSG00000031360	1732.64	-0.55218	-1.4663	0.0579899	-9.52201	1.69869e-21	2.21335e-20	X	162901237	163032508	+	protein_coding	Ctps2
ENSMUSG00000006932	67829.2	-0.552215	-1.46634	0.0342903	-16.1041	2.38723e-58	1.3325e-56	9	120929215	120960507	+	protein_coding	Ctnnb1
ENSMUSG00000048644	2130.43	-0.552638	-1.46677	0.0535342	-10.3231	5.54121e-25	8.56929e-24	8	4257659	4259274	-	protein_coding	Ctxn1
ENSMUSG00000074269	438.474	-0.552791	-1.46692	0.0993799	-5.5624	2.66085e-08	1.37229e-07	9	58652849	58743964	-	protein_coding	Rec114
ENSMUSG00000059401	1066.26	-0.553166	-1.4673	0.0716984	-7.71518	1.20814e-14	1.04882e-13	X	71050239	71156056	+	protein_coding	Mamld1
ENSMUSG00000029253	4527.82	-0.553169	-1.46731	0.0508609	-10.8761	1.49818e-27	2.65389e-26	5	86012023	86065583	-	protein_coding	Cenpc1
ENSMUSG00000106432	154.296	-0.554093	-1.46825	0.151554	-3.65607	0.000256116	0.000850967	3	104163923	104167200	-	lncRNA	Gm43259
ENSMUSG00000004105	161.786	-0.554317	-1.46847	0.151384	-3.66166	0.000250587	0.000833112	2	33216068	33247717	+	protein_coding	Angptl2
ENSMUSG00000023345	1217.64	-0.554524	-1.46868	0.0686334	-8.07951	6.50266e-16	6.12112e-15	9	106281060	106350521	+	protein_coding	Poc1a
ENSMUSG00000027801	4737.12	-0.554779	-1.46894	0.0498959	-11.1187	1.01709e-28	1.8842e-27	3	57425313	57441677	+	protein_coding	Tm4sf4
ENSMUSG00000030122	13692.9	-0.554787	-1.46895	0.0519947	-10.6701	1.40527e-26	2.35869e-25	6	124913680	124920103	-	protein_coding	Ptms
ENSMUSG00000037469	2.66739	-0.554894	-1.46906	0.221249	-2.50801	0.0121415	0.0299746	7	28607275	28631332	-	protein_coding	Acp7
ENSMUSG00000030707	47.8647	-0.555036	-1.4692	0.235295	-2.35889	0.0183297	0.0434264	7	126699772	126707787	-	protein_coding	Coro1a
ENSMUSG00000054733	466.684	-0.55507	-1.46924	0.0943814	-5.88114	4.0746e-09	2.28148e-08	14	64122624	64455903	-	protein_coding	Msra
ENSMUSG00000078762	164.642	-0.555426	-1.4696	0.14662	-3.78819	0.000151748	0.000518915	7	30653710	30664994	-	protein_coding	Haus5
ENSMUSG00000021884	68.1261	-0.55544	-1.46962	0.207498	-2.67684	0.00743199	0.0192527	14	31598729	31641286	-	protein_coding	Hacl1
ENSMUSG00000074259	301.335	-0.556367	-1.47056	0.114013	-4.87986	1.06161e-06	4.70525e-06	9	59680143	59718874	+	protein_coding	Gramd2
ENSMUSG00000014158	122.407	-0.556701	-1.4709	0.182237	-3.05482	0.00225196	0.00645042	5	114622151	114658421	-	protein_coding	Trpv4
ENSMUSG00000027550	1615.74	-0.55676	-1.47096	0.0677959	-8.2123	2.16997e-16	2.10078e-15	3	14533787	14572658	+	protein_coding	Lrrcc1
ENSMUSG00000047528	312.431	-0.557178	-1.47139	0.114423	-4.86948	1.11892e-06	4.94698e-06	1	58646902	58695989	-	protein_coding	Flacc1
ENSMUSG00000087230	70.1068	-0.557317	-1.47153	0.208741	-2.6699	0.0075874	0.0196056	1	136181651	136212828	-	protein_coding	Mroh3
ENSMUSG00000036099	4064.77	-0.557522	-1.47174	0.0445104	-12.5257	5.4045e-36	1.37577e-34	10	93939164	94035817	-	protein_coding	Vezt
ENSMUSG00000036764	624.262	-0.557643	-1.47186	0.0867006	-6.43182	1.26086e-10	8.01934e-10	10	63382442	63410576	+	protein_coding	Dnajc12
ENSMUSG00000115856	78.286	-0.55774	-1.47196	0.206462	-2.70142	0.0069044	0.0180079	15	99880198	99881216	+	processed_pseudogene	Gm18095
ENSMUSG00000028698	533.758	-0.557755	-1.47198	0.102209	-5.45701	4.84214e-08	2.43287e-07	4	116221617	116303056	+	protein_coding	Pik3r3
ENSMUSG00000036667	9930	-0.557847	-1.47207	0.0408449	-13.6577	1.81668e-42	5.93578e-41	6	42668001	42710088	-	protein_coding	Tcaf1
ENSMUSG00000043067	2845.21	-0.558141	-1.47237	0.0551599	-10.1186	4.56911e-24	6.7681e-23	9	24411775	24503140	-	protein_coding	Dpy19l1
ENSMUSG00000032908	534.938	-0.558255	-1.47249	0.09697	-5.75698	8.56301e-09	4.66428e-08	1	78310344	78420289	+	protein_coding	Sgpp2
ENSMUSG00000105341	88.4184	-0.558504	-1.47274	0.206251	-2.70789	0.00677123	0.0176929	5	105879582	105881844	+	TEC	Gm43817
ENSMUSG00000030123	6833.62	-0.55857	-1.47281	0.0529277	-10.5534	4.89663e-26	8.04249e-25	6	115954810	115995005	-	protein_coding	Plxnd1
ENSMUSG00000022361	4781.21	-0.558744	-1.47299	0.0483829	-11.5484	7.52322e-31	1.53428e-29	15	58047002	58076541	-	protein_coding	Zhx1
ENSMUSG00000078776	642.411	-0.559362	-1.47362	0.0869723	-6.4315	1.26354e-10	8.03404e-10	7	28129465	28164811	+	protein_coding	9530053A07Rik
ENSMUSG00000066720	141.062	-0.55944	-1.4737	0.159561	-3.50612	0.000454683	0.00146244	17	23682583	23684026	-	protein_coding	Cldn9
ENSMUSG00000038843	11749.8	-0.559807	-1.47407	0.0438684	-12.7611	2.70437e-37	7.27295e-36	19	17326140	17372844	-	protein_coding	Gcnt1
ENSMUSG00000031591	13522.5	-0.559943	-1.47421	0.0434195	-12.8961	4.73319e-38	1.31074e-36	8	41340196	41374773	-	protein_coding	Asah1
ENSMUSG00000097313	133.681	-0.56026	-1.47453	0.157736	-3.55188	0.000382488	0.00124385	16	29907518	29946754	-	lncRNA	Gm26569
ENSMUSG00000096967	170.587	-0.560584	-1.47487	0.145261	-3.85916	0.000113778	0.00039609	15	68334714	68337430	-	lncRNA	Gm26621
ENSMUSG00000024253	4479.69	-0.560872	-1.47516	0.0426893	-13.1385	1.98209e-39	5.76448e-38	17	84626495	84655588	+	protein_coding	Dync2li1
ENSMUSG00000103238	91.8666	-0.560876	-1.47516	0.22406	-2.50323	0.0123064	0.0303435	1	151496556	151499585	-	TEC	Gm36527
ENSMUSG00000074476	1163.45	-0.560982	-1.47527	0.0695392	-8.06713	7.19713e-16	6.75704e-15	9	21755441	21760303	-	protein_coding	Spc24
ENSMUSG00000028567	4418.47	-0.561043	-1.47534	0.042751	-13.1235	2.41512e-39	6.98593e-38	4	108834600	108862127	+	protein_coding	Txndc12
ENSMUSG00000026853	2731.44	-0.561301	-1.4756	0.0524325	-10.7052	9.6197e-27	1.62866e-25	2	30400470	30415813	-	protein_coding	Crat
ENSMUSG00000108218	3531.6	-0.561354	-1.47565	0.0500685	-11.2117	3.57188e-29	6.73348e-28	11	52154721	52168159	-	transcribed_unprocessed_pseudogene	Olfr1372-ps1
ENSMUSG00000022235	1395.2	-0.561593	-1.4759	0.0636749	-8.81969	1.14774e-18	1.27995e-17	15	31565388	31590119	+	protein_coding	Cmbl
ENSMUSG00000001018	4321.67	-0.562363	-1.47669	0.0419573	-13.4032	5.78898e-41	1.78534e-39	3	90488025	90491033	-	protein_coding	Snapin
ENSMUSG00000021013	1975.22	-0.562498	-1.47682	0.0540978	-10.3978	2.53705e-25	4.02809e-24	12	98920573	98983238	+	protein_coding	Ttc8
ENSMUSG00000026429	878.387	-0.562712	-1.47704	0.0713085	-7.89124	2.99209e-15	2.68449e-14	1	134962564	134974162	+	protein_coding	Ube2t
ENSMUSG00000026885	52.1216	-0.5629	-1.47724	0.232959	-2.41631	0.0156789	0.0377682	2	35751240	35979913	-	protein_coding	Ttll11
ENSMUSG00000044609	96.7903	-0.56324	-1.47758	0.179444	-3.1388	0.00169641	0.00496936	7	42953599	42954388	-	processed_pseudogene	Gm9294
ENSMUSG00000072762	469.65	-0.5633	-1.47765	0.109024	-5.16674	2.38208e-07	1.12239e-06	5	109735989	109751886	-	protein_coding	4930522L14Rik
ENSMUSG00000066842	696.709	-0.564034	-1.4784	0.0857643	-6.57656	4.81459e-11	3.16941e-10	1	150562523	150993435	-	protein_coding	Hmcn1
ENSMUSG00000028702	1627.19	-0.564742	-1.47912	0.0644622	-8.76083	1.93821e-18	2.13701e-17	4	116094263	116123690	-	protein_coding	Rad54l
ENSMUSG00000045659	1949.61	-0.565003	-1.47939	0.0646273	-8.74249	2.28028e-18	2.50387e-17	7	116123484	116308376	-	protein_coding	Plekha7
ENSMUSG00000073481	12042.2	-0.565077	-1.47947	0.0360222	-15.6869	1.85935e-55	9.18278e-54	1	184813067	184846451	-	protein_coding	Marc2
ENSMUSG00000069835	108.478	-0.565104	-1.47949	0.182481	-3.09678	0.00195635	0.00567189	11	69622023	69623870	+	protein_coding	Sat2
ENSMUSG00000040265	801.743	-0.56515	-1.47954	0.0747951	-7.55598	4.15722e-14	3.46042e-13	1	161982452	162478034	-	protein_coding	Dnm3
ENSMUSG00000021118	1267.51	-0.565315	-1.47971	0.063855	-8.85311	8.51169e-19	9.55681e-18	12	78888690	78906964	-	protein_coding	Plek2
ENSMUSG00000015405	321.375	-0.565541	-1.47994	0.122025	-4.63464	3.57558e-06	1.48987e-05	X	164139331	164188420	+	protein_coding	Ace2
ENSMUSG00000063684	55.2283	-0.565879	-1.48029	0.224094	-2.52519	0.0115636	0.0287434	2	108948805	108950233	+	processed_pseudogene	Gm13910
ENSMUSG00000090397	45.2609	-0.565919	-1.48033	0.236503	-2.39286	0.0167177	0.0400499	2	166943538	166944308	+	lncRNA	Gm17096
ENSMUSG00000038527	331.525	-0.566571	-1.481	0.120328	-4.70854	2.49495e-06	1.05832e-05	6	124493112	124510643	+	protein_coding	C1rl
ENSMUSG00000001827	77.0429	-0.566875	-1.48131	0.201532	-2.81283	0.00491074	0.0131884	7	101858330	101870788	-	protein_coding	Folr1
ENSMUSG00000035441	3070.76	-0.567414	-1.48186	0.0470997	-12.0471	2.00932e-33	4.59634e-32	11	80482125	80780025	-	protein_coding	Myo1d
ENSMUSG00000059182	2618.31	-0.567477	-1.48193	0.0520873	-10.8947	1.22117e-27	2.16678e-26	6	51857421	52012549	-	protein_coding	Skap2
ENSMUSG00000039349	16914.7	-0.567643	-1.4821	0.0378979	-14.9782	1.01933e-50	4.34361e-49	1	184871925	184883218	-	protein_coding	C130074G19Rik
ENSMUSG00000025545	383.008	-0.567834	-1.4823	0.103934	-5.46342	4.67053e-08	2.34996e-07	14	122181703	122402234	+	protein_coding	Clybl
ENSMUSG00000031666	1905.81	-0.567915	-1.48238	0.0596002	-9.52874	1.59209e-21	2.07825e-20	8	91070056	91123844	+	protein_coding	Rbl2
ENSMUSG00000108176	60.5708	-0.567935	-1.4824	0.213348	-2.66201	0.00776745	0.0200153	6	128376980	128377769	+	TEC	Gm43965
ENSMUSG00000027175	336.76	-0.568073	-1.48254	0.11144	-5.09757	3.44032e-07	1.59679e-06	2	104657287	104712169	-	protein_coding	Tcp11l1
ENSMUSG00000051910	407.769	-0.568136	-1.48261	0.103645	-5.48156	4.21596e-08	2.13075e-07	7	115470871	116038796	-	protein_coding	Sox6
ENSMUSG00000027082	62.6954	-0.56842	-1.4829	0.222613	-2.5534	0.0106677	0.0267679	2	84432854	84476775	-	protein_coding	Tfpi
ENSMUSG00000028977	477.225	-0.568531	-1.48301	0.100535	-5.65505	1.55803e-08	8.25788e-08	4	148804428	148954889	+	protein_coding	Casz1
ENSMUSG00000105750	43.2347	-0.568536	-1.48302	0.238934	-2.37947	0.0173376	0.0413502	5	13481027	13484934	+	TEC	Gm43130
ENSMUSG00000086453	59.2513	-0.568558	-1.48304	0.219134	-2.59457	0.00947106	0.0240069	2	164754241	164769666	-	lncRNA	Gm11457
ENSMUSG00000039197	7003.96	-0.568618	-1.4831	0.0431185	-13.1873	1.03804e-39	3.07736e-38	14	21052573	21448569	+	protein_coding	Adk
ENSMUSG00000009585	1588.71	-0.569032	-1.48353	0.058071	-9.79891	1.13812e-22	1.58612e-21	15	79891658	79915906	+	protein_coding	Apobec3
ENSMUSG00000028173	22190.7	-0.569184	-1.48368	0.037103	-15.3406	4.09262e-53	1.89054e-51	3	159839671	159938664	+	protein_coding	Wls
ENSMUSG00000034738	706.209	-0.570337	-1.48487	0.0846956	-6.73396	1.65103e-11	1.12527e-10	2	69135799	69189330	+	protein_coding	Nostrin
ENSMUSG00000087722	3.56353	-0.571141	-1.4857	0.242745	-2.35284	0.0186306	0.0440857	5	110328031	110328183	+	snoRNA	Gm26277
ENSMUSG00000035062	412.558	-0.571244	-1.4858	0.104271	-5.47848	4.29003e-08	2.16665e-07	X	95639192	95658509	-	protein_coding	Zc4h2
ENSMUSG00000085569	277.122	-0.571246	-1.48581	0.121911	-4.68577	2.78912e-06	1.17519e-05	4	89100663	89128226	-	lncRNA	Gm12602
ENSMUSG00000034192	2951.16	-0.57134	-1.4859	0.0477539	-11.9643	5.46812e-33	1.22087e-31	6	91515927	91522625	+	protein_coding	Lsm3
ENSMUSG00000037820	30665.7	-0.571534	-1.4861	0.0373632	-15.2967	8.04399e-53	3.67622e-51	2	158116401	158146436	-	protein_coding	Tgm2
ENSMUSG00000042810	4244.57	-0.571588	-1.48616	0.0490518	-11.6527	2.22219e-31	4.61983e-30	6	48395585	48419781	+	protein_coding	Krba1
ENSMUSG00000107000	238.255	-0.571642	-1.48621	0.123265	-4.6375	3.52643e-06	1.47111e-05	5	134267064	134270736	-	TEC	Gm43481
ENSMUSG00000085024	56.184	-0.571692	-1.48627	0.22152	-2.58077	0.00985789	0.0249138	13	23427974	23431022	-	lncRNA	C230035I16Rik
ENSMUSG00000022440	1093.3	-0.572742	-1.48735	0.0678888	-8.43646	3.27083e-17	3.33366e-16	15	78523345	78531416	-	protein_coding	C1qtnf6
ENSMUSG00000001014	123.211	-0.57286	-1.48747	0.173693	-3.29812	0.000973333	0.00297108	9	21029372	21030595	+	protein_coding	Icam4
ENSMUSG00000021806	1659.16	-0.573	-1.48761	0.0595665	-9.61951	6.61475e-22	8.83918e-21	14	19751264	19811787	+	protein_coding	Nid2
ENSMUSG00000051297	82.5681	-0.57417	-1.48882	0.194506	-2.95194	0.00315781	0.00879933	16	92478741	92497366	+	lncRNA	2410124H12Rik
ENSMUSG00000109231	51.8039	-0.574382	-1.48904	0.22556	-2.54648	0.0108816	0.0272472	7	46927812	46929424	-	TEC	Gm45737
ENSMUSG00000074882	101.362	-0.574416	-1.48907	0.189637	-3.02903	0.00245343	0.00698178	19	39688833	39741054	-	protein_coding	Cyp2c68
ENSMUSG00000028164	6922.99	-0.574575	-1.48924	0.0421843	-13.6206	3.02164e-42	9.7246e-41	3	135485610	135571404	+	protein_coding	Manba
ENSMUSG00000032420	17682.8	-0.574632	-1.4893	0.0390247	-14.7248	4.46649e-49	1.77945e-47	9	88327196	88372092	+	protein_coding	Nt5e
ENSMUSG00000043262	1797.1	-0.574943	-1.48962	0.0604017	-9.51865	1.75445e-21	2.27908e-20	7	46923215	46958527	-	protein_coding	Uevld
ENSMUSG00000103756	140.434	-0.57509	-1.48977	0.167393	-3.43557	0.000591319	0.00186854	1	66799658	66800797	-	TEC	Gm37285
ENSMUSG00000015214	1845.28	-0.575208	-1.48989	0.0691543	-8.31776	8.96424e-17	8.90359e-16	X	71364759	71419196	+	protein_coding	Mtmr1
ENSMUSG00000111662	129.339	-0.575937	-1.49065	0.16856	-3.4168	0.000633614	0.00199367	9	55938251	55952409	+	transcribed_processed_pseudogene	Gm7435
ENSMUSG00000055633	45.1144	-0.575953	-1.49066	0.241332	-2.38656	0.0170067	0.040656	7	5051537	5053723	+	protein_coding	Zfp580
ENSMUSG00000038375	2530.72	-0.576137	-1.49085	0.0498451	-11.5585	6.6836e-31	1.36826e-29	2	155381058	155389850	+	protein_coding	Trp53inp2
ENSMUSG00000035919	1459.74	-0.577204	-1.49196	0.0608359	-9.48788	2.35778e-21	3.03888e-20	9	22475714	22888280	+	protein_coding	Bbs9
ENSMUSG00000046623	4606.49	-0.57733	-1.49209	0.0440153	-13.1166	2.64673e-39	7.625e-38	4	127351085	127354081	-	protein_coding	Gjb4
ENSMUSG00000111825	68.3109	-0.577724	-1.49249	0.218477	-2.64432	0.00818553	0.0209867	9	67102299	67109601	+	lncRNA	Gm10646
ENSMUSG00000001020	240.7	-0.577936	-1.49271	0.126046	-4.58512	4.53725e-06	1.86806e-05	3	90603770	90606045	+	protein_coding	S100a4
ENSMUSG00000020646	2087.04	-0.578346	-1.49314	0.0636011	-9.09333	9.6054e-20	1.1306e-18	12	24830878	24964397	+	protein_coding	Mboat2
ENSMUSG00000026623	5963.98	-0.578944	-1.49376	0.046254	-12.5166	6.05471e-36	1.53582e-34	1	191717833	191784255	+	protein_coding	Lpgat1
ENSMUSG00000061887	2348.57	-0.579102	-1.49392	0.0630221	-9.18888	3.9695e-20	4.80962e-19	4	106910700	107049694	+	protein_coding	Ssbp3
ENSMUSG00000016487	32993	-0.579268	-1.49409	0.0420547	-13.7742	3.64631e-43	1.21927e-41	6	146888486	147032025	+	protein_coding	Ppfibp1
ENSMUSG00000108804	40.6011	-0.579367	-1.49419	0.242467	-2.38947	0.0168728	0.0403718	6	91411512	91412713	+	TEC	Gm30437
ENSMUSG00000112944	51.9419	-0.579378	-1.4942	0.234892	-2.46657	0.0136415	0.0332868	13	32095278	32099175	-	TEC	Gm48885
ENSMUSG00000037157	3082.42	-0.579707	-1.49455	0.0550429	-10.5319	6.15698e-26	1.00433e-24	4	135728171	135752140	+	protein_coding	Il22ra1
ENSMUSG00000107476	1233	-0.58089	-1.49577	0.0623064	-9.32312	1.12972e-20	1.40537e-19	6	48504336	48534832	+	transcribed_unitary_pseudogene	Zfp862-ps
ENSMUSG00000097537	187.67	-0.580976	-1.49586	0.141314	-4.11123	3.93556e-05	0.000145189	16	11203365	11246201	+	lncRNA	2610020C07Rik
ENSMUSG00000030035	3059.27	-0.581662	-1.49657	0.0591805	-9.82861	8.4781e-23	1.18616e-21	6	83119043	83121559	-	protein_coding	Wbp1
ENSMUSG00000028199	3077.88	-0.581964	-1.49689	0.0483051	-12.0477	1.99475e-33	4.57277e-32	3	154596710	154623182	+	protein_coding	Cryz
ENSMUSG00000021180	610.119	-0.582344	-1.49728	0.0840241	-6.93068	4.18836e-12	2.99045e-11	12	100548438	100726983	-	protein_coding	Rps6ka5
ENSMUSG00000018570	426.234	-0.582501	-1.49744	0.103033	-5.65356	1.57158e-08	8.32557e-08	11	69897351	69900987	-	protein_coding	2810408A11Rik
ENSMUSG00000022021	2462.62	-0.582644	-1.49759	0.0574583	-10.1403	3.66002e-24	5.44406e-23	14	86655366	87141235	-	protein_coding	Diaph3
ENSMUSG00000029134	48.6905	-0.582879	-1.49784	0.231708	-2.51558	0.0118837	0.0294438	5	32232707	32366520	+	protein_coding	Plb1
ENSMUSG00000108443	47.3301	-0.582933	-1.49789	0.23279	-2.50411	0.0122759	0.0302822	7	56012947	56017479	-	TEC	Gm44510
ENSMUSG00000024658	52.7927	-0.582996	-1.49796	0.230102	-2.53364	0.0112883	0.0281506	19	9135156	9279175	+	lncRNA	Gm9750
ENSMUSG00000021061	92.934	-0.583617	-1.4986	0.188457	-3.09681	0.00195613	0.00567189	12	76580487	76710547	-	protein_coding	Sptb
ENSMUSG00000027574	459.412	-0.5837	-1.49869	0.114749	-5.08674	3.64267e-07	1.68742e-06	2	180934771	180954699	-	protein_coding	Nkain4
ENSMUSG00000097970	126.764	-0.58372	-1.49871	0.165679	-3.52319	0.000426379	0.00137781	1	23291536	23291935	+	lncRNA	Gm27028
ENSMUSG00000059447	3087.71	-0.584709	-1.49974	0.0528388	-11.0659	1.83604e-28	3.36933e-27	5	30155247	30184593	+	protein_coding	Hadhb
ENSMUSG00000032398	1147.73	-0.584802	-1.49983	0.0704087	-8.30581	9.91394e-17	9.80181e-16	9	64179273	64183132	+	protein_coding	Snapc5
ENSMUSG00000027463	2153.07	-0.585737	-1.50081	0.0547071	-10.7068	9.45859e-27	1.60265e-25	2	151996510	152009258	+	protein_coding	Slc52a3
ENSMUSG00000001493	80.2996	-0.585953	-1.50103	0.195143	-3.00269	0.00267606	0.0075651	11	101877509	101894374	-	protein_coding	Meox1
ENSMUSG00000103183	56.5502	-0.586021	-1.5011	0.227234	-2.57894	0.00991052	0.0250321	4	156018555	156022660	-	TEC	Gm37090
ENSMUSG00000049539	3511.06	-0.586036	-1.50112	0.0564547	-10.3806	3.03757e-25	4.79082e-24	13	23763665	23764406	+	protein_coding	Hist1h1a
ENSMUSG00000073987	617.895	-0.586062	-1.50114	0.0850615	-6.88987	5.58438e-12	3.93735e-11	4	20042051	20066750	+	protein_coding	Ggh
ENSMUSG00000024659	61075.3	-0.586362	-1.50146	0.0371338	-15.7905	3.6156e-56	1.84516e-54	19	20373427	20390944	-	protein_coding	Anxa1
ENSMUSG00000059810	390.961	-0.587241	-1.50237	0.103892	-5.65241	1.58218e-08	8.37345e-08	4	62559846	62704001	+	protein_coding	Rgs3
ENSMUSG00000010660	151.455	-0.587271	-1.5024	0.15972	-3.67689	0.000236099	0.000787265	9	119071526	119093502	-	protein_coding	Plcd1
ENSMUSG00000021636	1373.04	-0.58729	-1.50242	0.0602434	-9.74861	1.87006e-22	2.57272e-21	13	100595956	100616971	-	protein_coding	Marveld2
ENSMUSG00000038764	2747.19	-0.58792	-1.50308	0.0486293	-12.0898	1.19531e-33	2.77277e-32	4	57190840	57301837	-	protein_coding	Ptpn3
ENSMUSG00000091071	92.9385	-0.588015	-1.50318	0.191359	-3.07283	0.00212037	0.00609959	12	20814256	20815727	-	transcribed_unprocessed_pseudogene	1700030C10Rik
ENSMUSG00000047003	2461.16	-0.588061	-1.50323	0.0521939	-11.2669	1.91259e-29	3.65695e-28	15	75616678	75629827	+	protein_coding	Zfp41
ENSMUSG00000017716	4931.37	-0.588096	-1.50326	0.0409778	-14.3516	1.04159e-46	3.89625e-45	11	117849250	117855743	+	protein_coding	Birc5
ENSMUSG00000091625	1061.34	-0.588408	-1.50359	0.0705861	-8.33604	7.68213e-17	7.65498e-16	6	56701062	56704710	-	protein_coding	Lsm5
ENSMUSG00000051517	769.041	-0.588476	-1.50366	0.0780119	-7.54342	4.57803e-14	3.80037e-13	4	43496141	43499695	-	protein_coding	Arhgef39
ENSMUSG00000097418	396.952	-0.588506	-1.50369	0.116666	-5.04437	4.55007e-07	2.08791e-06	16	84703166	84715245	+	lncRNA	Mir155hg
ENSMUSG00000026094	4174.15	-0.588658	-1.50385	0.0516238	-11.4028	4.04771e-30	7.94494e-29	1	53755505	53785224	-	protein_coding	Stk17b
ENSMUSG00000024511	2834.99	-0.588697	-1.50389	0.0492367	-11.9565	6.00568e-33	1.3395e-31	18	69979130	70141605	-	protein_coding	Rab27b
ENSMUSG00000044258	2184.5	-0.588797	-1.50399	0.0578885	-10.1712	2.6652e-24	3.99482e-23	13	60934154	60936625	-	protein_coding	Ctla2a
ENSMUSG00000030978	20374.2	-0.589272	-1.50449	0.0360296	-16.3552	3.9923e-60	2.35085e-58	7	102441694	102469771	+	protein_coding	Rrm1
ENSMUSG00000047443	802.49	-0.589453	-1.50468	0.0789966	-7.46175	8.53797e-14	6.94244e-13	1	91366429	91374217	+	protein_coding	Erfe
ENSMUSG00000025792	3334.72	-0.589753	-1.50499	0.0649474	-9.08046	1.08118e-19	1.2719e-18	11	120491839	120499187	+	protein_coding	Slc25a10
ENSMUSG00000032473	93.4095	-0.590064	-1.50531	0.203253	-2.9031	0.00369487	0.0101716	9	99689460	99717267	-	protein_coding	Cldn18
ENSMUSG00000035032	132.102	-0.59037	-1.50563	0.179028	-3.29764	0.000975027	0.00297576	9	105162155	105395524	-	protein_coding	Nek11
ENSMUSG00000099759	457.868	-0.590562	-1.50583	0.104587	-5.64661	1.63646e-08	8.64147e-08	12	20804380	20815779	-	lncRNA	1700030C10Rik
ENSMUSG00000112655	69.7285	-0.590987	-1.50628	0.209159	-2.82554	0.00472005	0.0127257	12	3368428	3369959	+	TEC	Gm48511
ENSMUSG00000096986	84.5515	-0.591181	-1.50648	0.209609	-2.8204	0.00479633	0.0129103	9	72518249	72531858	-	lncRNA	4930509E16Rik
ENSMUSG00000042428	5454.02	-0.591203	-1.5065	0.0454	-13.0221	9.16245e-39	2.59772e-37	15	80173720	80215519	+	protein_coding	Mgat3
ENSMUSG00000075031	8304.16	-0.591234	-1.50653	0.0492524	-12.0042	3.37873e-33	7.62314e-32	13	23746733	23747241	+	protein_coding	Hist1h2bb
ENSMUSG00000036617	4914.74	-0.591352	-1.50666	0.047766	-12.3802	3.34505e-35	8.29836e-34	2	19909779	20810713	+	protein_coding	Etl4
ENSMUSG00000069074	3.60182	-0.591517	-1.50683	0.247625	-2.38876	0.0169054	0.0404363	3	30267824	30269947	-	TEC	Gm10258
ENSMUSG00000025915	2081.8	-0.591594	-1.50691	0.067441	-8.77203	1.7548e-18	1.93879e-17	1	9798106	9900845	+	protein_coding	Sgk3
ENSMUSG00000097373	43.4922	-0.591959	-1.50729	0.248732	-2.37991	0.0173169	0.0413054	13	41359970	41370908	+	lncRNA	Gm26877
ENSMUSG00000115252	209.224	-0.59212	-1.50746	0.135188	-4.37999	1.18685e-05	4.64723e-05	15	25634626	25638243	+	TEC	Gm48996
ENSMUSG00000106427	198.488	-0.592122	-1.50746	0.141462	-4.18572	2.84265e-05	0.000106576	3	98121587	98124650	+	TEC	Gm42820
ENSMUSG00000040957	2145.12	-0.592588	-1.50795	0.0724585	-8.17831	2.87843e-16	2.76913e-15	18	11839219	11945630	+	protein_coding	Cables1
ENSMUSG00000063683	147.137	-0.592928	-1.50831	0.17694	-3.35102	0.000805156	0.00249461	19	12633307	12653911	+	protein_coding	Glyat
ENSMUSG00000006289	968.72	-0.592999	-1.50838	0.0745131	-7.95832	1.74393e-15	1.59158e-14	14	50906477	50924893	-	protein_coding	Osgep
ENSMUSG00000039697	1908.17	-0.593177	-1.50857	0.0601225	-9.86614	5.83685e-23	8.24157e-22	10	30628998	30803326	-	protein_coding	Ncoa7
ENSMUSG00000022774	4903.25	-0.593288	-1.50868	0.0411758	-14.4087	4.56446e-47	1.72548e-45	16	31948512	31961781	+	protein_coding	Ncbp2
ENSMUSG00000074649	4232.46	-0.593842	-1.50926	0.0439547	-13.5103	1.35948e-41	4.26635e-40	2	155817729	155819426	-	protein_coding	BC029722
ENSMUSG00000028068	13438.7	-0.594134	-1.50957	0.0377485	-15.7393	8.13778e-56	4.06585e-54	3	88081970	88121048	+	protein_coding	Iqgap3
ENSMUSG00000035212	2916.99	-0.594621	-1.51008	0.0611489	-9.72416	2.37858e-22	3.26392e-21	4	101647717	101659364	+	protein_coding	Leprot
ENSMUSG00000040605	422.987	-0.594636	-1.51009	0.104021	-5.71651	1.08737e-08	5.86479e-08	16	97356741	97442936	+	protein_coding	Bace2
ENSMUSG00000102448	43.8303	-0.595182	-1.51066	0.239532	-2.48478	0.0129633	0.0317875	1	138567696	138571356	-	TEC	Gm37101
ENSMUSG00000104116	436.855	-0.595292	-1.51078	0.115157	-5.16938	2.34876e-07	1.10718e-06	15	68338294	68341216	-	TEC	Gm37296
ENSMUSG00000039168	11596.4	-0.595415	-1.51091	0.0486688	-12.234	2.04613e-34	4.9002e-33	15	31224313	31274341	+	protein_coding	Dap
ENSMUSG00000034161	2562.53	-0.595566	-1.51107	0.0718624	-8.28759	1.15567e-16	1.13626e-15	15	76457451	76459458	+	protein_coding	Scx
ENSMUSG00000064373	26283.4	-0.595568	-1.51107	0.0430447	-13.836	1.54532e-43	5.24087e-42	15	3268546	3280508	+	protein_coding	Selenop
ENSMUSG00000075273	1101.42	-0.596086	-1.51161	0.0723386	-8.24023	1.71885e-16	1.6663e-15	2	75935848	75938585	-	protein_coding	Ttc30b
ENSMUSG00000097616	407.552	-0.596129	-1.51166	0.104021	-5.73084	9.99321e-09	5.41032e-08	6	13871525	14044385	+	lncRNA	1110019D14Rik
ENSMUSG00000079557	2664.26	-0.596558	-1.5121	0.0508283	-11.7367	8.26243e-32	1.7517e-30	17	33685691	33718670	-	protein_coding	March2
ENSMUSG00000019256	5571.4	-0.597232	-1.51281	0.0449634	-13.2826	2.91932e-40	8.7883e-39	12	35497973	35535038	-	protein_coding	Ahr
ENSMUSG00000106951	224.962	-0.597621	-1.51322	0.137577	-4.3439	1.39978e-05	5.43038e-05	5	148990055	148995223	-	lncRNA	5930430L01Rik
ENSMUSG00000075324	123.494	-0.598225	-1.51385	0.16856	-3.54903	0.00038666	0.00125685	2	63971506	64098038	-	protein_coding	Fign
ENSMUSG00000048012	132.854	-0.598299	-1.51393	0.202398	-2.95605	0.00311609	0.00869777	7	44731479	44751050	-	protein_coding	Zfp473
ENSMUSG00000030629	3519.72	-0.598307	-1.51394	0.0556566	-10.75	5.92745e-27	1.01477e-25	7	84613765	84689959	-	protein_coding	Zfand6
ENSMUSG00000025766	594.185	-0.598732	-1.51439	0.0845192	-7.08398	1.4007e-12	1.03741e-11	3	41742610	41803320	+	protein_coding	D3Ertd751e
ENSMUSG00000044080	3721.94	-0.598836	-1.51449	0.0473251	-12.6537	1.06749e-36	2.78693e-35	3	90511033	90514392	-	protein_coding	S100a1
ENSMUSG00000113603	3.63952	-0.598892	-1.51455	0.245696	-2.43753	0.0147878	0.0358352	13	64262113	64264374	+	TEC	Gm47004
ENSMUSG00000038811	259.138	-0.598909	-1.51457	0.123212	-4.86079	1.1692e-06	5.1565e-06	11	95837215	95845734	+	protein_coding	Gngt2
ENSMUSG00000028847	4944.86	-0.599529	-1.51522	0.0427658	-14.0189	1.19466e-44	4.21155e-43	4	126262324	126275883	+	protein_coding	Trappc3
ENSMUSG00000015289	742.997	-0.600088	-1.51581	0.077993	-7.69412	1.42475e-14	1.22791e-13	X	74351275	74353618	-	protein_coding	Lage3
ENSMUSG00000114053	441.033	-0.6001	-1.51582	0.0988442	-6.07117	1.26983e-09	7.42838e-09	13	5539278	5724510	-	lncRNA	Gm35330
ENSMUSG00000053897	1547.17	-0.600145	-1.51587	0.0630429	-9.51963	1.73799e-21	2.26045e-20	3	135825278	135888572	+	protein_coding	Slc39a8
ENSMUSG00000099094	225.838	-0.600162	-1.51589	0.12838	-4.6749	2.94099e-06	1.23554e-05	9	77544958	77546467	+	lncRNA	Gm19569
ENSMUSG00000079497	184.044	-0.600228	-1.51596	0.165115	-3.63521	0.000277756	0.000919305	2	29744918	29751685	-	protein_coding	Gm13420
ENSMUSG00000097635	96.4334	-0.600294	-1.51603	0.190177	-3.1565	0.00159675	0.00469991	6	122813618	122820614	-	lncRNA	Gm26826
ENSMUSG00000025875	1214.31	-0.600956	-1.51672	0.0660392	-9.09999	9.03388e-20	1.06508e-18	13	54789376	54796776	+	protein_coding	Tspan17
ENSMUSG00000028076	63.3446	-0.601193	-1.51697	0.214467	-2.80319	0.00505996	0.0135535	3	86995833	86999441	-	protein_coding	Cd1d1
[truncated: 1,141 more rows]
