# Supplementary material for: Characterization of regulatory transcriptional mechanisms in hepatocyte lipotoxicity
Source: Sci Rep. 2022 Jul 7;12:11477. doi: 10.1038/s41598-022-15731-4 (PMC9262951; doi:10.1038/s41598-022-15731-4)
Supplement: Supplementary file 3 — Supplementary Table S2. [file 41598_2022_15731_MOESM3_ESM.xlsx]

## Sheet: Up-regulated genes
GO	Description	_LogP_NASH_F4_UP	_LogP_NASH_UP	_LogP_PAL_UP
GO:0071417	cellular response to organonitrogen compound	-5.11677	-4.53196	-11.1084
GO:0010817	regulation of hormone levels	-6.88136	-3.72875	-10.3542
GO:0003013	circulatory system process	-13.2314	-5.43285	-6.23945
GO:0009725	response to hormone	-10.2903	-4.50753	-15.962
GO:0010035	response to inorganic substance	-7.15588	-4.03729	-7.49441
GO:0009410	response to xenobiotic stimulus	-7.25162	-5.41716	-9.25113
GO:0006979	response to oxidative stress	-7.8667	-2.88096	-7.77792
GO:0048660	regulation of smooth muscle cell proliferation	-6.35942	-2.09567	-6.23049
WP5094	Orexin receptor pathway	-5.86116	-2.98193	-8.9692
R-HSA-382551	Transport of small molecules	-4.84919	-2.88244	-7.30961
WP2882	Nuclear receptors meta-pathway	-5.80647	-3.92445	-8.96188
GO:0030198	extracellular matrix organization	-35.1493	-2.18266	-4.37089
GO:0042330	taxis	-21.8094	-2.23033	-3.98137
GO:0001655	urogenital system development	-22.8165	-3.77686	-4.18788
WP2431	Spinal cord injury	-11.6911	-2.12235	-3.73627
GO:0070848	response to growth factor	-12.6519	-2.29686	-7.36155
GO:0007507	heart development	-19.581	-2.87728	-6.21551
GO:0030001	metal ion transport	-10.8709	-2.79159	-5.21598
GO:0009611	response to wounding	-17.6674	-2.29913	-4.90865
GO:0044057	regulation of system process	-9.92751	-3.48741	-3.75831
GO:0003014	renal system process	-9.03617	-5.66758	-2.15197
GO:0009991	response to extracellular stimulus	-2.38197	-5.04768	-15.1271
GO:0001503	ossification	-14.9068	0	-5.5782
GO:0007423	sensory organ development	-16.0221	0	-4.5728
GO:0061448	connective tissue development	-12.9393	0	-4.58065
GO:0060322	head development	-12.8813	0	-5.73185
GO:0045596	negative regulation of cell differentiation	-10.8154	0	-5.37588
GO:0030855	epithelial cell differentiation	-14.6707	0	-5.40267
GO:0048598	embryonic morphogenesis	-12.0641	0	-4.4621
GO:0071345	cellular response to cytokine stimulus	-10.5237	0	-9.61286
GO:0008285	negative regulation of cell population proliferation	-15.3525	0	-8.74378
GO:0043408	regulation of MAPK cascade	-12.9923	0	-9.44727
GO:0008283	cell population proliferation	-10.7693	0	-7.94289
GO:0048732	gland development	-11.3128	0	-6.15731
GO:0043009	chordate embryonic development	-11.3165	0	-6.14506
GO:0048608	reproductive structure development	-10.5367	0	-7.58252
GO:0048871	multicellular organismal homeostasis	-12.9271	0	-7.39533
WP3888	VEGFA-VEGFR2 signaling pathway	-7.10267	0	-7.08385
GO:0040007	growth	-7.13188	0	-6.20879
GO:0006954	inflammatory response	-7.53021	0	-9.49975
GO:0046903	secretion	-9.35211	0	-8.00384
GO:0022407	regulation of cell-cell adhesion	-7.41744	0	-6.77847
hsa04060	Cytokine-cytokine receptor interaction	-6.13456	0	-8.57792
GO:0060541	respiratory system development	-9.49754	0	-6.06138
M145	PID P53 DOWNSTREAM PATHWAY	-6.73553	0	-8.85389
GO:0051098	regulation of binding	-7.80262	0	-6.39436
GO:0002520	immune system development	-8.27447	0	-8.03056
GO:0070482	response to oxygen levels	-12.0015	0	-12.523
M167	PID AP1 PATHWAY	-10.2141	0	-11.2269
M5885	NABA MATRISOME ASSOCIATED	-37.3803	0	-8.89847
GO:0001944	vasculature development	-39.8168	0	-6.22989
GO:0051272	positive regulation of cellular component movement	-26.5044	0	-6.27033
WP5087	Malignant pleural mesothelioma	-24.4841	0	-4.62731
GO:0048511	rhythmic process	-3.76538	0	-7.25999
GO:0051591	response to cAMP	-3.33277	0	-9.89543
GO:0051090	regulation of DNA-binding transcription factor activity	-5.51447	0	-7.10208
GO:0032103	positive regulation of response to external stimulus	-5.44701	0	-7.83746
GO:0043086	negative regulation of catalytic activity	-4.57871	0	-9.47216
GO:0002683	negative regulation of immune system process	-5.61973	0	-6.54153
GO:0010942	positive regulation of cell death	-6.06578	0	-12.9607
GO:0051046	regulation of secretion	-7.50458	0	-10.554
GO:1902532	negative regulation of intracellular signal transduction	-4.31705	0	-10.3856
GO:0019725	cellular homeostasis	-4.39745	0	-11.0585
GO:0051960	regulation of nervous system development	-14.2355	0	-3.44211
GO:0031589	cell-substrate adhesion	-10.6902	0	-3.14587
GO:0001501	skeletal system development	-17.5266	0	-3.74277
GO:0044703	multi-organism reproductive process	-12.8204	0	-3.52722
GO:0043269	regulation of ion transport	-16.8045	0	-3.50225
M3468	NABA ECM REGULATORS	-14.1609	0	-3.34374
GO:0007162	negative regulation of cell adhesion	-10.078	0	-3.83079
GO:0002685	regulation of leukocyte migration	-13.8992	0	-3.47946
GO:0090066	regulation of anatomical structure size	-13.3063	0	-3.93353
GO:0060021	roof of mouth development	-9.06451	0	-3.43851
GO:0043588	skin development	-9.09242	0	-3.92209
GO:1901654	response to ketone	-7.14976	0	-3.40458
GO:0097435	supramolecular fiber organization	-14.0329	0	-2.99285
GO:1903034	regulation of response to wounding	-14.2662	0	-2.50188
GO:0030111	regulation of Wnt signaling pathway	-15.5114	0	-2.23761
hsa05410	Hypertrophic cardiomyopathy	-10.0239	0	-2.94661
GO:0034330	cell junction organization	-15.6594	0	-2.08325
GO:0040013	negative regulation of locomotion	-11.9652	0	-2.55185
M18	PID INTEGRIN1 PATHWAY	-20.9354	0	-3.58312
M5884	NABA CORE MATRISOME	-43.6007	-3.91008	0
GO:0003012	muscle system process	-11.1044	-3.1945	0
GO:0098609	cell-cell adhesion	-24.9663	-2.4622	0
hsa04310	Wnt signaling pathway	-10.6026	0	0
GO:0031344	regulation of cell projection organization	-11.9721	0	0
GO:0032970	regulation of actin filament-based process	-14.3541	0	0
R-HSA-1566948	Elastic fibre formation	-11.5438	0	0
GO:0030029	actin filament-based process	-10.8088	0	0
GO:0010810	regulation of cell-substrate adhesion	-11.8015	0	0
R-HSA-3781865	Diseases of glycosylation	-9.94202	0	0
GO:0034660	ncRNA metabolic process	0	0	-18.5478
R-HSA-381119	Unfolded Protein Response (UPR)	0	0	-19.6376
GO:0043414	macromolecule methylation	0	0	-10.1967
GO:0009451	RNA modification	0	0	-13.6705
GO:0034976	response to endoplasmic reticulum stress	0	0	-23.2362
R-HSA-1280215	Cytokine Signaling in Immune system	-2.81794	0	-11.4787
GO:0016042	lipid catabolic process	0	-9.97132	0
GO:0044283	small molecule biosynthetic process	0	-7.00457	-6.14766

## Sheet: Down-regulated genes
GO	Description	_LogP_NASH_DOWN	_LogP_NASH_F4_DOWN	_LogP_PAL_DOWN
R-HSA-983189	Kinesins	-3.97305	0	-6.73322
GO:1903829	positive regulation of protein localization	-3.10677	0	-6.31569
GO:0051321	meiotic cell cycle	-3.21767	0	-9.42029
GO:0051302	regulation of cell division	-3.07422	0	-9.07282
hsa04914	Progesterone-mediated oocyte maturation	-3.92379	0	-6.3037
GO:0034330	cell junction organization	-3.563	0	-6.07789
GO:0120035	regulation of plasma membrane bounded cell projection organization	-5.60378	0	-7.32125
GO:0009611	response to wounding	-5.0976	0	-6.15813
GO:0007018	microtubule-based movement	-4.56469	0	-5.71365
GO:0006468	protein phosphorylation	-5.44201	0	-5.13776
GO:0071214	cellular response to abiotic stimulus	-3.06104	0	-4.35742
hsa04015	Rap1 signaling pathway	-3.79247	0	-5.6646
WP2361	Gastric cancer network 1	-3.75564	0	-4.67563
GO:0032886	regulation of microtubule-based process	-3.58581	0	-4.01989
GO:0051129	negative regulation of cellular component organization	-2.56002	0	-8.48071
GO:0061061	muscle structure development	-2.02587	0	-7.31776
GO:0051225	spindle assembly	-2.07035	0	-7.53095
M176	PID FOXM1 PATHWAY	-2.20304	0	-8.80327
GO:0051640	organelle localization	-2.93051	0	-10.3909
GO:0051301	cell division	-3.2848	0	-31.8484
GO:0009410	response to xenobiotic stimulus	-2.44507	0	-3.16734
GO:0021700	developmental maturation	-2.60169	0	-3.15148
hsa04670	Leukocyte transendothelial migration	-2.26884	0	-4.98468
WP3624	Lung fibrosis	-2.20678	0	-2.51639
GO:0001775	cell activation	-2.94894	0	-2.50087
R-HSA-381426	Regulation of Insulin-like Growth Factor (IGF) transport and uptake by Insulin-like Growth Factor Binding Proteins (IGFBPs)	-3.93798	0	-2.29204
GO:0022604	regulation of cell morphogenesis	-3.18887	0	-3.68532
GO:0031589	cell-substrate adhesion	-3.07422	0	-3.61091
hsa05200	Pathways in cancer	-3.77044	0	-3.9612
GO:0050920	regulation of chemotaxis	-3.48181	0	-3.20095
GO:0044089	positive regulation of cellular component biogenesis	-3.40952	0	-3.18495
hsa04933	AGE-RAGE signaling pathway in diabetic complications	-5.59512	0	-3.00814
GO:0048729	tissue morphogenesis	-4.72733	0	-3.91373
GO:0071459	protein localization to chromosome, centromeric region	-4.18469	0	-3.01788
M255	PID HIF1 TFPATHWAY	-8.54407	0	-2.40201
R-HSA-1474290	Collagen formation	-9.9627	0	-2.76098
GO:0009991	response to extracellular stimulus	-4.90429	0	-2.42963
WP4239	Epithelial to mesenchymal transition in colorectal cancer	-4.20363	0	-2.7587
M5887	NABA BASEMENT MEMBRANES	-5.10376	0	-2.14521
GO:0030155	regulation of cell adhesion	-6.1277	0	-3.15375
hsa04510	Focal adhesion	-6.62073	0	-3.79422
GO:0051493	regulation of cytoskeleton organization	-7.62006	0	-9.52475
GO:0030335	positive regulation of cell migration	-7.10009	0	-6.96068
GO:0043549	regulation of kinase activity	-6.23163	0	-6.846
GO:0097435	supramolecular fiber organization	-6.26158	0	-11.6144
R-HSA-194315	Signaling by Rho GTPases	-12.6853	0	-14.9878
GO:0001568	blood vessel development	-12.4582	0	-4.75447
GO:0003013	circulatory system process	0	0	-3.11623
GO:0110148	biomineralization	0	0	-3.00814
GO:0040007	growth	0	0	-4.85964
GO:0002028	regulation of sodium ion transport	0	0	-5.40206
GO:0061035	regulation of cartilage development	0	0	-5.00718
GO:0060284	regulation of cell development	0	0	-4.82562
GO:0045132	meiotic chromosome segregation	0	0	-5.82492
GO:2000241	regulation of reproductive process	0	0	-6.33903
GO:0007019	microtubule depolymerization	0	0	-6.4408
GO:0043086	negative regulation of catalytic activity	0	0	-7.08844
GO:0040001	establishment of mitotic spindle localization	0	0	-6.95237
hsa04110	Cell cycle	0	0	-7.23698
GO:0008608	attachment of spindle microtubules to kinetochore	0	0	-7.35821
R-HSA-8854518	AURKA Activation by TPX2	0	0	-7.40894
GO:0070925	organelle assembly	0	0	-8.75805
CORUM:127	NDC80 kinetochore complex	0	0	-6.06185
M14	PID AURORA B PATHWAY	0	0	-12.6673
GO:0098609	cell-cell adhesion	-5.4701	-4.57309	-7.46536
GO:0010035	response to inorganic substance	-4.7667	-8.139	-6.06077
M5885	NABA MATRISOME ASSOCIATED	-4.87477	-4.49189	-4.78243
M5884	NABA CORE MATRISOME	-6.60151	-6.48552	-3.05687
R-HSA-109582	Hemostasis	-8.13889	-2.85378	-9.66904
GO:0000902	cell morphogenesis	-5.44507	-2.14039	-6.84758
GO:0009725	response to hormone	-6.11871	-2.55734	-4.43069
GO:0007167	enzyme-linked receptor protein signaling pathway	-6.84506	-2.47874	-5.27713
R-HSA-1474244	Extracellular matrix organization	-13.0483	-3.82274	-6.67542
GO:0030323	respiratory tube development	-3.29025	-5.78534	-3.91094
GO:0060249	anatomical structure homeostasis	-3.60903	-3.40068	-3.81691
GO:0040008	regulation of growth	-3.13914	-3.06298	-2.85319
GO:1903532	positive regulation of secretion by cell	-2.24607	-5.65064	-3.88207
GO:0019725	cellular homeostasis	-2.84089	-4.419	-2.00714
GO:0140352	export from cell	-2.87635	-3.15462	-5.32178
GO:0060322	head development	-2.7377	-2.79677	-3.96637
M274	PID LYMPH ANGIOGENESIS PATHWAY	-6.58799	0	0
WP4754	IL-18 signaling pathway	-7.15278	0	0
GO:0010810	regulation of cell-substrate adhesion	-6.81591	0	0
R-HSA-73728	RNA Polymerase I Promoter Opening	-21.8786	0	0
GO:0007610	behavior	-5.90285	-2.68163	0
GO:0032526	response to retinoic acid	0	-2.75658	-2.20158
GO:0030001	metal ion transport	0	-2.42789	-3.43654
GO:0008283	cell population proliferation	0	-2.2253	-7.12965
GO:0016042	lipid catabolic process	0	-6.3441	-3.31023
GO:0010817	regulation of hormone levels	0	-8.46928	-3.42941
GO:1901615	organic hydroxy compound metabolic process	0	-6.643	-3.87273
GO:0006066	alcohol metabolic process	0	-7.42167	-2.04741
GO:0008016	regulation of heart contraction	0	-4.32714	-3.10622
GO:0006954	inflammatory response	0	-8.8672	-4.08524
GO:0061448	connective tissue development	0	-4.31115	-4.53979
GO:0043269	regulation of ion transport	0	-5.50732	-5.6217
R-HSA-556833	Metabolism of lipids	0	-4.5524	-7.48
GO:0006897	endocytosis	0	-3.74595	-4.12653
GO:0006641	triglyceride metabolic process	0	-7.18644	0
R-HSA-112316	Neuronal System	0	-7.47595	0
