# Supplementary material for: Characterization of regulatory transcriptional mechanisms in hepatocyte lipotoxicity
Source: Sci Rep. 2022 Jul 7;12:11477. doi: 10.1038/s41598-022-15731-4 (PMC9262951; doi:10.1038/s41598-022-15731-4)
Supplement: Supplementary file 4 — Supplementary Table S3. [file 41598_2022_15731_MOESM4_ESM.xlsx]

## Sheet: Human_NASH_vs_CON
proteinName	ac	geneName	proteinDescription	nbPeptides	medianInt_CON	medianInt_NASH	cv_CON	cv_NASH	log2ratio	Fold change	pValue	qValue
sp|P13929|ENOB_HUMAN	P13929	ENO3	Beta-enolase OS=Homo sapiens OX=9606 GN=ENO3 PE=1 SV=5	14	9.86003e+06	3.10288e+07	1.00296	0.185003	3.15238	8.89122	0.0477591	0.797642
sp|P11245|ARY2_HUMAN	P11245	NAT2	Arylamine N-acetyltransferase 2 OS=Homo sapiens OX=9606 GN=NAT2 PE=1 SV=1	1	193532	444739	0.170126	0.631532	2.64641	6.26108	0.0460486	0.797642
sp|P27487|DPP4_HUMAN	P27487	DPP4	Dipeptidyl peptidase 4 OS=Homo sapiens OX=9606 GN=DPP4 PE=1 SV=2	1	9077.39	15995.6	0.243095	0.263459	2.17557	4.51766	0.0440933	0.797642
sp|O14832|PAHX_HUMAN	O14832	PHYH	Phytanoyl-CoA dioxygenase, peroxisomal OS=Homo sapiens OX=9606 GN=PHYH PE=1 SV=1	6	1.1401e+06	2.20208e+06	0.301333	0.224189	2.15348	4.44901	0.00307928	0.797642
sp|P01040|CYTA_HUMAN	P01040	CSTA	Cystatin-A OS=Homo sapiens OX=9606 GN=CSTA PE=1 SV=1	1	63610.7	120405	0.239357	0.368389	2.13681	4.39788	0.0119107	0.797642
sp|O43272|PROD_HUMAN	O43272	PRODH	Proline dehydrogenase 1, mitochondrial OS=Homo sapiens OX=9606 GN=PRODH PE=1 SV=3	2	166871	318832	0.363496	0.305517	1.91991	3.78399	0.0117012	0.797642
sp|P09467|F16P1_HUMAN	P09467	FBP1	Fructose-1,6-bisphosphatase 1 OS=Homo sapiens OX=9606 GN=FBP1 PE=1 SV=5	21	1.45611e+08	2.67784e+08	0.325052	0.292182	1.90225	3.73797	0.0326871	0.797642
sp|O60240|PLIN1_HUMAN	O60240	PLIN1	Perilipin-1 OS=Homo sapiens OX=9606 GN=PLIN1 PE=1 SV=2	6	505381	852588	0.151392	0.266455	1.835	3.56772	0.000946663	0.797642
sp|P0DMM9|ST1A3_HUMAN,sp|P0DMN0|ST1A4_HUMAN	P0DMM9	SULT1A3	Sulfotransferase 1A3 OS=Homo sapiens OX=9606 GN=SULT1A3 PE=1 SV=1	3	437336	715964	0.378905	0.150947	1.8154	3.51957	0.0128437	0.797642
sp|P30613|KPYR_HUMAN	P30613	PKLR	Pyruvate kinase PKLR OS=Homo sapiens OX=9606 GN=PKLR PE=1 SV=2	24	1.47785e+07	2.71691e+07	0.222983	0.215353	1.7021	3.25375	0.00945006	0.797642
sp|Q14314|FGL2_HUMAN	Q14314	FGL2	Fibroleukin OS=Homo sapiens OX=9606 GN=FGL2 PE=1 SV=1	2	305418	499229	0.386448	0.105447	1.55015	2.92848	0.0336579	0.797642
sp|P15090|FABP4_HUMAN	P15090	FABP4	Fatty acid-binding protein, adipocyte OS=Homo sapiens OX=9606 GN=FABP4 PE=1 SV=3	3	880647	1.48718e+06	0.210204	0.268863	1.53177	2.8914	0.00526586	0.797642
sp|Q8IVM8|S22A9_HUMAN	Q8IVM8	SLC22A9	Solute carrier family 22 member 9 OS=Homo sapiens OX=9606 GN=SLC22A9 PE=1 SV=1	1	563637	954131	0.176042	0.180165	1.52647	2.8808	0.00371049	0.797642
sp|O15245|S22A1_HUMAN	O15245	SLC22A1	Solute carrier family 22 member 1 OS=Homo sapiens OX=9606 GN=SLC22A1 PE=1 SV=2	1	61742.8	95640.4	0.355828	0.130391	1.40256	2.64371	0.0469487	0.797642
sp|O00757|F16P2_HUMAN	O00757	FBP2	Fructose-1,6-bisphosphatase isozyme 2 OS=Homo sapiens OX=9606 GN=FBP2 PE=1 SV=2	2	5.37133e+06	8.36564e+06	0.365968	0.349539	1.34901	2.54738	0.0219269	0.797642
sp|P30837|AL1B1_HUMAN	P30837	ALDH1B1	Aldehyde dehydrogenase X, mitochondrial OS=Homo sapiens OX=9606 GN=ALDH1B1 PE=1 SV=3	18	2.03734e+07	3.44019e+07	0.226099	0.394815	1.3304	2.51472	0.0218571	0.797642
sp|P30405|PPIF_HUMAN	P30405	PPIF	Peptidyl-prolyl cis-trans isomerase F, mitochondrial OS=Homo sapiens OX=9606 GN=PPIF PE=1 SV=1	8	3.56051e+06	5.56367e+06	0.136615	0.319499	1.2375	2.35789	0.0233902	0.797642
sp|Q6BCY4|NB5R2_HUMAN	Q6BCY4	CYB5R2	NADH-cytochrome b5 reductase 2 OS=Homo sapiens OX=9606 GN=CYB5R2 PE=1 SV=1	1	117103	182348	0.254735	0.121347	1.22651	2.34001	0.0059195	0.797642
sp|Q8N465|D2HDH_HUMAN	Q8N465	D2HGDH	D-2-hydroxyglutarate dehydrogenase, mitochondrial OS=Homo sapiens OX=9606 GN=D2HGDH PE=1 SV=3	6	723122	1.10735e+06	0.105996	0.134674	1.21666	2.32409	0.00189837	0.797642
sp|P05062|ALDOB_HUMAN	P05062	ALDOB	Fructose-bisphosphate aldolase B OS=Homo sapiens OX=9606 GN=ALDOB PE=1 SV=2	27	1.74868e+08	2.73175e+08	0.29229	0.122958	1.20748	2.30934	0.00653547	0.797642
sp|P61457|PHS_HUMAN	P61457	PCBD1	Pterin-4-alpha-carbinolamine dehydratase OS=Homo sapiens OX=9606 GN=PCBD1 PE=1 SV=2	3	3.61738e+06	5.58969e+06	0.261165	0.276868	1.19645	2.29175	0.0197555	0.797642
sp|P27216|ANX13_HUMAN	P27216	ANXA13	Annexin A13 OS=Homo sapiens OX=9606 GN=ANXA13 PE=1 SV=3	5	726547	1.13534e+06	0.230822	0.243895	1.19569	2.29055	0.0261971	0.797642
sp|P30085|KCY_HUMAN	P30085	CMPK1	UMP-CMP kinase OS=Homo sapiens OX=9606 GN=CMPK1 PE=1 SV=3	11	9.77448e+07	1.51242e+08	0.0281683	0.261705	1.1614	2.23675	0.0177384	0.797642
sp|Q9P0M6|H2AW_HUMAN	Q9P0M6	H2AFY2	Core histone macro-H2A.2 OS=Homo sapiens OX=9606 GN=H2AFY2 PE=1 SV=3	6	889352	1.31824e+06	0.152421	0.0315341	1.14615	2.21322	0.00213811	0.797642
sp|P54646|AAPK2_HUMAN	P54646	PRKAA2	5'-AMP-activated protein kinase catalytic subunit alpha-2 OS=Homo sapiens OX=9606 GN=PRKAA2 PE=1 SV=2	1	70523.2	102791	0.0983682	0.248989	1.13727	2.19964	0.0112842	0.797642
sp|P11310|ACADM_HUMAN	P11310	ACADM	Medium-chain specific acyl-CoA dehydrogenase, mitochondrial OS=Homo sapiens OX=9606 GN=ACADM PE=1 SV=1	21	4.68018e+07	7.1904e+07	0.0588703	0.160885	1.12646	2.18323	0.00247177	0.797642
sp|P51570|GALK1_HUMAN	P51570	GALK1	Galactokinase OS=Homo sapiens OX=9606 GN=GALK1 PE=1 SV=1	18	8.74732e+06	1.30534e+07	0.1778	0.324768	1.09607	2.13771	0.0386954	0.797642
sp|Q9Y3R0|GRIP1_HUMAN	Q9Y3R0	GRIP1	Glutamate receptor-interacting protein 1 OS=Homo sapiens OX=9606 GN=GRIP1 PE=1 SV=3	1	71154	102143	0.270555	0.124155	1.08427	2.1203	0.0457732	0.797642
sp|P24752|THIL_HUMAN	P24752	ACAT1	Acetyl-CoA acetyltransferase, mitochondrial OS=Homo sapiens OX=9606 GN=ACAT1 PE=1 SV=1	35	2.45757e+08	3.76697e+08	0.239511	0.176213	1.07769	2.11065	0.0144772	0.797642
sp|Q8WYK0|ACO12_HUMAN	Q8WYK0	ACOT12	Acyl-coenzyme A thioesterase 12 OS=Homo sapiens OX=9606 GN=ACOT12 PE=1 SV=1	6	1.52169e+06	2.23747e+06	0.105656	0.353455	1.06032	2.08539	0.0210733	0.797642
sp|Q9BSE5|SPEB_HUMAN	Q9BSE5	AGMAT	Agmatinase, mitochondrial OS=Homo sapiens OX=9606 GN=AGMAT PE=1 SV=2	3	1.2496e+06	1.81412e+06	0.226413	0.165916	1.04632	2.06525	0.0374068	0.797642
sp|P09110|THIK_HUMAN	P09110	ACAA1	3-ketoacyl-CoA thiolase, peroxisomal OS=Homo sapiens OX=9606 GN=ACAA1 PE=1 SV=2	21	3.68164e+07	5.30806e+07	0.33437	0.162563	1.04504	2.06342	0.0494545	0.797642
sp|P04040|CATA_HUMAN	P04040	CAT	Catalase OS=Homo sapiens OX=9606 GN=CAT PE=1 SV=3	35	5.20031e+07	7.62421e+07	0.153648	0.169361	1.02609	2.0365	0.0148808	0.797642
sp|Q9BYE9|CDHR2_HUMAN	Q9BYE9	CDHR2	Cadherin-related family member 2 OS=Homo sapiens OX=9606 GN=CDHR2 PE=1 SV=2	1	76524.6	108570	0.120464	0.222323	1.02214	2.03092	0.0168197	0.797642
sp|P06727|APOA4_HUMAN	P06727	APOA4	Apolipoprotein A-IV OS=Homo sapiens OX=9606 GN=APOA4 PE=1 SV=3	10	1.74714e+06	2.38224e+06	0.205111	0.40747	1.02163	2.03021	0.034039	0.797642
sp|Q9UIJ7|KAD3_HUMAN	Q9UIJ7	AK3	GTP:AMP phosphotransferase AK3, mitochondrial OS=Homo sapiens OX=9606 GN=AK3 PE=1 SV=4	14	1.43733e+07	2.05257e+07	0.0668225	0.0921254	0.994262	1.99206	0.0020189	0.797642
sp|O43704|ST1B1_HUMAN	O43704	SULT1B1	Sulfotransferase family cytosolic 1B member 1 OS=Homo sapiens OX=9606 GN=SULT1B1 PE=1 SV=2	6	1.90135e+06	2.74734e+06	0.0297208	0.100211	0.992823	1.99008	0.00173758	0.797642
sp|P28827|PTPRM_HUMAN	P28827	PTPRM	Receptor-type tyrosine-protein phosphatase mu OS=Homo sapiens OX=9606 GN=PTPRM PE=1 SV=2	1	64331.7	88177.8	0.140529	0.173094	0.916471	1.88749	0.0110528	0.797642
sp|P16219|ACADS_HUMAN	P16219	ACADS	Short-chain specific acyl-CoA dehydrogenase, mitochondrial OS=Homo sapiens OX=9606 GN=ACADS PE=1 SV=1	16	1.09692e+07	1.56071e+07	0.0798497	0.161243	0.896158	1.8611	0.00798583	0.797642
sp|O94901|SUN1_HUMAN	O94901	SUN1	SUN domain-containing protein 1 OS=Homo sapiens OX=9606 GN=SUN1 PE=1 SV=3	1	124592	171717	0.0525226	0.106512	0.88332	1.84461	0.00286178	0.797642
sp|Q9P0P8|CF203_HUMAN	Q9P0P8	C6orf203	Uncharacterized protein C6orf203 OS=Homo sapiens OX=9606 GN=C6orf203 PE=1 SV=1	1	198563	270584	0.115952	0.0725552	0.877494	1.83718	0.00318849	0.797642
sp|Q16836|HCDH_HUMAN	Q16836	HADH	Hydroxyacyl-coenzyme A dehydrogenase, mitochondrial OS=Homo sapiens OX=9606 GN=HADH PE=1 SV=3	16	5.19161e+07	7.12093e+07	0.207798	0.138885	0.873706	1.83236	0.0453398	0.797642
sp|P55084|ECHB_HUMAN	P55084	HADHB	Trifunctional enzyme subunit beta, mitochondrial OS=Homo sapiens OX=9606 GN=HADHB PE=1 SV=3	27	8.03735e+07	1.1859e+08	0.230853	0.149035	0.869269	1.82674	0.0160945	0.797642
sp|P10606|COX5B_HUMAN	P10606	COX5B	Cytochrome c oxidase subunit 5B, mitochondrial OS=Homo sapiens OX=9606 GN=COX5B PE=1 SV=2	7	1.07518e+07	1.47573e+07	0.0941196	0.087456	0.835882	1.78495	0.00386946	0.797642
sp|P22352|GPX3_HUMAN	P22352	GPX3	Glutathione peroxidase 3 OS=Homo sapiens OX=9606 GN=GPX3 PE=1 SV=2	4	1.47864e+06	1.97658e+06	0.174202	0.154468	0.823768	1.77002	0.0102797	0.797642
sp|P29466|CASP1_HUMAN	P29466	CASP1	Caspase-1 OS=Homo sapiens OX=9606 GN=CASP1 PE=1 SV=1	2	165155	223729	0.0749606	0.108764	0.816804	1.7615	0.00713791	0.797642
sp|P53370|NUDT6_HUMAN	P53370	NUDT6	Nucleoside diphosphate-linked moiety X motif 6 OS=Homo sapiens OX=9606 GN=NUDT6 PE=1 SV=2	6	1.00308e+06	1.35369e+06	0.151887	0.150108	0.813407	1.75736	0.0254716	0.797642
sp|P12074|CX6A1_HUMAN	P12074	COX6A1	Cytochrome c oxidase subunit 6A1, mitochondrial OS=Homo sapiens OX=9606 GN=COX6A1 PE=1 SV=4	1	408496	555864	0.106935	0.191345	0.807049	1.74963	0.0442876	0.797642
sp|P04181|OAT_HUMAN	P04181	OAT	Ornithine aminotransferase, mitochondrial OS=Homo sapiens OX=9606 GN=OAT PE=1 SV=1	8	1.30634e+06	1.6974e+06	0.221368	0.40761	0.80671	1.74922	0.0447872	0.797642
sp|Q9UJC5|SH3L2_HUMAN	Q9UJC5	SH3BGRL2	SH3 domain-binding glutamic acid-rich-like protein 2 OS=Homo sapiens OX=9606 GN=SH3BGRL2 PE=1 SV=2	1	461288	635060	0.08117	0.169517	0.79988	1.74096	0.0418647	0.797642
sp|Q9H008|LHPP_HUMAN	Q9H008	LHPP	Phospholysine phosphohistidine inorganic pyrophosphate phosphatase OS=Homo sapiens OX=9606 GN=LHPP PE=1 SV=2	6	2.9628e+06	3.96838e+06	0.159332	0.145042	0.798489	1.73928	0.0296664	0.797642
sp|Q93077|H2A1C_HUMAN	Q93077	HIST1H2AC	Histone H2A type 1-C OS=Homo sapiens OX=9606 GN=HIST1H2AC PE=1 SV=3	2	7.12014e+06	9.58888e+06	0.0933035	0.0381273	0.796963	1.73744	0.00315852	0.797642
sp|P07205|PGK2_HUMAN	P07205	PGK2	Phosphoglycerate kinase 2 OS=Homo sapiens OX=9606 GN=PGK2 PE=1 SV=3	2	147852	196717	0.221941	0.185044	0.789699	1.72871	0.0455036	0.797642
sp|Q8N0U4|F185A_HUMAN	Q8N0U4	FAM185A	Protein FAM185A OS=Homo sapiens OX=9606 GN=FAM185A PE=2 SV=3	1	171964	228236	0.131226	0.114265	0.777555	1.71422	0.0242305	0.797642
sp|P09417|DHPR_HUMAN	P09417	QDPR	Dihydropteridine reductase OS=Homo sapiens OX=9606 GN=QDPR PE=1 SV=2	14	1.57144e+07	2.10206e+07	0.223556	0.115877	0.771624	1.70719	0.0351012	0.797642
sp|Q9NZ52|GGA3_HUMAN	Q9NZ52	GGA3	ADP-ribosylation factor-binding protein GGA3 OS=Homo sapiens OX=9606 GN=GGA3 PE=1 SV=1	1	42777	56477.4	0.166579	0.112343	0.769951	1.70521	0.0186453	0.797642
sp|Q8IWL3|HSC20_HUMAN	Q8IWL3	HSCB	Iron-sulfur cluster co-chaperone protein HscB OS=Homo sapiens OX=9606 GN=HSCB PE=1 SV=3	3	983875	1.28516e+06	0.192237	0.154008	0.769461	1.70463	0.0412872	0.797642
sp|Q9H0R4|HDHD2_HUMAN	Q9H0R4	HDHD2	Haloacid dehalogenase-like hydrolase domain-containing protein 2 OS=Homo sapiens OX=9606 GN=HDHD2 PE=1 SV=1	5	1.55549e+06	2.06316e+06	0.179753	0.031158	0.76318	1.69723	0.0119888	0.797642
sp|Q63HM1|KFA_HUMAN	Q63HM1	AFMID	Kynurenine formamidase OS=Homo sapiens OX=9606 GN=AFMID PE=2 SV=2	6	1.31628e+06	1.7659e+06	0.139847	0.162527	0.754772	1.68736	0.0280229	0.797642
sp|Q6YN16|HSDL2_HUMAN	Q6YN16	HSDL2	Hydroxysteroid dehydrogenase-like protein 2 OS=Homo sapiens OX=9606 GN=HSDL2 PE=1 SV=1	22	1.71566e+07	2.28036e+07	0.153323	0.137687	0.742448	1.67301	0.0233229	0.797642
sp|Q7Z3D6|GLUCM_HUMAN	Q7Z3D6	DGLUCY	D-glutamate cyclase, mitochondrial OS=Homo sapiens OX=9606 GN=DGLUCY PE=1 SV=2	7	1.30371e+06	1.70063e+06	0.229109	0.0235645	0.736867	1.66655	0.038791	0.797642
sp|Q9HD34|LYRM4_HUMAN	Q9HD34	LYRM4	LYR motif-containing protein 4 OS=Homo sapiens OX=9606 GN=LYRM4 PE=1 SV=1	1	362873	465768	0.106453	0.107078	0.707427	1.63289	0.00916921	0.797642
sp|Q96AX9|MIB2_HUMAN	Q96AX9	MIB2	E3 ubiquitin-protein ligase MIB2 OS=Homo sapiens OX=9606 GN=MIB2 PE=1 SV=3	1	18565.5	23037.6	0.149362	0.0989754	0.70378	1.62877	0.0315935	0.797642
sp|Q13469|NFAC2_HUMAN	Q13469	NFATC2	Nuclear factor of activated T-cells, cytoplasmic 2 OS=Homo sapiens OX=9606 GN=NFATC2 PE=1 SV=2	1	19716.9	25052.7	0.19096	0.105206	0.698276	1.62256	0.0431634	0.797642
sp|P36969|GPX4_HUMAN	P36969	GPX4	Phospholipid hydroperoxide glutathione peroxidase OS=Homo sapiens OX=9606 GN=GPX4 PE=1 SV=3	4	1.49912e+06	1.92226e+06	0.221239	0.0856198	0.695165	1.61907	0.0449768	0.797642
sp|P21912|SDHB_HUMAN	P21912	SDHB	Succinate dehydrogenase [ubiquinone] iron-sulfur subunit, mitochondrial OS=Homo sapiens OX=9606 GN=SDHB PE=1 SV=3	9	5.79785e+06	7.56854e+06	0.154622	0.120372	0.689184	1.61237	0.0384528	0.797642
sp|Q03154|ACY1_HUMAN	Q03154	ACY1	Aminoacylase-1 OS=Homo sapiens OX=9606 GN=ACY1 PE=1 SV=1	24	2.52934e+07	3.27186e+07	0.131452	0.133767	0.684415	1.60705	0.0229389	0.797642
sp|O43294|TGFI1_HUMAN	O43294	TGFB1I1	Transforming growth factor beta-1-induced transcript 1 protein OS=Homo sapiens OX=9606 GN=TGFB1I1 PE=1 SV=2	2	159427	206398	0.113733	0.142935	0.666913	1.58767	0.0225567	0.797642
sp|P28290|ITPI2_HUMAN	P28290	ITPRID2	Protein ITPRID2 OS=Homo sapiens OX=9606 GN=ITPRID2 PE=1 SV=3	9	995861	1.25979e+06	0.145542	0.107522	0.663631	1.58406	0.036917	0.797642
sp|Q9UNH6|SNX7_HUMAN	Q9UNH6	SNX7	Sorting nexin-7 OS=Homo sapiens OX=9606 GN=SNX7 PE=1 SV=1	1	46724.8	58568	0.158174	0.0944255	0.644919	1.56365	0.0481383	0.797642
sp|Q9Y2T3|GUAD_HUMAN	Q9Y2T3	GDA	Guanine deaminase OS=Homo sapiens OX=9606 GN=GDA PE=1 SV=1	12	5.09759e+06	6.5186e+06	0.0778782	0.182596	0.643181	1.56177	0.0376032	0.797642
sp|P23025|XPA_HUMAN	P23025	XPA	DNA repair protein complementing XP-A cells OS=Homo sapiens OX=9606 GN=XPA PE=1 SV=1	1	205724	260120	0.158781	0.113876	0.640802	1.5592	0.0379836	0.797642
sp|O00468|AGRIN_HUMAN	O00468	AGRN	Agrin OS=Homo sapiens OX=9606 GN=AGRN PE=1 SV=6	2	218232	273948	0.115242	0.0602277	0.633436	1.55126	0.0204897	0.797642
sp|O75427|LRCH4_HUMAN	O75427	LRCH4	Leucine-rich repeat and calponin homology domain-containing protein 4 OS=Homo sapiens OX=9606 GN=LRCH4 PE=1 SV=2	1	60053	76074.3	0.0953414	0.0813948	0.621565	1.53854	0.0111191	0.797642
sp|Q5TAQ9|DCAF8_HUMAN	Q5TAQ9	DCAF8	DDB1- and CUL4-associated factor 8 OS=Homo sapiens OX=9606 GN=DCAF8 PE=1 SV=1	1	205057	257787	0.106308	0.143588	0.617122	1.53381	0.0320856	0.797642
sp|P58107|EPIPL_HUMAN	P58107	EPPK1	Epiplakin OS=Homo sapiens OX=9606 GN=EPPK1 PE=1 SV=3	6	507678	625291	0.0553935	0.19095	0.605861	1.52189	0.0452293	0.797642
sp|Q5T6J7|GNTK_HUMAN	Q5T6J7	IDNK	Probable gluconokinase OS=Homo sapiens OX=9606 GN=IDNK PE=1 SV=1	3	528302	658793	0.144551	0.156876	0.590444	1.50571	0.0483915	0.797642
sp|Q15388|TOM20_HUMAN	Q15388	TOMM20	Mitochondrial import receptor subunit TOM20 homolog OS=Homo sapiens OX=9606 GN=TOMM20 PE=1 SV=1	1	190015	233160	0.0636765	0.108057	0.568589	1.48307	0.0268075	0.797642
sp|P07203|GPX1_HUMAN	P07203	GPX1	Glutathione peroxidase 1 OS=Homo sapiens OX=9606 GN=GPX1 PE=1 SV=4	9	6.89833e+06	8.61552e+06	0.046188	0.0828151	0.561242	1.47554	0.0100164	0.797642
sp|Q8N3V7|SYNPO_HUMAN	Q8N3V7	SYNPO	Synaptopodin OS=Homo sapiens OX=9606 GN=SYNPO PE=1 SV=2	6	1.15047e+06	1.4392e+06	0.12449	0.0614202	0.55433	1.46849	0.0399836	0.797642
sp|Q8IW45|NNRD_HUMAN	Q8IW45	NAXD	ATP-dependent (S)-NAD(P)H-hydrate dehydratase OS=Homo sapiens OX=9606 GN=NAXD PE=1 SV=1	8	4.09936e+06	5.05366e+06	0.068761	0.0406143	0.553538	1.46768	0.0134899	0.797642
sp|Q8TDX5|ACMSD_HUMAN	Q8TDX5	ACMSD	2-amino-3-carboxymuconate-6-semialdehyde decarboxylase OS=Homo sapiens OX=9606 GN=ACMSD PE=1 SV=1	1	69032.8	84506.7	0.183501	0.111827	0.54591	1.45994	0.0415044	0.797642
sp|Q16698|DECR_HUMAN	Q16698	DECR1	2,4-dienoyl-CoA reductase, mitochondrial OS=Homo sapiens OX=9606 GN=DECR1 PE=1 SV=1	19	5.50985e+07	6.73922e+07	0.133357	0.120953	0.539657	1.45363	0.0250485	0.797642
sp|P30048|PRDX3_HUMAN	P30048	PRDX3	Thioredoxin-dependent peroxide reductase, mitochondrial OS=Homo sapiens OX=9606 GN=PRDX3 PE=1 SV=3	11	1.40658e+07	1.71621e+07	0.0863197	0.0374109	0.520742	1.43469	0.0330321	0.797642
sp|O43715|TRIA1_HUMAN	O43715	TRIAP1	TP53-regulated inhibitor of apoptosis 1 OS=Homo sapiens OX=9606 GN=TRIAP1 PE=1 SV=1	2	409053	491588	0.0965912	0.121718	0.514808	1.4288	0.0402934	0.797642
sp|Q15418|KS6A1_HUMAN	Q15418	RPS6KA1	Ribosomal protein S6 kinase alpha-1 OS=Homo sapiens OX=9606 GN=RPS6KA1 PE=1 SV=2	2	225828	274439	0.062001	0.0348028	0.505907	1.42002	0.0131909	0.797642
sp|Q14108|SCRB2_HUMAN	Q14108	SCARB2	Lysosome membrane protein 2 OS=Homo sapiens OX=9606 GN=SCARB2 PE=1 SV=2	9	3.51411e+06	4.20391e+06	0.0938659	0.0364828	0.485033	1.39962	0.0275112	0.797642
sp|Q12800|TFCP2_HUMAN	Q12800	TFCP2	Alpha-globin transcription factor CP2 OS=Homo sapiens OX=9606 GN=TFCP2 PE=1 SV=2	1	125933	152926	0.106853	0.106782	0.483963	1.39858	0.0293473	0.797642
sp|O00217|NDUS8_HUMAN	O00217	NDUFS8	NADH dehydrogenase [ubiquinone] iron-sulfur protein 8, mitochondrial OS=Homo sapiens OX=9606 GN=NDUFS8 PE=1 SV=1	5	1.22264e+06	1.47523e+06	0.0588995	0.0795712	0.479015	1.39379	0.0435495	0.797642
sp|A8MVU1|NCF1C_HUMAN	A8MVU1	NCF1C	Putative neutrophil cytosol factor 1C OS=Homo sapiens OX=9606 GN=NCF1C PE=5 SV=1	2	286690	343620	0.0430178	0.0719179	0.463979	1.37934	0.0301467	0.797642
sp|O96033|MOC2A_HUMAN	O96033	MOCS2	Molybdopterin synthase sulfur carrier subunit OS=Homo sapiens OX=9606 GN=MOCS2 PE=1 SV=1	1	130578	153794	0.0608503	0.0540761	0.427662	1.34505	0.0411655	0.797642
sp|Q9BRF8|CPPED_HUMAN	Q9BRF8	CPPED1	Serine/threonine-protein phosphatase CPPED1 OS=Homo sapiens OX=9606 GN=CPPED1 PE=1 SV=3	8	2.24344e+06	2.62821e+06	0.130429	0.10448	0.388698	1.30921	0.040692	0.797642
sp|Q3ZCQ8|TIM50_HUMAN	Q3ZCQ8	TIMM50	Mitochondrial import inner membrane translocase subunit TIM50 OS=Homo sapiens OX=9606 GN=TIMM50 PE=1 SV=2	5	1.24368e+06	1.07353e+06	0.0586952	0.0197238	-0.36935	-1.29177	0.0464946	0.797642
sp|Q9NUQ7|UFSP2_HUMAN	Q9NUQ7	UFSP2	Ufm1-specific protease 2 OS=Homo sapiens OX=9606 GN=UFSP2 PE=1 SV=3	5	1.14839e+06	985237	0.058642	0.0823103	-0.404454	-1.32359	0.0397115	0.797642
sp|Q7Z422|SZRD1_HUMAN	Q7Z422	SZRD1	SUZ domain-containing protein 1 OS=Homo sapiens OX=9606 GN=SZRD1 PE=1 SV=1	2	178965	155849	0.118255	0.113902	-0.427913	-1.34529	0.044565	0.797642
sp|Q9H223|EHD4_HUMAN	Q9H223	EHD4	EH domain-containing protein 4 OS=Homo sapiens OX=9606 GN=EHD4 PE=1 SV=1	11	2.82431e+06	2.41591e+06	0.170402	0.0304798	-0.44063	-1.3572	0.0347991	0.797642
sp|O95782|AP2A1_HUMAN	O95782	AP2A1	AP-2 complex subunit alpha-1 OS=Homo sapiens OX=9606 GN=AP2A1 PE=1 SV=3	12	3.29501e+06	2.81008e+06	0.0494899	0.030224	-0.447761	-1.36392	0.0316055	0.797642
sp|P07814|SYEP_HUMAN	P07814	EPRS	Bifunctional glutamate/proline--tRNA ligase OS=Homo sapiens OX=9606 GN=EPRS PE=1 SV=5	37	1.57543e+07	1.34972e+07	0.057771	0.0705973	-0.451073	-1.36706	0.0435665	0.797642
sp|Q14554|PDIA5_HUMAN	Q14554	PDIA5	Protein disulfide-isomerase A5 OS=Homo sapiens OX=9606 GN=PDIA5 PE=1 SV=1	14	6.12468e+06	5.09068e+06	0.156092	0.0368292	-0.469553	-1.38468	0.0304007	0.797642
sp|Q9H0A0|NAT10_HUMAN	Q9H0A0	NAT10	RNA cytidine acetyltransferase OS=Homo sapiens OX=9606 GN=NAT10 PE=1 SV=2	4	1.27726e+06	1.06897e+06	0.0555343	0.0480905	-0.477145	-1.39199	0.0382189	0.797642
sp|P50552|VASP_HUMAN	P50552	VASP	Vasodilator-stimulated phosphoprotein OS=Homo sapiens OX=9606 GN=VASP PE=1 SV=3	13	2.43993e+06	2.06197e+06	0.250002	0.125271	-0.484905	-1.39949	0.0447585	0.797642
sp|Q15046|SYK_HUMAN	Q15046	KARS	Lysine--tRNA ligase OS=Homo sapiens OX=9606 GN=KARS PE=1 SV=3	13	4.99487e+06	4.152e+06	0.0801155	0.0288139	-0.488345	-1.40283	0.0242515	0.797642
sp|Q9UPN6|SCAF8_HUMAN	Q9UPN6	SCAF8	Protein SCAF8 OS=Homo sapiens OX=9606 GN=SCAF8 PE=1 SV=1	2	133240	111542	0.135305	0.124555	-0.489537	-1.40399	0.0482626	0.797642
sp|P54920|SNAA_HUMAN	P54920	NAPA	Alpha-soluble NSF attachment protein OS=Homo sapiens OX=9606 GN=NAPA PE=1 SV=3	13	8.09682e+06	6.66536e+06	0.07718	0.108141	-0.50341	-1.41756	0.0266218	0.797642
sp|P18124|RL7_HUMAN	P18124	RPL7	60S ribosomal protein L7 OS=Homo sapiens OX=9606 GN=RPL7 PE=1 SV=1	14	6.8072e+06	5.71293e+06	0.0215331	0.0677468	-0.50342	-1.41757	0.0273546	0.797642
sp|Q9Y262|EIF3L_HUMAN	Q9Y262	EIF3L	Eukaryotic translation initiation factor 3 subunit L OS=Homo sapiens OX=9606 GN=EIF3L PE=1 SV=1	13	5.39146e+06	4.50181e+06	0.0479179	0.114627	-0.510448	-1.42449	0.0169173	0.797642
sp|Q13616|CUL1_HUMAN	Q13616	CUL1	Cullin-1 OS=Homo sapiens OX=9606 GN=CUL1 PE=1 SV=2	6	898904	751399	0.0294224	0.10567	-0.51699	-1.43097	0.0390288	0.797642
sp|O43847|NRDC_HUMAN	O43847	NRDC	Nardilysin OS=Homo sapiens OX=9606 GN=NRDC PE=1 SV=3	3	233245	194074	0.14839	0.184838	-0.517375	-1.43135	0.0406672	0.797642
sp|Q14152|EIF3A_HUMAN	Q14152	EIF3A	Eukaryotic translation initiation factor 3 subunit A OS=Homo sapiens OX=9606 GN=EIF3A PE=1 SV=1	38	1.45095e+07	1.21651e+07	0.0639291	0.0356906	-0.518587	-1.43255	0.0162363	0.797642
sp|Q92973|TNPO1_HUMAN	Q92973	TNPO1	Transportin-1 OS=Homo sapiens OX=9606 GN=TNPO1 PE=1 SV=2	6	1.54183e+06	1.28226e+06	0.189602	0.0698904	-0.526573	-1.4405	0.0387095	0.797642
sp|P41250|GARS_HUMAN	P41250	GARS	Glycine--tRNA ligase OS=Homo sapiens OX=9606 GN=GARS PE=1 SV=3	18	7.75033e+06	6.4274e+06	0.280696	0.110863	-0.527876	-1.4418	0.0435897	0.797642
sp|Q86YS6|RAB43_HUMAN	Q86YS6	RAB43	Ras-related protein Rab-43 OS=Homo sapiens OX=9606 GN=RAB43 PE=1 SV=1	5	920809	768532	0.0990346	0.0852948	-0.530442	-1.44437	0.0320723	0.797642
sp|O75400|PR40A_HUMAN	O75400	PRPF40A	Pre-mRNA-processing factor 40 homolog A OS=Homo sapiens OX=9606 GN=PRPF40A PE=1 SV=2	6	1.91511e+06	1.56428e+06	0.103701	0.038844	-0.544791	-1.45881	0.0261691	0.797642
sp|Q86YH6|DLP1_HUMAN	Q86YH6	PDSS2	Decaprenyl-diphosphate synthase subunit 2 OS=Homo sapiens OX=9606 GN=PDSS2 PE=1 SV=2	1	76953.5	64207.5	0.059968	0.0640372	-0.545804	-1.45983	0.0297975	0.797642
sp|P84095|RHOG_HUMAN	P84095	RHOG	Rho-related GTP-binding protein RhoG OS=Homo sapiens OX=9606 GN=RHOG PE=1 SV=1	3	779567	637840	0.122781	0.0655292	-0.546533	-1.46057	0.0273488	0.797642
sp|Q13895|BYST_HUMAN	Q13895	BYSL	Bystin OS=Homo sapiens OX=9606 GN=BYSL PE=1 SV=3	4	779962	637795	0.113582	0.0718243	-0.555452	-1.46963	0.0485996	0.797642
sp|Q27J81|INF2_HUMAN	Q27J81	INF2	Inverted formin-2 OS=Homo sapiens OX=9606 GN=INF2 PE=1 SV=2	18	3.07719e+06	2.53847e+06	0.120544	0.048849	-0.556617	-1.47082	0.0204442	0.797642
sp|Q96HE7|ERO1A_HUMAN	Q96HE7	ERO1A	ERO1-like protein alpha OS=Homo sapiens OX=9606 GN=ERO1A PE=1 SV=2	8	1.95183e+06	1.6207e+06	0.095816	0.111334	-0.561099	-1.47539	0.0365205	0.797642
sp|Q5U651|RAIN_HUMAN	Q5U651	RASIP1	Ras-interacting protein 1 OS=Homo sapiens OX=9606 GN=RASIP1 PE=1 SV=1	2	238508	194556	0.0882581	0.0374211	-0.561658	-1.47596	0.0163455	0.797642
sp|O95479|G6PE_HUMAN	O95479	H6PD	GDH/6PGL endoplasmic bifunctional protein OS=Homo sapiens OX=9606 GN=H6PD PE=1 SV=2	22	1.08975e+07	8.63449e+06	0.136945	0.103435	-0.563169	-1.47751	0.0117541	0.797642
sp|P55081|MFAP1_HUMAN	P55081	MFAP1	Microfibrillar-associated protein 1 OS=Homo sapiens OX=9606 GN=MFAP1 PE=1 SV=2	3	202619	165301	0.1634	0.0511478	-0.568155	-1.48263	0.0326169	0.797642
sp|Q9UKY7|CDV3_HUMAN	Q9UKY7	CDV3	Protein CDV3 homolog OS=Homo sapiens OX=9606 GN=CDV3 PE=1 SV=1	4	1.25862e+06	1.02179e+06	0.182698	0.123195	-0.580695	-1.49557	0.0302678	0.797642
sp|Q9UNM6|PSD13_HUMAN	Q9UNM6	PSMD13	26S proteasome non-ATPase regulatory subunit 13 OS=Homo sapiens OX=9606 GN=PSMD13 PE=1 SV=2	10	4.32415e+06	3.51204e+06	0.0848907	0.070061	-0.581184	-1.49608	0.027164	0.797642
sp|P54136|SYRC_HUMAN	P54136	RARS	Arginine--tRNA ligase, cytoplasmic OS=Homo sapiens OX=9606 GN=RARS PE=1 SV=2	19	6.56711e+06	5.35293e+06	0.101461	0.104665	-0.589909	-1.50515	0.0199313	0.797642
sp|Q99973|TEP1_HUMAN	Q99973	TEP1	Telomerase protein component 1 OS=Homo sapiens OX=9606 GN=TEP1 PE=1 SV=2	1	57636.9	47417.8	0.163416	0.149924	-0.591019	-1.50631	0.0438285	0.797642
sp|P05388|RLA0_HUMAN	P05388	RPLP0	60S acidic ribosomal protein P0 OS=Homo sapiens OX=9606 GN=RPLP0 PE=1 SV=1	11	1.43129e+07	1.16164e+07	0.0746384	0.106077	-0.592561	-1.50792	0.0259258	0.797642
sp|Q9NNW7|TRXR2_HUMAN	Q9NNW7	TXNRD2	Thioredoxin reductase 2, mitochondrial OS=Homo sapiens OX=9606 GN=TXNRD2 PE=1 SV=3	12	4.01551e+06	3.32223e+06	0.0589413	0.120074	-0.595546	-1.51104	0.0458054	0.797642
sp|Q8IVM0|CCD50_HUMAN	Q8IVM0	CCDC50	Coiled-coil domain-containing protein 50 OS=Homo sapiens OX=9606 GN=CCDC50 PE=1 SV=1	4	659791	532386	0.21238	0.031267	-0.598711	-1.51436	0.0367462	0.797642
sp|P27797|CALR_HUMAN	P27797	CALR	Calreticulin OS=Homo sapiens OX=9606 GN=CALR PE=1 SV=1	19	2.25689e+07	1.7978e+07	0.0759144	0.154452	-0.598952	-1.51462	0.0390937	0.797642
sp|Q6N063|OGFD2_HUMAN	Q6N063	OGFOD2	2-oxoglutarate and iron-dependent oxygenase domain-containing protein 2 OS=Homo sapiens OX=9606 GN=OGFOD2 PE=2 SV=2	3	1.09759e+06	880986	0.114098	0.140359	-0.601103	-1.51688	0.0288256	0.797642
sp|Q9BUJ2|HNRL1_HUMAN	Q9BUJ2	HNRNPUL1	Heterogeneous nuclear ribonucleoprotein U-like protein 1 OS=Homo sapiens OX=9606 GN=HNRNPUL1 PE=1 SV=2	9	1.88579e+06	1.52957e+06	0.144633	0.0400926	-0.602935	-1.5188	0.0300739	0.797642
sp|Q9NP77|SSU72_HUMAN	Q9NP77	SSU72	RNA polymerase II subunit A C-terminal domain phosphatase SSU72 OS=Homo sapiens OX=9606 GN=SSU72 PE=1 SV=1	1	187996	150989	0.166011	0.116619	-0.610568	-1.52686	0.0380677	0.797642
sp|O43660|PLRG1_HUMAN	O43660	PLRG1	Pleiotropic regulator 1 OS=Homo sapiens OX=9606 GN=PLRG1 PE=1 SV=1	1	79561.1	64266.8	0.0882246	0.0734463	-0.628402	-1.54585	0.0239607	0.797642
sp|Q14320|FA50A_HUMAN	Q14320	FAM50A	Protein FAM50A OS=Homo sapiens OX=9606 GN=FAM50A PE=1 SV=2	3	733425	572928	0.126629	0.0936942	-0.63311	-1.5509	0.0488583	0.797642
sp|Q8WUY1|THEM6_HUMAN	Q8WUY1	THEM6	Protein THEM6 OS=Homo sapiens OX=9606 GN=THEM6 PE=1 SV=2	5	923895	743697	0.0713408	0.118806	-0.63409	-1.55196	0.0234408	0.797642
sp|P30740|ILEU_HUMAN	P30740	SERPINB1	Leukocyte elastase inhibitor OS=Homo sapiens OX=9606 GN=SERPINB1 PE=1 SV=1	13	9.07852e+06	7.3322e+06	0.23192	0.0385781	-0.63423	-1.55211	0.0126223	0.797642
sp|P23396|RS3_HUMAN	P23396	RPS3	40S ribosomal protein S3 OS=Homo sapiens OX=9606 GN=RPS3 PE=1 SV=2	19	4.08324e+07	3.23424e+07	0.108464	0.188737	-0.635206	-1.55316	0.0441577	0.797642
sp|P30419|NMT1_HUMAN	P30419	NMT1	Glycylpeptide N-tetradecanoyltransferase 1 OS=Homo sapiens OX=9606 GN=NMT1 PE=1 SV=2	4	1.51666e+06	1.20326e+06	0.105372	0.11273	-0.636776	-1.55485	0.0363004	0.797642
sp|O76021|RL1D1_HUMAN	O76021	RSL1D1	Ribosomal L1 domain-containing protein 1 OS=Homo sapiens OX=9606 GN=RSL1D1 PE=1 SV=3	4	978640	766885	0.241564	0.0998097	-0.641701	-1.56017	0.021746	0.797642
sp|O95433|AHSA1_HUMAN	O95433	AHSA1	Activator of 90 kDa heat shock protein ATPase homolog 1 OS=Homo sapiens OX=9606 GN=AHSA1 PE=1 SV=1	7	1.4512e+06	1.15976e+06	0.259322	0.0507451	-0.642355	-1.56088	0.0216928	0.797642
sp|Q96E39|RMXL1_HUMAN	Q96E39	RBMXL1	RNA binding motif protein, X-linked-like-1 OS=Homo sapiens OX=9606 GN=RBMXL1 PE=1 SV=1	4	1.56107e+06	1.22186e+06	0.152353	0.0857746	-0.646059	-1.56489	0.0341734	0.797642
sp|Q9H910|JUPI2_HUMAN	Q9H910	JPT2	Jupiter microtubule associated homolog 2 OS=Homo sapiens OX=9606 GN=JPT2 PE=1 SV=1	5	1.28467e+06	1.03772e+06	0.114656	0.100603	-0.648589	-1.56763	0.0389132	0.797642
sp|Q7L576|CYFP1_HUMAN	Q7L576	CYFIP1	Cytoplasmic FMR1-interacting protein 1 OS=Homo sapiens OX=9606 GN=CYFIP1 PE=1 SV=1	5	528556	423091	0.106501	0.131566	-0.662751	-1.5831	0.0313378	0.797642
sp|Q8N4C8|MINK1_HUMAN	Q8N4C8	MINK1	Misshapen-like kinase 1 OS=Homo sapiens OX=9606 GN=MINK1 PE=1 SV=2	3	115305	91622.5	0.175963	0.0513104	-0.666393	-1.5871	0.0434899	0.797642
sp|Q6PJT7|ZC3HE_HUMAN	Q6PJT7	ZC3H14	Zinc finger CCCH domain-containing protein 14 OS=Homo sapiens OX=9606 GN=ZC3H14 PE=1 SV=1	10	1.42846e+06	1.12512e+06	0.109237	0.127456	-0.667327	-1.58813	0.021332	0.797642
sp|Q9Y3B4|SF3B6_HUMAN	Q9Y3B4	SF3B6	Splicing factor 3B subunit 6 OS=Homo sapiens OX=9606 GN=SF3B6 PE=1 SV=1	3	411296	324651	0.098912	0.183743	-0.671545	-1.59278	0.0350595	0.797642
sp|Q9HCS7|SYF1_HUMAN	Q9HCS7	XAB2	Pre-mRNA-splicing factor SYF1 OS=Homo sapiens OX=9606 GN=XAB2 PE=1 SV=2	2	102709	81097.5	0.117277	0.119613	-0.686428	-1.60929	0.0282376	0.797642
sp|Q15084|PDIA6_HUMAN	Q15084	PDIA6	Protein disulfide-isomerase A6 OS=Homo sapiens OX=9606 GN=PDIA6 PE=1 SV=1	18	2.65231e+07	2.05698e+07	0.166149	0.0762489	-0.69017	-1.61347	0.0281607	0.797642
sp|Q15382|RHEB_HUMAN	Q15382	RHEB	GTP-binding protein Rheb OS=Homo sapiens OX=9606 GN=RHEB PE=1 SV=1	2	802735	639388	0.119024	0.222245	-0.690635	-1.61399	0.0428608	0.797642
sp|O00178|GTPB1_HUMAN	O00178	GTPBP1	GTP-binding protein 1 OS=Homo sapiens OX=9606 GN=GTPBP1 PE=1 SV=3	1	134794	103784	0.13022	0.0263985	-0.693508	-1.61721	0.0300159	0.797642
sp|P84098|RL19_HUMAN	P84098	RPL19	60S ribosomal protein L19 OS=Homo sapiens OX=9606 GN=RPL19 PE=1 SV=1	3	989788	770488	0.175761	0.0492467	-0.694082	-1.61786	0.036681	0.797642
sp|Q13045|FLII_HUMAN	Q13045	FLII	Protein flightless-1 homolog OS=Homo sapiens OX=9606 GN=FLII PE=1 SV=2	16	4.79924e+06	3.73387e+06	0.135856	0.0629579	-0.698133	-1.6224	0.024211	0.797642
sp|Q9H3N1|TMX1_HUMAN	Q9H3N1	TMX1	Thioredoxin-related transmembrane protein 1 OS=Homo sapiens OX=9606 GN=TMX1 PE=1 SV=1	5	1.95091e+06	1.52849e+06	0.133705	0.066084	-0.698635	-1.62297	0.0181711	0.797642
sp|Q8NC60|NOA1_HUMAN	Q8NC60	NOA1	Nitric oxide-associated protein 1 OS=Homo sapiens OX=9606 GN=NOA1 PE=1 SV=2	2	94013.5	74741.2	0.150537	0.116559	-0.699711	-1.62418	0.0445728	0.797642
sp|O14657|TOR1B_HUMAN	O14657	TOR1B	Torsin-1B OS=Homo sapiens OX=9606 GN=TOR1B PE=1 SV=2	1	50598.2	40064.2	0.16808	0.0949042	-0.70506	-1.63021	0.0249075	0.797642
sp|Q9Y2X3|NOP58_HUMAN	Q9Y2X3	NOP58	Nucleolar protein 58 OS=Homo sapiens OX=9606 GN=NOP58 PE=1 SV=1	7	3.80685e+06	2.93008e+06	0.308502	0.121393	-0.705214	-1.63039	0.0214875	0.797642
sp|P11233|RALA_HUMAN	P11233	RALA	Ras-related protein Ral-A OS=Homo sapiens OX=9606 GN=RALA PE=1 SV=1	2	768923	606444	0.0828062	0.113758	-0.71326	-1.6395	0.043914	0.797642
sp|Q9BUK6|MSTO1_HUMAN	Q9BUK6	MSTO1	Protein misato homolog 1 OS=Homo sapiens OX=9606 GN=MSTO1 PE=1 SV=1	1	100809	79570.1	0.126889	0.147686	-0.740868	-1.67118	0.0324108	0.797642
sp|P84101|SERF2_HUMAN	P84101	SERF2	Small EDRK-rich factor 2 OS=Homo sapiens OX=9606 GN=SERF2 PE=1 SV=1	3	1.08769e+06	853173	0.234006	0.17024	-0.742426	-1.67299	0.0273922	0.797642
sp|Q15185|TEBP_HUMAN	Q15185	PTGES3	Prostaglandin E synthase 3 OS=Homo sapiens OX=9606 GN=PTGES3 PE=1 SV=1	5	1.43069e+06	1.09405e+06	0.179987	0.0753032	-0.744445	-1.67533	0.0430245	0.797642
sp|O00408|PDE2A_HUMAN	O00408	PDE2A	cGMP-dependent 3',5'-cyclic phosphodiesterase OS=Homo sapiens OX=9606 GN=PDE2A PE=1 SV=1	3	412362	318571	0.0950775	0.0806794	-0.754168	-1.68666	0.0362415	0.797642
sp|Q16831|UPP1_HUMAN	Q16831	UPP1	Uridine phosphorylase 1 OS=Homo sapiens OX=9606 GN=UPP1 PE=1 SV=1	1	213494	165651	0.356275	0.149159	-0.758465	-1.69169	0.0393689	0.797642
sp|Q6IN85|P4R3A_HUMAN	Q6IN85	PPP4R3A	Serine/threonine-protein phosphatase 4 regulatory subunit 3A OS=Homo sapiens OX=9606 GN=PPP4R3A PE=1 SV=1	3	339455	262575	0.0663204	0.0723179	-0.7589	-1.6922	0.0128718	0.797642
sp|P36639|8ODP_HUMAN	P36639	NUDT1	7,8-dihydro-8-oxoguanine triphosphatase OS=Homo sapiens OX=9606 GN=NUDT1 PE=1 SV=3	2	140286	107652	0.0990876	0.183766	-0.768247	-1.7032	0.0353405	0.797642
sp|O00422|SAP18_HUMAN	O00422	SAP18	Histone deacetylase complex subunit SAP18 OS=Homo sapiens OX=9606 GN=SAP18 PE=1 SV=1	4	1.82235e+06	1.3945e+06	0.0736273	0.167897	-0.770472	-1.70583	0.0185378	0.797642
sp|P61081|UBC12_HUMAN	P61081	UBE2M	NEDD8-conjugating enzyme Ubc12 OS=Homo sapiens OX=9606 GN=UBE2M PE=1 SV=1	3	1.09251e+06	831696	0.160359	0.104419	-0.778322	-1.71514	0.0493586	0.797642
sp|P08648|ITA5_HUMAN	P08648	ITGA5	Integrin alpha-5 OS=Homo sapiens OX=9606 GN=ITGA5 PE=1 SV=2	3	758404	574146	0.210519	0.133047	-0.778952	-1.71588	0.0461688	0.797642
sp|Q9BUT9|MCRI2_HUMAN	Q9BUT9	MCRIP2	MAPK regulated corepressor interacting protein 2 OS=Homo sapiens OX=9606 GN=MCRIP2 PE=1 SV=2	2	101102	78803	0.166212	0.180517	-0.781621	-1.71906	0.0304277	0.797642
sp|P60891|PRPS1_HUMAN	P60891	PRPS1	Ribose-phosphate pyrophosphokinase 1 OS=Homo sapiens OX=9606 GN=PRPS1 PE=1 SV=2	4	467749	356949	0.266015	0.127938	-0.782422	-1.72002	0.0256595	0.797642
sp|P11234|RALB_HUMAN	P11234	RALB	Ras-related protein Ral-B OS=Homo sapiens OX=9606 GN=RALB PE=1 SV=1	2	234518	178141	0.155466	0.0735021	-0.782664	-1.7203	0.009842	0.797642
sp|Q99942|RNF5_HUMAN	Q99942	RNF5	E3 ubiquitin-protein ligase RNF5 OS=Homo sapiens OX=9606 GN=RNF5 PE=1 SV=1	1	16366.9	12921.6	0.285116	0.0917331	-0.787565	-1.72616	0.0277831	0.797642
sp|P21980|TGM2_HUMAN	P21980	TGM2	Protein-glutamine gamma-glutamyltransferase 2 OS=Homo sapiens OX=9606 GN=TGM2 PE=1 SV=2	28	5.31211e+07	3.88579e+07	0.247233	0.20688	-0.794408	-1.73437	0.0130668	0.797642
sp|P13639|EF2_HUMAN	P13639	EEF2	Elongation factor 2 OS=Homo sapiens OX=9606 GN=EEF2 PE=1 SV=4	46	8.05938e+07	5.86594e+07	0.123869	0.138257	-0.795346	-1.73549	0.0429541	0.797642
sp|Q96SU4|OSBL9_HUMAN	Q96SU4	OSBPL9	Oxysterol-binding protein-related protein 9 OS=Homo sapiens OX=9606 GN=OSBPL9 PE=1 SV=2	5	1.17498e+06	890882	0.101839	0.0764878	-0.795434	-1.7356	0.015002	0.797642
sp|O00410|IPO5_HUMAN	O00410	IPO5	Importin-5 OS=Homo sapiens OX=9606 GN=IPO5 PE=1 SV=4	13	1.91407e+06	1.44736e+06	0.17725	0.0292974	-0.798439	-1.73922	0.0131319	0.797642
sp|Q9Y5J1|UTP18_HUMAN	Q9Y5J1	UTP18	U3 small nucleolar RNA-associated protein 18 homolog OS=Homo sapiens OX=9606 GN=UTP18 PE=1 SV=3	2	256381	193479	0.195419	0.129509	-0.798718	-1.73955	0.0455675	0.797642
sp|P08238|HS90B_HUMAN	P08238	HSP90AB1	Heat shock protein HSP 90-beta OS=Homo sapiens OX=9606 GN=HSP90AB1 PE=1 SV=4	18	4.06991e+07	2.99012e+07	0.185945	0.16519	-0.799382	-1.74035	0.0212317	0.797642
sp|P62633|CNBP_HUMAN	P62633	CNBP	Cellular nucleic acid-binding protein OS=Homo sapiens OX=9606 GN=CNBP PE=1 SV=1	4	589493	438059	0.175202	0.102195	-0.804423	-1.74645	0.0426421	0.797642
sp|P08621|RU17_HUMAN	P08621	SNRNP70	U1 small nuclear ribonucleoprotein 70 kDa OS=Homo sapiens OX=9606 GN=SNRNP70 PE=1 SV=2	12	4.86343e+06	3.73831e+06	0.0544895	0.191158	-0.811552	-1.7551	0.0446725	0.797642
sp|Q9UL25|RAB21_HUMAN	Q9UL25	RAB21	Ras-related protein Rab-21 OS=Homo sapiens OX=9606 GN=RAB21 PE=1 SV=3	3	690987	517994	0.266973	0.108961	-0.815879	-1.76037	0.0449173	0.797642
sp|Q9Y5P4|C43BP_HUMAN	Q9Y5P4	COL4A3BP	Collagen type IV alpha-3-binding protein OS=Homo sapiens OX=9606 GN=COL4A3BP PE=1 SV=1	2	229211	171836	0.11286	0.0550888	-0.817034	-1.76178	0.00692304	0.797642
sp|P26373|RL13_HUMAN	P26373	RPL13	60S ribosomal protein L13 OS=Homo sapiens OX=9606 GN=RPL13 PE=1 SV=4	10	6.3208e+06	4.75055e+06	0.181992	0.207405	-0.819606	-1.76492	0.0457909	0.797642
sp|P62906|RL10A_HUMAN	P62906	RPL10A	60S ribosomal protein L10a OS=Homo sapiens OX=9606 GN=RPL10A PE=1 SV=2	10	1.71191e+07	1.26318e+07	0.135286	0.0940524	-0.820957	-1.76658	0.0232247	0.797642
sp|P02745|C1QA_HUMAN	P02745	C1QA	Complement C1q subcomponent subunit A OS=Homo sapiens OX=9606 GN=C1QA PE=1 SV=2	2	311389	223708	0.366134	0.0637884	-0.821666	-1.76745	0.035708	0.797642
sp|Q8NFD5|ARI1B_HUMAN	Q8NFD5	ARID1B	AT-rich interactive domain-containing protein 1B OS=Homo sapiens OX=9606 GN=ARID1B PE=1 SV=2	1	18275.6	13824.6	0.108344	0.110988	-0.826199	-1.77301	0.00992784	0.797642
sp|P50452|SPB8_HUMAN	P50452	SERPINB8	Serpin B8 OS=Homo sapiens OX=9606 GN=SERPINB8 PE=1 SV=2	2	313789	224665	0.269287	0.0548183	-0.826656	-1.77357	0.0491909	0.797642
sp|Q9P0V9|SEP10_HUMAN	Q9P0V9	40422	Septin-10 OS=Homo sapiens OX=9606 GN=SEPT10 PE=1 SV=2	7	1.77106e+06	1.3363e+06	0.101723	0.156247	-0.828707	-1.77609	0.0236315	0.797642
sp|Q9GZR7|DDX24_HUMAN	Q9GZR7	DDX24	ATP-dependent RNA helicase DDX24 OS=Homo sapiens OX=9606 GN=DDX24 PE=1 SV=1	7	767973	572932	0.227352	0.127468	-0.829206	-1.77671	0.0487032	0.797642
sp|Q9BTX1|NDC1_HUMAN	Q9BTX1	NDC1	Nucleoporin NDC1 OS=Homo sapiens OX=9606 GN=NDC1 PE=1 SV=2	1	166404	122378	0.181886	0.125991	-0.845073	-1.79636	0.0264255	0.797642
sp|Q5T0F9|C2D1B_HUMAN	Q5T0F9	CC2D1B	Coiled-coil and C2 domain-containing protein 1B OS=Homo sapiens OX=9606 GN=CC2D1B PE=1 SV=1	1	100455	76169.9	0.154709	0.149229	-0.845727	-1.79717	0.0101576	0.797642
sp|Q9NYF8|BCLF1_HUMAN	Q9NYF8	BCLAF1	Bcl-2-associated transcription factor 1 OS=Homo sapiens OX=9606 GN=BCLAF1 PE=1 SV=2	10	1.5644e+06	1.17643e+06	0.204824	0.0908515	-0.847685	-1.79961	0.018083	0.797642
sp|O75688|PPM1B_HUMAN	O75688	PPM1B	Protein phosphatase 1B OS=Homo sapiens OX=9606 GN=PPM1B PE=1 SV=1	2	258907	194927	0.0937004	0.112581	-0.856353	-1.81046	0.0231686	0.797642
sp|Q4G176|ACSF3_HUMAN	Q4G176	ACSF3	Acyl-CoA synthetase family member 3, mitochondrial OS=Homo sapiens OX=9606 GN=ACSF3 PE=1 SV=3	6	834663	624594	0.0793644	0.178139	-0.856605	-1.81077	0.0170693	0.797642
sp|Q9P2E9|RRBP1_HUMAN	Q9P2E9	RRBP1	Ribosome-binding protein 1 OS=Homo sapiens OX=9606 GN=RRBP1 PE=1 SV=5	87	7.89934e+07	5.70013e+07	0.0815889	0.138975	-0.862225	-1.81784	0.0136863	0.797642
sp|P02679|FIBG_HUMAN	P02679	FGG	Fibrinogen gamma chain OS=Homo sapiens OX=9606 GN=FGG PE=1 SV=3	17	2.50344e+07	1.85719e+07	0.115546	0.191873	-0.87252	-1.83086	0.0401465	0.797642
sp|P01019|ANGT_HUMAN	P01019	AGT	Angiotensinogen OS=Homo sapiens OX=9606 GN=AGT PE=1 SV=1	5	4.00332e+06	3.03695e+06	0.0884739	0.239249	-0.872666	-1.83104	0.0462963	0.797642
sp|Q9BTD8|RBM42_HUMAN	Q9BTD8	RBM42	RNA-binding protein 42 OS=Homo sapiens OX=9606 GN=RBM42 PE=1 SV=1	1	40118.5	29827.4	0.118509	0.0978649	-0.891683	-1.85534	0.00886211	0.797642
sp|P62829|RL23_HUMAN	P62829	RPL23	60S ribosomal protein L23 OS=Homo sapiens OX=9606 GN=RPL23 PE=1 SV=1	11	1.06995e+07	7.90437e+06	0.227934	0.117027	-0.898052	-1.86355	0.0292114	0.797642
sp|Q13151|ROA0_HUMAN	Q13151	HNRNPA0	Heterogeneous nuclear ribonucleoprotein A0 OS=Homo sapiens OX=9606 GN=HNRNPA0 PE=1 SV=1	5	1.47427e+06	1.07879e+06	0.274961	0.0770664	-0.907839	-1.87623	0.0246836	0.797642
sp|Q9BQD3|KXDL1_HUMAN	Q9BQD3	KXD1	KxDL motif-containing protein 1 OS=Homo sapiens OX=9606 GN=KXD1 PE=1 SV=2	1	16091.2	12327.2	0.13267	0.113294	-0.909179	-1.87798	0.0139123	0.797642
sp|Q92896|GSLG1_HUMAN	Q92896	GLG1	Golgi apparatus protein 1 OS=Homo sapiens OX=9606 GN=GLG1 PE=1 SV=2	1	129128	95936	0.157305	0.273937	-0.92503	-1.89872	0.0439976	0.797642
sp|P37108|SRP14_HUMAN	P37108	SRP14	Signal recognition particle 14 kDa protein OS=Homo sapiens OX=9606 GN=SRP14 PE=1 SV=2	6	3.86583e+06	2.79339e+06	0.187395	0.136597	-0.946174	-1.92676	0.0215409	0.797642
sp|P42330|AK1C3_HUMAN	P42330	AKR1C3	Aldo-keto reductase family 1 member C3 OS=Homo sapiens OX=9606 GN=AKR1C3 PE=1 SV=4	6	3.76191e+07	2.68703e+07	0.381832	0.25908	-0.953637	-1.93675	0.045623	0.797642
sp|Q92604|LGAT1_HUMAN	Q92604	LPGAT1	Acyl-CoA:lysophosphatidylglycerol acyltransferase 1 OS=Homo sapiens OX=9606 GN=LPGAT1 PE=1 SV=1	3	605263	438492	0.0939573	0.244056	-0.961326	-1.9471	0.0433473	0.797642
sp|P67870|CSK2B_HUMAN	P67870	CSNK2B	Casein kinase II subunit beta OS=Homo sapiens OX=9606 GN=CSNK2B PE=1 SV=1	1	605821	426250	0.145854	0.0691737	-0.962969	-1.94932	0.00879766	0.797642
sp|P49207|RL34_HUMAN	P49207	RPL34	60S ribosomal protein L34 OS=Homo sapiens OX=9606 GN=RPL34 PE=1 SV=3	3	362522	257426	0.331501	0.0604194	-0.966017	-1.95344	0.0376226	0.797642
sp|Q9H6U8|ALG9_HUMAN	Q9H6U8	ALG9	Alpha-1,2-mannosyltransferase ALG9 OS=Homo sapiens OX=9606 GN=ALG9 PE=1 SV=2	2	336069	244312	0.229727	0.168748	-0.967041	-1.95483	0.0456895	0.797642
sp|O14966|RAB7L_HUMAN	O14966	RAB29	Ras-related protein Rab-7L1 OS=Homo sapiens OX=9606 GN=RAB29 PE=1 SV=1	1	221662	159051	0.210738	0.134562	-0.970389	-1.95937	0.00808087	0.797642
sp|P62888|RL30_HUMAN	P62888	RPL30	60S ribosomal protein L30 OS=Homo sapiens OX=9606 GN=RPL30 PE=1 SV=2	8	8.41783e+06	5.9899e+06	0.14972	0.0772647	-0.970731	-1.95983	0.0085523	0.797642
sp|Q15648|MED1_HUMAN	Q15648	MED1	Mediator of RNA polymerase II transcription subunit 1 OS=Homo sapiens OX=9606 GN=MED1 PE=1 SV=4	1	43360.8	31855.5	0.0875906	0.126262	-0.97685	-1.96816	0.00460127	0.797642
sp|Q03519|TAP2_HUMAN	Q03519	TAP2	Antigen peptide transporter 2 OS=Homo sapiens OX=9606 GN=TAP2 PE=1 SV=1	1	91020.1	64976	0.243982	0.122189	-0.979911	-1.97234	0.0212744	0.797642
sp|Q7L1Q6|BZW1_HUMAN	Q7L1Q6	BZW1	Basic leucine zipper and W2 domain-containing protein 1 OS=Homo sapiens OX=9606 GN=BZW1 PE=1 SV=1	7	5.30146e+06	3.61742e+06	0.207841	0.0895831	-0.982561	-1.97597	0.0201471	0.797642
sp|Q9P0J7|KCMF1_HUMAN	Q9P0J7	KCMF1	E3 ubiquitin-protein ligase KCMF1 OS=Homo sapiens OX=9606 GN=KCMF1 PE=1 SV=2	2	350647	251713	0.0929067	0.357243	-0.987951	-1.98337	0.0296877	0.797642
sp|Q9Y2Z4|SYYM_HUMAN	Q9Y2Z4	YARS2	Tyrosine--tRNA ligase, mitochondrial OS=Homo sapiens OX=9606 GN=YARS2 PE=1 SV=2	2	185768	129185	0.219016	0.0848031	-0.995114	-1.99324	0.0206595	0.797642
sp|Q9Y2W2|WBP11_HUMAN	Q9Y2W2	WBP11	WW domain-binding protein 11 OS=Homo sapiens OX=9606 GN=WBP11 PE=1 SV=1	4	1.29726e+06	922767	0.115884	0.202558	-1.00328	-2.00456	0.0255605	0.797642
sp|Q96EY4|TMA16_HUMAN	Q96EY4	TMA16	Translation machinery-associated protein 16 OS=Homo sapiens OX=9606 GN=TMA16 PE=1 SV=2	2	236184	162652	0.103368	0.0659384	-1.00441	-2.00613	0.00195052	0.797642
sp|Q9HCN4|GPN1_HUMAN	Q9HCN4	GPN1	GPN-loop GTPase 1 OS=Homo sapiens OX=9606 GN=GPN1 PE=1 SV=1	1	110179	78431.6	0.10797	0.110668	-1.00882	-2.01226	0.00242141	0.797642
sp|P31483|TIA1_HUMAN	P31483	TIA1	Nucleolysin TIA-1 isoform p40 OS=Homo sapiens OX=9606 GN=TIA1 PE=1 SV=3	1	239497	170819	0.152818	0.236633	-1.01014	-2.01411	0.0240303	0.797642
sp|P84085|ARF5_HUMAN	P84085	ARF5	ADP-ribosylation factor 5 OS=Homo sapiens OX=9606 GN=ARF5 PE=1 SV=2	1	723040	513820	0.0891875	0.198562	-1.01551	-2.02162	0.0218134	0.797642
sp|Q9P278|FNIP2_HUMAN	Q9P278	FNIP2	Folliculin-interacting protein 2 OS=Homo sapiens OX=9606 GN=FNIP2 PE=1 SV=2	1	16730.9	12646	0.0685827	0.169604	-1.03192	-2.04474	0.0226731	0.797642
sp|P09936|UCHL1_HUMAN	P09936	UCHL1	Ubiquitin carboxyl-terminal hydrolase isozyme L1 OS=Homo sapiens OX=9606 GN=UCHL1 PE=1 SV=2	1	74253.3	55347.8	0.682036	0.059932	-1.03762	-2.05284	0.0370349	0.797642
sp|Q9H1K4|GHC2_HUMAN	Q9H1K4	SLC25A18	Mitochondrial glutamate carrier 2 OS=Homo sapiens OX=9606 GN=SLC25A18 PE=1 SV=1	2	240685	165656	0.225676	0.0383529	-1.04171	-2.05867	0.00624292	0.797642
sp|P08195|4F2_HUMAN	P08195	SLC3A2	4F2 cell-surface antigen heavy chain OS=Homo sapiens OX=9606 GN=SLC3A2 PE=1 SV=3	4	1.49597e+06	988015	0.197392	0.0691351	-1.0422	-2.05936	0.00607418	0.797642
sp|P13674|P4HA1_HUMAN	P13674	P4HA1	Prolyl 4-hydroxylase subunit alpha-1 OS=Homo sapiens OX=9606 GN=P4HA1 PE=1 SV=2	5	720544	497530	0.337795	0.0853077	-1.0548	-2.07743	0.0210611	0.797642
sp|Q9NZD2|GLTP_HUMAN	Q9NZD2	GLTP	Glycolipid transfer protein OS=Homo sapiens OX=9606 GN=GLTP PE=1 SV=3	1	131942	91883.5	0.398926	0.0807289	-1.05681	-2.08033	0.0308083	0.797642
sp|P41227|NAA10_HUMAN	P41227	NAA10	N-alpha-acetyltransferase 10 OS=Homo sapiens OX=9606 GN=NAA10 PE=1 SV=1	3	1.23884e+06	836814	0.26243	0.246571	-1.06009	-2.08506	0.0427175	0.797642
sp|Q9H0G5|NSRP1_HUMAN	Q9H0G5	NSRP1	Nuclear speckle splicing regulatory protein 1 OS=Homo sapiens OX=9606 GN=NSRP1 PE=1 SV=1	1	102170	69738.5	0.25128	0.188857	-1.06591	-2.09349	0.0354317	0.797642
sp|Q8IZ69|TRM2A_HUMAN	Q8IZ69	TRMT2A	tRNA (uracil-5-)-methyltransferase homolog A OS=Homo sapiens OX=9606 GN=TRMT2A PE=1 SV=2	2	43218.1	31392.2	0.139939	0.119048	-1.06794	-2.09644	0.011121	0.797642
sp|P63241|IF5A1_HUMAN	P63241	EIF5A	Eukaryotic translation initiation factor 5A-1 OS=Homo sapiens OX=9606 GN=EIF5A PE=1 SV=2	10	1.46474e+07	1.01438e+07	0.106062	0.281208	-1.08191	-2.11684	0.0246363	0.797642
sp|Q15165|PON2_HUMAN	Q15165	PON2	Serum paraoxonase/arylesterase 2 OS=Homo sapiens OX=9606 GN=PON2 PE=1 SV=4	6	1.77297e+06	1.17755e+06	0.275644	0.203567	-1.08758	-2.12517	0.0116993	0.797642
sp|O43805|SSNA1_HUMAN	O43805	SSNA1	Sjoegren syndrome nuclear autoantigen 1 OS=Homo sapiens OX=9606 GN=SSNA1 PE=1 SV=2	1	129070	90523	0.314042	0.222981	-1.09229	-2.13212	0.0205621	0.797642
sp|O60762|DPM1_HUMAN	O60762	DPM1	Dolichol-phosphate mannosyltransferase subunit 1 OS=Homo sapiens OX=9606 GN=DPM1 PE=1 SV=1	3	1.22499e+06	817489	0.320827	0.1628	-1.09769	-2.14012	0.0442894	0.797642
sp|Q8N392|RHG18_HUMAN	Q8N392	ARHGAP18	Rho GTPase-activating protein 18 OS=Homo sapiens OX=9606 GN=ARHGAP18 PE=1 SV=3	1	155992	112037	0.412882	0.216347	-1.1013	-2.14548	0.0220241	0.797642
sp|Q96A46|MFRN2_HUMAN	Q96A46	SLC25A28	Mitoferrin-2 OS=Homo sapiens OX=9606 GN=SLC25A28 PE=2 SV=1	1	81290.1	54257.8	0.246881	0.170437	-1.11413	-2.16465	0.0196613	0.797642
sp|Q13075|BIRC1_HUMAN	Q13075	NAIP	Baculoviral IAP repeat-containing protein 1 OS=Homo sapiens OX=9606 GN=NAIP PE=1 SV=3	1	148028	99623.1	0.210416	0.205253	-1.12785	-2.18532	0.0291947	0.797642
sp|Q8IZL8|PELP1_HUMAN	Q8IZL8	PELP1	Proline-, glutamic acid- and leucine-rich protein 1 OS=Homo sapiens OX=9606 GN=PELP1 PE=1 SV=2	2	438670	299923	0.0773775	0.256064	-1.1444	-2.21054	0.0258417	0.797642
sp|Q8N1G2|CMTR1_HUMAN	Q8N1G2	CMTR1	Cap-specific mRNA (nucleoside-2'-O-)-methyltransferase 1 OS=Homo sapiens OX=9606 GN=CMTR1 PE=1 SV=1	1	122684	85594.9	0.148637	0.221408	-1.14658	-2.21389	0.0145599	0.797642
sp|Q9Y2D0|CAH5B_HUMAN	Q9Y2D0	CA5B	Carbonic anhydrase 5B, mitochondrial OS=Homo sapiens OX=9606 GN=CA5B PE=1 SV=1	1	327472	208414	0.315166	0.118618	-1.16063	-2.23555	0.0228583	0.797642
sp|Q9ULX7|CAH14_HUMAN	Q9ULX7	CA14	Carbonic anhydrase 14 OS=Homo sapiens OX=9606 GN=CA14 PE=1 SV=1	2	105602	69776.4	0.345404	0.104016	-1.16635	-2.24443	0.0333886	0.797642
sp|Q15061|WDR43_HUMAN	Q15061	WDR43	WD repeat-containing protein 43 OS=Homo sapiens OX=9606 GN=WDR43 PE=1 SV=3	1	33206.7	22333.6	0.227068	0.213055	-1.17142	-2.25233	0.0346686	0.797642
sp|P78332|RBM6_HUMAN	P78332	RBM6	RNA-binding protein 6 OS=Homo sapiens OX=9606 GN=RBM6 PE=1 SV=5	1	23248.3	16335	0.0744611	0.193925	-1.17162	-2.25264	0.0167053	0.797642
sp|Q15125|EBP_HUMAN	Q15125	EBP	3-beta-hydroxysteroid-Delta(8),Delta(7)-isomerase OS=Homo sapiens OX=9606 GN=EBP PE=1 SV=3	1	625833	417075	0.313561	0.184851	-1.17255	-2.2541	0.0306444	0.797642
sp|P30536|TSPO_HUMAN	P30536	TSPO	Translocator protein OS=Homo sapiens OX=9606 GN=TSPO PE=1 SV=3	1	66935.2	44932.2	0.301586	0.321754	-1.17954	-2.26504	0.0348552	0.797642
sp|P40261|NNMT_HUMAN	P40261	NNMT	Nicotinamide N-methyltransferase OS=Homo sapiens OX=9606 GN=NNMT PE=1 SV=1	11	3.89829e+07	2.50179e+07	0.228513	0.37788	-1.18771	-2.2779	0.0117015	0.797642
sp|Q8IWD4|CC117_HUMAN	Q8IWD4	CCDC117	Coiled-coil domain-containing protein 117 OS=Homo sapiens OX=9606 GN=CCDC117 PE=1 SV=1	1	45616.2	31302.1	0.268733	0.136599	-1.20268	-2.30167	0.0122909	0.797642
sp|Q8IZ52|CHSS2_HUMAN	Q8IZ52	CHPF	Chondroitin sulfate synthase 2 OS=Homo sapiens OX=9606 GN=CHPF PE=1 SV=2	1	27030.8	19168	0.185188	0.178431	-1.21766	-2.3257	0.0114685	0.797642
sp|Q6UX53|MET7B_HUMAN	Q6UX53	METTL7B	Methyltransferase-like protein 7B OS=Homo sapiens OX=9606 GN=METTL7B PE=1 SV=2	7	2.84435e+06	1.88492e+06	0.295324	0.11673	-1.21849	-2.32703	0.0360492	0.797642
sp|O14949|QCR8_HUMAN	O14949	UQCRQ	Cytochrome b-c1 complex subunit 8 OS=Homo sapiens OX=9606 GN=UQCRQ PE=1 SV=4	3	3.90966e+06	2.41183e+06	0.322106	0.168108	-1.21922	-2.32821	0.0192635	0.797642
sp|Q6IC98|GRAM4_HUMAN	Q6IC98	GRAMD4	GRAM domain-containing protein 4 OS=Homo sapiens OX=9606 GN=GRAMD4 PE=1 SV=1	3	388485	258508	0.164909	0.161018	-1.22583	-2.33891	0.00748689	0.797642
sp|P61077|UB2D3_HUMAN	P61077	UBE2D3	Ubiquitin-conjugating enzyme E2 D3 OS=Homo sapiens OX=9606 GN=UBE2D3 PE=1 SV=1	1	258262	167431	0.362813	0.166042	-1.25129	-2.38055	0.00740294	0.797642
sp|Q99543|DNJC2_HUMAN	Q99543	DNAJC2	DnaJ homolog subfamily C member 2 OS=Homo sapiens OX=9606 GN=DNAJC2 PE=1 SV=4	1	81983.7	54562.4	0.151648	0.262066	-1.26914	-2.41018	0.00565891	0.797642
sp|Q92609|TBCD5_HUMAN	Q92609	TBC1D5	TBC1 domain family member 5 OS=Homo sapiens OX=9606 GN=TBC1D5 PE=1 SV=1	2	48034.3	32635.3	0.162901	0.196733	-1.27023	-2.41201	0.00590787	0.797642
sp|Q9HB21|PKHA1_HUMAN	Q9HB21	PLEKHA1	Pleckstrin homology domain-containing family A member 1 OS=Homo sapiens OX=9606 GN=PLEKHA1 PE=1 SV=2	2	78123.9	49392.7	0.279718	0.0778589	-1.27638	-2.42231	0.00784031	0.797642
sp|Q9H330|TM245_HUMAN	Q9H330	TMEM245	Transmembrane protein 245 OS=Homo sapiens OX=9606 GN=TMEM245 PE=1 SV=3	1	230502	151907	0.126315	0.287191	-1.2771	-2.42352	0.0211503	0.797642
sp|P04839|CY24B_HUMAN	P04839	CYBB	Cytochrome b-245 heavy chain OS=Homo sapiens OX=9606 GN=CYBB PE=1 SV=2	3	347487	224788	0.229067	0.103937	-1.28462	-2.43618	0.0137481	0.797642
sp|Q9Y259|CHKB_HUMAN	Q9Y259	CHKB	Choline/ethanolamine kinase OS=Homo sapiens OX=9606 GN=CHKB PE=1 SV=3	1	402041	245471	0.243315	0.280811	-1.28668	-2.43966	0.034905	0.797642
sp|Q9UKZ1|CNO11_HUMAN	Q9UKZ1	CNOT11	CCR4-NOT transcription complex subunit 11 OS=Homo sapiens OX=9606 GN=CNOT11 PE=1 SV=1	1	140732	91264.8	0.249289	0.153643	-1.31134	-2.48171	0.0120595	0.797642
sp|P02663|CASA2_BOVIN	P02663	CSN1S2	Alpha-S2-casein OS=Bos taurus GN=CSN1S2 PE=1 SV=2	1	208475	125348	0.314387	0.0702948	-1.31758	-2.49247	0.00826059	0.797642
sp|P50750|CDK9_HUMAN	P50750	CDK9	Cyclin-dependent kinase 9 OS=Homo sapiens OX=9606 GN=CDK9 PE=1 SV=3	2	56666.9	39106.9	0.202663	0.215237	-1.32415	-2.50385	0.0216402	0.797642
sp|Q6P158|DHX57_HUMAN	Q6P158	DHX57	Putative ATP-dependent RNA helicase DHX57 OS=Homo sapiens OX=9606 GN=DHX57 PE=1 SV=2	1	52407.3	34483.3	0.184906	0.249901	-1.33886	-2.52951	0.0440719	0.797642
sp|Q9H930|SP14L_HUMAN	Q9H930	SP140L	Nuclear body protein SP140-like protein OS=Homo sapiens OX=9606 GN=SP140L PE=1 SV=3	1	16756.3	11505.7	0.24854	0.123481	-1.34322	-2.53717	0.0233332	0.797642
sp|Q7RTV0|PHF5A_HUMAN	Q7RTV0	PHF5A	PHD finger-like domain-containing protein 5A OS=Homo sapiens OX=9606 GN=PHF5A PE=1 SV=1	2	727890	458147	0.305444	0.132389	-1.35727	-2.562	0.0248598	0.797642
sp|Q92545|TM131_HUMAN	Q92545	TMEM131	Transmembrane protein 131 OS=Homo sapiens OX=9606 GN=TMEM131 PE=1 SV=3	1	58339.2	37793	0.22666	0.25599	-1.38111	-2.60468	0.0345687	0.797642
sp|P60953|CDC42_HUMAN	P60953	CDC42	Cell division control protein 42 homolog OS=Homo sapiens OX=9606 GN=CDC42 PE=1 SV=2	5	5.36702e+06	3.22929e+06	0.296796	0.158287	-1.38609	-2.6137	0.0313418	0.797642
sp|Q8N490|PNKD_HUMAN	Q8N490	PNKD	Probable hydrolase PNKD OS=Homo sapiens OX=9606 GN=PNKD PE=1 SV=2	2	363380	228140	0.25033	0.19929	-1.39016	-2.62109	0.00941723	0.797642
sp|Q9Y6E2|BZW2_HUMAN	Q9Y6E2	BZW2	Basic leucine zipper and W2 domain-containing protein 2 OS=Homo sapiens OX=9606 GN=BZW2 PE=1 SV=1	1	103999	64753.1	0.231721	0.198269	-1.3998	-2.63865	0.0308707	0.797642
sp|P49006|MRP_HUMAN	P49006	MARCKSL1	MARCKS-related protein OS=Homo sapiens OX=9606 GN=MARCKSL1 PE=1 SV=2	2	216348	137814	0.18275	0.269249	-1.45408	-2.73981	0.0185939	0.797642
sp|P46782|RS5_HUMAN	P46782	RPS5	40S ribosomal protein S5 OS=Homo sapiens OX=9606 GN=RPS5 PE=1 SV=4	5	3.80583e+06	2.25025e+06	0.338934	0.202872	-1.50049	-2.82938	0.00138484	0.797642
sp|Q92520|FAM3C_HUMAN	Q92520	FAM3C	Protein FAM3C OS=Homo sapiens OX=9606 GN=FAM3C PE=1 SV=1	2	584292	351435	0.208866	0.288729	-1.50985	-2.84781	0.0165373	0.797642
sp|Q6GPH4|XAF1_HUMAN	Q6GPH4	XAF1	XIAP-associated factor 1 OS=Homo sapiens OX=9606 GN=XAF1 PE=1 SV=1	1	258540	154449	0.505267	0.186059	-1.56749	-2.96388	0.0295236	0.797642
sp|Q9Y221|NIP7_HUMAN	Q9Y221	NIP7	60S ribosome subunit biogenesis protein NIP7 homolog OS=Homo sapiens OX=9606 GN=NIP7 PE=1 SV=1	1	34628	20971.8	0.17163	0.262923	-1.70869	-3.26863	0.0117846	0.797642
sp|P43490|NAMPT_HUMAN	P43490	NAMPT	Nicotinamide phosphoribosyltransferase OS=Homo sapiens OX=9606 GN=NAMPT PE=1 SV=1	23	3.98215e+07	2.13516e+07	0.316872	0.144059	-1.7175	-3.28865	0.00333109	0.797642
sp|P0C0L4|CO4A_HUMAN	P0C0L4	C4A	Complement C4-A OS=Homo sapiens OX=9606 GN=C4A PE=1 SV=2	1	511136	284249	0.329854	0.435777	-1.73798	-3.33567	0.0162985	0.797642
sp|Q9NX62|IMPA3_HUMAN	Q9NX62	IMPAD1	Inositol monophosphatase 3 OS=Homo sapiens OX=9606 GN=IMPAD1 PE=1 SV=1	1	235338	136873	0.265335	0.471234	-1.77396	-3.41991	0.0245434	0.797642
sp|Q9UHG2|PCSK1_HUMAN	Q9UHG2	PCSK1N	ProSAAS OS=Homo sapiens OX=9606 GN=PCSK1N PE=1 SV=1	1	13414.9	7917.13	0.231833	0.199124	-1.80376	-3.4913	0.00566352	0.797642
sp|Q16878|CDO1_HUMAN	Q16878	CDO1	Cysteine dioxygenase type 1 OS=Homo sapiens OX=9606 GN=CDO1 PE=1 SV=2	1	64567.9	34967.6	0.354146	0.269148	-1.86293	-3.63746	0.0146008	0.797642
sp|P09132|SRP19_HUMAN	P09132	SRP19	Signal recognition particle 19 kDa protein OS=Homo sapiens OX=9606 GN=SRP19 PE=1 SV=3	1	164526	93841.2	0.235315	0.450127	-1.87002	-3.65537	0.0238312	0.797642
sp|P16949|STMN1_HUMAN	P16949	STMN1	Stathmin OS=Homo sapiens OX=9606 GN=STMN1 PE=1 SV=3	2	954563	511521	0.315503	0.421307	-1.90732	-3.75111	0.0150586	0.797642
sp|Q8NFH4|NUP37_HUMAN	Q8NFH4	NUP37	Nucleoporin Nup37 OS=Homo sapiens OX=9606 GN=NUP37 PE=1 SV=1	1	40569.4	23230.3	0.576908	0.245325	-2.12538	-4.36317	0.0281379	0.797642
sp|O76024|WFS1_HUMAN	O76024	WFS1	Wolframin OS=Homo sapiens OX=9606 GN=WFS1 PE=1 SV=2	1	26536.2	14606.6	0.308823	0.450873	-2.37572	-5.18994	0.036371	0.797642
sp|P02662|CASA1_BOVIN	P02662	CSN1S1	Alpha-S1-casein OS=Bos taurus GN=CSN1S1 PE=1 SV=2	4	2.09908e+06	673269	0.715985	0.0855175	-3.25354	-9.53702	0.0185701	0.797642
sp|P14209|CD99_HUMAN	P14209	CD99	CD99 antigen OS=Homo sapiens OX=9606 GN=CD99 PE=1 SV=1	2	961338	390758	0.583895	0.532699	-3.29577	-9.82035	0.0438123	0.797642
sp|P31947|1433S_HUMAN	P31947	SFN	14-3-3 protein sigma OS=Homo sapiens OX=9606 GN=SFN PE=1 SV=1	1	206897	35211.9	0.341423	0.538594	-5.16257	-35.8169	0.000127556	0.657041

## Sheet: Mouse_PAL_vs_BSA
proteinName	ac	geneName	proteinDescription	nbPeptides	medianInt_BSA	medianInt_PAL	cv_BSA	cv_PAL	log2ratio	Fold Change	pValue	qValue
sp|P08226|APOE_MOUSE	P08226	Apoe	Apolipoprotein E OS=Mus musculus GN=Apoe PE=1 SV=2	1	204798	2.74223e+06	0.125441	0.0467195	3.74308	13.3899	4.03192e-10	1.33759e-06
sp|O88783|FA5_MOUSE	O88783	F5	Coagulation factor V OS=Mus musculus GN=F5 PE=1 SV=1	4	400202	2.46109e+06	0.0909684	0.0538711	2.6205	6.14962	1.23339e-09	1.87054e-06
sp|P48036|ANXA5_MOUSE	P48036	Anxa5	Annexin A5 OS=Mus musculus GN=Anxa5 PE=1 SV=1	17	3.51334e+07	1.69856e+08	0.142644	0.0420106	2.2734	4.8346	3.166e-08	9.54836e-06
sp|P31955|AREG_MOUSE	P31955	Areg	Amphiregulin OS=Mus musculus GN=Areg PE=2 SV=1	1	37512.7	138841	0.0724764	0.0466141	1.88799	3.70118	4.93981e-09	3.64174e-06
sp|P10148|CCL2_MOUSE	P10148	Ccl2	C-C motif chemokine 2 OS=Mus musculus GN=Ccl2 PE=1 SV=1	3	517585	1.89769e+06	0.00994968	0.0671376	1.87438	3.66644	1.4096e-09	1.87054e-06
sp|Q9Z0J7|GDF15_MOUSE	Q9Z0J7	Gdf15	Growth/differentiation factor 15 OS=Mus musculus GN=Gdf15 PE=2 SV=2	1	12312.3	41517.6	0.109866	0.121415	1.75363	3.37205	8.2796e-07	4.68945e-05
sp|Q9DCS1|T176A_MOUSE	Q9DCS1	Tmem176a	Transmembrane protein 176A OS=Mus musculus GN=Tmem176a PE=2 SV=2	1	40850.8	134415	0.0412543	0.0885252	1.71826	3.2904	1.92858e-08	9.14009e-06
sp|Q64337|SQSTM_MOUSE	Q64337	Sqstm1	Sequestosome-1 OS=Mus musculus GN=Sqstm1 PE=1 SV=1	9	1.46272e+06	4.68872e+06	0.0310743	0.0159289	1.68054	3.20548	3.32737e-10	1.33759e-06
sp|P32261|ANT3_MOUSE	P32261	Serpinc1	Antithrombin-III OS=Mus musculus GN=Serpinc1 PE=1 SV=1	3	761608	2.41826e+06	0.258494	0.110771	1.66685	3.1752	2.79416e-05	0.000307961
sp|P01942|HBA_MOUSE	P01942	Hba	Hemoglobin subunit alpha OS=Mus musculus GN=Hba PE=1 SV=2	2	236214	736371	0.11642	0.113317	1.64034	3.11739	3.41658e-07	3.02254e-05
sp|Q3UX10|TBAL3_MOUSE	Q3UX10	Tubal3	Tubulin alpha chain-like 3 OS=Mus musculus GN=Tubal3 PE=2 SV=2	1	60555.5	188458	0.0392111	0.157419	1.63791	3.11215	1.14979e-06	5.2613e-05
sp|P50543|S10AB_MOUSE	P50543	S100a11	Protein S100-A11 OS=Mus musculus GN=S100a11 PE=1 SV=1	2	1.13633e+07	3.35021e+07	0.0308143	0.10357	1.55986	2.94826	1.08238e-07	1.84144e-05
sp|P10107|ANXA1_MOUSE	P10107	Anxa1	Annexin A1 OS=Mus musculus GN=Anxa1 PE=1 SV=2	16	1.86998e+07	5.26581e+07	0.0263003	0.024144	1.49364	2.81598	8.11516e-10	1.7948e-06
sp|Q01339|APOH_MOUSE	Q01339	Apoh	Beta-2-glycoprotein 1 OS=Mus musculus GN=Apoh PE=1 SV=1	1	297718	823586	0.154952	0.0813592	1.46797	2.76633	3.14022e-06	8.88714e-05
sp|Q61696|HS71A_MOUSE	Q61696	Hspa1a	Heat shock 70 kDa protein 1A OS=Mus musculus GN=Hspa1a PE=1 SV=2	1	46320.6	127070	0.124282	0.0741862	1.4559	2.74327	9.93586e-07	4.95673e-05
sp|Q62426|CYTB_MOUSE	Q62426	Cstb	Cystatin-B OS=Mus musculus GN=Cstb PE=1 SV=1	1	192703	515721	0.0463585	0.10549	1.42021	2.67625	2.44907e-07	2.539e-05
sp|Q07968|F13B_MOUSE	Q07968	F13b	Coagulation factor XIII B chain OS=Mus musculus GN=F13b PE=1 SV=2	1	138359	363350	0.0439799	0.0954369	1.39295	2.62614	8.60979e-08	1.70292e-05
sp|Q61239|FNTA_MOUSE	Q61239	Fnta	Protein farnesyltransferase/geranylgeranyltransferase type-1 subunit alpha OS=Mus musculus GN=Fnta PE=1 SV=1	1	366171	922392	0.110107	0.0948726	1.33286	2.51902	1.26796e-06	5.52073e-05
sp|P00375|DYR_MOUSE	P00375	Dhfr	Dihydrofolate reductase OS=Mus musculus GN=Dhfr PE=1 SV=3	3	554296	1.36852e+06	0.049256	0.0494809	1.30388	2.46893	2.52256e-08	9.42736e-06
sp|P43883|PLIN2_MOUSE	P43883	Plin2	Perilipin-2 OS=Mus musculus GN=Plin2 PE=2 SV=2	9	1.42318e+06	3.41636e+06	0.0209617	0.025256	1.26334	2.40051	2.46647e-09	2.72751e-06
sp|P02104|HBE_MOUSE	P02104	Hbb-y	Hemoglobin subunit epsilon-Y2 OS=Mus musculus GN=Hbb-y PE=1 SV=2	1	74615.1	177706	0.09743	0.0324341	1.25195	2.38163	2.18301e-07	2.41404e-05
sp|P13745|GSTA1_MOUSE	P13745	Gsta1	Glutathione S-transferase A1 OS=Mus musculus GN=Gsta1 PE=1 SV=2	1	129927	308806	0.0486041	0.0429392	1.249	2.37676	2.43702e-08	9.42736e-06
sp|P13020-2|GELS_MOUSE	P13020-2	Gsn	Isoform 2 of Gelsolin OS=Mus musculus GN=Gsn	20	1.25193e+07	2.96121e+07	0.0373953	0.0914623	1.24203	2.36531	4.19063e-07	3.3101e-05
sp|O09131|GSTO1_MOUSE	O09131	Gsto1	Glutathione S-transferase omega-1 OS=Mus musculus GN=Gsto1 PE=2 SV=2	10	2.16185e+06	4.96894e+06	0.110065	0.182678	1.20067	2.29846	6.74998e-05	0.000529387
sp|P25085-2|IL1RA_MOUSE	P25085-2	Il1rn	Isoform 2 of Interleukin-1 receptor antagonist protein OS=Mus musculus GN=Il1rn	2	459854	1.05629e+06	0.0549955	0.108752	1.19975	2.297	1.77324e-06	6.46453e-05
sp|Q62266|SPR1A_MOUSE	Q62266	Sprr1a	Cornifin-A OS=Mus musculus GN=Sprr1a PE=2 SV=1	5	962816	2.20174e+06	0.0456097	0.0282275	1.19331	2.28677	1.3286e-08	8.04883e-06
sp|P97372|PSME2_MOUSE	P97372	Psme2	Proteasome activator complex subunit 2 OS=Mus musculus GN=Psme2 PE=2 SV=4	7	3.61896e+06	8.07527e+06	0.0361733	0.10471	1.15794	2.23138	1.18964e-06	5.33327e-05
sp|Q91YL3|UCKL1_MOUSE	Q91YL3	Uckl1	Uridine-cytidine kinase-like 1 OS=Mus musculus GN=Uckl1 PE=2 SV=1	1	41982.8	92727.7	0.1578	0.141296	1.1432	2.20871	8.32224e-05	0.00060216
sp|Q3U0V2|TRADD_MOUSE	Q3U0V2	Tradd	Tumor necrosis factor receptor type 1-associated DEATH domain protein OS=Mus musculus GN=Tradd PE=1 SV=1	1	63726.1	140650	0.061448	0.0368896	1.14216	2.20711	8.25703e-08	1.70292e-05
sp|P16125|LDHB_MOUSE	P16125	Ldhb	L-lactate dehydrogenase B chain OS=Mus musculus GN=Ldhb PE=1 SV=2	1	100360	219141	0.114187	0.158988	1.12668	2.18355	2.39653e-05	0.000285475
sp|O35639|ANXA3_MOUSE	O35639	Anxa3	Annexin A3 OS=Mus musculus GN=Anxa3 PE=1 SV=4	13	5.20329e+06	1.13124e+07	0.0677868	0.067616	1.12041	2.17409	5.30683e-07	3.86932e-05
sp|P56565|S10A1_MOUSE	P56565	S100a1	Protein S100-A1 OS=Mus musculus GN=S100a1 PE=1 SV=2	1	594632	1.27673e+06	0.168059	0.0601386	1.10238	2.14708	1.90639e-05	0.000248645
sp|O89053|COR1A_MOUSE	O89053	Coro1a	Coronin-1A OS=Mus musculus GN=Coro1a PE=1 SV=5	1	93011.5	197941	0.0551547	0.0166858	1.08959	2.12813	3.99844e-08	9.63834e-06
sp|Q8C166|CPNE1_MOUSE	Q8C166	Cpne1	Copine-1 OS=Mus musculus GN=Cpne1 PE=1 SV=1	4	889072	1.85825e+06	0.00700327	0.0582628	1.06357	2.0901	4.58642e-08	1.04934e-05
sp|P02089|HBB2_MOUSE,sp|P02088|HBB1_MOUSE	P02089	Hbb-b1	Hemoglobin subunit beta-1 OS=Mus musculus GN=Hbb-b1 PE=1 SV=2	1	55863.7	116276	0.0743926	0.0693691	1.05757	2.08143	1.05444e-06	5.06973e-05
sp|Q9CQM2|ERD22_MOUSE	Q9CQM2	Kdelr2	ER lumen protein-retaining receptor 2 OS=Mus musculus GN=Kdelr2 PE=2 SV=1	1	829761	1.71389e+06	0.0403239	0.0592787	1.04651	2.06552	1.455e-07	1.93078e-05
sp|P14824|ANXA6_MOUSE	P14824	Anxa6	Annexin A6 OS=Mus musculus GN=Anxa6 PE=1 SV=3	24	9.18535e+06	1.89331e+07	0.0730498	0.0874824	1.0435	2.06122	1.85115e-06	6.60345e-05
sp|P97352|S10AD_MOUSE	P97352	S100a13	Protein S100-A13 OS=Mus musculus GN=S100a13 PE=1 SV=1	3	727369	1.4657e+06	0.104454	0.113985	1.01083	2.01507	1.77265e-05	0.000237811
sp|Q8BK08|TMM11_MOUSE	Q8BK08	Tmem11	Transmembrane protein 11, mitochondrial OS=Mus musculus GN=Tmem11 PE=2 SV=1	1	73416.8	147842	0.11718	0.151872	1.00987	2.01373	0.000127517	0.00079668
sp|P97816|S100G_MOUSE	P97816	S100g	Protein S100-G OS=Mus musculus GN=S100g PE=2 SV=3	1	59271.5	118217	0.0418848	0.0614872	0.996028	1.9945	2.6899e-07	2.5866e-05
sp|P99024|TBB5_MOUSE	P99024	Tubb5	Tubulin beta-5 chain OS=Mus musculus GN=Tubb5 PE=1 SV=1	4	8.28792e+06	1.65034e+07	0.0998229	0.0525171	0.993681	1.99126	1.70928e-06	6.3358e-05
sp|P48774|GSTM5_MOUSE	P48774	Gstm5	Glutathione S-transferase Mu 5 OS=Mus musculus GN=Gstm5 PE=1 SV=1	1	42848.2	85039.5	0.0535059	0.0352946	0.9889	1.98467	1.34283e-07	1.8625e-05
sp|Q9D819|IPYR_MOUSE	Q9D819	Ppa1	Inorganic pyrophosphatase OS=Mus musculus GN=Ppa1 PE=1 SV=1	8	2.02049e+06	4.00997e+06	0.0961608	0.0976015	0.988889	1.98466	1.34425e-05	0.000208134
sp|P50396|GDIA_MOUSE	P50396	Gdi1	Rab GDP dissociation inhibitor alpha OS=Mus musculus GN=Gdi1 PE=1 SV=3	2	205766	408287	0.0506671	0.122759	0.988583	1.98423	1.50155e-05	0.000219444
sp|P19221|THRB_MOUSE	P19221	F2	Prothrombin OS=Mus musculus GN=F2 PE=1 SV=1	2	444517	879574	0.075336	0.085864	0.984568	1.97872	1.96668e-06	6.75782e-05
sp|Q9JK81|MYG1_MOUSE	Q9JK81	Myg1	UPF0160 protein MYG1, mitochondrial OS=Mus musculus GN=Myg1 PE=1 SV=1	7	1.3469e+06	2.65737e+06	0.0992045	0.0746111	0.980357	1.97295	6.99142e-06	0.000140997
sp|O09110|MP2K3_MOUSE	O09110	Map2k3	Dual specificity mitogen-activated protein kinase kinase 3 OS=Mus musculus GN=Map2k3 PE=1 SV=2	5	585283	1.13907e+06	0.0172152	0.0242935	0.960649	1.94619	1.60634e-08	8.88172e-06
sp|P62774|MTPN_MOUSE	P62774	Mtpn	Myotrophin OS=Mus musculus GN=Mtpn PE=1 SV=2	2	1.01384e+06	1.96515e+06	0.0678494	0.0921718	0.954809	1.93832	5.24839e-06	0.000119667
sp|Q9QYR9|ACOT2_MOUSE	Q9QYR9	Acot2	Acyl-coenzyme A thioesterase 2, mitochondrial OS=Mus musculus GN=Acot2 PE=1 SV=2	7	712426	1.37423e+06	0.0232024	0.0579299	0.947812	1.92894	1.00958e-07	1.82558e-05
sp|P14069|S10A6_MOUSE	P14069	S100a6	Protein S100-A6 OS=Mus musculus GN=S100a6 PE=1 SV=3	1	6.33778e+06	1.22096e+07	0.164597	0.0332309	0.945972	1.92649	2.583e-05	0.000295632
sp|P09411|PGK1_MOUSE	P09411	Pgk1	Phosphoglycerate kinase 1 OS=Mus musculus GN=Pgk1 PE=1 SV=4	11	2.69303e+06	5.15768e+06	0.0818049	0.107786	0.937492	1.9152	1.38861e-05	0.000210068
sp|O88351|IKKB_MOUSE	O88351	Ikbkb	Inhibitor of nuclear factor kappa-B kinase subunit beta OS=Mus musculus GN=Ikbkb PE=1 SV=1	4	174270	333097	0.0160817	0.0305078	0.934621	1.91139	2.70909e-08	9.42736e-06
sp|Q5RL79|KTAP2_MOUSE	Q5RL79	Krtcap2	Keratinocyte-associated protein 2 OS=Mus musculus GN=Krtcap2 PE=2 SV=2	1	78647.9	149793	0.0567553	0.145441	0.929492	1.90461	2.73292e-05	0.00030345
sp|Q60769|TNAP3_MOUSE	Q60769	Tnfaip3	Tumor necrosis factor alpha-induced protein 3 OS=Mus musculus GN=Tnfaip3 PE=1 SV=2	2	99633.6	189500	0.0524527	0.0272549	0.927491	1.90197	1.27593e-07	1.8625e-05
sp|P61080|UB2D1_MOUSE	P61080	Ube2d1	Ubiquitin-conjugating enzyme E2 D1 OS=Mus musculus GN=Ube2d1 PE=2 SV=1	1	72960.3	138747	0.015528	0.0600688	0.927271	1.90168	2.53969e-07	2.55316e-05
sp|Q91VT8|SIM14_MOUSE	Q91VT8	Smim14	Small integral membrane protein 14 OS=Mus musculus GN=Smim14 PE=2 SV=1	2	93521	177735	0.036712	0.0591966	0.926362	1.90048	2.74e-07	2.59713e-05
sp|Q9CR86|CHSP1_MOUSE	Q9CR86	Carhsp1	Calcium-regulated heat stable protein 1 OS=Mus musculus GN=Carhsp1 PE=1 SV=1	3	197663	375515	0.0977653	0.0132309	0.925829	1.89978	1.97618e-06	6.75782e-05
sp|Q3TYX3|SMYD5_MOUSE	Q3TYX3	Smyd5	SET and MYND domain-containing protein 5 OS=Mus musculus GN=Smyd5 PE=2 SV=2	2	147431	280086	0.058132	0.131725	0.925828	1.89977	3.86537e-05	0.000375501
sp|P01027|CO3_MOUSE	P01027	C3	Complement C3 OS=Mus musculus GN=C3 PE=1 SV=3	5	1.08015e+06	2.0352e+06	0.0214296	0.0214369	0.913934	1.88418	2.39987e-08	9.42736e-06
sp|Q9D2R0|AACS_MOUSE	Q9D2R0	Aacs	Acetoacetyl-CoA synthetase OS=Mus musculus GN=Aacs PE=2 SV=1	5	489242	917058	0.0390705	0.0398699	0.906464	1.87445	1.3069e-07	1.8625e-05
sp|Q9JKX6|NUDT5_MOUSE	Q9JKX6	Nudt5	ADP-sugar pyrophosphatase OS=Mus musculus GN=Nudt5 PE=1 SV=1	3	495278	925805	0.0281716	0.128679	0.902469	1.86926	2.7027e-05	0.000301385
sp|O35640|ANXA8_MOUSE	O35640	Anxa8	Annexin A8 OS=Mus musculus GN=Anxa8 PE=2 SV=2	5	613455	1.14592e+06	0.0309052	0.0632363	0.901482	1.86798	4.24142e-07	3.3108e-05
sp|Q8VCT3|AMPB_MOUSE	Q8VCT3	Rnpep	Aminopeptidase B OS=Mus musculus GN=Rnpep PE=2 SV=2	5	436605	815057	0.0760554	0.0632743	0.900574	1.86681	1.59288e-06	6.10033e-05
sp|Q61171|PRDX2_MOUSE	Q61171	Prdx2	Peroxiredoxin-2 OS=Mus musculus GN=Prdx2 PE=1 SV=3	5	1.96406e+06	3.66646e+06	0.108122	0.120122	0.900551	1.86678	4.45209e-05	0.000407443
sp|P09041|PGK2_MOUSE	P09041	Pgk2	Phosphoglycerate kinase 2 OS=Mus musculus GN=Pgk2 PE=1 SV=4	1	125893	233675	0.0646392	0.056689	0.8923	1.85613	1.41993e-06	5.70451e-05
sp|P97384|ANX11_MOUSE	P97384	Anxa11	Annexin A11 OS=Mus musculus GN=Anxa11 PE=1 SV=2	9	1.02913e+06	1.89857e+06	0.0350007	0.0568192	0.883494	1.84484	3.16688e-07	2.87839e-05
sp|Q01768|NDKB_MOUSE	Q01768	Nme2	Nucleoside diphosphate kinase B OS=Mus musculus GN=Nme2 PE=1 SV=1	4	6.29427e+06	1.15729e+07	0.0890643	0.119987	0.878642	1.83864	4.88813e-05	0.000427309
sp|P55264-2|ADK_MOUSE,sp|P55264|ADK_MOUSE	P55264-2	Adk	Isoform Short of Adenosine kinase OS=Mus musculus GN=Adk	4	1.61535e+06	2.96725e+06	0.116121	0.142156	0.87728	1.83691	0.000193258	0.00106501
sp|Q9R1Q8|TAGL3_MOUSE	Q9R1Q8	Tagln3	Transgelin-3 OS=Mus musculus GN=Tagln3 PE=1 SV=1	1	153905	282278	0.121625	0.119816	0.875077	1.83411	8.73964e-05	0.000623522
sp|Q08642|PADI2_MOUSE	Q08642	Padi2	Protein-arginine deiminase type-2 OS=Mus musculus GN=Padi2 PE=1 SV=2	1	218269	400177	0.0797498	0.0377233	0.874536	1.83342	9.55864e-07	4.87858e-05
sp|P62983|RS27A_MOUSE	P62983	Rps27a	Ubiquitin-40S ribosomal protein S27a OS=Mus musculus GN=Rps27a PE=1 SV=2	6	6.40979e+07	1.1699e+08	0.073647	0.0597909	0.868032	1.82517	1.30642e-06	5.52695e-05
sp|Q08879|FBLN1_MOUSE	Q08879	Fbln1	Fibulin-1 OS=Mus musculus GN=Fbln1 PE=1 SV=2	2	455022	826518	0.13957	0.165355	0.861109	1.81643	0.00100881	0.00346453
sp|Q8BFY6|PEF1_MOUSE	Q8BFY6	Pef1	Peflin OS=Mus musculus GN=Pef1 PE=2 SV=1	4	587227	1.06569e+06	0.0350299	0.0370441	0.859804	1.81479	1.61001e-07	2.0936e-05
sp|Q3UKC1|TAXB1_MOUSE	Q3UKC1	Tax1bp1	Tax1-binding protein 1 homolog OS=Mus musculus GN=Tax1bp1 PE=1 SV=2	18	2.9189e+06	5.29644e+06	0.0256759	0.0137647	0.859601	1.81454	2.93314e-08	9.42736e-06
sp|Q7TSE6|ST38L_MOUSE,sp|Q7TSE6-2|ST38L_MOUSE	Q7TSE6	Stk38l	Isoform 2 of Serine/threonine-protein kinase 38-like OS=Mus musculus GN=Stk38l	2	167573	303757	0.0336473	0.00693004	0.85813	1.81269	3.8367e-08	9.63834e-06
sp|P19157|GSTP1_MOUSE	P19157	Gstp1	Glutathione S-transferase P 1 OS=Mus musculus GN=Gstp1 PE=1 SV=2	6	1.58875e+06	2.87613e+06	0.0451623	0.0733758	0.856234	1.81031	2.01401e-06	6.80137e-05
sp|O54804|CHKA_MOUSE,sp|O54804-2|CHKA_MOUSE	O54804	Chka	Isoform 2 of Choline kinase alpha OS=Mus musculus GN=Chka	2	246324	445651	0.0411371	0.117518	0.855356	1.80921	2.51207e-05	0.000293443
sp|P70671|IRF3_MOUSE	P70671	Irf3	Interferon regulatory factor 3 OS=Mus musculus GN=Irf3 PE=1 SV=1	1	61749.7	111290	0.0448196	0.0512899	0.849819	1.80228	5.56077e-07	3.93138e-05
sp|Q9CQ28|DPH6_MOUSE	Q9CQ28	Dph6	Diphthine--ammonia ligase OS=Mus musculus GN=Dph6 PE=1 SV=1	2	136650	245876	0.0165412	0.00499067	0.847442	1.79931	1.81475e-08	9.14009e-06
sp|Q9D1A2|CNDP2_MOUSE	Q9D1A2	Cndp2	Cytosolic non-specific dipeptidase OS=Mus musculus GN=Cndp2 PE=1 SV=1	7	831493	1.49125e+06	0.020779	0.028252	0.842749	1.79346	7.12685e-08	1.57622e-05
sp|P15532|NDKA_MOUSE	P15532	Nme1	Nucleoside diphosphate kinase A OS=Mus musculus GN=Nme1 PE=1 SV=1	4	1.43765e+06	2.5648e+06	0.0781901	0.0814582	0.835129	1.78402	8.83762e-06	0.000162613
sp|P48428|TBCA_MOUSE	P48428	Tbca	Tubulin-specific chaperone A OS=Mus musculus GN=Tbca PE=2 SV=3	4	380218	675748	0.049414	0.170384	0.829658	1.77726	0.000376602	0.00171265
sp|P46467|VPS4B_MOUSE	P46467	Vps4b	Vacuolar protein sorting-associated protein 4B OS=Mus musculus GN=Vps4b PE=1 SV=2	10	1.51508e+06	2.68777e+06	0.0148325	0.0150485	0.827017	1.77401	2.65817e-08	9.42736e-06
sp|Q9WVL2|STAT2_MOUSE	Q9WVL2	Stat2	Signal transducer and activator of transcription 2 OS=Mus musculus GN=Stat2 PE=1 SV=1	2	169838	300381	0.0480723	0.040474	0.822635	1.76863	6.28932e-07	4.01247e-05
sp|P97770-2|THUM3_MOUSE	P97770-2	Thumpd3	Isoform 2 of THUMP domain-containing protein 3 OS=Mus musculus GN=Thumpd3	5	1.09191e+06	1.92793e+06	0.0304106	0.0308826	0.820195	1.76564	1.4173e-07	1.91915e-05
sp|Q7TQI3|OTUB1_MOUSE	Q7TQI3	Otub1	Ubiquitin thioesterase OTUB1 OS=Mus musculus GN=Otub1 PE=1 SV=2	5	861007	1.51035e+06	0.057667	0.0375704	0.810789	1.75417	7.29892e-07	4.40346e-05
sp|P60521|GBRL2_MOUSE	P60521	Gabarapl2	Gamma-aminobutyric acid receptor-associated protein-like 2 OS=Mus musculus GN=Gabarapl2 PE=1 SV=1	3	394813	692296	0.00809241	0.0373265	0.810218	1.75348	1.01803e-07	1.82558e-05
sp|A8C756|THADA_MOUSE	A8C756	Thada	Thyroid adenoma-associated protein homolog OS=Mus musculus GN=Thada PE=2 SV=1	6	868900	1.52238e+06	0.0416858	0.0467554	0.809064	1.75207	4.56803e-07	3.44419e-05
sp|Q05769|PGH2_MOUSE	Q05769	Ptgs2	Prostaglandin G/H synthase 2 OS=Mus musculus GN=Ptgs2 PE=1 SV=1	10	1.54591e+06	2.70238e+06	0.011597	0.0139172	0.80577	1.74808	2.98379e-08	9.42736e-06
sp|Q9CWF2|TBB2B_MOUSE	Q9CWF2	Tubb2b	Tubulin beta-2B chain OS=Mus musculus GN=Tubb2b PE=1 SV=1	1	254374	444316	0.110911	0.055923	0.804633	1.7467	1.88859e-05	0.000248135
sp|P70349|HINT1_MOUSE	P70349	Hint1	Histidine triad nucleotide-binding protein 1 OS=Mus musculus GN=Hint1 PE=1 SV=3	4	1.9874e+06	3.47104e+06	0.0575018	0.0727264	0.804487	1.74652	6.31517e-06	0.000133869
sp|Q9Z2D3|DFNA5_MOUSE	Q9Z2D3	Dfna5	Non-syndromic hearing impairment protein 5 homolog OS=Mus musculus GN=Dfna5 PE=2 SV=1	9	826046	1.44192e+06	0.048204	0.0149581	0.803693	1.74556	2.05869e-07	2.3331e-05
sp|P05064|ALDOA_MOUSE	P05064	Aldoa	Fructose-bisphosphate aldolase A OS=Mus musculus GN=Aldoa PE=1 SV=2	15	4.88858e+06	8.50471e+06	0.0636728	0.0563452	0.798846	1.73971	2.02104e-06	6.80137e-05
sp|Q3UGR5|HDHD2_MOUSE	Q3UGR5	Hdhd2	Haloacid dehalogenase-like hydrolase domain-containing protein 2 OS=Mus musculus GN=Hdhd2 PE=1 SV=2	1	121323	210322	0.090792	0.122007	0.793753	1.73358	0.000252174	0.00127694
sp|P58774|TPM2_MOUSE	P58774	Tpm2	Tropomyosin beta chain OS=Mus musculus GN=Tpm2 PE=1 SV=1	1	57417.4	99367.3	0.0180068	0.174162	0.791282	1.73061	5.16802e-05	0.000441311
sp|P16858|G3P_MOUSE	P16858	Gapdh	Glyceraldehyde-3-phosphate dehydrogenase OS=Mus musculus GN=Gapdh PE=1 SV=2	12	2.93754e+07	5.08242e+07	0.167461	0.0408411	0.790909	1.73016	7.25026e-05	0.000552936
sp|Q07076|ANXA7_MOUSE	Q07076	Anxa7	Annexin A7 OS=Mus musculus GN=Anxa7 PE=2 SV=2	8	1.14099e+06	1.97159e+06	0.0165456	0.0327669	0.789075	1.72797	9.26112e-08	1.75564e-05
sp|P17751|TPIS_MOUSE	P17751	Tpi1	Triosephosphate isomerase OS=Mus musculus GN=Tpi1 PE=1 SV=4	8	1.08647e+07	1.86633e+07	0.149879	0.0911297	0.780549	1.71778	7.43367e-05	0.00056112
sp|P97429|ANXA4_MOUSE	P97429	Anxa4	Annexin A4 OS=Mus musculus GN=Anxa4 PE=2 SV=4	12	3.06904e+06	5.26046e+06	0.0482432	0.0712336	0.777403	1.71404	1.80421e-06	6.52853e-05
sp|Q8BP47|SYNC_MOUSE	Q8BP47	Nars	Asparagine--tRNA ligase, cytoplasmic OS=Mus musculus GN=Nars PE=1 SV=2	11	2.66143e+06	4.55209e+06	0.0331583	0.0293758	0.774331	1.7104	1.70391e-07	2.0936e-05
sp|Q00612|G6PD1_MOUSE	Q00612	G6pdx	Glucose-6-phosphate 1-dehydrogenase X OS=Mus musculus GN=G6pdx PE=1 SV=3	3	280939	479045	0.0980727	0.00760277	0.769903	1.70516	1.07258e-05	0.000180165
sp|Q8BR90|CE051_MOUSE,sp|Q8BR90-2|CE051_MOUSE	Q8BR90	NA	Isoform 2 of UPF0600 protein C5orf51 homolog OS=Mus musculus	1	271414	462452	0.0529259	0.0407661	0.768809	1.70386	9.22906e-07	4.82164e-05
sp|P04627|ARAF_MOUSE	P04627	Araf	Serine/threonine-protein kinase A-Raf OS=Mus musculus GN=Araf PE=2 SV=2	2	134977	229188	0.0807919	0.0268274	0.763815	1.69797	5.83699e-06	0.000127817
sp|Q8BMK1|METL2_MOUSE	Q8BMK1	Mettl2	Methyltransferase-like protein 2 OS=Mus musculus GN=Mettl2 PE=2 SV=2	2	128286	217790	0.0567868	0.0629605	0.763574	1.69769	2.72246e-06	8.32421e-05
sp|Q91ZP6-2|NFIP2_MOUSE,sp|Q91ZP6|NFIP2_MOUSE	Q91ZP6-2	Ndfip2	Isoform 2 of NEDD4 family-interacting protein 2 OS=Mus musculus GN=Ndfip2	1	22652.1	38444.4	0.013849	0.238861	0.763129	1.69717	0.00110477	0.00371902
sp|Q9CQT7|DESI1_MOUSE	Q9CQT7	Desi1	Desumoylating isopeptidase 1 OS=Mus musculus GN=Desi1 PE=1 SV=1	2	221566	376000	0.112114	0.0299659	0.762995	1.69701	2.05245e-05	0.000257917
sp|Q5NBU8|XAF1_MOUSE	Q5NBU8	Xaf1	XIAP-associated factor 1 OS=Mus musculus GN=Xaf1 PE=2 SV=3	3	190567	322670	0.0154523	0.057785	0.759761	1.69321	6.19298e-07	4.01247e-05
sp|Q9D1G2-2|PMVK_MOUSE,sp|Q9D1G2|PMVK_MOUSE	Q9D1G2-2	Pmvk	Isoform 2 of Phosphomevalonate kinase OS=Mus musculus GN=Pmvk	1	23456.1	39616.9	0.0246064	0.132614	0.756151	1.68898	4.28153e-05	0.000397359
sp|P68368|TBA4A_MOUSE	P68368	Tuba4a	Tubulin alpha-4A chain OS=Mus musculus GN=Tuba4a PE=1 SV=1	4	1.82415e+06	3.07466e+06	0.0307724	0.0490399	0.753199	1.68553	3.58271e-07	3.10981e-05
sp|Q91XC8|DAP1_MOUSE	Q91XC8	Dap	Death-associated protein 1 OS=Mus musculus GN=Dap PE=1 SV=3	2	306790	516723	0.151061	0.0961562	0.752143	1.68429	0.000224944	0.0011752
sp|P18406|CYR61_MOUSE	P18406	Cyr61	Protein CYR61 OS=Mus musculus GN=Cyr61 PE=1 SV=1	15	5.7227e+06	9.63708e+06	0.181914	0.0688227	0.751901	1.68401	0.000840391	0.00303869
sp|Q9CS74|SGT1_MOUSE	Q9CS74	Ecd	Protein SGT1 homolog OS=Mus musculus GN=Ecd PE=1 SV=2	3	841347	1.40826e+06	0.085366	0.0975928	0.743138	1.67381	8.90749e-05	0.000632775
sp|Q62048|PEA15_MOUSE	Q62048	Pea15	Astrocytic phosphoprotein PEA-15 OS=Mus musculus GN=Pea15 PE=1 SV=1	4	781557	1.30567e+06	0.049362	0.0725972	0.740364	1.6706	1.0584e-05	0.000178768
sp|Q8CFV9|RIFK_MOUSE	Q8CFV9	Rfk	Riboflavin kinase OS=Mus musculus GN=Rfk PE=1 SV=2	2	332477	555211	0.0508351	0.0596956	0.739781	1.66992	2.20235e-06	7.1281e-05
sp|Q9D6X6|PRS23_MOUSE	Q9D6X6	Prss23	Serine protease 23 OS=Mus musculus GN=Prss23 PE=2 SV=2	2	137352	228949	0.0710344	0.0472014	0.737148	1.66688	5.0848e-06	0.000117553
sp|Q921W0|CHM1A_MOUSE	Q921W0	Chmp1a	Charged multivesicular body protein 1a OS=Mus musculus GN=Chmp1a PE=1 SV=1	2	150345	250457	0.0243563	0.050043	0.736285	1.66588	8.98726e-07	4.82164e-05
sp|P54869|HMCS2_MOUSE	P54869	Hmgcs2	Hydroxymethylglutaryl-CoA synthase, mitochondrial OS=Mus musculus GN=Hmgcs2 PE=1 SV=2	1	140632	234192	0.0341313	0.179825	0.735766	1.66528	0.000233866	0.00121037
sp|P68372|TBB4B_MOUSE	P68372	Tubb4b	Tubulin beta-4B chain OS=Mus musculus GN=Tubb4b PE=1 SV=1	3	1.40943e+06	2.34231e+06	0.0964739	0.0623439	0.732818	1.66188	1.23609e-05	0.000199064
sp|Q9CQV6|MLP3B_MOUSE	Q9CQV6	Map1lc3b	Microtubule-associated proteins 1A/1B light chain 3B OS=Mus musculus GN=Map1lc3b PE=1 SV=3	1	388356	643172	0.0394847	0.0335424	0.727825	1.65614	3.36306e-07	3.0154e-05
sp|P47856|GFPT1_MOUSE	P47856	Gfpt1	Glutamine--fructose-6-phosphate aminotransferase [isomerizing] 1 OS=Mus musculus GN=Gfpt1 PE=1 SV=3	11	1.72294e+06	2.85306e+06	0.0417353	0.0314385	0.727636	1.65592	4.3354e-07	3.33222e-05
sp|P06151|LDHA_MOUSE	P06151	Ldha	L-lactate dehydrogenase A chain OS=Mus musculus GN=Ldha PE=1 SV=3	10	6.00424e+06	9.94173e+06	0.108987	0.0657727	0.727514	1.65578	2.6859e-05	0.000300016
sp|P23591|FCL_MOUSE	P23591	Tsta3	GDP-L-fucose synthase OS=Mus musculus GN=Tsta3 PE=2 SV=3	2	155637	257330	0.122173	0.0296552	0.72543	1.65339	2.73951e-05	0.00030345
sp|Q61703|ITIH2_MOUSE	Q61703	Itih2	Inter-alpha-trypsin inhibitor heavy chain H2 OS=Mus musculus GN=Itih2 PE=1 SV=1	2	704139	1.1639e+06	0.0217064	0.112201	0.725033	1.65294	6.15567e-05	0.000502991
sp|P22777|PAI1_MOUSE	P22777	Serpine1	Plasminogen activator inhibitor 1 OS=Mus musculus GN=Serpine1 PE=1 SV=1	11	1.7868e+06	2.94907e+06	0.162322	0.0168198	0.722881	1.65047	0.000311206	0.00148872
sp|A2AS55|ANR16_MOUSE,sp|A2AS55-2|ANR16_MOUSE	A2AS55	Ankrd16	Isoform 2 of Ankyrin repeat domain-containing protein 16 OS=Mus musculus GN=Ankrd16	1	22510.1	37132.4	0.0234278	0.281306	0.722105	1.64959	0.00106886	0.00361647
sp|Q80Y98-2|DDHD2_MOUSE	Q80Y98-2	Ddhd2	Isoform 2 of Phospholipase DDHD2 OS=Mus musculus GN=Ddhd2	1	64211.6	105853	0.0895507	0.0212103	0.721154	1.6485	1.44174e-05	0.000214966
sp|Q922F4|TBB6_MOUSE	Q922F4	Tubb6	Tubulin beta-6 chain OS=Mus musculus GN=Tubb6 PE=1 SV=1	6	968057	1.59253e+06	0.0601042	0.0369602	0.718158	1.64508	1.3938e-06	5.63895e-05
sp|P52480|KPYM_MOUSE	P52480	Pkm	Pyruvate kinase PKM OS=Mus musculus GN=Pkm PE=1 SV=4	2	1.49822e+06	2.46141e+06	0.233245	0.0434955	0.71624	1.64289	0.000776049	0.00287337
sp|Q78XF5|OSTC_MOUSE	Q78XF5	Ostc	Oligosaccharyltransferase complex subunit OSTC OS=Mus musculus GN=Ostc PE=2 SV=1	1	141434	231787	0.069861	0.0774494	0.712665	1.63883	2.28145e-05	0.00027623
sp|Q99PT1|GDIR1_MOUSE	Q99PT1	Arhgdia	Rho GDP-dissociation inhibitor 1 OS=Mus musculus GN=Arhgdia PE=1 SV=3	6	3.42319e+06	5.60971e+06	0.0706214	0.0984826	0.712586	1.63874	5.09696e-05	0.000438295
sp|Q9D7X3|DUS3_MOUSE	Q9D7X3	Dusp3	Dual specificity protein phosphatase 3 OS=Mus musculus GN=Dusp3 PE=1 SV=1	5	800112	1.3094e+06	0.0400785	0.015959	0.710629	1.63652	2.7823e-07	2.60008e-05
sp|Q04857|CO6A1_MOUSE	Q04857	Col6a1	Collagen alpha-1(VI) chain OS=Mus musculus GN=Col6a1 PE=2 SV=1	1	13886.1	22668.9	0.12644	0.105771	0.707075	1.63249	0.000634016	0.00247498
sp|Q9D939|ST1C2_MOUSE	Q9D939	Sult1c2	Sulfotransferase 1C2 OS=Mus musculus GN=Sult1c2 PE=1 SV=1	1	46806	76223.5	0.132158	0.11134	0.703543	1.6285	0.000373856	0.0017045
sp|B2RQC6|PYR1_MOUSE	B2RQC6	Cad	CAD protein OS=Mus musculus GN=Cad PE=2 SV=1	37	5.78503e+06	9.41406e+06	0.0473771	0.0404308	0.702491	1.62731	1.09695e-06	5.1756e-05
sp|Q8BGQ7|SYAC_MOUSE	Q8BGQ7	Aars	Alanine--tRNA ligase, cytoplasmic OS=Mus musculus GN=Aars PE=1 SV=1	24	3.48604e+06	5.66664e+06	0.0467551	0.0283452	0.700903	1.62552	9.18108e-07	4.82164e-05
sp|Q9JK92|HSPB8_MOUSE	Q9JK92	Hspb8	Heat shock protein beta-8 OS=Mus musculus GN=Hspb8 PE=1 SV=1	1	83961.3	136478	0.0759692	0.00784196	0.700869	1.62548	2.44284e-06	7.71821e-05
sp|Q9DCT1|AKCL2_MOUSE	Q9DCT1	Akr1e2	1,5-anhydro-D-fructose reductase OS=Mus musculus GN=Akr1e2 PE=1 SV=1	1	73314.1	119008	0.0648619	0.150593	0.698896	1.62326	0.000421685	0.00184071
sp|Q9CR75|TNR12_MOUSE	Q9CR75	Tnfrsf12a	Tumor necrosis factor receptor superfamily member 12A OS=Mus musculus GN=Tnfrsf12a PE=2 SV=1	3	508414	824251	0.0226623	0.0196097	0.697079	1.62122	1.33102e-07	1.8625e-05
sp|Q8R001|MARE2_MOUSE,sp|Q8R001-2|MARE2_MOUSE	Q8R001	Mapre2	Isoform 2 of Microtubule-associated protein RP/EB family member 2 OS=Mus musculus GN=Mapre2	1	199088	322725	0.0737457	0.0305846	0.696897	1.62101	6.52715e-06	0.000137049
sp|E9Q9A9|OAS2_MOUSE	E9Q9A9	Oas2	2'-5'-oligoadenylate synthase 2 OS=Mus musculus GN=Oas2 PE=2 SV=1	2	76254.6	123243	0.0570573	0.0901638	0.692609	1.6162	7.04064e-06	0.00014156
sp|Q8BGA7|CG026_MOUSE	Q8BGA7	NA	Uncharacterized protein C7orf26 homolog OS=Mus musculus PE=2 SV=1	2	189957	306228	0.0452087	0.15365	0.688934	1.61209	0.000879702	0.00313808
sp|O88456|CPNS1_MOUSE	O88456	Capns1	Calpain small subunit 1 OS=Mus musculus GN=Capns1 PE=2 SV=1	4	589459	949895	0.0401064	0.0301333	0.688378	1.61147	6.22627e-07	4.01247e-05
sp|Q9QY93|DCTP1_MOUSE	Q9QY93	Dctpp1	dCTP pyrophosphatase 1 OS=Mus musculus GN=Dctpp1 PE=1 SV=1	2	40799.6	65746.3	0.133011	0.0642205	0.688356	1.61145	9.42365e-05	0.000652357
sp|Q6P069-2|SORCN_MOUSE,sp|Q6P069|SORCN_MOUSE	Q6P069-2	Sri	Isoform 2 of Sorcin OS=Mus musculus GN=Sri	4	963520	1.55218e+06	0.0205645	0.0495041	0.687907	1.61094	1.17883e-06	5.33327e-05
sp|Q80SU7|GVIN1_MOUSE	Q80SU7	Gvin1	Interferon-induced very large GTPase 1 OS=Mus musculus GN=Gvin1 PE=1 SV=1	19	1.59093e+06	2.5613e+06	0.0271222	0.0412039	0.687006	1.60994	6.97197e-07	4.38758e-05
sp|Q8C7R4|UBA6_MOUSE	Q8C7R4	Uba6	Ubiquitin-like modifier-activating enzyme 6 OS=Mus musculus GN=Uba6 PE=1 SV=1	18	2.13757e+06	3.43831e+06	0.017036	0.0504695	0.685732	1.60852	1.36225e-06	5.57932e-05
sp|Q9D7H3|RTCA_MOUSE	Q9D7H3	RtcA	RNA 3'-terminal phosphate cyclase OS=Mus musculus GN=RtcA PE=2 SV=2	4	238455	383554	0.0730245	0.0374673	0.685712	1.6085	4.7982e-06	0.000114339
sp|P13439|UMPS_MOUSE	P13439	Umps	Uridine 5'-monophosphate synthase OS=Mus musculus GN=Umps PE=2 SV=3	11	1.54007e+06	2.47445e+06	0.059057	0.00717835	0.684111	1.60671	9.36466e-07	4.85426e-05
sp|Q99KK7|DPP3_MOUSE	Q99KK7	Dpp3	Dipeptidyl peptidase 3 OS=Mus musculus GN=Dpp3 PE=2 SV=2	15	3.37238e+06	5.41385e+06	0.0882326	0.0264109	0.682889	1.60535	8.94705e-06	0.00016264
sp|Q60823|AKT2_MOUSE	Q60823	Akt2	RAC-beta serine/threonine-protein kinase OS=Mus musculus GN=Akt2 PE=1 SV=1	1	75615.1	121305	0.0555328	0.0736393	0.681893	1.60424	2.6564e-05	0.000298733
sp|Q9CY64|BIEA_MOUSE	Q9CY64	Blvra	Biliverdin reductase A OS=Mus musculus GN=Blvra PE=2 SV=1	4	408871	655658	0.0577263	0.0118761	0.681298	1.60358	1.82031e-06	6.52853e-05
sp|P34884|MIF_MOUSE	P34884	Mif	Macrophage migration inhibitory factor OS=Mus musculus GN=Mif PE=1 SV=2	3	788193	1.26251e+06	0.0684974	0.0513582	0.679673	1.60178	9.2135e-06	0.000166549
sp|P28474|ADHX_MOUSE	P28474	Adh5	Alcohol dehydrogenase class-3 OS=Mus musculus GN=Adh5 PE=1 SV=3	10	2.00259e+06	3.20445e+06	0.0741598	0.0374634	0.678213	1.60016	4.58805e-06	0.000112635
sp|Q920E5|FPPS_MOUSE	Q920E5	Fdps	Farnesyl pyrophosphate synthase OS=Mus musculus GN=Fdps PE=1 SV=1	12	2.37623e+06	3.79825e+06	0.0927997	0.0591618	0.676658	1.59843	2.84389e-05	0.000311373
sp|Q8JZK9|HMCS1_MOUSE	Q8JZK9	Hmgcs1	Hydroxymethylglutaryl-CoA synthase, cytoplasmic OS=Mus musculus GN=Hmgcs1 PE=1 SV=1	10	2.09498e+06	3.34857e+06	0.090318	0.0801493	0.676612	1.59838	7.05922e-05	0.000543363
sp|Q68FH4|GALK2_MOUSE	Q68FH4	Galk2	N-acetylgalactosamine kinase OS=Mus musculus GN=Galk2 PE=1 SV=1	1	32830.8	52390.4	0.0575773	0.0727687	0.674251	1.59577	1.49129e-05	0.00021927
sp|Q6P4T0|ATG2A_MOUSE	Q6P4T0	Atg2a	Autophagy-related protein 2 homolog A OS=Mus musculus GN=Atg2a PE=1 SV=2	3	237190	378470	0.036334	0.00688777	0.674138	1.59564	2.68773e-07	2.5866e-05
sp|Q00493|CBPE_MOUSE	Q00493	Cpe	Carboxypeptidase E OS=Mus musculus GN=Cpe PE=1 SV=2	5	652536	1.04072e+06	0.0365717	0.0498528	0.67345	1.59488	2.30852e-06	7.43546e-05
sp|Q9CRT8|XPOT_MOUSE	Q9CRT8	Xpot	Exportin-T OS=Mus musculus GN=Xpot PE=2 SV=3	4	1.05349e+06	1.6795e+06	0.119402	0.0324491	0.672855	1.59422	4.387e-05	0.000402397
sp|O35215|DOPD_MOUSE	O35215	Ddt	D-dopachrome decarboxylase OS=Mus musculus GN=Ddt PE=1 SV=3	4	471369	750760	0.0554455	0.055391	0.671497	1.59272	5.77945e-06	0.000127398
sp|Q9CXF4|TBC15_MOUSE	Q9CXF4	Tbc1d15	TBC1 domain family member 15 OS=Mus musculus GN=Tbc1d15 PE=1 SV=1	9	1.10894e+06	1.76558e+06	0.0146547	0.0565424	0.670958	1.59213	1.10766e-06	5.1756e-05
sp|Q9QUR6|PPCE_MOUSE	Q9QUR6	Prep	Prolyl endopeptidase OS=Mus musculus GN=Prep PE=2 SV=1	13	2.3352e+06	3.71763e+06	0.0975488	0.013012	0.670835	1.59199	1.29279e-05	0.000203319
sp|Q9WUU8-3|TNIP1_MOUSE	Q9WUU8-3	Tnip1	Isoform 3 of TNFAIP3-interacting protein 1 OS=Mus musculus GN=Tnip1	8	753969	1.19984e+06	0.0334491	0.0234341	0.670262	1.59136	4.15609e-07	3.3101e-05
sp|P97432|NBR1_MOUSE	P97432	Nbr1	Next to BRCA1 gene 1 protein OS=Mus musculus GN=Nbr1 PE=1 SV=1	4	148022	235147	0.0200328	0.0287963	0.667744	1.58859	2.36887e-07	2.52066e-05
sp|P54729|NUB1_MOUSE	P54729	Nub1	NEDD8 ultimate buster 1 OS=Mus musculus GN=Nub1 PE=1 SV=2	12	1.70678e+06	2.70428e+06	0.0577251	0.0606241	0.663966	1.58443	1.54676e-05	0.000222138
sp|P05627|JUN_MOUSE	P05627	Jun	Transcription factor AP-1 OS=Mus musculus GN=Jun PE=1 SV=3	1	42438.6	67184.4	0.0120378	0.0484206	0.662749	1.5831	8.96787e-07	4.82164e-05
sp|Q9JII6|AK1A1_MOUSE	Q9JII6	Akr1a1	Alcohol dehydrogenase [NADP(+)] OS=Mus musculus GN=Akr1a1 PE=1 SV=3	5	1.11511e+06	1.76425e+06	0.0717612	0.00984404	0.661864	1.58213	2.47214e-06	7.77376e-05
sp|Q9CPV1|SKA1_MOUSE	Q9CPV1	Ska1	Spindle and kinetochore-associated protein 1 OS=Mus musculus GN=Ska1 PE=2 SV=2	1	58112.2	91864.3	0.0503644	0.0796411	0.660663	1.58081	4.16233e-05	0.000392199
sp|Q9D0B6|PBDC1_MOUSE	Q9D0B6	Pbdc1	Protein PBDC1 OS=Mus musculus GN=Pbdc1 PE=2 SV=1	5	421614	665528	0.0577104	0.0617919	0.658577	1.57852	1.0061e-05	0.000174295
sp|P23927|CRYAB_MOUSE	P23927	Cryab	Alpha-crystallin B chain OS=Mus musculus GN=Cryab PE=1 SV=2	2	151714	239481	0.0507485	0.0617036	0.658557	1.5785	5.72398e-06	0.000126595
sp|E9Q414|APOB_MOUSE	E9Q414	Apob	Apolipoprotein B-100 OS=Mus musculus GN=Apob PE=1 SV=1	68	1.2923e+07	2.03958e+07	0.00726159	0.0250113	0.658332	1.57826	1.69345e-07	2.0936e-05
sp|Q61024|ASNS_MOUSE	Q61024	Asns	Asparagine synthetase [glutamine-hydrolyzing] OS=Mus musculus GN=Asns PE=2 SV=3	8	709444	1.11882e+06	0.012834	0.0593497	0.657213	1.57703	9.70844e-07	4.91721e-05
sp|Q8R3R8|GBRL1_MOUSE	Q8R3R8	Gabarapl1	Gamma-aminobutyric acid receptor-associated protein-like 1 OS=Mus musculus GN=Gabarapl1 PE=1 SV=2	1	251591	396718	0.0703798	0.0254387	0.657033	1.57684	3.10191e-06	8.88714e-05
sp|P12032|TIMP1_MOUSE	P12032	Timp1	Metalloproteinase inhibitor 1 OS=Mus musculus GN=Timp1 PE=1 SV=2	1	37495.9	59051.4	0.00292189	0.0440304	0.655237	1.57487	5.2648e-07	3.86932e-05
sp|Q9CQ65|MTAP_MOUSE	Q9CQ65	Mtap	S-methyl-5'-thioadenosine phosphorylase OS=Mus musculus GN=Mtap PE=1 SV=1	6	864615	1.36132e+06	0.0481552	0.0486894	0.654876	1.57448	4.15478e-06	0.000104817
sp|Q9R0N0|GALK1_MOUSE	Q9R0N0	Galk1	Galactokinase OS=Mus musculus GN=Galk1 PE=2 SV=2	6	511556	805334	0.0201739	0.03095	0.654696	1.57428	3.60898e-07	3.10981e-05
sp|P15626|GSTM2_MOUSE	P15626	Gstm2	Glutathione S-transferase Mu 2 OS=Mus musculus GN=Gstm2 PE=1 SV=2	2	178902	281391	0.0375575	0.0843222	0.65341	1.57288	2.59345e-05	0.000295662
sp|Q9QYM8|CENPH_MOUSE	Q9QYM8	Cenph	Centromere protein H OS=Mus musculus GN=Cenph PE=1 SV=1	2	178677	280857	0.0246214	0.0631087	0.652481	1.57187	3.29849e-06	9.23439e-05
sp|Q9R1B9|SLIT2_MOUSE	Q9R1B9	Slit2	Slit homolog 2 protein OS=Mus musculus GN=Slit2 PE=2 SV=2	1	65216.7	102443	0.105129	0.0863752	0.651513	1.57081	0.000190246	0.00105221
sp|P56212-2|ARP19_MOUSE,sp|P56212|ARP19_MOUSE	P56212-2	Arpp19	Isoform ARPP-16 of cAMP-regulated phosphoprotein 19 OS=Mus musculus GN=Arpp19	3	250150	392738	0.0522878	0.113344	0.650772	1.57001	0.000308989	0.00148453
sp|P97801|SMN_MOUSE	P97801	Smn1	Survival motor neuron protein OS=Mus musculus GN=Smn1 PE=1 SV=1	1	118228	185566	0.0672112	0.0185515	0.650353	1.56955	3.37768e-06	9.29914e-05
sp|Q8BWR8|RHPN2_MOUSE	Q8BWR8	Rhpn2	Rhophilin-2 OS=Mus musculus GN=Rhpn2 PE=1 SV=2	3	256411	401315	0.00803531	0.0670538	0.646274	1.56512	1.57599e-06	6.10033e-05
sp|Q9Z0E6|GBP2_MOUSE	Q9Z0E6	Gbp2	Interferon-induced guanylate-binding protein 2 OS=Mus musculus GN=Gbp2 PE=1 SV=1	6	708723	1.10847e+06	0.00889902	0.0740943	0.645272	1.56403	4.46211e-06	0.000110884
sp|P32921-2|SYWC_MOUSE	P32921-2	Wars	Isoform 2 of Tryptophan--tRNA ligase, cytoplasmic OS=Mus musculus GN=Wars	11	1.84793e+06	2.88478e+06	0.0548836	0.01704	0.642555	1.56109	1.36121e-06	5.57932e-05
sp|P26638|SYSC_MOUSE	P26638	Sars	Serine--tRNA ligase, cytoplasmic OS=Mus musculus GN=Sars PE=2 SV=3	11	3.13259e+06	4.8876e+06	0.0406044	0.0742024	0.64177	1.56024	1.45328e-05	0.000216199
sp|Q8CFE6|S38A2_MOUSE	Q8CFE6	Slc38a2	Sodium-coupled neutral amino acid transporter 2 OS=Mus musculus GN=Slc38a2 PE=1 SV=1	3	762362	1.18657e+06	0.0326911	0.0955722	0.638254	1.55644	3.9295e-05	0.000379508
sp|P70677|CASP3_MOUSE	P70677	Casp3	Caspase-3 OS=Mus musculus GN=Casp3 PE=1 SV=1	3	692851	1.07751e+06	0.0777284	0.047883	0.637084	1.55518	1.00208e-05	0.000174053
sp|Q8K268|ABCF3_MOUSE	Q8K268	Abcf3	ATP-binding cassette sub-family F member 3 OS=Mus musculus GN=Abcf3 PE=1 SV=1	6	588639	914990	0.0136349	0.0171124	0.636372	1.55442	1.87624e-07	2.18912e-05
sp|P61089|UBE2N_MOUSE	P61089	Ube2n	Ubiquitin-conjugating enzyme E2 N OS=Mus musculus GN=Ube2n PE=1 SV=1	5	1.9962e+06	3.1025e+06	0.0208878	0.111799	0.636177	1.55421	0.000164978	0.000952678
sp|Q9D0R2|SYTC_MOUSE	Q9D0R2	Tars	Threonine--tRNA ligase, cytoplasmic OS=Mus musculus GN=Tars PE=1 SV=2	19	4.10757e+06	6.37151e+06	0.0827222	0.0645876	0.633352	1.55117	2.17567e-05	0.000270836
sp|Q9CQ48|NUDC2_MOUSE	Q9CQ48	Nudcd2	NudC domain-containing protein 2 OS=Mus musculus GN=Nudcd2 PE=1 SV=1	4	293326	454975	0.0161003	0.0132884	0.63328	1.55109	1.88063e-07	2.18912e-05
sp|Q3UW53|NIBAN_MOUSE	Q3UW53	Fam129a	Protein Niban OS=Mus musculus GN=Fam129a PE=1 SV=2	17	3.67851e+06	5.69998e+06	0.0264563	0.0506578	0.631837	1.54954	2.07742e-06	6.92025e-05
sp|Q9DCJ5|NDUA8_MOUSE	Q9DCJ5	Ndufa8	NADH dehydrogenase [ubiquinone] 1 alpha subcomplex subunit 8 OS=Mus musculus GN=Ndufa8 PE=1 SV=3	4	1.27168e+06	1.96975e+06	0.0515504	0.199336	0.63128	1.54894	0.00514158	0.0122625
sp|Q8BGS2|BOLA2_MOUSE,sp|Q8BGS2-2|BOLA2_MOUSE	Q8BGS2	Bola2	Isoform 2 of BolA-like protein 2 OS=Mus musculus GN=Bola2	1	44148.6	68357.5	0.0134671	0.0496921	0.630731	1.54835	1.39035e-06	5.63895e-05
sp|P06801|MAOX_MOUSE	P06801	Me1	NADP-dependent malic enzyme OS=Mus musculus GN=Me1 PE=1 SV=2	16	3.28842e+06	5.08555e+06	0.0681882	0.0566023	0.629009	1.5465	1.38856e-05	0.000210068
sp|Q63836|SBP2_MOUSE,sp|P17563|SBP1_MOUSE	Q63836	Selenbp1	Selenium-binding protein 1 OS=Mus musculus GN=Selenbp1 PE=1 SV=2	1	64008.7	98922.2	0.0669742	0.0688012	0.628027	1.54545	1.74998e-05	0.000237811
sp|P23950|TISB_MOUSE	P23950	Zfp36l1	Zinc finger protein 36, C3H1 type-like 1 OS=Mus musculus GN=Zfp36l1 PE=2 SV=1	1	108465	167369	0.0489013	0.115085	0.625802	1.54307	3.62478e-05	0.000360036
sp|O08738|CASP6_MOUSE	O08738	Casp6	Caspase-6 OS=Mus musculus GN=Casp6 PE=2 SV=1	1	72076.7	111085	0.0554226	0.0931243	0.624056	1.5412	4.3327e-05	0.000400383
sp|Q8R5F7|IFIH1_MOUSE,sp|Q8R5F7-2|IFIH1_MOUSE	Q8R5F7	Ifih1	Isoform 2 of Interferon-induced helicase C domain-containing protein 1 OS=Mus musculus GN=Ifih1	1	32849.2	50616.6	0.183803	0.0678808	0.623751	1.54088	0.00187622	0.00553996
sp|P48722|HS74L_MOUSE	P48722	Hspa4l	Heat shock 70 kDa protein 4L OS=Mus musculus GN=Hspa4l PE=1 SV=2	28	4.1466e+06	6.38604e+06	0.0751473	0.0292639	0.622992	1.54007	7.14725e-06	0.000142837
sp|Q9Z2X2|PSD10_MOUSE	Q9Z2X2	Psmd10	26S proteasome non-ATPase regulatory subunit 10 OS=Mus musculus GN=Psmd10 PE=1 SV=3	4	280997	432525	0.0557435	0.0185019	0.622231	1.53925	3.69368e-06	9.88207e-05
sp|Q8BT60|CPNE3_MOUSE	Q8BT60	Cpne3	Copine-3 OS=Mus musculus GN=Cpne3 PE=2 SV=2	6	529649	814938	0.034673	0.046339	0.621653	1.53864	1.9632e-06	6.75782e-05
sp|Q9ERS5|PKHA2_MOUSE	Q9ERS5	Plekha2	Pleckstrin homology domain-containing family A member 2 OS=Mus musculus GN=Plekha2 PE=1 SV=1	4	640299	984534	0.0735529	0.036132	0.620696	1.53762	1.57522e-05	0.000223803
sp|P97371|PSME1_MOUSE	P97371	Psme1	Proteasome activator complex subunit 1 OS=Mus musculus GN=Psme1 PE=2 SV=2	10	2.79235e+06	4.29099e+06	0.037895	0.0863501	0.619833	1.5367	3.4913e-05	0.000353661
sp|Q8R016|BLMH_MOUSE	Q8R016	Blmh	Bleomycin hydrolase OS=Mus musculus GN=Blmh PE=1 SV=1	2	286069	438921	0.0958335	0.0882172	0.617597	1.53432	0.000357535	0.00164511
sp|Q8R1N4|NUDC3_MOUSE	Q8R1N4	Nudcd3	NudC domain-containing protein 3 OS=Mus musculus GN=Nudcd3 PE=2 SV=3	1	23457.3	35982.3	0.0100769	0.0612947	0.617251	1.53395	2.18643e-06	7.11127e-05
sp|Q62009-4|POSTN_MOUSE,sp|Q62009|POSTN_MOUSE,sp|Q62009-3|POSTN_MOUSE	Q62009-4	Postn	Isoform 3 of Periostin OS=Mus musculus GN=Postn	2	427710	655546	0.216258	0.0616052	0.616064	1.53269	0.013363	0.0270729
sp|Q8R059|GALE_MOUSE	Q8R059	Gale	UDP-glucose 4-epimerase OS=Mus musculus GN=Gale PE=2 SV=1	1	87944.8	134786	0.161177	0.0316459	0.616001	1.53262	0.00064396	0.00250322
sp|Q9CQI6|COTL1_MOUSE	Q9CQI6	Cotl1	Coactosin-like protein OS=Mus musculus GN=Cotl1 PE=1 SV=3	4	306581	469822	0.0483644	0.0762542	0.615848	1.53246	1.31943e-05	0.000205986
sp|Q69Z37|SAM9L_MOUSE	Q69Z37	Samd9l	Sterile alpha motif domain-containing protein 9-like OS=Mus musculus GN=Samd9l PE=1 SV=2	6	364041	557551	0.0184394	0.0202465	0.615006	1.53156	3.91491e-07	3.29714e-05
sp|Q61205|PA1B3_MOUSE	Q61205	Pafah1b3	Platelet-activating factor acetylhydrolase IB subunit gamma OS=Mus musculus GN=Pafah1b3 PE=1 SV=1	4	399357	611304	0.0535544	0.0473288	0.614209	1.53072	1.05035e-05	0.000178768
sp|P59108|CPNE2_MOUSE	P59108	Cpne2	Copine-2 OS=Mus musculus GN=Cpne2 PE=2 SV=1	4	493135	754830	0.0363679	0.0303126	0.61417	1.53068	2.02965e-06	6.80137e-05
sp|P54822|PUR8_MOUSE	P54822	Adsl	Adenylosuccinate lyase OS=Mus musculus GN=Adsl PE=2 SV=2	9	1.58726e+06	2.42874e+06	0.0311921	0.0941475	0.613672	1.53015	2.195e-05	0.000272076
sp|Q9CR29|CCD43_MOUSE	Q9CR29	Ccdc43	Coiled-coil domain-containing protein 43 OS=Mus musculus GN=Ccdc43 PE=1 SV=1	2	180025	274997	0.025171	0.108753	0.611215	1.52755	0.000172242	0.000983496
sp|O35969-2|GAMT_MOUSE,sp|O35969|GAMT_MOUSE	O35969-2	Gamt	Isoform 2 of Guanidinoacetate N-methyltransferase OS=Mus musculus GN=Gamt	1	49154.7	74916.5	0.0856631	0.0409625	0.607954	1.5241	3.52476e-05	0.000355873
sp|O88844|IDHC_MOUSE	O88844	Idh1	Isocitrate dehydrogenase [NADP] cytoplasmic OS=Mus musculus GN=Idh1 PE=1 SV=2	10	2.8626e+06	4.36053e+06	0.0789232	0.0188913	0.607175	1.52327	5.97349e-06	0.000129948
sp|Q9D061|ACBD6_MOUSE	Q9D061	Acbd6	Acyl-CoA-binding domain-containing protein 6 OS=Mus musculus GN=Acbd6 PE=2 SV=2	1	24832.6	37814.6	0.0168958	0.143299	0.606707	1.52278	0.000760378	0.00283433
sp|Q922D8|C1TC_MOUSE	Q922D8	Mthfd1	C-1-tetrahydrofolate synthase, cytoplasmic OS=Mus musculus GN=Mthfd1 PE=1 SV=4	19	2.9137e+06	4.435e+06	0.0722044	0.0624564	0.60608	1.52212	2.81715e-05	0.00030998
sp|P52480-2|KPYM_MOUSE	P52480-2	Pkm	Isoform M1 of Pyruvate kinase PKM OS=Mus musculus GN=Pkm	2	81202.1	123481	0.0590182	0.106232	0.604701	1.52066	0.000116327	0.000753737
sp|O08983|HPS1_MOUSE	O08983	Hps1	Hermansky-Pudlak syndrome 1 protein homolog OS=Mus musculus GN=Hps1 PE=2 SV=2	1	144332	219412	0.0209995	0.117748	0.604257	1.5202	5.21155e-05	0.000443885
sp|O55101|SNG2_MOUSE	O55101	Syngr2	Synaptogyrin-2 OS=Mus musculus GN=Syngr2 PE=2 SV=1	1	225072	342107	0.0731513	0.0311594	0.604059	1.51999	1.49374e-05	0.00021927
sp|Q8C3R1|BRAT1_MOUSE	Q8C3R1	Brat1	BRCA1-associated ATM activator 1 OS=Mus musculus GN=Brat1 PE=2 SV=1	3	198819	301888	0.0698352	0.280402	0.602557	1.51841	0.00284028	0.00763275
sp|P17182|ENOA_MOUSE	P17182	Eno1	Alpha-enolase OS=Mus musculus GN=Eno1 PE=1 SV=3	14	9.80891e+06	1.48895e+07	0.0902564	0.0881465	0.602129	1.51796	0.000145535	0.000871501
sp|Q91ZU1|ASB6_MOUSE	Q91ZU1	Asb6	Ankyrin repeat and SOCS box protein 6 OS=Mus musculus GN=Asb6 PE=1 SV=1	1	53085.4	80528.9	0.0109461	0.0470814	0.601192	1.51697	1.81967e-06	6.52853e-05
sp|Q9CWJ9|PUR9_MOUSE	Q9CWJ9	Atic	Bifunctional purine biosynthesis protein PURH OS=Mus musculus GN=Atic PE=1 SV=2	23	5.40245e+06	8.19391e+06	0.0870502	0.0400118	0.600938	1.5167	3.61557e-05	0.000359741
sp|P42225|STAT1_MOUSE	P42225	Stat1	Signal transducer and activator of transcription 1 OS=Mus musculus GN=Stat1 PE=1 SV=1	7	901016	1.36538e+06	0.0042579	0.0270651	0.599678	1.51538	4.62514e-07	3.44807e-05
sp|Q9D358|PPAC_MOUSE	Q9D358	Acp1	Low molecular weight phosphotyrosine protein phosphatase OS=Mus musculus GN=Acp1 PE=1 SV=3	4	697452	1.05674e+06	0.0464991	0.0462576	0.599457	1.51515	3.34315e-06	9.28108e-05
sp|Q99JF5|MVD1_MOUSE	Q99JF5	Mvd	Diphosphomevalonate decarboxylase OS=Mus musculus GN=Mvd PE=1 SV=2	2	370614	561030	0.0308739	0.035787	0.598161	1.51379	1.14596e-06	5.2613e-05
sp|P18760|COF1_MOUSE	P18760	Cfl1	Cofilin-1 OS=Mus musculus GN=Cfl1 PE=1 SV=3	10	1.77286e+07	2.68371e+07	0.0486646	0.181928	0.59815	1.51377	0.00248477	0.00687569
sp|Q91VI7|RINI_MOUSE	Q91VI7	Rnh1	Ribonuclease inhibitor OS=Mus musculus GN=Rnh1 PE=1 SV=1	21	3.93232e+06	5.95182e+06	0.0404272	0.0210293	0.59795	1.51356	7.9476e-07	4.58974e-05
sp|Q9Z2M7|PMM2_MOUSE	Q9Z2M7	Pmm2	Phosphomannomutase 2 OS=Mus musculus GN=Pmm2 PE=1 SV=1	6	696433	1.05349e+06	0.0729596	0.0570066	0.597124	1.5127	3.68902e-05	0.000365323
sp|Q9CUN6|SMUF1_MOUSE	Q9CUN6	Smurf1	E3 ubiquitin-protein ligase SMURF1 OS=Mus musculus GN=Smurf1 PE=2 SV=2	1	70785.7	107018	0.088145	0.0497836	0.596326	1.51186	4.81059e-05	0.000422758
sp|P70202|LXN_MOUSE	P70202	Lxn	Latexin OS=Mus musculus GN=Lxn PE=1 SV=2	1	75513.1	114111	0.0596656	0.0271854	0.59564	1.51114	2.58797e-06	8.02393e-05
sp|Q9JM14|NT5C_MOUSE	Q9JM14	Nt5c	5'(3')-deoxyribonucleotidase, cytosolic type OS=Mus musculus GN=Nt5c PE=1 SV=1	1	102963	155578	0.0177663	0.0689737	0.595514	1.51101	1.59469e-05	0.000225123
sp|Q99LS3|SERB_MOUSE	Q99LS3	Psph	Phosphoserine phosphatase OS=Mus musculus GN=Psph PE=1 SV=1	6	691438	1.04434e+06	0.0288174	0.0557757	0.594922	1.51039	3.95168e-06	0.000101233
sp|Q62445|SP4_MOUSE	Q62445	Sp4	Transcription factor Sp4 OS=Mus musculus GN=Sp4 PE=2 SV=2	1	87569.2	132195	0.0303374	0.110982	0.594171	1.50961	0.000141285	0.000853756
sp|B1AVZ0|UPP_MOUSE	B1AVZ0	Uprt	Uracil phosphoribosyltransferase homolog OS=Mus musculus GN=Uprt PE=2 SV=1	3	267088	403057	0.0157863	0.0432385	0.593672	1.50908	1.25847e-06	5.52073e-05
sp|Q9CR25|DPH2_MOUSE	Q9CR25	Dph2	Diphthamide biosynthesis protein 2 OS=Mus musculus GN=Dph2 PE=1 SV=1	1	35042.8	52870.8	0.127028	0.0207268	0.593352	1.50875	8.02563e-05	0.000591667
sp|Q9QY73|TMM59_MOUSE	Q9QY73	Tmem59	Transmembrane protein 59 OS=Mus musculus GN=Tmem59 PE=1 SV=2	5	543894	820250	0.0297667	0.048602	0.592738	1.50811	2.50522e-06	7.84064e-05
sp|P10649|GSTM1_MOUSE	P10649	Gstm1	Glutathione S-transferase Mu 1 OS=Mus musculus GN=Gstm1 PE=1 SV=2	4	464244	699482	0.0174726	0.023943	0.591404	1.50671	4.04858e-07	3.3101e-05
sp|Q9DD18|DTD1_MOUSE	Q9DD18	Dtd1	D-tyrosyl-tRNA(Tyr) deacylase 1 OS=Mus musculus GN=Dtd1 PE=1 SV=2	1	16050.6	24146.5	0.112395	0.135981	0.589183	1.50439	0.00271313	0.0073566
sp|Q3TCX3-2|K0907_MOUSE,sp|Q3TCX3|K0907_MOUSE	Q3TCX3-2	Kiaa0907	Isoform 2 of UPF0469 protein KIAA0907 OS=Mus musculus GN=Kiaa0907	2	171823	258476	0.00896528	0.0318704	0.589107	1.50432	7.59458e-07	4.49911e-05
sp|Q9JLV1|BAG3_MOUSE	Q9JLV1	Bag3	BAG family molecular chaperone regulator 3 OS=Mus musculus GN=Bag3 PE=1 SV=2	9	1.09827e+06	1.65131e+06	0.028485	0.0181312	0.588377	1.50355	4.3693e-07	3.33222e-05
sp|Q9JKB1|UCHL3_MOUSE	Q9JKB1	Uchl3	Ubiquitin carboxyl-terminal hydrolase isozyme L3 OS=Mus musculus GN=Uchl3 PE=1 SV=2	6	1.34697e+06	2.02376e+06	0.026662	0.0540806	0.587327	1.50246	6.57178e-06	0.000137201
sp|O35400|ST2B1_MOUSE	O35400	Sult2b1	Sulfotransferase family cytosolic 2B member 1 OS=Mus musculus GN=Sult2b1 PE=2 SV=2	3	332811	499927	0.0169903	0.0617732	0.587015	1.50214	3.37006e-06	9.29914e-05
sp|P70296|PEBP1_MOUSE	P70296	Pebp1	Phosphatidylethanolamine-binding protein 1 OS=Mus musculus GN=Pebp1 PE=1 SV=3	7	1.95358e+06	2.93189e+06	0.0771771	0.0414061	0.585708	1.50077	1.28966e-05	0.000203319
sp|O88522|NEMO_MOUSE	O88522	Ikbkg	NF-kappa-B essential modulator OS=Mus musculus GN=Ikbkg PE=1 SV=2	6	588631	882821	0.0242286	0.0247743	0.584759	1.49979	9.16087e-07	4.82164e-05
sp|P34022|RANG_MOUSE	P34022	Ranbp1	Ran-specific GTPase-activating protein OS=Mus musculus GN=Ranbp1 PE=1 SV=2	3	4.64636e+06	6.96168e+06	0.0870625	0.117172	0.583335	1.49831	0.000492088	0.00205605
sp|Q61753|SERA_MOUSE	Q61753	Phgdh	D-3-phosphoglycerate dehydrogenase OS=Mus musculus GN=Phgdh PE=1 SV=3	18	8.43657e+06	1.26395e+07	0.00783782	0.0314458	0.58321	1.49818	7.00954e-07	4.38758e-05
sp|P07091|S10A4_MOUSE	P07091	S100a4	Protein S100-A4 OS=Mus musculus GN=S100a4 PE=1 SV=1	1	167822	251355	0.0161682	0.0281322	0.582791	1.49774	6.20389e-07	4.01247e-05
sp|Q8CAY6|THIC_MOUSE	Q8CAY6	Acat2	Acetyl-CoA acetyltransferase, cytosolic OS=Mus musculus GN=Acat2 PE=1 SV=2	5	505556	757094	0.11968	0.0579592	0.5826	1.49755	0.000240872	0.001233
sp|Q8CII2|CD123_MOUSE	Q8CII2	Cdc123	Cell division cycle protein 123 homolog OS=Mus musculus GN=Cdc123 PE=2 SV=2	3	364472	545693	0.034412	0.0733658	0.582282	1.49722	8.71437e-06	0.00016196
sp|P08030|APT_MOUSE	P08030	Aprt	Adenine phosphoribosyltransferase OS=Mus musculus GN=Aprt PE=1 SV=2	4	664772	995036	0.0917557	0.0360185	0.581889	1.49681	5.58302e-05	0.00046831
sp|Q9QZI8|SERC1_MOUSE	Q9QZI8	Serinc1	Serine incorporator 1 OS=Mus musculus GN=Serinc1 PE=1 SV=1	1	178369	266916	0.0288947	0.0457252	0.581524	1.49643	3.45958e-06	9.37768e-05
sp|P03930|ATP8_MOUSE	P03930	Mtatp8	ATP synthase protein 8 OS=Mus musculus GN=Mtatp8 PE=1 SV=1	2	586481	877417	0.0301866	0.0150711	0.581178	1.49607	8.04828e-07	4.60348e-05
sp|Q8C5K5|CX038_MOUSE	Q8C5K5	NA	Uncharacterized protein CXorf38 homolog OS=Mus musculus PE=2 SV=1	3	205455	307261	0.0191144	0.00337638	0.580641	1.49551	2.91105e-07	2.68262e-05
sp|Q7TSI3|PP6R1_MOUSE	Q7TSI3	Ppp6r1	Serine/threonine-protein phosphatase 6 regulatory subunit 1 OS=Mus musculus GN=Ppp6r1 PE=1 SV=1	1	37740.2	56426.2	0.0288535	0.020165	0.580263	1.49512	8.53952e-07	4.76132e-05
sp|Q9BCZ4|SELS_MOUSE	Q9BCZ4	Vimp	Selenoprotein S OS=Mus musculus GN=Vimp PE=2 SV=3	4	189700	283610	0.0195514	0.0554031	0.580187	1.49504	2.60205e-06	8.03005e-05
sp|Q8CH62|ORAV1_MOUSE	Q8CH62	Oraov1	Oral cancer-overexpressed protein 1 homolog OS=Mus musculus GN=Oraov1 PE=2 SV=1	1	24958.4	37208.3	0.134068	0.146133	0.576098	1.49081	0.00735775	0.0164735
sp|Q9CQM5|TXD17_MOUSE	Q9CQM5	Txndc17	Thioredoxin domain-containing protein 17 OS=Mus musculus GN=Txndc17 PE=1 SV=1	3	128162	190974	0.0667949	0.0610094	0.575412	1.4901	3.80872e-05	0.000371948
sp|Q9D1R2|KTI12_MOUSE	Q9D1R2	Kti12	Protein KTI12 homolog OS=Mus musculus GN=Kti12 PE=1 SV=1	4	309157	460634	0.0559852	0.0587786	0.575283	1.48997	1.97204e-05	0.000252946
sp|Q5M8N0|CNRP1_MOUSE	Q5M8N0	Cnrip1	CB1 cannabinoid receptor-interacting protein 1 OS=Mus musculus GN=Cnrip1 PE=1 SV=1	1	253903	378300	0.0405713	0.0858904	0.575252	1.48994	6.21296e-05	0.000505184
sp|Q9Z2L7|CRLF3_MOUSE,sp|Q9Z2L7-2|CRLF3_MOUSE	Q9Z2L7	Crlf3	Isoform 2 of Cytokine receptor-like factor 3 OS=Mus musculus GN=Crlf3	3	222485	331441	0.0109053	0.0486978	0.575044	1.48972	3.59731e-06	9.7025e-05
sp|Q9Z1S8|GAB2_MOUSE	Q9Z1S8	Gab2	GRB2-associated-binding protein 2 OS=Mus musculus GN=Gab2 PE=1 SV=2	1	72244.7	107582	0.178127	0.126653	0.574473	1.48913	0.00491997	0.0118361
sp|Q9R1Q6|T176B_MOUSE	Q9R1Q6	Tmem176b	Transmembrane protein 176B OS=Mus musculus GN=Tmem176b PE=1 SV=1	4	350175	521097	0.0597298	0.050436	0.573477	1.48811	1.47573e-05	0.000217588
sp|Q8BYH7|TBC17_MOUSE	Q8BYH7	Tbc1d17	TBC1 domain family member 17 OS=Mus musculus GN=Tbc1d17 PE=2 SV=2	1	72592.3	108018	0.0358639	0.0141365	0.573388	1.48801	1.53074e-06	5.97439e-05
sp|P00493|HPRT_MOUSE	P00493	Hprt1	Hypoxanthine-guanine phosphoribosyltransferase OS=Mus musculus GN=Hprt1 PE=1 SV=3	7	1.80602e+06	2.68536e+06	0.112938	0.0941931	0.572303	1.4869	0.000231365	0.00120118
sp|O35309|NMI_MOUSE	O35309	Nmi	N-myc-interactor OS=Mus musculus GN=Nmi PE=2 SV=1	3	620579	922193	0.0163856	0.0723908	0.571455	1.48602	1.82185e-05	0.000240673
sp|Q8BHJ5|TBL1R_MOUSE	Q8BHJ5	Tbl1xr1	F-box-like/WD repeat-containing protein TBL1XR1 OS=Mus musculus GN=Tbl1xr1 PE=1 SV=1	1	90855.9	135013	0.0375248	0.0852473	0.571441	1.48601	6.58818e-05	0.000521629
sp|Q922J9-4|FACR1_MOUSE,sp|Q922J9|FACR1_MOUSE	Q922J9-4	Far1	Isoform 4 of Fatty acyl-CoA reductase 1 OS=Mus musculus GN=Far1	10	2.32489e+06	3.45152e+06	0.0138311	0.0249217	0.570066	1.48459	5.5697e-07	3.93138e-05
sp|P61458|PHS_MOUSE	P61458	Pcbd1	Pterin-4-alpha-carbinolamine dehydratase OS=Mus musculus GN=Pcbd1 PE=1 SV=2	2	659933	979143	0.0894361	0.0321364	0.5692	1.4837	9.17872e-05	0.000643171
sp|Q00915|RET1_MOUSE	Q00915	Rbp1	Retinol-binding protein 1 OS=Mus musculus GN=Rbp1 PE=2 SV=2	5	1.34999e+06	2.00185e+06	0.0169604	0.0752908	0.568389	1.48287	2.48239e-05	0.000291002
sp|O89110|CASP8_MOUSE	O89110	Casp8	Caspase-8 OS=Mus musculus GN=Casp8 PE=1 SV=1	8	867049	1.28489e+06	0.0175609	0.0638047	0.567461	1.48191	9.49912e-06	0.000169426
sp|Q8BIW1|PRUNE_MOUSE	Q8BIW1	Prune	Protein prune homolog OS=Mus musculus GN=Prune PE=2 SV=1	3	783708	1.16126e+06	0.116857	0.0535718	0.567307	1.48175	0.000356825	0.00164298
sp|Q9CR50|ZN363_MOUSE	Q9CR50	Rchy1	RING finger and CHY zinc finger domain-containing protein 1 OS=Mus musculus GN=Rchy1 PE=1 SV=1	1	57369.3	84959	0.0341862	0.0634778	0.566488	1.48091	1.58695e-05	0.000224507
sp|Q8BJ56|PLPL2_MOUSE,sp|Q8BJ56-3|PLPL2_MOUSE	Q8BJ56	Pnpla2	Isoform 3 of Patatin-like phospholipase domain-containing protein 2 OS=Mus musculus GN=Pnpla2	6	441521	653680	0.0270488	0.0369456	0.566102	1.48052	2.35511e-06	7.54888e-05
sp|Q91VR7|MLP3A_MOUSE	Q91VR7	Map1lc3a	Microtubule-associated proteins 1A/1B light chain 3A OS=Mus musculus GN=Map1lc3a PE=1 SV=1	1	296831	439255	0.0533679	0.0231238	0.565418	1.47982	4.10189e-06	0.000104139
sp|P24549|AL1A1_MOUSE	P24549	Aldh1a1	Retinal dehydrogenase 1 OS=Mus musculus GN=Aldh1a1 PE=1 SV=5	8	2.5665e+06	3.79568e+06	0.0394157	0.0181007	0.564558	1.47893	1.44652e-06	5.74711e-05
sp|O08709|PRDX6_MOUSE	O08709	Prdx6	Peroxiredoxin-6 OS=Mus musculus GN=Prdx6 PE=1 SV=3	10	1.68636e+07	2.49351e+07	0.12352	0.111893	0.564265	1.47863	0.00108565	0.00366653
sp|Q3UGP9|LRC58_MOUSE	Q3UGP9	Lrrc58	Leucine-rich repeat-containing protein 58 OS=Mus musculus GN=Lrrc58 PE=2 SV=1	5	900608	1.331e+06	0.0513437	0.0698063	0.563537	1.47789	3.40176e-05	0.000348313
sp|P10493|NID1_MOUSE	P10493	Nid1	Nidogen-1 OS=Mus musculus GN=Nid1 PE=1 SV=2	2	60658	89606.2	0.057988	0.0799289	0.562901	1.47724	4.87047e-05	0.000426327
sp|Q8C7E7|STBD1_MOUSE	Q8C7E7	Stbd1	Starch-binding domain-containing protein 1 OS=Mus musculus GN=Stbd1 PE=1 SV=1	2	248984	367525	0.0216403	0.0508883	0.561788	1.4761	6.8373e-06	0.000138453
sp|P20918|PLMN_MOUSE	P20918	Plg	Plasminogen OS=Mus musculus GN=Plg PE=1 SV=3	1	268361	396025	0.0173341	0.106795	0.561413	1.47571	3.46379e-05	0.000351948
sp|Q91YN5-3|UAP1_MOUSE,sp|Q91YN5|UAP1_MOUSE,sp|Q91YN5-2|UAP1_MOUSE	Q91YN5-3	Uap1	Isoform AGX1 of UDP-N-acetylhexosamine pyrophosphorylase OS=Mus musculus GN=Uap1	2	176457	260350	0.0851062	0.137823	0.561137	1.47543	0.00132551	0.0042693
sp|P31786|ACBP_MOUSE	P31786	Dbi	Acyl-CoA-binding protein OS=Mus musculus GN=Dbi PE=1 SV=2	1	274916	405534	0.0132885	0.0776251	0.560832	1.47512	3.36379e-05	0.000346716
sp|Q9EP53|TSC1_MOUSE,sp|Q9EP53-4|TSC1_MOUSE,sp|Q9EP53-3|TSC1_MOUSE,sp|Q9EP53-2|TSC1_MOUSE	Q9EP53	Tsc1	Isoform 2 of Hamartin OS=Mus musculus GN=Tsc1	1	17882.9	26345.1	0.101307	0.113696	0.558951	1.4732	0.000757906	0.00282989
sp|Q60854|SPB6_MOUSE	Q60854	Serpinb6	Serpin B6 OS=Mus musculus GN=Serpinb6 PE=1 SV=1	8	3.1803e+06	4.67762e+06	0.0378443	0.0672661	0.556612	1.47081	2.55963e-05	0.000294668
sp|Q8BK64|AHSA1_MOUSE	Q8BK64	Ahsa1	Activator of 90 kDa heat shock protein ATPase homolog 1 OS=Mus musculus GN=Ahsa1 PE=2 SV=2	8	993485	1.46089e+06	0.0432114	0.0723068	0.556282	1.47048	6.72948e-05	0.000528403
sp|Q61249|IGBP1_MOUSE	Q61249	Igbp1	Immunoglobulin-binding protein 1 OS=Mus musculus GN=Igbp1 PE=1 SV=1	2	136143	200097	0.0291552	0.0358779	0.555581	1.46976	1.70685e-06	6.3358e-05
sp|Q9D8B3|CHM4B_MOUSE	Q9D8B3	Chmp4b	Charged multivesicular body protein 4b OS=Mus musculus GN=Chmp4b PE=1 SV=2	5	673103	988915	0.0180397	0.0395333	0.555019	1.46919	2.98936e-06	8.73761e-05
sp|Q922Q2|RIOK1_MOUSE	Q922Q2	Riok1	Serine/threonine-protein kinase RIO1 OS=Mus musculus GN=Riok1 PE=2 SV=2	4	286940	421466	0.0262274	0.0742029	0.554667	1.46883	1.78711e-05	0.000239062
sp|Q8VI75|IPO4_MOUSE	Q8VI75	Ipo4	Importin-4 OS=Mus musculus GN=Ipo4 PE=1 SV=1	9	1.0072e+06	1.47864e+06	0.0295213	0.00821591	0.553925	1.46807	9.12854e-07	4.82164e-05
sp|Q8VCR7|ABHEB_MOUSE	Q8VCR7	Abhd14b	Alpha/beta hydrolase domain-containing protein 14B OS=Mus musculus GN=Abhd14b PE=2 SV=1	3	153310	225066	0.0257203	0.0561141	0.553893	1.46804	3.81077e-06	0.000100103
sp|Q8C3I8|HGH1_MOUSE	Q8C3I8	Hgh1	Protein HGH1 homolog OS=Mus musculus GN=Hgh1 PE=2 SV=1	3	203098	298129	0.0411263	0.103747	0.553761	1.46791	4.75551e-05	0.000419831
sp|Q9DB29|IAH1_MOUSE	Q9DB29	Iah1	Isoamyl acetate-hydrolyzing esterase 1 homolog OS=Mus musculus GN=Iah1 PE=1 SV=1	1	37364.9	54844.1	0.0759292	0.12266	0.55365	1.46779	0.00156758	0.00482865
sp|Q9WU84|CCS_MOUSE	Q9WU84	Ccs	Copper chaperone for superoxide dismutase OS=Mus musculus GN=Ccs PE=2 SV=1	3	173628	254563	0.0329534	0.0582871	0.552024	1.46614	1.80743e-05	0.000239846
sp|Q99K70|RRAGC_MOUSE	Q99K70	Rragc	Ras-related GTP-binding protein C OS=Mus musculus GN=Rragc PE=1 SV=1	4	610309	894373	0.0196972	0.0828439	0.551336	1.46544	7.33972e-05	0.000557431
sp|Q61699|HS105_MOUSE,sp|Q61699-2|HS105_MOUSE	Q61699	Hsph1	Isoform HSP105-beta of Heat shock protein 105 kDa OS=Mus musculus GN=Hsph1	30	1.26538e+07	1.85381e+07	0.0423242	0.00928365	0.550922	1.46502	1.22214e-06	5.43611e-05
sp|Q60838|DVL2_MOUSE	Q60838	Dvl2	Segment polarity protein dishevelled homolog DVL-2 OS=Mus musculus GN=Dvl2 PE=1 SV=2	4	207348	303695	0.0231985	0.0147323	0.550572	1.46467	9.44594e-07	4.85844e-05
sp|P21981|TGM2_MOUSE	P21981	Tgm2	Protein-glutamine gamma-glutamyltransferase 2 OS=Mus musculus GN=Tgm2 PE=1 SV=4	15	3.14726e+06	4.60841e+06	0.0307012	0.0363264	0.550175	1.46426	1.96646e-06	6.75782e-05
sp|Q9Z1E4|GYS1_MOUSE	Q9Z1E4	Gys1	Glycogen [starch] synthase, muscle OS=Mus musculus GN=Gys1 PE=1 SV=2	4	489058	714821	0.0234867	0.0271218	0.547576	1.46163	1.03918e-06	5.03283e-05
sp|Q8K183|PDXK_MOUSE	Q8K183	Pdxk	Pyridoxal kinase OS=Mus musculus GN=Pdxk PE=1 SV=1	1	92633.1	135297	0.0625343	0.100521	0.546534	1.46057	0.000441035	0.00190141
sp|Q60680|IKKA_MOUSE	Q60680	Chuk	Inhibitor of nuclear factor kappa-B kinase subunit alpha OS=Mus musculus GN=Chuk PE=1 SV=1	1	77608.8	113300	0.0334439	0.0582208	0.545853	1.45988	1.58085e-05	0.000224122
sp|Q9R0Q7|TEBP_MOUSE	Q9R0Q7	Ptges3	Prostaglandin E synthase 3 OS=Mus musculus GN=Ptges3 PE=1 SV=1	4	1.84804e+06	2.69772e+06	0.065466	0.0713072	0.545746	1.45978	3.53547e-05	0.000355961
sp|Q00623|APOA1_MOUSE	Q00623	Apoa1	Apolipoprotein A-I OS=Mus musculus GN=Apoa1 PE=1 SV=2	1	375909	548248	0.0691591	0.0663719	0.544446	1.45846	0.000127146	0.000796611
sp|Q9D906|ATG7_MOUSE	Q9D906	Atg7	Ubiquitin-like modifier-activating enzyme ATG7 OS=Mus musculus GN=Atg7 PE=1 SV=1	8	1.3699e+06	1.99703e+06	0.0445451	0.0324308	0.543778	1.45779	5.20098e-06	0.000119183
sp|Q9D2Z4|SENP8_MOUSE	Q9D2Z4	Senp8	Sentrin-specific protease 8 OS=Mus musculus GN=Senp8 PE=1 SV=2	1	15826	23070.8	0.0615687	0.193853	0.543777	1.45778	0.00627132	0.0144179
sp|Q9CRB0|SNX24_MOUSE	Q9CRB0	Snx24	Sorting nexin-24 OS=Mus musculus GN=Snx24 PE=1 SV=1	1	31605.2	46057.1	0.0218971	0.0923646	0.543261	1.45726	0.000177945	0.00100482
sp|P08207|S10AA_MOUSE	P08207	S100a10	Protein S100-A10 OS=Mus musculus GN=S100a10 PE=1 SV=2	4	9.62541e+06	1.40232e+07	0.0404302	0.0672382	0.5429	1.4569	4.35404e-05	0.000401237
sp|Q921Q7|RIN1_MOUSE	Q921Q7	Rin1	Ras and Rab interactor 1 OS=Mus musculus GN=Rin1 PE=1 SV=1	11	945814	1.37765e+06	0.0473295	0.0453167	0.542577	1.45657	1.37309e-05	0.000208955
sp|Q8VCX6|KPTN_MOUSE	Q8VCX6	Kptn	Kaptin OS=Mus musculus GN=Kptn PE=2 SV=1	1	40372.2	58787.4	0.0852396	0.0846769	0.542145	1.45614	0.000130519	0.000808584
sp|Q8R1G2|CMBL_MOUSE	Q8R1G2	Cmbl	Carboxymethylenebutenolidase homolog OS=Mus musculus GN=Cmbl PE=2 SV=1	1	78546.3	114325	0.0472139	0.0457273	0.541527	1.45551	6.49354e-06	0.000136777
sp|Q99K85|SERC_MOUSE	Q99K85	Psat1	Phosphoserine aminotransferase OS=Mus musculus GN=Psat1 PE=1 SV=1	15	5.56615e+06	8.0996e+06	0.078458	0.0769291	0.541172	1.45515	8.05515e-05	0.000592807
sp|Q921K8|F115C_MOUSE	Q921K8	Fam115c	Protein FAM115C OS=Mus musculus GN=Fam115c PE=2 SV=1	2	78966.5	114903	0.00803914	0.0633091	0.541101	1.45508	4.58554e-06	0.000112635
sp|Q6P8M1|TATD1_MOUSE	Q6P8M1	Tatdn1	Putative deoxyribonuclease TATDN1 OS=Mus musculus GN=Tatdn1 PE=1 SV=1	1	99346	144496	0.116411	0.0633498	0.540501	1.45448	0.000469928	0.00199359
sp|Q3UHH1|ZSWM8_MOUSE,sp|Q3UHH1-3|ZSWM8_MOUSE,sp|Q3UHH1-2|ZSWM8_MOUSE	Q3UHH1	Zswim8	Isoform 2 of Zinc finger SWIM domain-containing protein 8 OS=Mus musculus GN=Zswim8	4	320332	465840	0.048255	0.0448832	0.540265	1.45424	1.635e-05	0.000227426
sp|Q9EQW7|KI13A_MOUSE	Q9EQW7	Kif13a	Kinesin-like protein KIF13A OS=Mus musculus GN=Kif13a PE=1 SV=1	1	43018	62539.7	0.0592658	0.0812924	0.539831	1.4538	4.38935e-05	0.000402397
sp|Q80UY2|KCMF1_MOUSE	Q80UY2	Kcmf1	E3 ubiquitin-protein ligase KCMF1 OS=Mus musculus GN=Kcmf1 PE=2 SV=1	4	1.59101e+06	2.31181e+06	0.0233294	0.0282937	0.539076	1.45304	1.60898e-06	6.10033e-05
sp|Q9CQ10|CHMP3_MOUSE	Q9CQ10	Chmp3	Charged multivesicular body protein 3 OS=Mus musculus GN=Chmp3 PE=1 SV=3	1	119169	172945	0.0279762	0.0867934	0.5373	1.45125	7.42623e-05	0.00056112
sp|P35700|PRDX1_MOUSE	P35700	Prdx1	Peroxiredoxin-1 OS=Mus musculus GN=Prdx1 PE=1 SV=1	7	1.69728e+07	2.46271e+07	0.117031	0.0345799	0.537018	1.45097	0.000106314	0.000706059
sp|Q05816|FABP5_MOUSE	Q05816	Fabp5	Fatty acid-binding protein, epidermal OS=Mus musculus GN=Fabp5 PE=1 SV=3	3	2.42001e+06	3.51026e+06	0.036277	0.02349	0.536566	1.45052	2.87796e-06	8.56289e-05
sp|Q9D1E6|TBCB_MOUSE	Q9D1E6	Tbcb	Tubulin-folding cofactor B OS=Mus musculus GN=Tbcb PE=1 SV=2	4	403962	585325	0.0609085	0.0438106	0.535017	1.44896	4.10205e-05	0.000390011
sp|Q3URS9-2|CCD51_MOUSE,sp|Q3URS9|CCD51_MOUSE	Q3URS9-2	Ccdc51	Isoform 2 of Coiled-coil domain-containing protein 51 OS=Mus musculus GN=Ccdc51	7	893359	1.29436e+06	0.0960087	0.0977173	0.534931	1.44887	0.00129563	0.00419136
sp|Q91VJ1|AIM2_MOUSE	Q91VJ1	Aim2	Interferon-inducible protein AIM2 OS=Mus musculus GN=Aim2 PE=1 SV=2	8	1.09655e+06	1.58872e+06	0.0580118	0.0793423	0.534893	1.44883	0.000325111	0.00153731
sp|Q99LX0|PARK7_MOUSE	Q99LX0	Park7	Protein DJ-1 OS=Mus musculus GN=Park7 PE=1 SV=1	6	1.68517e+06	2.43829e+06	0.0492049	0.0151128	0.53298	1.44691	6.59394e-06	0.000137201
sp|Q9DBP5|KCY_MOUSE	Q9DBP5	Cmpk1	UMP-CMP kinase OS=Mus musculus GN=Cmpk1 PE=1 SV=1	6	551041	796471	0.0355147	0.0459416	0.531462	1.44539	8.30796e-06	0.000157248
sp|Q9DBJ1|PGAM1_MOUSE	Q9DBJ1	Pgam1	Phosphoglycerate mutase 1 OS=Mus musculus GN=Pgam1 PE=1 SV=3	11	4.05889e+06	5.85632e+06	0.0778345	0.0670251	0.528911	1.44284	5.53454e-05	0.000465421
sp|P36536|SAR1A_MOUSE	P36536	Sar1a	GTP-binding protein SAR1a OS=Mus musculus GN=Sar1a PE=2 SV=1	2	319394	460566	0.0623294	0.0346151	0.528072	1.442	9.45083e-06	0.00016902
sp|Q99PG2|OGFR_MOUSE	Q99PG2	Ogfr	Opioid growth factor receptor OS=Mus musculus GN=Ogfr PE=2 SV=1	11	1.72245e+06	2.48215e+06	0.0182628	0.0556811	0.527124	1.44105	9.34192e-06	0.000167523
sp|Q9R0P5|DEST_MOUSE	Q9R0P5	Dstn	Destrin OS=Mus musculus GN=Dstn PE=1 SV=3	7	7.83672e+06	1.12865e+07	0.043371	0.0467494	0.526282	1.44021	1.34804e-05	0.000208134
sp|P45376|ALDR_MOUSE	P45376	Akr1b1	Aldose reductase OS=Mus musculus GN=Akr1b1 PE=1 SV=3	2	157219	226274	0.00631158	0.0646299	0.525294	1.43923	8.1221e-06	0.000155303
sp|Q8VEH6|CBWD1_MOUSE	Q8VEH6	Cbwd1	COBW domain-containing protein 1 OS=Mus musculus GN=Cbwd1 PE=2 SV=1	2	75155.7	108061	0.0193539	0.0783971	0.523886	1.43782	4.52679e-05	0.000411539
sp|Q8VC28|AK1CD_MOUSE	Q8VC28	Akr1c13	Aldo-keto reductase family 1 member C13 OS=Mus musculus GN=Akr1c13 PE=1 SV=2	6	544209	782367	0.0607081	0.0356419	0.523685	1.43762	1.35493e-05	0.000208134
sp|Q9CXU9|EIF1B_MOUSE,sp|P48024|EIF1_MOUSE	Q9CXU9	Eif1	Eukaryotic translation initiation factor 1 OS=Mus musculus GN=Eif1 PE=2 SV=2	3	905502	1.30166e+06	0.00946251	0.0700278	0.523565	1.4375	1.70602e-05	0.000234054
sp|Q9CZK6|ANKS3_MOUSE	Q9CZK6	Anks3	Ankyrin repeat and SAM domain-containing protein 3 OS=Mus musculus GN=Anks3 PE=2 SV=2	1	21741.2	31221.6	0.0543326	0.0941654	0.522117	1.43606	0.000454379	0.00194362
sp|O70325|GPX41_MOUSE,sp|O70325-2|GPX41_MOUSE	O70325	Gpx4	Isoform Cytoplasmic of Phospholipid hydroperoxide glutathione peroxidase, mitochondrial OS=Mus musculus GN=Gpx4	2	184172	264397	0.0274858	0.0367373	0.52165	1.4356	3.78238e-06	0.000100103
sp|Q9D0F9|PGM1_MOUSE	Q9D0F9	Pgm1	Phosphoglucomutase-1 OS=Mus musculus GN=Pgm1 PE=1 SV=4	10	1.49262e+06	2.14251e+06	0.0605786	0.0518081	0.52146	1.43541	2.11248e-05	0.000264458
sp|Q9D1C1|UBE2C_MOUSE	Q9D1C1	Ube2c	Ubiquitin-conjugating enzyme E2 C OS=Mus musculus GN=Ube2c PE=2 SV=1	4	950552	1.3642e+06	0.0893392	0.0627109	0.521219	1.43517	0.00035526	0.00163805
sp|P63005|LIS1_MOUSE	P63005	Pafah1b1	Platelet-activating factor acetylhydrolase IB subunit alpha OS=Mus musculus GN=Pafah1b1 PE=1 SV=2	4	971095	1.39196e+06	0.0204907	0.120349	0.519433	1.43339	0.000824792	0.00300027
sp|Q9CQ79|TXND9_MOUSE	Q9CQ79	Txndc9	Thioredoxin domain-containing protein 9 OS=Mus musculus GN=Txndc9 PE=2 SV=1	2	550950	789622	0.0555977	0.114974	0.519239	1.4332	0.00117038	0.00387113
sp|P47713|PA24A_MOUSE	P47713	Pla2g4a	Cytosolic phospholipase A2 OS=Mus musculus GN=Pla2g4a PE=1 SV=1	2	197590	283052	0.0848796	0.0549538	0.518555	1.43252	0.000120479	0.000767761
sp|Q9DCD0|6PGD_MOUSE	Q9DCD0	Pgd	6-phosphogluconate dehydrogenase, decarboxylating OS=Mus musculus GN=Pgd PE=1 SV=3	6	2.28337e+06	3.2708e+06	0.0378684	0.0940025	0.518479	1.43244	0.000140978	0.00085268
sp|Q8K023-2|AKC1H_MOUSE,sp|Q8K023|AKC1H_MOUSE	Q8K023-2	Akr1c18	Isoform 2 of Aldo-keto reductase family 1 member C18 OS=Mus musculus GN=Akr1c18	1	183436	262668	0.0575297	0.0182564	0.517959	1.43193	7.45509e-06	0.000146779
sp|Q3TMV7|PYRD1_MOUSE	Q3TMV7	Pyroxd1	Pyridine nucleotide-disulfide oxidoreductase domain-containing protein 1 OS=Mus musculus GN=Pyroxd1 PE=2 SV=1	1	47103.7	67435.5	0.0310942	0.0178049	0.517669	1.43164	1.32447e-06	5.52695e-05
sp|Q9JI75|NQO2_MOUSE	Q9JI75	Nqo2	Ribosyldihydronicotinamide dehydrogenase [quinone] OS=Mus musculus GN=Nqo2 PE=2 SV=3	1	57660.1	82513.5	0.0311438	0.0030992	0.517058	1.43103	1.31753e-06	5.52695e-05
sp|Q8BHK9|ERC6L_MOUSE	Q8BHK9	Ercc6l	DNA excision repair protein ERCC-6-like OS=Mus musculus GN=Ercc6l PE=1 SV=1	1	98890.4	141494	0.0437381	0.0689944	0.516839	1.43082	5.18444e-05	0.000442144
sp|Q8VHQ9|ACO11_MOUSE	Q8VHQ9	Acot11	Acyl-coenzyme A thioesterase 11 OS=Mus musculus GN=Acot11 PE=2 SV=1	3	226032	323358	0.0212641	0.01328	0.516604	1.43058	1.02846e-06	5.03261e-05
sp|Q61598-2|GDIB_MOUSE,sp|Q61598|GDIB_MOUSE	Q61598-2	Gdi2	Isoform 2 of Rab GDP dissociation inhibitor beta OS=Mus musculus GN=Gdi2	12	4.68796e+06	6.70081e+06	0.0467233	0.0782097	0.515374	1.42936	6.91051e-05	0.000537529
sp|Q60961|LAP4A_MOUSE	Q60961	Laptm4a	Lysosomal-associated transmembrane protein 4A OS=Mus musculus GN=Laptm4a PE=2 SV=1	1	88862.4	127003	0.0421162	0.139752	0.515219	1.42921	0.00136322	0.00435692
sp|Q7TMM9|TBB2A_MOUSE	Q7TMM9	Tubb2a	Tubulin beta-2A chain OS=Mus musculus GN=Tubb2a PE=1 SV=1	1	182246	260437	0.0563454	0.0273918	0.515046	1.42904	6.83115e-06	0.000138453
sp|Q9JK48|SHLB1_MOUSE	Q9JK48	Sh3glb1	Endophilin-B1 OS=Mus musculus GN=Sh3glb1 PE=1 SV=1	12	2.64765e+06	3.78318e+06	0.10384	0.0371534	0.514889	1.42888	0.00019032	0.00105221
sp|Q9DCG9|TR112_MOUSE	Q9DCG9	Trmt112	Multifunctional methyltransferase subunit TRM112-like protein OS=Mus musculus GN=Trmt112 PE=2 SV=1	5	1.67229e+06	2.38287e+06	0.0543959	0.0865877	0.51087	1.42491	8.11771e-05	0.000595059
sp|Q6ZQB6-3|VIP2_MOUSE,sp|Q6ZQB6|VIP2_MOUSE	Q6ZQB6-3	Ppip5k2	Isoform 3 of Inositol hexakisphosphate and diphosphoinositol-pentakisphosphate kinase 2 OS=Mus musculus GN=Ppip5k2	11	1.00089e+06	1.42442e+06	0.0397179	0.023398	0.509095	1.42316	3.46274e-06	9.37768e-05
sp|P58252|EF2_MOUSE	P58252	Eef2	Elongation factor 2 OS=Mus musculus GN=Eef2 PE=1 SV=2	32	2.55211e+07	3.62928e+07	0.02855	0.0476849	0.507992	1.42207	1.34738e-05	0.000208134
sp|Q8BY87-2|UBP47_MOUSE	Q8BY87-2	Usp47	Isoform 2 of Ubiquitin carboxyl-terminal hydrolase 47 OS=Mus musculus GN=Usp47	10	733987	1.04321e+06	0.01053	0.02185	0.507207	1.4213	1.10455e-06	5.1756e-05
sp|Q9R0P3|ESTD_MOUSE	Q9R0P3	Esd	S-formylglutathione hydrolase OS=Mus musculus GN=Esd PE=1 SV=1	6	795451	1.13009e+06	0.0537675	0.0114225	0.506588	1.42069	4.79984e-06	0.000114339
sp|Q9QUK4|BIR1B_MOUSE	Q9QUK4	Naip2	Baculoviral IAP repeat-containing protein 1b OS=Mus musculus GN=Naip2 PE=1 SV=2	1	32419.7	46046.7	0.0190563	0.00770266	0.506226	1.42033	7.47752e-07	4.46967e-05
sp|Q9R061|NUBP2_MOUSE	Q9R061	Nubp2	Cytosolic Fe-S cluster assembly factor NUBP2 OS=Mus musculus GN=Nubp2 PE=1 SV=1	3	228959	324758	0.0483961	0.0424799	0.504275	1.41841	1.69209e-05	0.00023341
sp|Q8K0G5|TSSC1_MOUSE	Q8K0G5	Tssc1	Protein TSSC1 OS=Mus musculus GN=Tssc1 PE=2 SV=2	2	186150	263994	0.0123024	0.0184917	0.504037	1.41818	8.93231e-07	4.82164e-05
sp|O55135|IF6_MOUSE	O55135	Eif6	Eukaryotic translation initiation factor 6 OS=Mus musculus GN=Eif6 PE=1 SV=2	7	1.66807e+06	2.36182e+06	0.0301872	0.101325	0.501719	1.4159	0.000500212	0.00208474
sp|Q8K1M6-3|DNM1L_MOUSE	Q8K1M6-3	Dnm1l	Isoform 3 of Dynamin-1-like protein OS=Mus musculus GN=Dnm1l	13	1.86455e+06	2.63823e+06	0.0403825	0.0228053	0.500742	1.41494	5.36052e-06	0.000121664
sp|Q3TC93|H1BP3_MOUSE	Q3TC93	Hs1bp3	HCLS1-binding protein 3 OS=Mus musculus GN=Hs1bp3 PE=1 SV=2	4	480446	679775	0.0340698	0.0565504	0.500682	1.41488	1.09557e-05	0.000183101
sp|P60060|SC61G_MOUSE	P60060	Sec61g	Protein transport protein Sec61 subunit gamma OS=Mus musculus GN=Sec61g PE=2 SV=1	1	28126.5	39787.4	0.100575	0.0738146	0.500382	1.41459	0.00050216	0.00209154
sp|Q9JMD3|PCTL_MOUSE	Q9JMD3	Stard10	PCTP-like protein OS=Mus musculus GN=Stard10 PE=1 SV=1	2	120773	170837	0.0277363	0.0720643	0.500327	1.41453	4.38313e-05	0.000402397
sp|Q9QXY6|EHD3_MOUSE	Q9QXY6	Ehd3	EH domain-containing protein 3 OS=Mus musculus GN=Ehd3 PE=1 SV=2	1	76822.2	108662	0.0721189	0.150461	0.500248	1.41446	0.00136039	0.00434997
sp|Q8BTI9|PK3CB_MOUSE	Q8BTI9	Pik3cb	Phosphatidylinositol 4,5-bisphosphate 3-kinase catalytic subunit beta isoform OS=Mus musculus GN=Pik3cb PE=1 SV=2	1	40743.9	57589.8	0.059622	0.0655109	0.499231	1.41346	0.000146837	0.00087535
sp|Q9DAR7|DCPS_MOUSE	Q9DAR7	Dcps	m7GpppX diphosphatase OS=Mus musculus GN=Dcps PE=1 SV=1	6	1.2048e+06	1.70254e+06	0.093665	0.0805018	0.498886	1.41312	0.000354773	0.00163694
sp|Q9D1M4|MCA3_MOUSE	Q9D1M4	Eef1e1	Eukaryotic translation elongation factor 1 epsilon-1 OS=Mus musculus GN=Eef1e1 PE=2 SV=1	4	2.57161e+06	3.63321e+06	0.0678259	0.0593407	0.498573	1.41281	9.61621e-05	0.000660557
sp|Q8CFI2|UB2R1_MOUSE	Q8CFI2	Cdc34	Ubiquitin-conjugating enzyme E2 R1 OS=Mus musculus GN=Cdc34 PE=1 SV=1	1	61361.3	86625.8	0.0529898	0.0663173	0.497468	1.41173	8.23823e-05	0.000601327
sp|Q9JL62|GLTP_MOUSE	Q9JL62	Gltp	Glycolipid transfer protein OS=Mus musculus GN=Gltp PE=2 SV=3	2	193902	273626	0.119848	0.0308207	0.49688	1.41116	0.0013085	0.00422477
sp|P05201|AATC_MOUSE	P05201	Got1	Aspartate aminotransferase, cytoplasmic OS=Mus musculus GN=Got1 PE=1 SV=3	10	1.46692e+06	2.06953e+06	0.0427506	0.0534118	0.49651	1.4108	2.21326e-05	0.000272076
sp|Q91V92|ACLY_MOUSE	Q91V92	Acly	ATP-citrate synthase OS=Mus musculus GN=Acly PE=1 SV=1	20	3.80327e+06	5.36197e+06	0.0753165	0.0364696	0.495522	1.40983	6.18698e-05	0.000504275
sp|Q8BSI6|R3HC1_MOUSE	Q8BSI6	R3hcc1	R3H and coiled-coil domain-containing protein 1 OS=Mus musculus GN=R3hcc1 PE=2 SV=2	3	155801	219612	0.0317372	0.0321793	0.495249	1.40956	3.15278e-06	8.88714e-05
sp|Q9QZC7-2|PKHB2_MOUSE,sp|Q9QZC7|PKHB2_MOUSE,sp|Q9QZC7-3|PKHB2_MOUSE	Q9QZC7-2	Plekhb2	Isoform 2 of Pleckstrin homology domain-containing family B member 2 OS=Mus musculus GN=Plekhb2	1	86360.5	121720	0.033193	0.042568	0.495127	1.40944	4.70843e-06	0.000114016
sp|Q9QXB9|DRG2_MOUSE	Q9QXB9	Drg2	Developmentally-regulated GTP-binding protein 2 OS=Mus musculus GN=Drg2 PE=1 SV=1	7	1.17377e+06	1.65427e+06	0.039011	0.0187428	0.495045	1.40936	2.76839e-06	8.42581e-05
sp|Q8C6E0|CC104_MOUSE	Q8C6E0	Ccdc104	Coiled-coil domain-containing protein 104 OS=Mus musculus GN=Ccdc104 PE=2 SV=1	3	134968	190138	0.0336818	0.0690955	0.49443	1.40876	7.19639e-05	0.000551363
sp|Q9ES74|NEK7_MOUSE	Q9ES74	Nek7	Serine/threonine-protein kinase Nek7 OS=Mus musculus GN=Nek7 PE=2 SV=1	3	382759	539154	0.0648988	0.0344874	0.494261	1.4086	8.28738e-05	0.00060216
sp|Q8R574|KPRB_MOUSE	Q8R574	Prpsap2	Phosphoribosyl pyrophosphate synthase-associated protein 2 OS=Mus musculus GN=Prpsap2 PE=1 SV=1	3	207622	292349	0.0219471	0.0631403	0.493738	1.40809	4.0011e-05	0.000384743
sp|Q9ESN9-4|JIP3_MOUSE,sp|Q9ESN9-3|JIP3_MOUSE,sp|Q9ESN9-5|JIP3_MOUSE,sp|Q9ESN9-6|JIP3_MOUSE,sp|Q9ESN9|JIP3_MOUSE,sp|Q9ESN9-2|JIP3_MOUSE	Q9ESN9-4	Mapk8ip3	Isoform 1a of C-Jun-amino-terminal kinase-interacting protein 3 OS=Mus musculus GN=Mapk8ip3	3	222059	312674	0.047235	0.0529277	0.493714	1.40807	2.47419e-05	0.000290994
sp|P11983|TCPA_MOUSE	P11983	Tcp1	T-complex protein 1 subunit alpha OS=Mus musculus GN=Tcp1 PE=1 SV=3	25	2.2939e+07	3.22882e+07	0.111947	0.0735365	0.493205	1.40757	0.000248946	0.00126512
sp|Q8CCN5|BCAS3_MOUSE	Q8CCN5	Bcas3	Breast carcinoma-amplified sequence 3 homolog OS=Mus musculus GN=Bcas3 PE=1 SV=2	2	140985	198281	0.0740907	0.0277698	0.492011	1.4064	7.98562e-05	0.000589373
sp|Q9ET26|RN114_MOUSE	Q9ET26	Rnf114	E3 ubiquitin-protein ligase RNF114 OS=Mus musculus GN=Rnf114 PE=2 SV=2	4	657095	924126	0.0295491	0.040916	0.491987	1.40638	1.61024e-05	0.000226502
sp|Q8BGA2|LHPL2_MOUSE	Q8BGA2	Lhfpl2	Lipoma HMGIC fusion partner-like 2 protein OS=Mus musculus GN=Lhfpl2 PE=2 SV=1	1	84080.6	118174	0.0570153	0.0873572	0.491067	1.40548	0.000607012	0.00240019
sp|Q9D1M0|SEC13_MOUSE	Q9D1M0	Sec13	Protein SEC13 homolog OS=Mus musculus GN=Sec13 PE=2 SV=3	7	1.97242e+06	2.76898e+06	0.0330239	0.057051	0.489393	1.40385	4.55768e-05	0.000411539
sp|A2RT67|DEND3_MOUSE	A2RT67	Dennd3	DENN domain-containing protein 3 OS=Mus musculus GN=Dennd3 PE=2 SV=2	1	20732.5	29098.5	0.0647986	0.0380682	0.489047	1.40352	1.97477e-05	0.000252946
sp|P35505|FAAA_MOUSE	P35505	Fah	Fumarylacetoacetase OS=Mus musculus GN=Fah PE=1 SV=2	2	166434	233490	0.0532692	0.0604909	0.488416	1.4029	0.000104858	0.000701407
sp|P62838|UB2D2_MOUSE	P62838	Ube2d2	Ubiquitin-conjugating enzyme E2 D2 OS=Mus musculus GN=Ube2d2 PE=1 SV=1	1	410029	575017	0.0721164	0.0841881	0.487881	1.40238	0.000595787	0.00237278
sp|Q9CQK7|RWDD1_MOUSE	Q9CQK7	Rwdd1	RWD domain-containing protein 1 OS=Mus musculus GN=Rwdd1 PE=1 SV=1	3	1.01032e+06	1.4168e+06	0.0231143	0.103226	0.48782	1.40232	0.000366094	0.00167635
sp|Q9R060|NUBP1_MOUSE	Q9R060	Nubp1	Cytosolic Fe-S cluster assembly factor NUBP1 OS=Mus musculus GN=Nubp1 PE=1 SV=1	2	102351	143478	0.0418052	0.0296131	0.487294	1.40181	1.03442e-05	0.000177755
sp|Q9Z0Y1|DCTN3_MOUSE	Q9Z0Y1	Dctn3	Dynactin subunit 3 OS=Mus musculus GN=Dctn3 PE=2 SV=2	3	155769	218330	0.106374	0.0425983	0.487106	1.40163	0.000175736	0.000996587
sp|O08553|DPYL2_MOUSE	O08553	Dpysl2	Dihydropyrimidinase-related protein 2 OS=Mus musculus GN=Dpysl2 PE=1 SV=2	13	2.67605e+06	3.74795e+06	0.0294536	0.0161073	0.485997	1.40055	3.80158e-06	0.000100103
sp|Q8VDX6|TMEM5_MOUSE	Q8VDX6	Tmem5	Transmembrane protein 5 OS=Mus musculus GN=Tmem5 PE=2 SV=1	1	121556	170154	0.117718	0.0673525	0.485218	1.3998	0.000728491	0.00275474
sp|O89051|ITM2B_MOUSE	O89051	Itm2b	Integral membrane protein 2B OS=Mus musculus GN=Itm2b PE=2 SV=1	4	494833	692331	0.029803	0.0279307	0.48452	1.39912	4.61712e-06	0.000112635
sp|Q9CR13|CG055_MOUSE	Q9CR13	NA	UPF0562 protein C7orf55 homolog OS=Mus musculus PE=3 SV=1	1	130793	182973	0.00930017	0.0227041	0.484346	1.39895	2.18338e-06	7.11127e-05
sp|Q6Q899|DDX58_MOUSE	Q6Q899	Ddx58	Probable ATP-dependent RNA helicase DDX58 OS=Mus musculus GN=Ddx58 PE=1 SV=2	11	1.27736e+06	1.78667e+06	0.0172146	0.0494471	0.484105	1.39872	1.40147e-05	0.000210855
sp|P53668|LIMK1_MOUSE	P53668	Limk1	LIM domain kinase 1 OS=Mus musculus GN=Limk1 PE=1 SV=1	1	12853	17972.8	0.0902288	0.168852	0.483707	1.39833	0.0225306	0.0418389
sp|P10637-4|TAU_MOUSE,sp|P10637-3|TAU_MOUSE	P10637-4	Mapt	Isoform Tau-B of Microtubule-associated protein tau OS=Mus musculus GN=Mapt	2	48992.4	68395	0.0421995	0.0442421	0.481334	1.39603	2.56253e-05	0.000294668
sp|Q91WE1|SNX15_MOUSE	Q91WE1	Snx15	Sorting nexin-15 OS=Mus musculus GN=Snx15 PE=2 SV=1	4	563458	786459	0.032267	0.0799355	0.481064	1.39577	0.000251241	0.00127348
sp|Q8VDD5|MYH9_MOUSE	Q8VDD5	Myh9	Myosin-9 OS=Mus musculus GN=Myh9 PE=1 SV=4	99	2.54642e+08	3.55324e+08	0.0176486	0.0309024	0.480669	1.39539	3.13136e-06	8.88714e-05
sp|Q9EQQ9-3|NCOAT_MOUSE	Q9EQQ9-3	Mgea5	Isoform 3 of Bifunctional protein NCOAT OS=Mus musculus GN=Mgea5	4	244361	340833	0.0734943	0.0299543	0.480048	1.39479	5.93017e-05	0.000490607
sp|Q99J36|THUM1_MOUSE	Q99J36	Thumpd1	THUMP domain-containing protein 1 OS=Mus musculus GN=Thumpd1 PE=1 SV=1	7	880105	1.22701e+06	0.0663091	0.0562141	0.479394	1.39416	3.71601e-05	0.000366356
sp|Q8BJF9|CHM2B_MOUSE	Q8BJF9	Chmp2b	Charged multivesicular body protein 2b OS=Mus musculus GN=Chmp2b PE=1 SV=1	2	436282	608140	0.0438302	0.0534515	0.479144	1.39392	3.13132e-05	0.000332421
sp|Q91WQ3|SYYC_MOUSE	Q91WQ3	Yars	Tyrosine--tRNA ligase, cytoplasmic OS=Mus musculus GN=Yars PE=2 SV=3	18	4.59071e+06	6.39848e+06	0.0327665	0.0532184	0.479012	1.39379	2.61755e-05	0.000296795
sp|Q64674|SPEE_MOUSE	Q64674	Srm	Spermidine synthase OS=Mus musculus GN=Srm PE=2 SV=1	2	186210	259439	0.039433	0.0293882	0.47846	1.39326	1.03679e-05	0.000177755
sp|Q9CQQ4|GEMI2_MOUSE	Q9CQQ4	Gemin2	Gem-associated protein 2 OS=Mus musculus GN=Gemin2 PE=2 SV=1	3	240272	334698	0.0416955	0.0701565	0.478187	1.39299	7.35961e-05	0.000557431
sp|Q9CZY3|UB2V1_MOUSE	Q9CZY3	Ube2v1	Ubiquitin-conjugating enzyme E2 variant 1 OS=Mus musculus GN=Ube2v1 PE=1 SV=1	4	702647	978607	0.0152853	0.053098	0.477929	1.39274	2.21843e-05	0.000272076
sp|P10639|THIO_MOUSE	P10639	Txn	Thioredoxin OS=Mus musculus GN=Txn PE=1 SV=3	3	1.4716e+06	2.04952e+06	0.0389947	0.108989	0.477901	1.39272	0.00241181	0.00673399
sp|Q62433|NDRG1_MOUSE	Q62433	Ndrg1	Protein NDRG1 OS=Mus musculus GN=Ndrg1 PE=1 SV=1	3	790794	1.10074e+06	0.0406797	0.0489061	0.477098	1.39194	1.1409e-05	0.000188305
sp|P51855|GSHB_MOUSE	P51855	Gss	Glutathione synthetase OS=Mus musculus GN=Gss PE=2 SV=1	9	1.25807e+06	1.75045e+06	0.0470417	0.0810813	0.476515	1.39138	6.58396e-05	0.000521629
sp|Q8BYA0|TBCD_MOUSE	Q8BYA0	Tbcd	Tubulin-specific chaperone D OS=Mus musculus GN=Tbcd PE=2 SV=1	6	623078	866344	0.0450446	0.0534914	0.475527	1.39043	2.4231e-05	0.000287094
sp|P70698|PYRG1_MOUSE	P70698	Ctps1	CTP synthase 1 OS=Mus musculus GN=Ctps1 PE=1 SV=2	14	3.68756e+06	5.12584e+06	0.0532933	0.0463231	0.475124	1.39004	4.82886e-05	0.000423803
sp|Q80UK7-2|SAS6_MOUSE,sp|Q80UK7|SAS6_MOUSE	Q80UK7-2	Sass6	Isoform 2 of Spindle assembly abnormal protein 6 homolog OS=Mus musculus GN=Sass6	1	36876.4	51246.1	0.0682086	0.0863046	0.474745	1.38967	0.000813908	0.00297536
sp|Q8R146-2|APEH_MOUSE,sp|Q8R146|APEH_MOUSE	Q8R146-2	Apeh	Isoform 2 of Acylamino-acid-releasing enzyme OS=Mus musculus GN=Apeh	7	870959	1.21031e+06	0.0910679	0.0548209	0.474705	1.38963	0.000363952	0.00166885
sp|Q8K2Q7|BROX_MOUSE	Q8K2Q7	Brox	BRO1 domain-containing protein BROX OS=Mus musculus GN=Brox PE=2 SV=1	2	80065	111251	0.0276871	0.105649	0.474575	1.38951	0.000282242	0.00138922
sp|Q91YS8|KCC1A_MOUSE	Q91YS8	Camk1	Calcium/calmodulin-dependent protein kinase type 1 OS=Mus musculus GN=Camk1 PE=1 SV=1	4	398236	553070	0.0301775	0.0294661	0.47384	1.3888	4.78239e-06	0.000114339
sp|Q9CZB0|C560_MOUSE	Q9CZB0	Sdhc	Succinate dehydrogenase cytochrome b560 subunit, mitochondrial OS=Mus musculus GN=Sdhc PE=2 SV=1	1	117076	162430	0.079619	0.0470651	0.472366	1.38738	8.63306e-05	0.000618578
sp|Q06890|CLUS_MOUSE	Q06890	Clu	Clusterin OS=Mus musculus GN=Clu PE=1 SV=1	12	8.25802e+06	1.14554e+07	0.03884	0.00271813	0.472155	1.38718	4.96916e-06	0.000116503
sp|Q9CZ30|OLA1_MOUSE	Q9CZ30	Ola1	Obg-like ATPase 1 OS=Mus musculus GN=Ola1 PE=1 SV=1	11	2.8017e+06	3.88308e+06	0.0735216	0.0667814	0.4709	1.38597	0.000247759	0.00126064
sp|Q93092|TALDO_MOUSE	Q93092	Taldo1	Transaldolase OS=Mus musculus GN=Taldo1 PE=1 SV=2	6	1.27799e+06	1.7708e+06	0.105387	0.0588551	0.47052	1.38561	0.000462552	0.00196985
sp|P97355|SPSY_MOUSE	P97355	Sms	Spermine synthase OS=Mus musculus GN=Sms PE=1 SV=1	2	194721	269722	0.0927269	0.0153397	0.470066	1.38517	6.57371e-05	0.000521629
sp|P61982|1433G_MOUSE	P61982	Ywhag	14-3-3 protein gamma OS=Mus musculus GN=Ywhag PE=1 SV=2	6	2.92788e+06	4.04857e+06	0.0615116	0.112493	0.467556	1.38276	0.000720627	0.00272909
sp|P48758|CBR1_MOUSE	P48758	Cbr1	Carbonyl reductase [NADPH] 1 OS=Mus musculus GN=Cbr1 PE=1 SV=3	5	505775	699295	0.0243863	0.0364082	0.467407	1.38262	5.04737e-06	0.000117096
sp|P62962|PROF1_MOUSE	P62962	Pfn1	Profilin-1 OS=Mus musculus GN=Pfn1 PE=1 SV=2	7	4.89402e+06	6.76151e+06	0.0767009	0.0468397	0.466326	1.38159	0.000131491	0.000813086
sp|P07214|SPRC_MOUSE	P07214	Sparc	SPARC OS=Mus musculus GN=Sparc PE=1 SV=1	8	2.79483e+06	3.86082e+06	0.0198251	0.06192	0.466147	1.38142	2.27085e-05	0.00027551
sp|Q80UG5|SEPT9_MOUSE,sp|Q80UG5-3|SEPT9_MOUSE	Q80UG5	40057	Isoform 3 of Septin-9 OS=Mus musculus GN=Sept9	2	130887	180654	0.0293672	0.0605443	0.464915	1.38024	3.12662e-05	0.000332421
sp|Q3UCV8|OTUL_MOUSE	Q3UCV8	Otulin	Ubiquitin thioesterase otulin OS=Mus musculus GN=Otulin PE=1 SV=1	1	47777.1	65939.8	0.0661482	0.093846	0.46483	1.38015	0.00115829	0.00383749
sp|Q99JT6|TLCD1_MOUSE	Q99JT6	Tlcd1	Calfacilitin OS=Mus musculus GN=Tlcd1 PE=2 SV=1	1	158838	219214	0.0209124	0.0405363	0.464787	1.38011	7.58344e-06	0.000148425
sp|P47199|QOR_MOUSE	P47199	Cryz	Quinone oxidoreductase OS=Mus musculus GN=Cryz PE=1 SV=1	9	1.58292e+06	2.18441e+06	0.012141	0.0186576	0.46466	1.37999	1.87886e-06	6.66644e-05
sp|Q8BHE1|GEMI8_MOUSE	Q8BHE1	Gemin8	Gem-associated protein 8 OS=Mus musculus GN=Gemin8 PE=1 SV=1	1	101618	140208	0.0875949	0.0384586	0.464405	1.37975	9.17985e-05	0.000643171
sp|Q61316|HSP74_MOUSE	Q61316	Hspa4	Heat shock 70 kDa protein 4 OS=Mus musculus GN=Hspa4 PE=1 SV=1	31	1.25819e+07	1.73544e+07	0.108903	0.0450845	0.463946	1.37931	0.000404527	0.00179166
sp|Q9CQW5|LEG2_MOUSE	Q9CQW5	Lgals2	Galectin-2 OS=Mus musculus GN=Lgals2 PE=2 SV=1	3	296742	409282	0.0744737	0.041548	0.463884	1.37925	0.000146298	0.000874495
sp|P61620|S61A1_MOUSE	P61620	Sec61a1	Protein transport protein Sec61 subunit alpha isoform 1 OS=Mus musculus GN=Sec61a1 PE=2 SV=2	3	3.3912e+06	4.67083e+06	0.0494616	0.0835721	0.461884	1.37734	0.000988186	0.00341779
sp|Q9Z224|MOC2A_MOUSE	Q9Z224	Mocs2	Molybdopterin synthase sulfur carrier subunit OS=Mus musculus GN=Mocs2 PE=2 SV=1	1	38677.5	53270.1	0.0471512	0.0942399	0.461833	1.37729	0.000576846	0.00231261
sp|Q8BGE6|ATG4B_MOUSE	Q8BGE6	Atg4b	Cysteine protease ATG4B OS=Mus musculus GN=Atg4b PE=2 SV=2	3	230522	317464	0.0326118	0.0144803	0.461689	1.37715	4.85377e-06	0.000114645
sp|P08071|TRFL_MOUSE	P08071	Ltf	Lactotransferrin OS=Mus musculus GN=Ltf PE=2 SV=4	1	50869.7	70024.7	0.0562632	0.0889846	0.461057	1.37655	0.000396116	0.00176985
sp|Q9CQC9|SAR1B_MOUSE	Q9CQC9	Sar1b	GTP-binding protein SAR1b OS=Mus musculus GN=Sar1b PE=1 SV=1	4	1.0226e+06	1.4075e+06	0.0952392	0.0392326	0.46089	1.37639	0.000224503	0.00117382
sp|Q9DAM7|TM263_MOUSE	Q9DAM7	Tmem263	Transmembrane protein 263 OS=Mus musculus GN=Tmem263 PE=2 SV=1	2	126697	174377	0.0484486	0.0684188	0.460832	1.37634	6.18896e-05	0.000504275
sp|Q8CHP8|PGP_MOUSE	Q8CHP8	Pgp	Phosphoglycolate phosphatase OS=Mus musculus GN=Pgp PE=1 SV=1	4	361756	497680	0.065161	0.0667083	0.460202	1.37573	0.000213236	0.00113732
sp|P06745|G6PI_MOUSE	P06745	Gpi	Glucose-6-phosphate isomerase OS=Mus musculus GN=Gpi PE=1 SV=4	6	1.73566e+06	2.38696e+06	0.0808547	0.079063	0.459691	1.37525	0.000187412	0.00104144
sp|Q91ZF0|DJC24_MOUSE	Q91ZF0	Dnajc24	DnaJ homolog subfamily C member 24 OS=Mus musculus GN=Dnajc24 PE=1 SV=3	1	45865.5	63044.5	0.0433526	0.104183	0.458962	1.37455	0.00123648	0.00404306
sp|P12815|PDCD6_MOUSE	P12815	Pdcd6	Programmed cell death protein 6 OS=Mus musculus GN=Pdcd6 PE=1 SV=2	7	1.59501e+06	2.19189e+06	0.00478086	0.0384166	0.458615	1.37422	7.30263e-06	0.000144835
sp|Q80VJ2|SRA1_MOUSE	Q80VJ2	Sra1	Steroid receptor RNA activator 1 OS=Mus musculus GN=Sra1 PE=1 SV=3	1	47289.9	64977	0.0647068	0.103792	0.458397	1.37401	0.000312613	0.00149222
sp|O54962|BAF_MOUSE	O54962	Banf1	Barrier-to-autointegration factor OS=Mus musculus GN=Banf1 PE=1 SV=1	2	1.98529e+06	2.72645e+06	0.0920495	0.116448	0.457674	1.37333	0.00671174	0.0152613
sp|P28271|ACOC_MOUSE	P28271	Aco1	Cytoplasmic aconitate hydratase OS=Mus musculus GN=Aco1 PE=1 SV=3	7	767021	1.05293e+06	0.0130027	0.0341251	0.457076	1.37276	3.09409e-06	8.88714e-05
sp|Q8R570|SNP47_MOUSE	Q8R570	Snap47	Synaptosomal-associated protein 47 OS=Mus musculus GN=Snap47 PE=1 SV=1	4	332245	456071	0.0469907	0.0593426	0.457011	1.3727	0.000158216	0.000921652
sp|Q8JZY2|COMDA_MOUSE	Q8JZY2	Commd10	COMM domain-containing protein 10 OS=Mus musculus GN=Commd10 PE=2 SV=1	1	168608	231438	0.0351302	0.0813913	0.456955	1.37264	0.000425175	0.00185315
sp|Q62159|RHOC_MOUSE	Q62159	Rhoc	Rho-related GTP-binding protein RhoC OS=Mus musculus GN=Rhoc PE=1 SV=2	2	952840	1.30704e+06	0.0543643	0.0705889	0.456002	1.37174	0.000137493	0.000839249
sp|Q8R5A0|SMYD2_MOUSE	Q8R5A0	Smyd2	N-lysine methyltransferase SMYD2 OS=Mus musculus GN=Smyd2 PE=1 SV=1	4	580435	796152	0.059159	0.020936	0.455908	1.37165	1.76377e-05	0.000237811
sp|Q9CQ26|STABP_MOUSE	Q9CQ26	Stambp	STAM-binding protein OS=Mus musculus GN=Stambp PE=2 SV=1	4	657755	902151	0.0443489	0.0429492	0.455818	1.37156	1.28563e-05	0.000203319
sp|Q80UU1|ANKZ1_MOUSE	Q80UU1	Ankzf1	Ankyrin repeat and zinc finger domain-containing protein 1 OS=Mus musculus GN=Ankzf1 PE=2 SV=2	4	470660	645484	0.0695268	0.180065	0.455696	1.37144	0.00143967	0.00451854
sp|P17665|COX7C_MOUSE	P17665	Cox7c	Cytochrome c oxidase subunit 7C, mitochondrial OS=Mus musculus GN=Cox7c PE=1 SV=1	2	454234	622866	0.0270015	0.0850013	0.455486	1.37124	0.000219336	0.0011594
sp|Q3UZ39-2|LRRF1_MOUSE	Q3UZ39-2	Lrrfip1	Isoform 2 of Leucine-rich repeat flightless-interacting protein 1 OS=Mus musculus GN=Lrrfip1	1	71703.2	98308.7	0.0512442	0.138766	0.455281	1.37105	0.00195186	0.00571771
sp|Q8K3C3|LZIC_MOUSE	Q8K3C3	Lzic	Protein LZIC OS=Mus musculus GN=Lzic PE=1 SV=1	1	47771.7	65417.5	0.0314872	0.0905242	0.45352	1.36938	0.000256434	0.00128995
sp|Q9WUL7|ARL3_MOUSE	Q9WUL7	Arl3	ADP-ribosylation factor-like protein 3 OS=Mus musculus GN=Arl3 PE=1 SV=1	4	751779	1.02946e+06	0.00581374	0.0569706	0.453513	1.36937	1.70734e-05	0.000234054
sp|Q3ULZ2|FHDC1_MOUSE	Q3ULZ2	Fhdc1	FH2 domain-containing protein 1 OS=Mus musculus GN=Fhdc1 PE=2 SV=3	1	51842.8	70967.7	0.119165	0.159639	0.453019	1.3689	0.0192244	0.0365904
sp|P16045|LEG1_MOUSE	P16045	Lgals1	Galectin-1 OS=Mus musculus GN=Lgals1 PE=1 SV=3	6	7.2268e+06	9.89277e+06	0.0521298	0.0464186	0.453018	1.3689	3.74192e-05	0.000367273
sp|Q9DA69|IFT43_MOUSE	Q9DA69	Ift43	Intraflagellar transport protein 43 homolog OS=Mus musculus GN=Ift43 PE=2 SV=2	2	97693.4	133669	0.0756112	0.125553	0.452334	1.36825	0.00371201	0.00943285
sp|Q9ESS0|DUS10_MOUSE	Q9ESS0	Dusp10	Dual specificity protein phosphatase 10 OS=Mus musculus GN=Dusp10 PE=2 SV=2	2	116580	159418	0.0499539	0.0425933	0.451494	1.36746	3.27469e-05	0.000340523
sp|Q9CQM9|GLRX3_MOUSE	Q9CQM9	Glrx3	Glutaredoxin-3 OS=Mus musculus GN=Glrx3 PE=1 SV=1	7	1.46947e+06	2.00892e+06	0.00626966	0.0550757	0.451131	1.36711	2.46679e-05	0.000290714
sp|Q80UQ2|RASF6_MOUSE,sp|Q80UQ2-2|RASF6_MOUSE	Q80UQ2	Rassf6	Isoform 2 of Ras association domain-containing protein 6 OS=Mus musculus GN=Rassf6	1	48800	66668.1	0.14477	0.0561103	0.450115	1.36615	0.00425196	0.0105189
sp|Q9DCU2|PLLP_MOUSE	Q9DCU2	Pllp	Plasmolipin OS=Mus musculus GN=Pllp PE=2 SV=1	2	203576	277804	0.0553566	0.148191	0.4485	1.36462	0.00493635	0.0118583
sp|P11440|CDK1_MOUSE	P11440	Cdk1	Cyclin-dependent kinase 1 OS=Mus musculus GN=Cdk1 PE=1 SV=3	6	1.53111e+06	2.0893e+06	0.0469671	0.075269	0.448438	1.36456	0.000360153	0.001656
sp|Q9CXL1|TM50A_MOUSE	Q9CXL1	Tmem50a	Transmembrane protein 50A OS=Mus musculus GN=Tmem50a PE=2 SV=1	1	120335	164197	0.0708554	0.0227893	0.44837	1.3645	0.000110474	0.000726456
sp|Q9CPU4|MGST3_MOUSE	Q9CPU4	Mgst3	Microsomal glutathione S-transferase 3 OS=Mus musculus GN=Mgst3 PE=1 SV=1	1	23928.4	32648.5	0.0845981	0.0624284	0.448295	1.36443	0.000199805	0.00108843
sp|Q99L27|GMPR2_MOUSE	Q99L27	Gmpr2	GMP reductase 2 OS=Mus musculus GN=Gmpr2 PE=2 SV=2	2	108401	147874	0.0968212	0.0217396	0.447988	1.36414	0.000170736	0.000977422
sp|Q9DBY1|SYVN1_MOUSE	Q9DBY1	Syvn1	E3 ubiquitin-protein ligase synoviolin OS=Mus musculus GN=Syvn1 PE=1 SV=3	2	544023	742122	0.0525126	0.0239989	0.447988	1.36414	2.03499e-05	0.000256695
sp|Q9EQ32|BCAP_MOUSE,sp|Q9EQ32-2|BCAP_MOUSE	Q9EQ32	Pik3ap1	Isoform 2 of Phosphoinositide 3-kinase adapter protein 1 OS=Mus musculus GN=Pik3ap1	5	567885	774312	0.0132877	0.0429477	0.447316	1.3635	1.75495e-05	0.000237811
sp|Q7TNS2|MIC10_MOUSE	Q7TNS2	Minos1	MICOS complex subunit Mic10 OS=Mus musculus GN=Minos1 PE=2 SV=1	1	41491.3	56567.8	0.0116607	0.0318295	0.447173	1.36337	4.80792e-06	0.000114339
sp|Q9CX00|IST1_MOUSE	Q9CX00	Ist1	IST1 homolog OS=Mus musculus GN=Ist1 PE=2 SV=1	4	1.28827e+06	1.75602e+06	0.1127	0.0167802	0.446873	1.36308	0.000981778	0.00340517
sp|Q3TW96|UAP1L_MOUSE	Q3TW96	Uap1l1	UDP-N-acetylhexosamine pyrophosphorylase-like protein 1 OS=Mus musculus GN=Uap1l1 PE=2 SV=1	10	959623	1.30786e+06	0.0467967	0.0255092	0.446671	1.36289	1.53735e-05	0.000221881
sp|Q91WG2|RABE2_MOUSE	Q91WG2	Rabep2	Rab GTPase-binding effector protein 2 OS=Mus musculus GN=Rabep2 PE=2 SV=3	11	1.09823e+06	1.49667e+06	0.019435	0.0425904	0.446576	1.3628	1.05533e-05	0.000178768
sp|O70576|STAG3_MOUSE	O70576	Stag3	Cohesin subunit SA-3 OS=Mus musculus GN=Stag3 PE=1 SV=2	1	60349.4	82230.4	0.0687576	0.0127325	0.446331	1.36257	2.35683e-05	0.000281853
sp|Q9WV96|T10B_MOUSE	Q9WV96	Timm10b	Mitochondrial import inner membrane translocase subunit Tim10 B OS=Mus musculus GN=Timm10b PE=2 SV=1	1	60379.3	82261.2	0.0574958	0.110756	0.446157	1.36241	0.0021127	0.00607093
sp|Q8BZW8|NHLC2_MOUSE	Q8BZW8	Nhlrc2	NHL repeat-containing protein 2 OS=Mus musculus GN=Nhlrc2 PE=2 SV=1	4	360764	491211	0.0440995	0.110545	0.445287	1.36158	0.000981368	0.00340517
sp|B2RXC1|TPC11_MOUSE	B2RXC1	Trappc11	Trafficking protein particle complex subunit 11 OS=Mus musculus GN=Trappc11 PE=2 SV=1	2	113256	154171	0.0413847	0.0527146	0.444949	1.36127	4.33041e-05	0.000400383
sp|Q8VC30|DHAK_MOUSE	Q8VC30	Dak	Bifunctional ATP-dependent dihydroxyacetone kinase/FAD-AMP lyase (cyclizing) OS=Mus musculus GN=Dak PE=2 SV=1	6	325503	443083	0.0215696	0.0644246	0.444906	1.36123	7.35524e-05	0.000557431
sp|Q9CZD3|SYG_MOUSE	Q9CZD3	Gars	Glycine--tRNA ligase OS=Mus musculus GN=Gars PE=1 SV=1	20	5.61079e+06	7.63738e+06	0.0508023	0.0905725	0.444875	1.3612	0.000295928	0.00143634
sp|P51163|HEM4_MOUSE	P51163	Uros	Uroporphyrinogen-III synthase OS=Mus musculus GN=Uros PE=2 SV=1	1	94729.1	128903	0.0558703	0.0600939	0.444407	1.36075	0.000113558	0.000742321
sp|Q8BH58|TIPRL_MOUSE	Q8BH58	Tiprl	TIP41-like protein OS=Mus musculus GN=Tiprl PE=2 SV=1	4	541617	736702	0.0443626	0.0107543	0.443809	1.36019	1.39899e-05	0.000210855
sp|Q9CQU5|ZWINT_MOUSE	Q9CQU5	Zwint	ZW10 interactor OS=Mus musculus GN=Zwint PE=2 SV=1	1	349047	474761	0.0346009	0.0215025	0.443783	1.36017	9.03837e-06	0.000163851
sp|Q9Z2W0|DNPEP_MOUSE	Q9Z2W0	Dnpep	Aspartyl aminopeptidase OS=Mus musculus GN=Dnpep PE=2 SV=2	10	1.57054e+06	2.13609e+06	0.0538682	0.00831023	0.443715	1.3601	2.93253e-05	0.000318972
sp|P17095|HMGA1_MOUSE	P17095	Hmga1	High mobility group protein HMG-I/HMG-Y OS=Mus musculus GN=Hmga1 PE=1 SV=4	5	1.04058e+06	1.41451e+06	0.0585847	0.155116	0.442914	1.35935	0.000918656	0.00323873
sp|Q9JMH6|TRXR1_MOUSE,sp|Q9JMH6-2|TRXR1_MOUSE	Q9JMH6	Txnrd1	Isoform 2 of Thioredoxin reductase 1, cytoplasmic OS=Mus musculus GN=Txnrd1	6	1.07963e+06	1.46748e+06	0.0667115	0.067858	0.442809	1.35925	0.000330219	0.0015528
sp|Q8K0C9|GMDS_MOUSE	Q8K0C9	Gmds	GDP-mannose 4,6 dehydratase OS=Mus musculus GN=Gmds PE=2 SV=1	5	316148	429702	0.030012	0.0268825	0.442736	1.35918	4.80237e-06	0.000114339
sp|Q8BTZ7|GMPPB_MOUSE	Q8BTZ7	Gmppb	Mannose-1-phosphate guanyltransferase beta OS=Mus musculus GN=Gmppb PE=2 SV=1	1	53234.3	72351.6	0.0645095	0.0630706	0.44267	1.35912	0.000503349	0.0020926
sp|O08739|AMPD3_MOUSE	O08739	Ampd3	AMP deaminase 3 OS=Mus musculus GN=Ampd3 PE=2 SV=2	5	409167	555787	0.0189109	0.0541599	0.44184	1.35834	4.9368e-05	0.000430958
sp|Q9Z1Q5|CLIC1_MOUSE	Q9Z1Q5	Clic1	Chloride intracellular channel protein 1 OS=Mus musculus GN=Clic1 PE=1 SV=3	5	517825	703219	0.0557834	0.0518646	0.44151	1.35802	7.38635e-05	0.000558819
sp|Q923A2|SPDLY_MOUSE	Q923A2	Spdl1	Protein Spindly OS=Mus musculus GN=Spdl1 PE=1 SV=2	3	161966	219925	0.0385516	0.037496	0.441322	1.35785	4.79809e-05	0.000422219
sp|Q924C1|XPO5_MOUSE	Q924C1	Xpo5	Exportin-5 OS=Mus musculus GN=Xpo5 PE=2 SV=1	22	3.31945e+06	4.50658e+06	0.0429231	0.0119787	0.44109	1.35763	8.93408e-06	0.00016264
sp|P10518|HEM2_MOUSE	P10518	Alad	Delta-aminolevulinic acid dehydratase OS=Mus musculus GN=Alad PE=1 SV=1	3	396753	538241	0.0780733	0.0349213	0.440013	1.35662	9.40486e-05	0.000652357
sp|Q8VEE0|RPE_MOUSE	Q8VEE0	Rpe	Ribulose-phosphate 3-epimerase OS=Mus musculus GN=Rpe PE=2 SV=1	2	266756	361814	0.116541	0.0673372	0.439729	1.35635	0.000385548	0.00173785
sp|Q8CD92-2|TTC27_MOUSE,sp|Q8CD92|TTC27_MOUSE	Q8CD92-2	Ttc27	Isoform 2 of Tetratricopeptide repeat protein 27 OS=Mus musculus GN=Ttc27	4	306322	415383	0.033561	0.0315902	0.439395	1.35604	1.25141e-05	0.000200075
sp|Q9DB34|CHM2A_MOUSE	Q9DB34	Chmp2a	Charged multivesicular body protein 2a OS=Mus musculus GN=Chmp2a PE=1 SV=1	1	78953.1	107055	0.0380827	0.0790802	0.43929	1.35594	0.000337619	0.00157793
sp|P54775|PRS6B_MOUSE	P54775	Psmc4	26S protease regulatory subunit 6B OS=Mus musculus GN=Psmc4 PE=1 SV=2	16	2.97771e+06	4.03758e+06	0.0591786	0.0147869	0.439289	1.35594	1.93005e-05	0.000250604
sp|P12382|PFKAL_MOUSE	P12382	Pfkl	ATP-dependent 6-phosphofructokinase, liver type OS=Mus musculus GN=Pfkl PE=1 SV=4	6	1.13519e+06	1.53892e+06	0.0591035	0.102465	0.438983	1.35565	0.000858925	0.00308219
sp|Q9QYI3|DNJC7_MOUSE	Q9QYI3	Dnajc7	DnaJ homolog subfamily C member 7 OS=Mus musculus GN=Dnajc7 PE=1 SV=2	12	2.3286e+06	3.15541e+06	0.0220275	0.0382797	0.438362	1.35506	1.17786e-05	0.00019288
sp|Q9ER72|SYCC_MOUSE	Q9ER72	Cars	Cysteine--tRNA ligase, cytoplasmic OS=Mus musculus GN=Cars PE=2 SV=2	16	1.88735e+06	2.55696e+06	0.0264231	0.0553356	0.438066	1.35479	3.60223e-05	0.00035941
sp|A2ACP1|TT39A_MOUSE,sp|A2ACP1-2|TT39A_MOUSE	A2ACP1	Ttc39a	Isoform 2 of Tetratricopeptide repeat protein 39A OS=Mus musculus GN=Ttc39a	1	89403.8	121118	0.0951535	0.0222946	0.438003	1.35473	0.000374108	0.0017045
sp|P15307|REL_MOUSE	P15307	Rel	Proto-oncogene c-Rel OS=Mus musculus GN=Rel PE=1 SV=2	1	33836.8	45828.5	0.0360371	0.0644785	0.437653	1.3544	7.301e-05	0.000555529
sp|P68037|UB2L3_MOUSE	P68037	Ube2l3	Ubiquitin-conjugating enzyme E2 L3 OS=Mus musculus GN=Ube2l3 PE=2 SV=1	5	3.08018e+06	4.1686e+06	0.00587475	0.0703638	0.436548	1.35336	0.000117039	0.000754929
sp|P61164|ACTZ_MOUSE	P61164	Actr1a	Alpha-centractin OS=Mus musculus GN=Actr1a PE=2 SV=1	6	1.05949e+06	1.43358e+06	0.0170801	0.0502535	0.436256	1.35309	3.71164e-05	0.000366356
sp|Q8BHN7-2|CL029_MOUSE,sp|Q8BHN7|CL029_MOUSE	Q8BHN7-2	NA	Isoform 2 of Uncharacterized protein C12orf29 homolog OS=Mus musculus	2	113450	153500	0.0669747	0.000914202	0.436189	1.35303	6.19418e-05	0.000504275
sp|Q9CXV1|DHSD_MOUSE	Q9CXV1	Sdhd	Succinate dehydrogenase [ubiquinone] cytochrome b small subunit, mitochondrial OS=Mus musculus GN=Sdhd PE=2 SV=2	1	114487	154783	0.033079	0.0343849	0.435068	1.35197	1.46916e-05	0.00021733
sp|P80316|TCPE_MOUSE	P80316	Cct5	T-complex protein 1 subunit epsilon OS=Mus musculus GN=Cct5 PE=1 SV=1	21	1.3107e+07	1.77151e+07	0.0855576	0.0713634	0.434637	1.35157	0.000577497	0.00231382
sp|Q8BH98|MBOA1_MOUSE	Q8BH98	Mboat1	Lysophospholipid acyltransferase 1 OS=Mus musculus GN=Mboat1 PE=1 SV=1	2	239598	323736	0.0569425	0.0385837	0.434206	1.35117	5.12742e-05	0.000439483
sp|Q8K124|PKHO2_MOUSE	Q8K124	Plekho2	Pleckstrin homology domain-containing family O member 2 OS=Mus musculus GN=Plekho2 PE=1 SV=1	2	132827	179380	0.0401971	0.0603377	0.433465	1.35047	0.000104563	0.000700783
sp|Q8JZV7|NAGA_MOUSE	Q8JZV7	Amdhd2	Putative N-acetylglucosamine-6-phosphate deacetylase OS=Mus musculus GN=Amdhd2 PE=2 SV=1	1	48115.7	64960.1	0.0613483	0.032158	0.433045	1.35008	2.83596e-05	0.000311077
sp|Q3UMB5|SMCR8_MOUSE	Q3UMB5	Smcr8	Smith-Magenis syndrome chromosomal region candidate gene 8 protein homolog OS=Mus musculus GN=Smcr8 PE=1 SV=2	1	32611.3	44018.5	0.0138158	0.0238765	0.432739	1.34979	3.12474e-06	8.88714e-05
sp|Q9CR64|KISHA_MOUSE,sp|Q9CR64-2|KISHA_MOUSE	Q9CR64	Tmem167a	Isoform 2 of Protein kish-A OS=Mus musculus GN=Tmem167a	1	173155	233721	0.0931033	0.0713213	0.432721	1.34978	0.000868925	0.00310799
sp|P00405|COX2_MOUSE	P00405	Mtco2	Cytochrome c oxidase subunit 2 OS=Mus musculus GN=Mtco2 PE=1 SV=1	5	4.16827e+06	5.62562e+06	0.0276789	0.00669385	0.432564	1.34963	6.72838e-06	0.000138047
sp|Q61107|GBP4_MOUSE	Q61107	Gbp4	Guanylate-binding protein 4 OS=Mus musculus GN=Gbp4 PE=1 SV=1	1	67967.9	91699.2	0.0995702	0.0382528	0.432055	1.34915	0.00122104	0.00401071
sp|O88512|AP1G2_MOUSE	O88512	Ap1g2	AP-1 complex subunit gamma-like 2 OS=Mus musculus GN=Ap1g2 PE=2 SV=2	2	123972	167216	0.0266457	0.0695516	0.4317	1.34882	0.000164505	0.000950777
sp|Q8R3U1-2|HRSL3_MOUSE	Q8R3U1-2	Pla2g16	Isoform 2 of HRAS-like suppressor 3 OS=Mus musculus GN=Pla2g16	1	34773.1	46889.7	0.076071	0.0931635	0.431299	1.34845	0.000447067	0.00191993
sp|P47857-2|PFKAM_MOUSE,sp|P47857|PFKAM_MOUSE,sp|P47857-3|PFKAM_MOUSE	P47857-2	Pfkm	Isoform 2 of ATP-dependent 6-phosphofructokinase, muscle type OS=Mus musculus GN=Pfkm	3	403158	543596	0.0881057	0.0768953	0.431187	1.34834	0.00135879	0.00434997
sp|Q9D0P0|EBPL_MOUSE	Q9D0P0	Ebpl	Emopamil-binding protein-like OS=Mus musculus GN=Ebpl PE=2 SV=1	1	246314	332061	0.138884	0.0752544	0.430954	1.34812	0.0113891	0.0237034
sp|Q8K3K8|OPTN_MOUSE	Q8K3K8	Optn	Optineurin OS=Mus musculus GN=Optn PE=1 SV=1	13	2.07935e+06	2.80289e+06	0.0520221	0.022259	0.430781	1.34796	2.67003e-05	0.000299558
sp|Q8CGU1|CACO1_MOUSE	Q8CGU1	Calcoco1	Calcium-binding and coiled-coil domain-containing protein 1 OS=Mus musculus GN=Calcoco1 PE=1 SV=2	7	626562	844452	0.0184766	0.0399155	0.430559	1.34776	7.97114e-06	0.000154194
sp|Q6PDI5-2|ECM29_MOUSE,sp|Q6PDI5|ECM29_MOUSE	Q6PDI5-2	Ecm29	Isoform 2 of Proteasome-associated protein ECM29 homolog OS=Mus musculus GN=Ecm29	16	3.31841e+06	4.47119e+06	0.0712153	0.0148052	0.430168	1.34739	4.26284e-05	0.000396832
sp|Q8BH48-2|UBAP1_MOUSE,sp|Q8BH48|UBAP1_MOUSE	Q8BH48-2	Ubap1	Isoform 2 of Ubiquitin-associated protein 1 OS=Mus musculus GN=Ubap1	2	118843	160121	0.0976306	0.0225852	0.430104	1.34733	0.000525268	0.00215933
sp|Q9DCJ1|LST8_MOUSE	Q9DCJ1	Mlst8	Target of rapamycin complex subunit LST8 OS=Mus musculus GN=Mlst8 PE=1 SV=1	1	54364	73240.6	0.128409	0.0941873	0.429993	1.34723	0.0054216	0.0128427
sp|Q8VC16|LRC14_MOUSE	Q8VC16	Lrrc14	Leucine-rich repeat-containing protein 14 OS=Mus musculus GN=Lrrc14 PE=2 SV=1	1	27270.3	36729.2	0.0791532	0.080292	0.429598	1.34686	0.00148731	0.00463955
sp|Q8BX17|GEMI5_MOUSE	Q8BX17	Gemin5	Gem-associated protein 5 OS=Mus musculus GN=Gemin5 PE=2 SV=2	14	1.60934e+06	2.16716e+06	0.0412656	0.0282917	0.429336	1.34661	1.53829e-05	0.000221881
sp|Q3UDE2|TTL12_MOUSE	Q3UDE2	Ttll12	Tubulin--tyrosine ligase-like protein 12 OS=Mus musculus GN=Ttll12 PE=2 SV=1	9	1.06014e+06	1.42633e+06	0.0103942	0.0311549	0.428052	1.34542	8.88297e-06	0.00016264
sp|Q922B2|SYDC_MOUSE	Q922B2	Dars	Aspartate--tRNA ligase, cytoplasmic OS=Mus musculus GN=Dars PE=2 SV=2	19	4.87236e+06	6.55509e+06	0.0459597	0.00144283	0.427996	1.34536	8.366e-06	0.000157248
sp|Q8VCA8|SCRN2_MOUSE	Q8VCA8	Scrn2	Secernin-2 OS=Mus musculus GN=Scrn2 PE=2 SV=1	1	72547.7	97587.9	0.0597212	0.0659503	0.427773	1.34516	0.000280743	0.00138493
sp|P13011|ACOD2_MOUSE	P13011	Scd2	Acyl-CoA desaturase 2 OS=Mus musculus GN=Scd2 PE=2 SV=2	1	223600	300665	0.0578957	0.0923844	0.427237	1.34466	0.000380497	0.00172563
sp|Q91XD6|VPS36_MOUSE	Q91XD6	Vps36	Vacuolar protein-sorting-associated protein 36 OS=Mus musculus GN=Vps36 PE=1 SV=1	5	560083	753101	0.0341482	0.0336092	0.427203	1.34462	1.77189e-05	0.000237811
sp|Q8R3D1|TBC13_MOUSE	Q8R3D1	Tbc1d13	TBC1 domain family member 13 OS=Mus musculus GN=Tbc1d13 PE=2 SV=1	2	182331	245143	0.0239591	0.0389022	0.427066	1.3445	1.80634e-05	0.000239846
sp|Q9D832|DNJB4_MOUSE	Q9D832	Dnajb4	DnaJ homolog subfamily B member 4 OS=Mus musculus GN=Dnajb4 PE=2 SV=1	8	1.21515e+06	1.63315e+06	0.0229887	0.0404785	0.426528	1.34399	2.51949e-05	0.000293793
sp|Q99PP9|TRI16_MOUSE,sp|Q99PP9-3|TRI16_MOUSE	Q99PP9	Trim16	Isoform 3 of Tripartite motif-containing protein 16 OS=Mus musculus GN=Trim16	2	599488	805178	0.0146629	0.118388	0.425577	1.34311	0.00133526	0.00429446
sp|Q9JLR1|S61A2_MOUSE	Q9JLR1	Sec61a2	Protein transport protein Sec61 subunit alpha isoform 2 OS=Mus musculus GN=Sec61a2 PE=2 SV=3	1	178698	239936	0.0288919	0.117946	0.425127	1.34269	0.00361867	0.00924523
sp|P19096|FAS_MOUSE	P19096	Fasn	Fatty acid synthase OS=Mus musculus GN=Fasn PE=1 SV=2	47	8.02242e+06	1.07693e+07	0.0502192	0.0207807	0.424817	1.3424	2.64611e-05	0.00029808
sp|Q9WU78|PDC6I_MOUSE	Q9WU78	Pdcd6ip	Programmed cell death 6-interacting protein OS=Mus musculus GN=Pdcd6ip PE=1 SV=3	32	7.72019e+06	1.0363e+07	0.0130162	0.0335512	0.424736	1.34233	7.53295e-06	0.000147873
sp|Q8C050|KS6A5_MOUSE,sp|Q8C050-2|KS6A5_MOUSE	Q8C050	Rps6ka5	Isoform 1 of Ribosomal protein S6 kinase alpha-5 OS=Mus musculus GN=Rps6ka5	1	74657.5	100199	0.0928129	0.0263415	0.424504	1.34211	0.000747643	0.00280577
sp|Q8CHQ0|FBX4_MOUSE	Q8CHQ0	Fbxo4	F-box only protein 4 OS=Mus musculus GN=Fbxo4 PE=1 SV=2	1	31743.2	42599.7	0.0431853	0.0210182	0.424396	1.34201	1.35726e-05	0.000208134
sp|Q91VJ4|STK38_MOUSE	Q91VJ4	Stk38	Serine/threonine-protein kinase 38 OS=Mus musculus GN=Stk38 PE=1 SV=1	1	155210	208261	0.0600458	0.0219022	0.424172	1.3418	7.0213e-05	0.000542332
sp|Q9WVS8|MK07_MOUSE	Q9WVS8	Mapk7	Mitogen-activated protein kinase 7 OS=Mus musculus GN=Mapk7 PE=1 SV=1	1	31272.4	41958	0.0137973	0.0239757	0.424057	1.3417	4.28445e-06	0.000107273
sp|Q9QZ49|UBXN8_MOUSE	Q9QZ49	Ubxn8	UBX domain-containing protein 8 OS=Mus musculus GN=Ubxn8 PE=1 SV=1	1	322142	432077	0.0547375	0.0456102	0.423593	1.34126	5.22776e-05	0.000444695
sp|Q922Y1|UBXN1_MOUSE	Q922Y1	Ubxn1	UBX domain-containing protein 1 OS=Mus musculus GN=Ubxn1 PE=1 SV=1	6	1.55909e+06	2.0904e+06	0.0848622	0.0212408	0.423073	1.34078	0.000149296	0.000886819
sp|P10852|4F2_MOUSE,sp|P10852-2|4F2_MOUSE	P10852	Slc3a2	Isoform 2 of 4F2 cell-surface antigen heavy chain OS=Mus musculus GN=Slc3a2	18	1.27613e+07	1.71097e+07	0.0326754	0.0292711	0.42304	1.34075	8.06544e-06	0.000155137
sp|Q9CQ18|RNH2C_MOUSE	Q9CQ18	Rnaseh2c	Ribonuclease H2 subunit C OS=Mus musculus GN=Rnaseh2c PE=1 SV=1	1	73076	97943.1	0.0332477	0.0614105	0.422546	1.34029	5.35718e-05	0.000452801
sp|Q9D071|MMS19_MOUSE	Q9D071	Mms19	MMS19 nucleotide excision repair protein homolog OS=Mus musculus GN=Mms19 PE=2 SV=1	6	357400	478786	0.0358686	0.0350135	0.421842	1.33964	3.08537e-05	0.000329653
sp|Q99MK9-2|RASF1_MOUSE	Q99MK9-2	Rassf1	Isoform C of Ras association domain-containing protein 1 OS=Mus musculus GN=Rassf1	1	102347	137076	0.0436887	0.144822	0.421506	1.33932	0.000426732	0.00185663
sp|Q9QY66|ZNHI2_MOUSE	Q9QY66	Znhit2	Zinc finger HIT domain-containing protein 2 OS=Mus musculus GN=Znhit2 PE=2 SV=2	3	223112	298816	0.0567583	0.069196	0.421487	1.33931	0.000286945	0.00140441
sp|P03899|NU3M_MOUSE	P03899	Mtnd3	NADH-ubiquinone oxidoreductase chain 3 OS=Mus musculus GN=Mtnd3 PE=3 SV=3	1	131582	176229	0.0211626	0.145974	0.421482	1.3393	0.00991419	0.0211649
sp|Q8R1M0|HMCES_MOUSE	Q8R1M0	Hmces	Embryonic stem cell-specific 5-hydroxymethylcytosine-binding protein OS=Mus musculus GN=Hmces PE=1 SV=1	1	104466	139875	0.174936	0.0377815	0.421112	1.33896	0.0193862	0.0367612
sp|Q9D6H2|IFT25_MOUSE	Q9D6H2	Hspb11	Intraflagellar transport protein 25 homolog OS=Mus musculus GN=Hspb11 PE=1 SV=2	1	132341	177089	0.0786694	0.108721	0.420214	1.33813	0.00366659	0.00935326
sp|P39429|TRAF2_MOUSE,sp|P39429-2|TRAF2_MOUSE	P39429	Traf2	Isoform 2 of TNF receptor-associated factor 2 OS=Mus musculus GN=Traf2	1	295433	395296	0.0937138	0.21309	0.420101	1.33802	0.00179113	0.00534119
sp|Q91WI7-2|ITFG2_MOUSE,sp|Q91WI7|ITFG2_MOUSE	Q91WI7-2	Itfg2	Isoform 2 of Integrin-alpha FG-GAP repeat-containing protein 2 OS=Mus musculus GN=Itfg2	1	15525.2	20772.1	0.088635	0.0683231	0.420032	1.33796	0.000267049	0.00132924
sp|Q9CYI0|NJMU_MOUSE	Q9CYI0	NA	Protein Njmu-R1 OS=Mus musculus PE=2 SV=2	1	16949.2	22677.2	0.122727	0.279639	0.420022	1.33795	0.00689278	0.0155928
sp|Q62188|DPYL3_MOUSE	Q62188	Dpysl3	Dihydropyrimidinase-related protein 3 OS=Mus musculus GN=Dpysl3 PE=1 SV=1	11	1.55334e+06	2.07822e+06	0.0470576	0.0216682	0.419973	1.3379	1.82817e-05	0.000240673
sp|P35123|UBP4_MOUSE	P35123	Usp4	Ubiquitin carboxyl-terminal hydrolase 4 OS=Mus musculus GN=Usp4 PE=1 SV=3	9	887659	1.18728e+06	0.0243946	0.0226479	0.419582	1.33754	5.56953e-06	0.000124844
sp|Q6P1F6|2ABA_MOUSE	Q6P1F6	Ppp2r2a	Serine/threonine-protein phosphatase 2A 55 kDa regulatory subunit B alpha isoform OS=Mus musculus GN=Ppp2r2a PE=1 SV=1	4	595059	795696	0.0875962	0.0900999	0.419184	1.33717	0.00262124	0.00716305
sp|O35682|MYADM_MOUSE	O35682	Myadm	Myeloid-associated differentiation marker OS=Mus musculus GN=Myadm PE=2 SV=2	3	360054	481400	0.0334673	0.0443385	0.419021	1.33702	2.47794e-05	0.000290994
sp|Q7TT37|ELP1_MOUSE	Q7TT37	Ikbkap	Elongator complex protein 1 OS=Mus musculus GN=Ikbkap PE=2 SV=2	17	2.35453e+06	3.14696e+06	0.0162245	0.0419447	0.418522	1.33656	2.67728e-05	0.000299558
sp|Q6PGG2|GMIP_MOUSE	Q6PGG2	Gmip	GEM-interacting protein OS=Mus musculus GN=Gmip PE=1 SV=1	1	95161.4	127180	0.039797	0.0602402	0.418419	1.33646	7.22267e-05	0.000551466
sp|Q80V94|AP4E1_MOUSE	Q80V94	Ap4e1	AP-4 complex subunit epsilon-1 OS=Mus musculus GN=Ap4e1 PE=2 SV=3	3	96345	128750	0.0517777	0.0711836	0.418288	1.33634	0.000824104	0.00300027
sp|Q5SUR0|PUR4_MOUSE	Q5SUR0	Pfas	Phosphoribosylformylglycinamidine synthase OS=Mus musculus GN=Pfas PE=2 SV=1	13	1.0177e+06	1.35926e+06	0.0613846	0.0613349	0.417515	1.33563	0.000155475	0.000912093
sp|P46664|PURA2_MOUSE	P46664	Adss	Adenylosuccinate synthetase isozyme 2 OS=Mus musculus GN=Adss PE=1 SV=2	11	1.72461e+06	2.30181e+06	0.0692897	0.0121061	0.416497	1.33468	6.35658e-05	0.000513089
sp|P80313|TCPH_MOUSE	P80313	Cct7	T-complex protein 1 subunit eta OS=Mus musculus GN=Cct7 PE=1 SV=1	20	1.15377e+07	1.53969e+07	0.0700296	0.0453482	0.416287	1.33449	0.000139764	0.000846878
sp|Q8BHW2|OSCP1_MOUSE	Q8BHW2	Oscp1	Protein OSCP1 OS=Mus musculus GN=Oscp1 PE=2 SV=1	1	33666.5	44924.4	0.101524	0.0335012	0.416183	1.33439	0.00184654	0.00547934
sp|Q9R0D8|WDR54_MOUSE	Q9R0D8	Wdr54	WD repeat-containing protein 54 OS=Mus musculus GN=Wdr54 PE=2 SV=1	1	54123.5	72193.5	0.0532596	0.0583893	0.415614	1.33387	0.000103666	0.000697396
sp|Q9QZN4|FBX6_MOUSE	Q9QZN4	Fbxo6	F-box only protein 6 OS=Mus musculus GN=Fbxo6 PE=1 SV=1	2	106057	141439	0.0652515	0.0238379	0.415342	1.33361	5.70755e-05	0.000476947
sp|Q91VH6|MEMO1_MOUSE	Q91VH6	Memo1	Protein MEMO1 OS=Mus musculus GN=Memo1 PE=1 SV=1	2	149608	199444	0.0343109	0.0578438	0.414796	1.33311	4.98797e-05	0.000433182
sp|O70479|BACD2_MOUSE	O70479	Tnfaip1	BTB/POZ domain-containing adapter for CUL3-mediated RhoA degradation protein 2 OS=Mus musculus GN=Tnfaip1 PE=1 SV=1	2	43608.8	58124.3	0.0739774	0.0471053	0.414521	1.33286	0.000129831	0.000806578
sp|Q8R4X3|RBM12_MOUSE	Q8R4X3	Rbm12	RNA-binding protein 12 OS=Mus musculus GN=Rbm12 PE=1 SV=3	10	1.50219e+06	2.00197e+06	0.0364927	0.0257837	0.414351	1.3327	2.50907e-05	0.000293443
sp|Q8CI94|PYGB_MOUSE	Q8CI94	Pygb	Glycogen phosphorylase, brain form OS=Mus musculus GN=Pygb PE=1 SV=3	16	2.00921e+06	2.67742e+06	0.0224454	0.0594886	0.414215	1.33257	7.21755e-05	0.000551466
sp|Q03958|PFD6_MOUSE	Q03958	Pfdn6	Prefoldin subunit 6 OS=Mus musculus GN=Pfdn6 PE=2 SV=1	5	2.15319e+06	2.86868e+06	0.104446	0.0830438	0.413911	1.33229	0.00138121	0.00439324
sp|Q8CIG8|ANM5_MOUSE	Q8CIG8	Prmt5	Protein arginine N-methyltransferase 5 OS=Mus musculus GN=Prmt5 PE=1 SV=3	14	3.4185e+06	4.54935e+06	0.0792201	0.0463251	0.412295	1.3308	0.000243206	0.0012432
sp|P53657|KPYR_MOUSE	P53657	Pklr	Pyruvate kinase PKLR OS=Mus musculus GN=Pklr PE=2 SV=1	8	584426	777277	0.0215786	0.0548579	0.411408	1.32998	5.7876e-05	0.00048218
sp|A2AWP8-2|ARGAL_MOUSE,sp|A2AWP8|ARGAL_MOUSE,sp|A2AWP8-3|ARGAL_MOUSE,sp|A2AWP8-4|ARGAL_MOUSE	A2AWP8-2	Arhgef10l	Isoform 2 of Rho guanine nucleotide exchange factor 10-like protein OS=Mus musculus GN=Arhgef10l	4	205343	273020	0.0308798	0.0199938	0.410969	1.32958	1.77417e-05	0.000237811
sp|Q9QYJ0|DNJA2_MOUSE	Q9QYJ0	Dnaja2	DnaJ homolog subfamily A member 2 OS=Mus musculus GN=Dnaja2 PE=1 SV=1	8	3.03325e+06	4.0305e+06	0.0177532	0.0510571	0.410093	1.32877	4.57973e-05	0.000411823
sp|P61025|CKS1_MOUSE	P61025	Cks1b	Cyclin-dependent kinases regulatory subunit 1 OS=Mus musculus GN=Cks1b PE=2 SV=1	1	39667.8	52683.3	0.0103109	0.09998	0.409379	1.32811	0.000824638	0.00300027
sp|Q8VHP7|ILEUB_MOUSE	Q8VHP7	Serpinb1b	Leukocyte elastase inhibitor B OS=Mus musculus GN=Serpinb1b PE=1 SV=1	1	60746.2	80653.4	0.0978337	0.110226	0.408942	1.32771	0.00663647	0.0151212
sp|Q8CGA0|PPM1F_MOUSE	Q8CGA0	Ppm1f	Protein phosphatase 1F OS=Mus musculus GN=Ppm1f PE=2 SV=1	4	373280	495540	0.0361474	0.0534996	0.408741	1.32753	0.000110453	0.000726456
sp|Q4U4S6|XIRP2_MOUSE	Q4U4S6	Xirp2	Xin actin-binding repeat-containing protein 2 OS=Mus musculus GN=Xirp2 PE=1 SV=1	1	38908.1	51636.7	0.0166427	0.108836	0.408327	1.32715	0.00073824	0.00277992
sp|Q80VP0|TCPR1_MOUSE	Q80VP0	Tecpr1	Tectonin beta-propeller repeat-containing protein 1 OS=Mus musculus GN=Tecpr1 PE=2 SV=1	1	92021.8	122102	0.0188237	0.0693944	0.408034	1.32688	5.99284e-05	0.000494562
sp|G3X9K3|BIG1_MOUSE	G3X9K3	Arfgef1	Brefeldin A-inhibited guanine nucleotide-exchange protein 1 OS=Mus musculus GN=Arfgef1 PE=2 SV=1	11	683640	906829	0.017601	0.0190911	0.407594	1.32647	3.81704e-06	0.000100103
sp|Q3U308|CTU2_MOUSE	Q3U308	Ctu2	Cytoplasmic tRNA 2-thiolation protein 2 OS=Mus musculus GN=Ctu2 PE=2 SV=1	2	40401.6	53583	0.063294	0.00623978	0.407361	1.32626	0.000142026	0.000856676
sp|P13707|GPDA_MOUSE	P13707	Gpd1	Glycerol-3-phosphate dehydrogenase [NAD(+)], cytoplasmic OS=Mus musculus GN=Gpd1 PE=1 SV=3	4	350767	465036	0.0309911	0.0558755	0.40683	1.32577	0.000105069	0.000701407
sp|P80314|TCPB_MOUSE	P80314	Cct2	T-complex protein 1 subunit beta OS=Mus musculus GN=Cct2 PE=1 SV=4	26	1.71468e+07	2.27222e+07	0.0622438	0.0757347	0.406164	1.32516	0.000381968	0.00172806
sp|P20352|TF_MOUSE	P20352	F3	Tissue factor OS=Mus musculus GN=F3 PE=1 SV=2	6	1.40402e+06	1.86031e+06	0.0195289	0.0338418	0.405979	1.32499	8.8141e-06	0.000162613
sp|Q08619|IFI5B_MOUSE	Q08619	Ifi205b	Interferon-activable protein 205-B OS=Mus musculus GN=Ifi205b PE=1 SV=2	2	208046	275600	0.00712763	0.0738467	0.405675	1.32471	0.000252317	0.00127694
sp|P02772|FETA_MOUSE	P02772	Afp	Alpha-fetoprotein OS=Mus musculus GN=Afp PE=2 SV=1	28	1.46332e+07	1.93772e+07	0.0214384	0.0464983	0.405112	1.32419	5.67914e-05	0.000475172
sp|Q9R0P6|SC11A_MOUSE	Q9R0P6	Sec11a	Signal peptidase complex catalytic subunit SEC11A OS=Mus musculus GN=Sec11a PE=2 SV=1	2	1.22912e+06	1.62739e+06	0.0179852	0.0779317	0.404933	1.32403	0.000151832	0.000895469
sp|Q9Z1K6|ARI2_MOUSE	Q9Z1K6	Arih2	E3 ubiquitin-protein ligase ARIH2 OS=Mus musculus GN=Arih2 PE=1 SV=1	1	33575	44447.2	0.103743	0.073442	0.404704	1.32382	0.00237	0.00664061
sp|P08228|SODC_MOUSE	P08228	Sod1	Superoxide dismutase [Cu-Zn] OS=Mus musculus GN=Sod1 PE=1 SV=2	6	2.27354e+06	3.00946e+06	0.0683248	0.0931914	0.404569	1.32369	0.00138608	0.00440451
sp|Q9CQX2|CYB5B_MOUSE	Q9CQX2	Cyb5b	Cytochrome b5 type B OS=Mus musculus GN=Cyb5b PE=1 SV=1	4	3.63721e+06	4.81311e+06	0.0977288	0.0289146	0.404136	1.3233	0.000654611	0.00253256
sp|Q9CQS9-2|HAUS2_MOUSE	Q9CQS9-2	Haus2	Isoform 2 of HAUS augmin-like complex subunit 2 OS=Mus musculus GN=Haus2	1	54582	72209.1	0.0538057	0.0571428	0.403755	1.32295	0.000665968	0.00256454
sp|P97411|ICA69_MOUSE,sp|P97411-2|ICA69_MOUSE	P97411	Ica1	Isoform 2 of Islet cell autoantigen 1 OS=Mus musculus GN=Ica1	1	40075.2	53016.1	0.0992919	0.0883343	0.403722	1.32292	0.00323101	0.00844339
sp|P52927|HMGA2_MOUSE	P52927	Hmga2	High mobility group protein HMGI-C OS=Mus musculus GN=Hmga2 PE=1 SV=1	2	88161.2	116576	0.0441362	0.0748917	0.403052	1.3223	0.000116661	0.000754929
sp|P24527|LKHA4_MOUSE	P24527	Lta4h	Leukotriene A-4 hydrolase OS=Mus musculus GN=Lta4h PE=1 SV=4	9	678203	896733	0.0311968	0.0449224	0.402962	1.32222	4.67923e-05	0.000415063
sp|P31750|AKT1_MOUSE	P31750	Akt1	RAC-alpha serine/threonine-protein kinase OS=Mus musculus GN=Akt1 PE=1 SV=2	2	179301	237018	0.0444618	0.0493122	0.402614	1.3219	3.42156e-05	0.000348725
sp|Q920R0|ALS2_MOUSE	Q920R0	Als2	Alsin OS=Mus musculus GN=Als2 PE=1 SV=3	3	82192.7	108631	0.0459773	0.08004	0.402359	1.32167	0.000232591	0.0012066
sp|P97822-2|AN32E_MOUSE,sp|P97822|AN32E_MOUSE	P97822-2	Anp32e	Isoform 2 of Acidic leucine-rich nuclear phosphoprotein 32 family member E OS=Mus musculus GN=Anp32e	5	2.57106e+06	3.39508e+06	0.0987701	0.058377	0.401079	1.3205	0.00045194	0.0019346
sp|O08529|CAN2_MOUSE	O08529	Capn2	Calpain-2 catalytic subunit OS=Mus musculus GN=Capn2 PE=2 SV=4	17	5.16197e+06	6.81212e+06	0.0312384	0.0312115	0.400183	1.31968	2.02051e-05	0.000255354
sp|Q9D8L5|CCD91_MOUSE	Q9D8L5	Ccdc91	Coiled-coil domain-containing protein 91 OS=Mus musculus GN=Ccdc91 PE=2 SV=2	5	586963	774543	0.0368728	0.0607568	0.400075	1.31958	0.000194517	0.00107106
sp|Q9CQV8|1433B_MOUSE,sp|Q9CQV8-2|1433B_MOUSE	Q9CQV8	Ywhab	Isoform Short of 14-3-3 protein beta/alpha OS=Mus musculus GN=Ywhab	5	2.00131e+06	2.63947e+06	0.0343158	0.0393021	0.399299	1.31887	3.03922e-05	0.000326298
sp|O55222|ILK_MOUSE	O55222	Ilk	Integrin-linked protein kinase OS=Mus musculus GN=Ilk PE=1 SV=2	7	2.4505e+06	3.23095e+06	0.0267573	0.0439112	0.398879	1.31848	2.01898e-05	0.000255354
sp|P56380|AP4A_MOUSE	P56380	Nudt2	Bis(5'-nucleosyl)-tetraphosphatase [asymmetrical] OS=Mus musculus GN=Nudt2 PE=1 SV=3	2	118062	155610	0.0832058	0.0231873	0.398391	1.31804	0.000756393	0.00282757
sp|P53351|PLK2_MOUSE	P53351	Plk2	Serine/threonine-protein kinase PLK2 OS=Mus musculus GN=Plk2 PE=1 SV=1	2	227558	299929	0.0241868	0.0446156	0.398388	1.31803	1.29315e-05	0.000203319
sp|P60904|DNJC5_MOUSE	P60904	Dnajc5	DnaJ homolog subfamily C member 5 OS=Mus musculus GN=Dnajc5 PE=1 SV=1	5	1.00104e+06	1.31928e+06	0.0522602	0.119439	0.398254	1.31791	0.00178122	0.00531882
sp|P07607|TYSY_MOUSE	P07607	Tyms	Thymidylate synthase OS=Mus musculus GN=Tyms PE=1 SV=1	1	341125	449461	0.0914963	0.0477458	0.397894	1.31758	0.00110143	0.00371154
sp|Q9D0I9|SYRC_MOUSE	Q9D0I9	Rars	Arginine--tRNA ligase, cytoplasmic OS=Mus musculus GN=Rars PE=2 SV=2	23	5.29669e+06	6.97838e+06	0.051916	0.0109997	0.397803	1.3175	2.32653e-05	0.000280155
sp|P00416|COX3_MOUSE	P00416	mt-Co3	Cytochrome c oxidase subunit 3 OS=Mus musculus GN=mt-Co3 PE=3 SV=2	1	354476	466996	0.0389883	0.0721971	0.397721	1.31742	0.000577888	0.002314
sp|Q9EQH4-3|TAF8_MOUSE,sp|Q9EQH4|TAF8_MOUSE,sp|Q9EQH4-2|TAF8_MOUSE,sp|Q9EQH4-4|TAF8_MOUSE	Q9EQH4-3	Taf8	Isoform 2 of Transcription initiation factor TFIID subunit 8 OS=Mus musculus GN=Taf8	2	140515	185109	0.0833556	0.0897435	0.397655	1.31737	0.00372753	0.00946868
sp|Q3V1L4|5NTC_MOUSE	Q3V1L4	Nt5c2	Cytosolic purine 5'-nucleotidase OS=Mus musculus GN=Nt5c2 PE=1 SV=2	5	521602	686571	0.0177857	0.0620284	0.396459	1.31627	0.000118369	0.000761105
sp|Q8K2V1|PP4R1_MOUSE	Q8K2V1	Ppp4r1	Serine/threonine-protein phosphatase 4 regulatory subunit 1 OS=Mus musculus GN=Ppp4r1 PE=2 SV=2	5	367232	483149	0.0202861	0.034276	0.395774	1.31565	2.00035e-05	0.000254794
sp|P47809|MP2K4_MOUSE	P47809	Map2k4	Dual specificity mitogen-activated protein kinase kinase 4 OS=Mus musculus GN=Map2k4 PE=1 SV=2	5	449405	590877	0.0251715	0.0200511	0.394843	1.3148	1.05887e-05	0.000178768
sp|Q61179|IRF9_MOUSE	Q61179	Irf9	Interferon regulatory factor 9 OS=Mus musculus GN=Irf9 PE=1 SV=1	2	74872.6	98439.8	0.0419481	0.101591	0.394803	1.31476	0.00089196	0.00316648
sp|Q6TYB5|FEZ2_MOUSE	Q6TYB5	Fez2	Fasciculation and elongation protein zeta-2 OS=Mus musculus GN=Fez2 PE=2 SV=1	2	333231	437930	0.0440621	0.026536	0.394177	1.31419	3.57704e-05	0.000358515
sp|Q6P1B1|XPP1_MOUSE	Q6P1B1	Xpnpep1	Xaa-Pro aminopeptidase 1 OS=Mus musculus GN=Xpnpep1 PE=2 SV=1	6	516892	679232	0.0342675	0.0335013	0.394042	1.31407	1.51048e-05	0.000220193
sp|Q9JKC7|AP4M1_MOUSE	Q9JKC7	Ap4m1	AP-4 complex subunit mu-1 OS=Mus musculus GN=Ap4m1 PE=2 SV=1	1	56252.6	73901.2	0.0817998	0.0269841	0.393679	1.31374	0.000742275	0.00279353
sp|Q9EP82|WDR4_MOUSE	Q9EP82	Wdr4	tRNA (guanine-N(7)-)-methyltransferase non-catalytic subunit WDR4 OS=Mus musculus GN=Wdr4 PE=2 SV=2	4	206667	271443	0.0403556	0.0211909	0.393344	1.31343	4.66714e-05	0.000414545
sp|P29268|CTGF_MOUSE	P29268	Ctgf	Connective tissue growth factor OS=Mus musculus GN=Ctgf PE=2 SV=3	12	5.66817e+06	7.44128e+06	0.115516	0.0231845	0.392667	1.31282	0.00156369	0.00482113
sp|Q61161|M4K2_MOUSE	Q61161	Map4k2	Mitogen-activated protein kinase kinase kinase kinase 2 OS=Mus musculus GN=Map4k2 PE=1 SV=1	2	66035.5	86691.5	0.00224695	0.0495221	0.392649	1.3128	4.70325e-05	0.000416636
sp|Q9JJ00|PLS1_MOUSE	Q9JJ00	Plscr1	Phospholipid scramblase 1 OS=Mus musculus GN=Plscr1 PE=2 SV=1	3	851706	1.11791e+06	0.0148471	0.020025	0.392379	1.31256	1.15785e-05	0.000190156
sp|Q00724|RET4_MOUSE	Q00724	Rbp4	Retinol-binding protein 4 OS=Mus musculus GN=Rbp4 PE=2 SV=2	4	655115	859859	0.0217052	0.0788754	0.392351	1.31253	0.000224129	0.00117279
sp|P40142|TKT_MOUSE	P40142	Tkt	Transketolase OS=Mus musculus GN=Tkt PE=1 SV=1	20	1.56289e+07	2.04971e+07	0.115855	0.0753205	0.391202	1.31149	0.00134458	0.00431605
sp|O35551|RABE1_MOUSE,sp|O35551-6|RABE1_MOUSE,sp|O35551-3|RABE1_MOUSE	O35551	Rabep1	Isoform 3 of Rab GTPase-binding effector protein 1 OS=Mus musculus GN=Rabep1	6	565699	741523	0.0351788	0.0397347	0.390456	1.31081	3.39125e-05	0.000347774
sp|P99026|PSB4_MOUSE	P99026	Psmb4	Proteasome subunit beta type-4 OS=Mus musculus GN=Psmb4 PE=1 SV=1	8	2.48719e+06	3.25839e+06	0.0606532	0.061884	0.389641	1.31007	0.000566375	0.00228166
sp|Q64339|ISG15_MOUSE	Q64339	Isg15	Ubiquitin-like protein ISG15 OS=Mus musculus GN=Isg15 PE=1 SV=4	1	151015	197837	0.0925248	0.0695616	0.389614	1.31004	0.000461136	0.00196635
sp|Q9WVL0|MAAI_MOUSE	Q9WVL0	Gstz1	Maleylacetoacetate isomerase OS=Mus musculus GN=Gstz1 PE=1 SV=1	4	593282	777082	0.0273715	0.0096851	0.389349	1.3098	1.22614e-05	0.000198425
sp|P56873|SSA27_MOUSE	P56873	Sssca1	Sjoegren syndrome/scleroderma autoantigen 1 homolog OS=Mus musculus GN=Sssca1 PE=2 SV=1	3	834857	1.09324e+06	0.101958	0.0216709	0.389009	1.30949	0.000794267	0.00292126
sp|P70188|KIFA3_MOUSE,sp|P70188-2|KIFA3_MOUSE	P70188	Kifap3	Isoform KAP3B of Kinesin-associated protein 3 OS=Mus musculus GN=Kifap3	3	288273	377258	0.0234874	0.0556391	0.388112	1.30868	0.000136107	0.00083232
sp|Q91V04|TRAM1_MOUSE	Q91V04	Tram1	Translocating chain-associated membrane protein 1 OS=Mus musculus GN=Tram1 PE=1 SV=3	1	183132	239545	0.0336329	0.0677829	0.38741	1.30804	0.000215907	0.00114695
sp|P56399|UBP5_MOUSE	P56399	Usp5	Ubiquitin carboxyl-terminal hydrolase 5 OS=Mus musculus GN=Usp5 PE=1 SV=1	15	3.38379e+06	4.42439e+06	0.0428497	0.0414577	0.386836	1.30752	9.81994e-05	0.000670957
sp|Q9DBT5|AMPD2_MOUSE	Q9DBT5	Ampd2	AMP deaminase 2 OS=Mus musculus GN=Ampd2 PE=1 SV=1	7	610515	798143	0.0249355	0.0375003	0.38662	1.30733	5.34496e-05	0.000452659
sp|P46935|NEDD4_MOUSE	P46935	Nedd4	E3 ubiquitin-protein ligase NEDD4 OS=Mus musculus GN=Nedd4 PE=1 SV=3	18	2.02328e+06	2.64368e+06	0.00654689	0.014531	0.385852	1.30663	5.38626e-06	0.000121664
sp|P41731|CD63_MOUSE	P41731	Cd63	CD63 antigen OS=Mus musculus GN=Cd63 PE=1 SV=2	1	885096	1.15637e+06	0.0328223	0.0523596	0.385701	1.30649	6.30688e-05	0.000510942
sp|Q6PIP5|NUDC1_MOUSE	Q6PIP5	Nudcd1	NudC domain-containing protein 1 OS=Mus musculus GN=Nudcd1 PE=2 SV=2	8	963192	1.25818e+06	0.0417122	0.0392052	0.385446	1.30626	0.000115012	0.000748362
sp|P21300|ALD1_MOUSE	P21300	Akr1b7	Aldose reductase-related protein 1 OS=Mus musculus GN=Akr1b7 PE=2 SV=4	2	389609	508904	0.0544895	0.0509966	0.385368	1.30619	9.09759e-05	0.000640791
sp|Q9D711|PIR_MOUSE	Q9D711	Pir	Pirin OS=Mus musculus GN=Pir PE=2 SV=1	1	235616	307754	0.100487	0.0597268	0.385338	1.30617	0.000964797	0.00336209
sp|Q8N9S3|AHSA2_MOUSE	Q8N9S3	Ahsa2	Activator of 90 kDa heat shock protein ATPase homolog 2 OS=Mus musculus GN=Ahsa2 PE=2 SV=2	1	24066.4	31425.8	0.0352106	0.152265	0.384928	1.30579	0.00114525	0.00381464
sp|Q9DAI2|IFT22_MOUSE	Q9DAI2	Ift22	Intraflagellar transport protein 22 homolog OS=Mus musculus GN=Ift22 PE=1 SV=1	2	190118	248027	0.0290239	0.0364775	0.383602	1.30459	5.13146e-05	0.000439483
sp|Q9D4V4|TAF1D_MOUSE,sp|Q9D4V4-3|TAF1D_MOUSE,sp|Q9D4V4-2|TAF1D_MOUSE	Q9D4V4	Taf1d	Isoform 2 of TATA box-binding protein-associated factor RNA polymerase I subunit D OS=Mus musculus GN=Taf1d	1	51729.2	67483.9	0.020721	0.0822162	0.383563	1.30456	0.000837574	0.00303066
sp|Q3UA06|PCH2_MOUSE	Q3UA06	Trip13	Pachytene checkpoint protein 2 homolog OS=Mus musculus GN=Trip13 PE=2 SV=1	5	686903	895706	0.00787476	0.0504796	0.382919	1.30398	3.81855e-05	0.000372042
sp|P14152|MDHC_MOUSE	P14152	Mdh1	Malate dehydrogenase, cytoplasmic OS=Mus musculus GN=Mdh1 PE=1 SV=3	9	2.19959e+06	2.86671e+06	0.049437	0.0363661	0.382164	1.3033	6.2232e-05	0.000505216
sp|Q8BR70|YIPF6_MOUSE	Q8BR70	Yipf6	Protein YIPF6 OS=Mus musculus GN=Yipf6 PE=2 SV=1	1	74627.8	97256.2	0.118696	0.145629	0.382077	1.30322	0.0160895	0.0315053
sp|Q8BY71|HAT1_MOUSE	Q8BY71	Hat1	Histone acetyltransferase type B catalytic subunit OS=Mus musculus GN=Hat1 PE=1 SV=1	3	1.04869e+06	1.36561e+06	0.0913132	0.0612622	0.380953	1.3022	0.000720533	0.00272909
sp|Q9JJK5|HERP1_MOUSE	Q9JJK5	Herpud1	Homocysteine-responsive endoplasmic reticulum-resident ubiquitin-like domain member 1 protein OS=Mus musculus GN=Herpud1 PE=2 SV=1	2	405923	528524	0.103934	0.072693	0.380763	1.30203	0.00101073	0.00346931
sp|Q9D8Z6|ATGA1_MOUSE	Q9D8Z6	Atg101	Autophagy-related protein 101 OS=Mus musculus GN=Atg101 PE=2 SV=1	1	83618.7	108869	0.061675	0.0605175	0.380689	1.30196	0.000440593	0.00190074
sp|Q9D1C8|VPS28_MOUSE	Q9D1C8	Vps28	Vacuolar protein sorting-associated protein 28 homolog OS=Mus musculus GN=Vps28 PE=2 SV=1	6	756055	984058	0.0446957	0.0179258	0.380252	1.30157	4.2481e-05	0.000396429
sp|A2AWA9|RBGP1_MOUSE	A2AWA9	Rabgap1	Rab GTPase-activating protein 1 OS=Mus musculus GN=Rabgap1 PE=1 SV=1	13	1.69876e+06	2.2105e+06	0.00422885	0.0362992	0.379894	1.30125	2.7302e-05	0.00030345
sp|Q5SNZ0|GRDN_MOUSE	Q5SNZ0	Ccdc88a	Girdin OS=Mus musculus GN=Ccdc88a PE=1 SV=2	1	52232.9	67924.8	0.0324293	0.0783477	0.37898	1.30042	0.00123699	0.00404306
sp|Q9D3B1|HACD2_MOUSE	Q9D3B1	Ptplb	Very-long-chain (3R)-3-hydroxyacyl-CoA dehydratase 2 OS=Mus musculus GN=Ptplb PE=2 SV=1	1	169845	220827	0.06008	0.0180515	0.378699	1.30017	6.09288e-05	0.00049909
sp|O09114|PTGDS_MOUSE	O09114	Ptgds	Prostaglandin-H2 D-isomerase OS=Mus musculus GN=Ptgds PE=1 SV=1	1	78517.4	101912	0.0526322	0.0936259	0.376245	1.29796	0.000390047	0.00174862
sp|Q8VDG5|PPCS_MOUSE	Q8VDG5	Ppcs	Phosphopantothenate--cysteine ligase OS=Mus musculus GN=Ppcs PE=2 SV=1	1	64931.3	84271.3	0.0287929	0.104871	0.376126	1.29785	0.00154759	0.00478259
sp|O35685|NUDC_MOUSE	O35685	Nudc	Nuclear migration protein nudC OS=Mus musculus GN=Nudc PE=1 SV=1	18	4.16874e+06	5.40635e+06	0.045889	0.085897	0.375042	1.29688	0.000927573	0.00326496
sp|P62196|PRS8_MOUSE	P62196	Psmc5	26S protease regulatory subunit 8 OS=Mus musculus GN=Psmc5 PE=1 SV=1	17	7.29153e+06	9.45419e+06	0.088767	0.0493881	0.374731	1.2966	0.00121635	0.00399925
sp|B2RUP2-2|UN13D_MOUSE,sp|B2RUP2|UN13D_MOUSE	B2RUP2-2	Unc13d	Isoform 2 of Protein unc-13 homolog D OS=Mus musculus GN=Unc13d	7	428343	555238	0.0156059	0.0530329	0.374338	1.29624	0.000105629	0.000703661
sp|Q91YE6|IPO9_MOUSE	Q91YE6	Ipo9	Importin-9 OS=Mus musculus GN=Ipo9 PE=1 SV=3	10	1.56099e+06	2.02232e+06	0.0524376	0.0324415	0.373552	1.29554	8.33401e-05	0.000602354
sp|Q8CI43|MYL6B_MOUSE	Q8CI43	Myl6b	Myosin light chain 6B OS=Mus musculus GN=Myl6b PE=2 SV=1	3	208123	269597	0.0231935	0.0259681	0.373371	1.29538	2.5533e-05	0.000294668
sp|Q922H1|ANM3_MOUSE,sp|Q922H1-2|ANM3_MOUSE	Q922H1	Prmt3	Isoform 2 of Protein arginine N-methyltransferase 3 OS=Mus musculus GN=Prmt3	4	604313	782612	0.0494842	0.0527475	0.373002	1.29504	0.000340892	0.00158947
sp|Q60765|ATF3_MOUSE	Q60765	Atf3	Cyclic AMP-dependent transcription factor ATF-3 OS=Mus musculus GN=Atf3 PE=2 SV=1	3	306952	397493	0.0234716	0.0430711	0.372919	1.29497	7.03925e-05	0.000543087
sp|Q8BVF2|PDCL3_MOUSE	Q8BVF2	Pdcl3	Phosducin-like protein 3 OS=Mus musculus GN=Pdcl3 PE=2 SV=1	2	669131	866457	0.0772137	0.0880458	0.372838	1.2949	0.0048356	0.011667
sp|Q9DC40|TELO2_MOUSE	Q9DC40	Telo2	Telomere length regulation protein TEL2 homolog OS=Mus musculus GN=Telo2 PE=1 SV=2	5	416177	538727	0.0209249	0.02592	0.372356	1.29447	1.4707e-05	0.00021733
sp|O70405|ULK1_MOUSE	O70405	Ulk1	Serine/threonine-protein kinase ULK1 OS=Mus musculus GN=Ulk1 PE=1 SV=1	1	108784	140799	0.0969462	0.123443	0.372172	1.2943	0.00907366	0.019668
sp|O88487|DC1I2_MOUSE	O88487	Dync1i2	Cytoplasmic dynein 1 intermediate chain 2 OS=Mus musculus GN=Dync1i2 PE=1 SV=1	10	2.31197e+06	2.99214e+06	0.0252031	0.0420336	0.372057	1.2942	2.95739e-05	0.000320194
sp|Q3UM45|PP1R7_MOUSE	Q3UM45	Ppp1r7	Protein phosphatase 1 regulatory subunit 7 OS=Mus musculus GN=Ppp1r7 PE=1 SV=2	8	864121	1.11791e+06	0.0894885	0.0747224	0.371495	1.29369	0.00139059	0.00441655
sp|P49586|PCY1A_MOUSE	P49586	Pcyt1a	Choline-phosphate cytidylyltransferase A OS=Mus musculus GN=Pcyt1a PE=1 SV=1	5	177466	229572	0.0159294	0.0241415	0.371399	1.29361	1.65887e-05	0.000230264
sp|Q9QXY9|PEX3_MOUSE	Q9QXY9	Pex3	Peroxisomal biogenesis factor 3 OS=Mus musculus GN=Pex3 PE=2 SV=1	1	221108	286000	0.0180033	0.0323813	0.371262	1.29348	2.7874e-05	0.000307727
sp|Q7TMY7|IPO8_MOUSE,sp|Q7TMY7-2|IPO8_MOUSE	Q7TMY7	Ipo8	Isoform 2 of Importin-8 OS=Mus musculus GN=Ipo8	6	351961	455230	0.00502483	0.00710298	0.371181	1.29341	6.05214e-06	0.000130105
sp|Q9CZX0|ELP3_MOUSE,sp|Q9CZX0-2|ELP3_MOUSE	Q9CZX0	Elp3	Isoform 2 of Elongator complex protein 3 OS=Mus musculus GN=Elp3	4	813277	1.05182e+06	0.0479847	0.00854023	0.371074	1.29331	4.0364e-05	0.000386329
sp|P50247|SAHH_MOUSE	P50247	Ahcy	Adenosylhomocysteinase OS=Mus musculus GN=Ahcy PE=1 SV=3	11	3.21881e+06	4.15826e+06	0.0850651	0.0230316	0.369455	1.29186	0.000291198	0.00142066
sp|Q80W47|WIPI2_MOUSE	Q80W47	Wipi2	WD repeat domain phosphoinositide-interacting protein 2 OS=Mus musculus GN=Wipi2 PE=1 SV=1	5	715746	924601	0.0257223	0.012699	0.369384	1.2918	1.95027e-05	0.000251249
sp|Q6PHZ2-5|KCC2D_MOUSE,sp|Q6PHZ2-2|KCC2D_MOUSE,sp|Q6PHZ2-4|KCC2D_MOUSE,sp|Q6PHZ2|KCC2D_MOUSE	Q6PHZ2-5	Camk2d	Isoform 2 of Calcium/calmodulin-dependent protein kinase type II subunit delta OS=Mus musculus GN=Camk2d	5	1.98772e+06	2.56643e+06	0.0866529	0.063164	0.368643	1.29114	0.00180977	0.00538466
sp|Q8BGB7|ENOPH_MOUSE,sp|Q8BGB7-2|ENOPH_MOUSE	Q8BGB7	Enoph1	Isoform 2 of Enolase-phosphatase E1 OS=Mus musculus GN=Enoph1	1	135597	175064	0.0989884	0.00771227	0.368559	1.29106	0.000723664	0.00273902
sp|O35955|PSB10_MOUSE	O35955	Psmb10	Proteasome subunit beta type-10 OS=Mus musculus GN=Psmb10 PE=1 SV=1	2	143043	184629	0.0231738	0.068856	0.368182	1.29073	0.000610107	0.00240527
sp|Q8C878|UBA3_MOUSE	Q8C878	Uba3	NEDD8-activating enzyme E1 catalytic subunit OS=Mus musculus GN=Uba3 PE=1 SV=2	8	845143	1.09082e+06	0.0185133	0.0459624	0.36814	1.29069	7.12025e-05	0.000546793
sp|Q9DBL7|COASY_MOUSE	Q9DBL7	Coasy	Bifunctional coenzyme A synthase OS=Mus musculus GN=Coasy PE=1 SV=2	2	314174	405499	0.0256749	0.0186125	0.368132	1.29068	1.90651e-05	0.000248645
sp|Q8BHE8|CB047_MOUSE	Q8BHE8	NA	Uncharacterized protein C2orf47 homolog, mitochondrial OS=Mus musculus PE=2 SV=1	5	9.02228e+06	1.16399e+07	0.00858902	0.0695439	0.367519	1.29013	0.000287021	0.00140441
sp|Q9D727|CF226_MOUSE	Q9D727	NA	Uncharacterized protein C6orf226 homolog OS=Mus musculus PE=4 SV=1	1	73504.5	94812.7	0.0362097	0.0859897	0.367248	1.28989	0.000297777	0.00144216
sp|Q9CWK8|SNX2_MOUSE	Q9CWK8	Snx2	Sorting nexin-2 OS=Mus musculus GN=Snx2 PE=1 SV=2	11	2.09813e+06	2.70542e+06	0.0325633	0.0705806	0.366751	1.28945	0.000536828	0.00219527
sp|Q8R2Y3|DOLK_MOUSE	Q8R2Y3	Dolk	Dolichol kinase OS=Mus musculus GN=Dolk PE=2 SV=1	1	29715.8	38313.9	0.137803	0.138105	0.366638	1.28934	0.0105198	0.0222061
sp|P80315|TCPD_MOUSE	P80315	Cct4	T-complex protein 1 subunit delta OS=Mus musculus GN=Cct4 PE=1 SV=3	23	1.21786e+07	1.57017e+07	0.0500266	0.0326161	0.366574	1.28929	4.04119e-05	0.000386329
sp|Q80U95|UBE3C_MOUSE	Q80U95	Ube3c	Ubiquitin-protein ligase E3C OS=Mus musculus GN=Ube3c PE=2 SV=2	11	863618	1.11329e+06	0.00917786	0.0306282	0.366363	1.2891	1.11362e-05	0.000185057
sp|P61971|NTF2_MOUSE	P61971	Nutf2	Nuclear transport factor 2 OS=Mus musculus GN=Nutf2 PE=2 SV=1	4	1.01731e+06	1.31116e+06	0.0566507	0.0669971	0.366087	1.28885	0.000890713	0.0031648
sp|Q63932|MP2K2_MOUSE	Q63932	Map2k2	Dual specificity mitogen-activated protein kinase kinase 2 OS=Mus musculus GN=Map2k2 PE=1 SV=2	4	668510	861466	0.085061	0.112059	0.365844	1.28864	0.0192758	0.0366462
sp|P28741|KIF3A_MOUSE	P28741	Kif3a	Kinesin-like protein KIF3A OS=Mus musculus GN=Kif3a PE=1 SV=2	6	614319	791587	0.00367835	0.0413302	0.365761	1.28856	4.99449e-05	0.000433182
sp|Q8VED2|BL1S4_MOUSE	Q8VED2	Bloc1s4	Biogenesis of lysosome-related organelles complex 1 subunit 4 OS=Mus musculus GN=Bloc1s4 PE=1 SV=1	1	352091	453464	0.0387784	0.179862	0.365041	1.28792	0.0234114	0.0431591
sp|Q9JHR7|IDE_MOUSE	Q9JHR7	Ide	Insulin-degrading enzyme OS=Mus musculus GN=Ide PE=1 SV=1	11	2.65926e+06	3.4242e+06	0.0718028	0.0318884	0.364741	1.28765	0.000344954	0.0016039
sp|Q9QVP9|FAK2_MOUSE	Q9QVP9	Ptk2b	Protein-tyrosine kinase 2-beta OS=Mus musculus GN=Ptk2b PE=1 SV=2	5	347860	447834	0.0365495	0.0583737	0.364456	1.2874	0.000540017	0.00220629
sp|Q91WQ5|TAF5L_MOUSE	Q91WQ5	Taf5l	TAF5-like RNA polymerase II p300/CBP-associated factor-associated factor 65 kDa subunit 5L OS=Mus musculus GN=Taf5l PE=2 SV=1	1	169785	218539	0.0828191	0.0756087	0.364184	1.28715	0.00301044	0.0079982
sp|O35381|AN32A_MOUSE	O35381	Anp32a	Acidic leucine-rich nuclear phosphoprotein 32 family member A OS=Mus musculus GN=Anp32a PE=1 SV=1	4	1.17679e+06	1.51353e+06	0.0647864	0.0798972	0.363066	1.28616	0.00284829	0.00764808
sp|Q64105|SPRE_MOUSE	Q64105	Spr	Sepiapterin reductase OS=Mus musculus GN=Spr PE=1 SV=1	9	1.28919e+06	1.65803e+06	0.0190132	0.0327839	0.363001	1.2861	3.40974e-05	0.000348592
sp|P19182|IFRD1_MOUSE	P19182	Ifrd1	Interferon-related developmental regulator 1 OS=Mus musculus GN=Ifrd1 PE=2 SV=2	5	1.55191e+06	1.99574e+06	0.0441637	0.0589737	0.362884	1.28599	0.000618247	0.00243014
sp|Q9CYG7|TOM34_MOUSE	Q9CYG7	Tomm34	Mitochondrial import receptor subunit TOM34 OS=Mus musculus GN=Tomm34 PE=2 SV=1	12	1.84852e+06	2.37689e+06	0.0164107	0.0427113	0.362703	1.28583	4.62846e-05	0.000412766
sp|Q3UN04|UBP30_MOUSE	Q3UN04	Usp30	Ubiquitin carboxyl-terminal hydrolase 30 OS=Mus musculus GN=Usp30 PE=1 SV=1	2	78904.1	101451	0.0137344	0.0445263	0.362604	1.28574	3.25668e-05	0.000339749
sp|Q91YI0|ARLY_MOUSE	Q91YI0	Asl	Argininosuccinate lyase OS=Mus musculus GN=Asl PE=1 SV=1	6	902984	1.16084e+06	0.0251696	0.116046	0.362392	1.28556	0.00253541	0.00699187
sp|P68373|TBA1C_MOUSE	P68373	Tuba1c	Tubulin alpha-1C chain OS=Mus musculus GN=Tuba1c PE=1 SV=1	1	104837	134694	0.060131	0.0500719	0.361542	1.2848	0.000430525	0.00186946
sp|Q9JK38|GNA1_MOUSE	Q9JK38	Gnpnat1	Glucosamine 6-phosphate N-acetyltransferase OS=Mus musculus GN=Gnpnat1 PE=2 SV=1	1	53942.1	69286.1	0.0796867	0.0601159	0.361152	1.28445	0.00303002	0.00803553
sp|P49615|CDK5_MOUSE	P49615	Cdk5	Cyclin-dependent-like kinase 5 OS=Mus musculus GN=Cdk5 PE=1 SV=1	4	186965	240097	0.0216371	0.0218555	0.360849	1.28418	1.89945e-05	0.000248645
sp|Q9CVI2|F133B_MOUSE,sp|Q9CVI2-2|F133B_MOUSE	Q9CVI2	Fam133b	Isoform 2 of Protein FAM133B OS=Mus musculus GN=Fam133b	2	135383	173852	0.0650042	0.0104517	0.360817	1.28415	0.000254654	0.00128392
sp|P25799|NFKB1_MOUSE	P25799	Nfkb1	Nuclear factor NF-kappa-B p105 subunit OS=Mus musculus GN=Nfkb1 PE=1 SV=2	11	2.48188e+06	3.18701e+06	0.0164282	0.0352379	0.360769	1.28411	2.19882e-05	0.000272076
sp|Q3UTZ3|CG043_MOUSE	Q3UTZ3	NA	Uncharacterized protein C7orf43 homolog OS=Mus musculus PE=2 SV=1	1	214874	275898	0.0272373	0.107299	0.360642	1.284	0.0028881	0.00772683
sp|Q3UPH1|PRRC1_MOUSE	Q3UPH1	Prrc1	Protein PRRC1 OS=Mus musculus GN=Prrc1 PE=2 SV=1	4	460243	590812	0.0570237	0.00501814	0.360303	1.2837	0.000195521	0.00107569
sp|Q9DBU3|RIOK3_MOUSE	Q9DBU3	Riok3	Serine/threonine-protein kinase RIO3 OS=Mus musculus GN=Riok3 PE=1 SV=3	1	70594.9	90622.2	0.0635275	0.0468016	0.360302	1.28369	0.00165467	0.00504716
sp|Q99L47|F10A1_MOUSE	Q99L47	St13	Hsc70-interacting protein OS=Mus musculus GN=St13 PE=1 SV=1	8	1.09116e+07	1.40053e+07	0.112349	0.0222846	0.360113	1.28353	0.000694733	0.00265347
sp|P54728|RD23B_MOUSE	P54728	Rad23b	UV excision repair protein RAD23 homolog B OS=Mus musculus GN=Rad23b PE=1 SV=2	9	3.62642e+06	4.65385e+06	0.0750075	0.0185929	0.35988	1.28332	0.000423251	0.00184633
sp|O08848|RO60_MOUSE	O08848	Trove2	60 kDa SS-A/Ro ribonucleoprotein OS=Mus musculus GN=Trove2 PE=1 SV=1	2	171951	220578	0.0496963	0.0264224	0.359291	1.2828	6.44624e-05	0.000517807
sp|Q8R1Z9|RN121_MOUSE	Q8R1Z9	Rnf121	RING finger protein 121 OS=Mus musculus GN=Rnf121 PE=2 SV=1	2	456956	585949	0.0419195	0.0318303	0.35872	1.28229	7.14172e-05	0.000547807
sp|P25785|TIMP2_MOUSE	P25785	Timp2	Metalloproteinase inhibitor 2 OS=Mus musculus GN=Timp2 PE=1 SV=2	3	316445	405686	0.00774626	0.015846	0.358407	1.28201	9.90345e-06	0.000173376
sp|Q9WUN2|TBK1_MOUSE	Q9WUN2	Tbk1	Serine/threonine-protein kinase TBK1 OS=Mus musculus GN=Tbk1 PE=1 SV=1	3	236033	302590	0.0510045	0.0880696	0.358376	1.28198	0.000663481	0.00255998
sp|Q99KF1|TMED9_MOUSE	Q99KF1	Tmed9	Transmembrane emp24 domain-containing protein 9 OS=Mus musculus GN=Tmed9 PE=1 SV=2	3	580269	743701	0.0804528	0.0672841	0.358	1.28165	0.00521161	0.0123984
sp|Q3UMQ8|NAF1_MOUSE	Q3UMQ8	Naf1	H/ACA ribonucleoprotein complex non-core subunit NAF1 OS=Mus musculus GN=Naf1 PE=1 SV=2	1	30628.8	39250.7	0.0426049	0.107251	0.357833	1.2815	0.00370649	0.00942604
sp|Q9JMA2|TGT_MOUSE	Q9JMA2	Qtrt1	Queuine tRNA-ribosyltransferase OS=Mus musculus GN=Qtrt1 PE=1 SV=2	2	191238	245020	0.0225581	0.0335752	0.357532	1.28123	4.54257e-05	0.000411539
sp|Q9R0Q3|TMED2_MOUSE	Q9R0Q3	Tmed2	Transmembrane emp24 domain-containing protein 2 OS=Mus musculus GN=Tmed2 PE=1 SV=1	4	2.53198e+06	3.2432e+06	0.00924179	0.00815324	0.357152	1.28089	8.67996e-06	0.00016196
sp|Q8R2X8-2|GO45_MOUSE	Q8R2X8-2	Blzf1	Isoform 2 of Golgin-45 OS=Mus musculus GN=Blzf1	2	110950	142057	0.0781847	0.0709211	0.356556	1.28037	0.00207928	0.00600087
sp|P80317|TCPZ_MOUSE	P80317	Cct6a	T-complex protein 1 subunit zeta OS=Mus musculus GN=Cct6a PE=1 SV=3	15	1.10221e+07	1.41018e+07	0.0689046	0.0468586	0.355471	1.2794	0.000213093	0.00113732
sp|O09117-2|SYPL1_MOUSE	O09117-2	Sypl1	Isoform 2 of Synaptophysin-like protein 1 OS=Mus musculus GN=Sypl1	3	344647	440942	0.00886041	0.0880973	0.355471	1.2794	0.00202714	0.00589399
sp|Q6P9L6|KIF15_MOUSE	Q6P9L6	Kif15	Kinesin-like protein KIF15 OS=Mus musculus GN=Kif15 PE=1 SV=1	6	435637	557242	0.0183598	0.0392939	0.355179	1.27914	7.78155e-05	0.000578819
sp|Q8CGK3|LONM_MOUSE	Q8CGK3	Lonp1	Lon protease homolog, mitochondrial OS=Mus musculus GN=Lonp1 PE=1 SV=2	29	9.77515e+06	1.2497e+07	0.00787846	0.0445766	0.354391	1.27845	9.21385e-05	0.000644873
sp|Q3UGF1-3|WDR19_MOUSE,sp|Q3UGF1|WDR19_MOUSE	Q3UGF1-3	Wdr19	Isoform 3 of WD repeat-containing protein 19 OS=Mus musculus GN=Wdr19	3	215287	275229	0.0319661	0.0524798	0.35437	1.27843	6.96167e-05	0.00053961
sp|Q9CQ02|COMD4_MOUSE	Q9CQ02	Commd4	COMM domain-containing protein 4 OS=Mus musculus GN=Commd4 PE=2 SV=1	1	44832.6	57293	0.055534	0.0606911	0.353811	1.27793	0.000890628	0.0031648
sp|O70475|UGDH_MOUSE	O70475	Ugdh	UDP-glucose 6-dehydrogenase OS=Mus musculus GN=Ugdh PE=1 SV=1	16	3.93877e+06	5.03267e+06	0.0714821	0.0517245	0.353579	1.27773	0.000667829	0.00256872
sp|P97366|EVI5_MOUSE	P97366	Evi5	Ecotropic viral integration site 5 protein OS=Mus musculus GN=Evi5 PE=1 SV=2	6	322302	411753	0.0341021	0.0406846	0.353369	1.27754	0.000169175	0.000970082
sp|P53996|CNBP_MOUSE	P53996	Cnbp	Cellular nucleic acid-binding protein OS=Mus musculus GN=Cnbp PE=1 SV=2	1	56064	71611.3	0.0998487	0.0187346	0.353112	1.27731	0.000510841	0.00211443
sp|Q61206|PA1B2_MOUSE	Q61206	Pafah1b2	Platelet-activating factor acetylhydrolase IB subunit beta OS=Mus musculus GN=Pafah1b2 PE=1 SV=2	1	49025.5	62612.3	0.076278	0.0674201	0.352913	1.27714	0.00212226	0.00608882
sp|Q64261|CDK6_MOUSE	Q64261	Cdk6	Cyclin-dependent kinase 6 OS=Mus musculus GN=Cdk6 PE=1 SV=2	4	576155	735689	0.0290958	0.0373206	0.352638	1.27689	3.7257e-05	0.000366489
sp|Q7TMK6|HOOK2_MOUSE	Q7TMK6	Hook2	Protein Hook homolog 2 OS=Mus musculus GN=Hook2 PE=1 SV=3	5	1.1666e+06	1.48947e+06	0.0371766	0.0371723	0.352494	1.27677	0.00012265	0.000775195
sp|P97494|GSH1_MOUSE	P97494	Gclc	Glutamate--cysteine ligase catalytic subunit OS=Mus musculus GN=Gclc PE=2 SV=4	3	248042	316557	0.0283069	0.0476242	0.351883	1.27623	8.05896e-05	0.000592807
sp|Q9D820|PRXD1_MOUSE	Q9D820	Prorsd1	Prolyl-tRNA synthetase associated domain-containing protein 1 OS=Mus musculus GN=Prorsd1 PE=2 SV=1	2	99510.6	126956	0.00653687	0.0342469	0.351407	1.2758	3.37049e-05	0.000346716
sp|Q6WKZ8-2|UBR2_MOUSE	Q6WKZ8-2	Ubr2	Isoform 2 of E3 ubiquitin-protein ligase UBR2 OS=Mus musculus GN=Ubr2	12	801984	1.02301e+06	0.0141676	0.016598	0.351174	1.2756	1.07733e-05	0.000180508
sp|Q8R1Q8|DC1L1_MOUSE	Q8R1Q8	Dync1li1	Cytoplasmic dynein 1 light intermediate chain 1 OS=Mus musculus GN=Dync1li1 PE=1 SV=1	8	1.90044e+06	2.4241e+06	0.0065006	0.0463819	0.351113	1.27554	3.2024e-05	0.00033567
sp|Q99KQ4|NAMPT_MOUSE	Q99KQ4	Nampt	Nicotinamide phosphoribosyltransferase OS=Mus musculus GN=Nampt PE=1 SV=1	4	242043	308731	0.0683434	0.0757033	0.351088	1.27552	0.000351399	0.00162476
sp|P62259|1433E_MOUSE	P62259	Ywhae	14-3-3 protein epsilon OS=Mus musculus GN=Ywhae PE=1 SV=1	13	8.63626e+06	1.10152e+07	0.0298715	0.104799	0.351014	1.27546	0.0013577	0.00434977
sp|Q3UIR3|DTX3L_MOUSE	Q3UIR3	Dtx3l	E3 ubiquitin-protein ligase DTX3L OS=Mus musculus GN=Dtx3l PE=2 SV=1	6	846303	1.07895e+06	0.0200856	0.0372691	0.350385	1.2749	2.42236e-05	0.000287094
sp|Q8VHH5|AGAP3_MOUSE	Q8VHH5	Agap3	Arf-GAP with GTPase, ANK repeat and PH domain-containing protein 3 OS=Mus musculus GN=Agap3 PE=1 SV=1	3	139586	177941	0.029121	0.0122766	0.350247	1.27478	1.79522e-05	0.000239182
sp|Q2YDW2|MSTO1_MOUSE	Q2YDW2	Msto1	Protein misato homolog 1 OS=Mus musculus GN=Msto1 PE=2 SV=1	5	481709	614000	0.0202692	0.0440983	0.350075	1.27463	5.57092e-05	0.000467887
sp|Q8BM85|TBCK_MOUSE	Q8BM85	Tbck	TBC domain-containing protein kinase-like protein OS=Mus musculus GN=Tbck PE=2 SV=1	3	267137	340470	0.0614611	0.020583	0.349947	1.27451	0.000397239	0.00177368
sp|Q91VY9|ZN622_MOUSE	Q91VY9	Znf622	Zinc finger protein 622 OS=Mus musculus GN=Znf622 PE=2 SV=1	11	1.65113e+06	2.10414e+06	0.0229604	0.0565621	0.349772	1.27436	0.000143118	0.000861408
sp|Q60855|RIPK1_MOUSE	Q60855	Ripk1	Receptor-interacting serine/threonine-protein kinase 1 OS=Mus musculus GN=Ripk1 PE=1 SV=1	4	401140	511128	0.0599578	0.0708529	0.349577	1.27419	0.00099585	0.00343602
sp|Q61193|RGL2_MOUSE	Q61193	Rgl2	Ral guanine nucleotide dissociation stimulator-like 2 OS=Mus musculus GN=Rgl2 PE=1 SV=2	2	63789.5	81266.6	0.0312838	0.0311309	0.349343	1.27398	3.50621e-05	0.000354629
sp|Q9D855|QCR7_MOUSE	Q9D855	Uqcrb	Cytochrome b-c1 complex subunit 7 OS=Mus musculus GN=Uqcrb PE=1 SV=3	5	1.43358e+06	1.82601e+06	0.0182998	0.0959387	0.349074	1.27374	0.00270538	0.00734612
sp|A3KGB4|TBC8B_MOUSE	A3KGB4	Tbc1d8b	TBC1 domain family member 8B OS=Mus musculus GN=Tbc1d8b PE=2 SV=1	4	316534	403108	0.0458135	0.0297076	0.348807	1.27351	0.000237359	0.00121989
sp|Q71FD5|ZNRF2_MOUSE	Q71FD5	Znrf2	E3 ubiquitin-protein ligase ZNRF2 OS=Mus musculus GN=Znrf2 PE=1 SV=1	5	646476	823146	0.0124006	0.0204742	0.348551	1.27328	1.7939e-05	0.000239182
sp|Q61062|DVL3_MOUSE	Q61062	Dvl3	Segment polarity protein dishevelled homolog DVL-3 OS=Mus musculus GN=Dvl3 PE=1 SV=2	1	74615.2	94971.4	0.0936869	0.0624797	0.348024	1.27282	0.0210576	0.0394458
sp|Q9QZ08|NAGK_MOUSE	Q9QZ08	Nagk	N-acetyl-D-glucosamine kinase OS=Mus musculus GN=Nagk PE=2 SV=3	1	64044.5	81515.1	0.0397148	0.0137046	0.347993	1.27279	4.13492e-05	0.000390903
sp|Q8K4S1|PLCE1_MOUSE	Q8K4S1	Plce1	1-phosphatidylinositol 4,5-bisphosphate phosphodiesterase epsilon-1 OS=Mus musculus GN=Plce1 PE=1 SV=3	1	288223	366566	0.0250548	0.0865305	0.346887	1.27181	0.000371624	0.00169816
sp|Q7TSV4|PGM2_MOUSE	Q7TSV4	Pgm2	Phosphoglucomutase-2 OS=Mus musculus GN=Pgm2 PE=1 SV=1	3	252576	321202	0.0217354	0.0541286	0.346765	1.27171	0.000174701	0.000992413
sp|Q8C3S2|TNG6_MOUSE,sp|Q8C3S2-3|TNG6_MOUSE,sp|Q8C3S2-2|TNG6_MOUSE	Q8C3S2	Tango6	Isoform 2 of Transport and Golgi organization protein 6 homolog OS=Mus musculus GN=Tango6	1	24793.3	31529.4	0.0515559	0.0462131	0.346749	1.27169	0.000135403	0.000830204
sp|Q9CX66|CL045_MOUSE	Q9CX66	D10Wsu102e	Uncharacterized protein C12orf45 homolog OS=Mus musculus GN=D10Wsu102e PE=2 SV=1	1	53602.5	68155.6	0.0502876	0.0350961	0.346533	1.2715	0.000228025	0.00118942
sp|Q8K1R7|NEK9_MOUSE	Q8K1R7	Nek9	Serine/threonine-protein kinase Nek9 OS=Mus musculus GN=Nek9 PE=1 SV=2	4	306867	390133	0.0362957	0.238656	0.34635	1.27134	0.00877047	0.0190919
sp|Q8BJ37|TYDP1_MOUSE	Q8BJ37	Tdp1	Tyrosyl-DNA phosphodiesterase 1 OS=Mus musculus GN=Tdp1 PE=2 SV=2	2	149795	190418	0.0637815	0.0815884	0.346177	1.27119	0.00155015	0.00478747
sp|Q9CPX6|ATG3_MOUSE	Q9CPX6	Atg3	Ubiquitin-like-conjugating enzyme ATG3 OS=Mus musculus GN=Atg3 PE=1 SV=1	3	206814	262844	0.068958	0.0223839	0.345872	1.27092	0.000569064	0.00229098
sp|Q8VDQ1-2|PTGR2_MOUSE,sp|Q8VDQ1|PTGR2_MOUSE	Q8VDQ1-2	Ptgr2	Isoform 2 of Prostaglandin reductase 2 OS=Mus musculus GN=Ptgr2	2	80074.3	101755	0.0403952	0.0361859	0.345694	1.27076	8.28061e-05	0.00060216
sp|Q9D826|SOX_MOUSE	Q9D826	Pipox	Peroxisomal sarcosine oxidase OS=Mus musculus GN=Pipox PE=1 SV=1	2	281542	357571	0.11016	0.182632	0.344879	1.27004	0.0249703	0.0454461
sp|Q8BMJ2|SYLC_MOUSE	Q8BMJ2	Lars	Leucine--tRNA ligase, cytoplasmic OS=Mus musculus GN=Lars PE=1 SV=2	28	7.69681e+06	9.77414e+06	0.0436371	0.00287738	0.34471	1.2699	2.97589e-05	0.00032158
sp|Q8CHS8|VP37A_MOUSE	Q8CHS8	Vps37a	Vacuolar protein sorting-associated protein 37A OS=Mus musculus GN=Vps37a PE=2 SV=1	1	648635	823091	0.0651917	0.118262	0.343646	1.26896	0.0197884	0.0374308
sp|Q9CRC8|LRC40_MOUSE	Q9CRC8	Lrrc40	Leucine-rich repeat-containing protein 40 OS=Mus musculus GN=Lrrc40 PE=2 SV=2	9	1.43794e+06	1.82324e+06	0.0827514	0.0311363	0.342503	1.26795	0.00334225	0.00866907
sp|Q8CAS9|PARP9_MOUSE	Q8CAS9	Parp9	Poly [ADP-ribose] polymerase 9 OS=Mus musculus GN=Parp9 PE=1 SV=2	8	828049	1.0499e+06	0.00545428	0.0765271	0.342463	1.26792	0.000128635	0.000802158
sp|Q8WTY4|CPIN1_MOUSE	Q8WTY4	Ciapin1	Anamorsin OS=Mus musculus GN=Ciapin1 PE=1 SV=1	7	1.59224e+06	2.01847e+06	0.0240753	0.0323814	0.342204	1.26769	4.17294e-05	0.000392199
sp|Q64737|PUR2_MOUSE	Q64737	Gart	Trifunctional purine biosynthetic protein adenosine-3 OS=Mus musculus GN=Gart PE=2 SV=3	19	2.99434e+06	3.79571e+06	0.0216483	0.0227361	0.342133	1.26763	1.95236e-05	0.000251249
sp|Q6PFR5|TRA2A_MOUSE	Q6PFR5	Tra2a	Transformer-2 protein homolog alpha OS=Mus musculus GN=Tra2a PE=1 SV=1	2	246555	312538	0.0225515	0.0845417	0.342121	1.26762	0.000607813	0.00240193
sp|P62254|UB2G1_MOUSE	P62254	Ube2g1	Ubiquitin-conjugating enzyme E2 G1 OS=Mus musculus GN=Ube2g1 PE=2 SV=3	2	187878	238158	0.0365468	0.0597825	0.342117	1.26762	0.000861063	0.00308814
sp|Q80TL7-2|MON2_MOUSE,sp|Q80TL7|MON2_MOUSE	Q80TL7-2	Mon2	Isoform 2 of Protein MON2 homolog OS=Mus musculus GN=Mon2	7	602597	763749	0.0195816	0.0494415	0.341906	1.26743	4.54029e-05	0.000411539
sp|Q1HFZ0|NSUN2_MOUSE	Q1HFZ0	Nsun2	tRNA (cytosine(34)-C(5))-methyltransferase OS=Mus musculus GN=Nsun2 PE=1 SV=2	25	1.20805e+07	1.53092e+07	0.0184945	0.0409103	0.341719	1.26727	3.95828e-05	0.000381732
sp|P10833|RRAS_MOUSE	P10833	Rras	Ras-related protein R-Ras OS=Mus musculus GN=Rras PE=2 SV=1	6	3.27324e+06	4.14759e+06	0.0605126	0.0266259	0.341553	1.26712	0.00016799	0.000966063
sp|Q3UMC0|SPAT5_MOUSE	Q3UMC0	Spata5	Spermatogenesis-associated protein 5 OS=Mus musculus GN=Spata5 PE=1 SV=2	13	1.76454e+06	2.23551e+06	0.0149633	0.0113339	0.341308	1.2669	2.00738e-05	0.000255152
sp|A2BDX3|MOCS3_MOUSE	A2BDX3	Mocs3	Adenylyltransferase and sulfurtransferase MOCS3 OS=Mus musculus GN=Mocs3 PE=2 SV=1	1	73237.4	92781.1	0.0799262	0.0911	0.341251	1.26685	0.00686828	0.0155692
sp|Q91ZA3|PCCA_MOUSE	Q91ZA3	Pcca	Propionyl-CoA carboxylase alpha chain, mitochondrial OS=Mus musculus GN=Pcca PE=1 SV=2	13	2.29438e+06	2.90628e+06	0.0110091	0.0320533	0.341068	1.26669	2.27018e-05	0.00027551
sp|Q6P1Y8|INP4B_MOUSE	Q6P1Y8	Inpp4b	Type II inositol 3,4-bisphosphate 4-phosphatase OS=Mus musculus GN=Inpp4b PE=2 SV=1	1	17112.4	21668.5	0.0811353	0.056501	0.340552	1.26624	0.00103055	0.00352821
sp|Q6P1G0|HEAT6_MOUSE	Q6P1G0	Heatr6	HEAT repeat-containing protein 6 OS=Mus musculus GN=Heatr6 PE=2 SV=1	1	66445.6	84112	0.0523741	0.0566192	0.340139	1.26588	0.0002876	0.00140621
sp|Q11136|PEPD_MOUSE	Q11136	Pepd	Xaa-Pro dipeptidase OS=Mus musculus GN=Pepd PE=2 SV=3	6	373607	472905	0.0511395	0.0367036	0.340029	1.26578	0.000105079	0.000701407
sp|P70398|USP9X_MOUSE	P70398	Usp9x	Probable ubiquitin carboxyl-terminal hydrolase FAF-X OS=Mus musculus GN=Usp9x PE=1 SV=2	26	3.50322e+06	4.43307e+06	0.0186221	0.0560397	0.339624	1.26543	0.000246138	0.00125529
sp|Q8K1L5|PP1RB_MOUSE	Q8K1L5	Ppp1r11	Protein phosphatase 1 regulatory subunit 11 OS=Mus musculus GN=Ppp1r11 PE=2 SV=1	1	111929	141630	0.112772	0.0635943	0.33954	1.26535	0.0115322	0.0239412
sp|P36916|GNL1_MOUSE	P36916	Gnl1	Guanine nucleotide-binding protein-like 1 OS=Mus musculus GN=Gnl1 PE=2 SV=4	14	1.13863e+06	1.44009e+06	0.0118309	0.0187439	0.338865	1.26476	1.35828e-05	0.000208134
sp|Q6P9R2|OXSR1_MOUSE	Q6P9R2	Oxsr1	Serine/threonine-protein kinase OSR1 OS=Mus musculus GN=Oxsr1 PE=1 SV=1	7	877133	1.10924e+06	0.0135079	0.0253914	0.338706	1.26462	3.65595e-05	0.000362589
sp|Q9CYV5|TM135_MOUSE	Q9CYV5	Tmem135	Transmembrane protein 135 OS=Mus musculus GN=Tmem135 PE=2 SV=1	2	52497.1	66368.5	0.0487811	0.049757	0.338261	1.26423	0.00153253	0.00474271
sp|P97499|TEP1_MOUSE	P97499	Tep1	Telomerase protein component 1 OS=Mus musculus GN=Tep1 PE=1 SV=1	1	51741.6	65402.4	0.0326983	0.132092	0.338018	1.26402	0.0187116	0.0358041
sp|Q8BHN1-3|TXLNG_MOUSE,sp|Q8BHN1|TXLNG_MOUSE	Q8BHN1-3	Txlng	Isoform 3 of Gamma-taxilin OS=Mus musculus GN=Txlng	1	42788.1	54084.9	0.077592	0.16675	0.338017	1.26402	0.0144799	0.0288424
sp|Q78T54|VMA21_MOUSE	Q78T54	Vma21	Vacuolar ATPase assembly integral membrane protein Vma21 OS=Mus musculus GN=Vma21 PE=1 SV=1	3	767710	970289	0.0477084	0.052743	0.337854	1.26388	0.000765777	0.00284797
sp|Q9EQC5|NTKL_MOUSE	Q9EQC5	Scyl1	N-terminal kinase-like protein OS=Mus musculus GN=Scyl1 PE=1 SV=1	12	1.56234e+06	1.97358e+06	0.0253346	0.0302608	0.33711	1.26322	2.56223e-05	0.000294668
sp|Q8BL86|MBLC2_MOUSE	Q8BL86	Mblac2	Metallo-beta-lactamase domain-containing protein 2 OS=Mus musculus GN=Mblac2 PE=2 SV=2	2	184022	232398	0.057057	0.0366095	0.336721	1.26288	0.000314142	0.00149737
sp|Q8VBW6|ULA1_MOUSE	Q8VBW6	Nae1	NEDD8-activating enzyme E1 regulatory subunit OS=Mus musculus GN=Nae1 PE=1 SV=1	3	939850	1.18627e+06	0.067344	0.0869256	0.335928	1.26219	0.0088932	0.0193084
sp|Q9D1H7|GET4_MOUSE	Q9D1H7	Get4	Golgi to ER traffic protein 4 homolog OS=Mus musculus GN=Get4 PE=2 SV=2	3	525529	663214	0.0622209	0.0838733	0.335705	1.26199	0.00227173	0.00641947
sp|Q6NSQ7|LTV1_MOUSE	Q6NSQ7	Ltv1	Protein LTV1 homolog OS=Mus musculus GN=Ltv1 PE=2 SV=2	3	361205	455775	0.0685787	0.0580328	0.335505	1.26182	0.000665412	0.00256454
sp|Q8BKC5|IPO5_MOUSE	Q8BKC5	Ipo5	Importin-5 OS=Mus musculus GN=Ipo5 PE=1 SV=3	33	1.4994e+07	1.89192e+07	0.0471667	0.0511067	0.335471	1.26179	0.000489581	0.00204945
sp|Q8VD00|TMM97_MOUSE	Q8VD00	Tmem97	Transmembrane protein 97 OS=Mus musculus GN=Tmem97 PE=2 SV=1	3	1.53827e+06	1.93984e+06	0.0119814	0.10138	0.33463	1.26105	0.00126123	0.00410007
sp|Q7TNE3|SPAG7_MOUSE	Q7TNE3	Spag7	Sperm-associated antigen 7 OS=Mus musculus GN=Spag7 PE=1 SV=1	3	177209	223463	0.0581429	0.0578658	0.334584	1.26101	0.00334159	0.00866907
sp|P50516|VATA_MOUSE	P50516	Atp6v1a	V-type proton ATPase catalytic subunit A OS=Mus musculus GN=Atp6v1a PE=1 SV=2	14	2.03621e+07	2.56749e+07	0.0471436	0.0614212	0.33447	1.26091	0.000549396	0.00222724
sp|P24452|CAPG_MOUSE	P24452	Capg	Macrophage-capping protein OS=Mus musculus GN=Capg PE=1 SV=2	3	174781	220276	0.0433859	0.111794	0.333769	1.2603	0.000703379	0.00267599
sp|P54923|ADPRH_MOUSE	P54923	Adprh	[Protein ADP-ribosylarginine] hydrolase OS=Mus musculus GN=Adprh PE=2 SV=1	5	315168	397205	0.0157104	0.0256319	0.333763	1.2603	3.52923e-05	0.000355873
sp|Q9D0R8|LSM12_MOUSE	Q9D0R8	Lsm12	Protein LSM12 homolog OS=Mus musculus GN=Lsm12 PE=1 SV=1	2	297335	374641	0.0152518	0.0398791	0.333422	1.26	0.000110659	0.000726951
sp|P24668|MPRD_MOUSE	P24668	M6pr	Cation-dependent mannose-6-phosphate receptor OS=Mus musculus GN=M6pr PE=1 SV=1	6	1.99802e+06	2.51644e+06	0.0472505	0.0785493	0.332817	1.25947	0.000634504	0.00247498
sp|Q8R2Q8|BST2_MOUSE	Q8R2Q8	Bst2	Bone marrow stromal antigen 2 OS=Mus musculus GN=Bst2 PE=1 SV=1	3	779574	981330	0.0317034	0.0708251	0.332051	1.2588	0.000743961	0.00279829
sp|Q62419|SH3G1_MOUSE	Q62419	Sh3gl1	Endophilin-A2 OS=Mus musculus GN=Sh3gl1 PE=1 SV=1	9	2.45929e+06	3.09558e+06	0.0149342	0.0352957	0.331968	1.25873	4.66589e-05	0.000414545
sp|Q924M7|MPI_MOUSE	Q924M7	Mpi	Mannose-6-phosphate isomerase OS=Mus musculus GN=Mpi PE=2 SV=1	1	78135.2	98348.4	0.0405289	0.01838	0.331929	1.2587	0.000104125	0.000698554
sp|Q6PB44-2|PTN23_MOUSE,sp|Q6PB44|PTN23_MOUSE	Q6PB44-2	Ptpn23	Isoform 2 of Tyrosine-protein phosphatase non-receptor type 23 OS=Mus musculus GN=Ptpn23	14	1.74745e+06	2.19947e+06	0.00609963	0.0225871	0.331906	1.25868	2.04258e-05	0.000257164
sp|Q9ERF3|WDR61_MOUSE	Q9ERF3	Wdr61	WD repeat-containing protein 61 OS=Mus musculus GN=Wdr61 PE=2 SV=1	4	1.12929e+06	1.42125e+06	0.0392524	0.0438604	0.331742	1.25853	0.000200081	0.00108873
sp|Q9CXY1|TM175_MOUSE	Q9CXY1	Tmem175	Transmembrane protein 175 OS=Mus musculus GN=Tmem175 PE=1 SV=2	1	118312	148846	0.050521	0.0937811	0.331219	1.25808	0.00208267	0.00600545
sp|Q8BNU0|ARMC6_MOUSE	Q8BNU0	Armc6	Armadillo repeat-containing protein 6 OS=Mus musculus GN=Armc6 PE=2 SV=1	3	188689	237312	0.0467484	0.00884193	0.330772	1.25769	9.25262e-05	0.000646904
sp|Q91VH1|ADR1_MOUSE	Q91VH1	Adipor1	Adiponectin receptor protein 1 OS=Mus musculus GN=Adipor1 PE=1 SV=1	1	30938.6	38904.1	0.0694066	0.096175	0.330513	1.25746	0.0157955	0.0310068
sp|O88533|DDC_MOUSE	O88533	Ddc	Aromatic-L-amino-acid decarboxylase OS=Mus musculus GN=Ddc PE=2 SV=1	1	15560.7	19558.7	0.134498	0.101517	0.3299	1.25693	0.0209293	0.0392276
sp|Q9QXD1|ACOX2_MOUSE	Q9QXD1	Acox2	Peroxisomal acyl-coenzyme A oxidase 2 OS=Mus musculus GN=Acox2 PE=1 SV=2	10	1.16734e+06	1.46716e+06	0.0247337	0.0165818	0.329795	1.25683	2.21576e-05	0.000272076
sp|Q8BWY9|CIP2A_MOUSE	Q8BWY9	Kiaa1524	Protein CIP2A OS=Mus musculus GN=Kiaa1524 PE=2 SV=3	16	3.52711e+06	4.43186e+06	0.0157524	0.0513619	0.329426	1.25651	0.000198764	0.001085
sp|Q8K2I1|FNTB_MOUSE	Q8K2I1	Fntb	Protein farnesyltransferase subunit beta OS=Mus musculus GN=Fntb PE=1 SV=1	1	67273.7	84502.2	0.0627239	0.0251573	0.328946	1.25609	0.000790304	0.00291226
sp|P70236|MP2K6_MOUSE	P70236	Map2k6	Dual specificity mitogen-activated protein kinase kinase 6 OS=Mus musculus GN=Map2k6 PE=1 SV=1	1	48036.5	60335.2	0.0821043	0.0538131	0.328868	1.25603	0.000797669	0.00293053
sp|P51807|DYLT1_MOUSE	P51807	Dynlt1	Dynein light chain Tctex-type 1 OS=Mus musculus GN=Dynlt1 PE=1 SV=1	1	193995	243635	0.0617273	0.0143487	0.328704	1.25588	0.000122354	0.000774638
sp|O08970|TUFT1_MOUSE,sp|O08970-2|TUFT1_MOUSE,sp|O08970-3|TUFT1_MOUSE	O08970	Tuft1	Isoform 2 of Tuftelin OS=Mus musculus GN=Tuft1	8	1.20434e+06	1.51236e+06	0.0153482	0.023368	0.328563	1.25576	3.36841e-05	0.000346716
sp|Q7TNG5|EMAL2_MOUSE,sp|Q7TNG5-2|EMAL2_MOUSE	Q7TNG5	Eml2	Isoform 2 of Echinoderm microtubule-associated protein-like 2 OS=Mus musculus GN=Eml2	3	182659	229364	0.0620749	0.0400283	0.328485	1.25569	0.000114778	0.000748362
sp|Q8R0F3|SUMF1_MOUSE	Q8R0F3	Sumf1	Sulfatase-modifying factor 1 OS=Mus musculus GN=Sumf1 PE=1 SV=2	2	155895	195743	0.0532893	0.0709075	0.328388	1.25561	0.000641654	0.00249846
sp|Q9Z1G3|VATC1_MOUSE	Q9Z1G3	Atp6v1c1	V-type proton ATPase subunit C 1 OS=Mus musculus GN=Atp6v1c1 PE=1 SV=4	15	1.2448e+07	1.56283e+07	0.0367865	0.0428828	0.328247	1.25549	7.35775e-05	0.000557431
sp|Q9CR16|PPID_MOUSE	Q9CR16	Ppid	Peptidyl-prolyl cis-trans isomerase D OS=Mus musculus GN=Ppid PE=1 SV=3	14	3.38285e+06	4.24694e+06	0.0669266	0.0767491	0.328184	1.25543	0.00166705	0.0050738
sp|Q9WUP7-2|UCHL5_MOUSE	Q9WUP7-2	Uchl5	Isoform 2 of Ubiquitin carboxyl-terminal hydrolase isozyme L5 OS=Mus musculus GN=Uchl5	1	80756	101371	0.0243271	0.140545	0.32801	1.25528	0.0139366	0.0280551
sp|Q8R3I3|COG6_MOUSE	Q8R3I3	Cog6	Conserved oligomeric Golgi complex subunit 6 OS=Mus musculus GN=Cog6 PE=2 SV=2	4	302413	379568	0.0239435	0.0593033	0.327837	1.25513	0.000635376	0.00247692
sp|O54785|LIMK2_MOUSE,sp|O54785-2|LIMK2_MOUSE,sp|O54785-3|LIMK2_MOUSE	O54785	Limk2	Isoform 2 of LIM domain kinase 2 OS=Mus musculus GN=Limk2	2	110307	138436	0.0237178	0.0928637	0.327696	1.25501	0.000503106	0.0020926
sp|O35874|SATT_MOUSE	O35874	Slc1a4	Neutral amino acid transporter A OS=Mus musculus GN=Slc1a4 PE=1 SV=1	6	890683	1.11752e+06	0.0247142	0.0966401	0.327321	1.25468	0.00260294	0.00712773
sp|Q9QZ03|S39A1_MOUSE	Q9QZ03	Slc39a1	Zinc transporter ZIP1 OS=Mus musculus GN=Slc39a1 PE=2 SV=3	1	22402	28096.9	0.165068	0.125798	0.326788	1.25422	0.00477543	0.0115554
sp|Q6ZPJ3|UBE2O_MOUSE	Q6ZPJ3	Ube2o	E2/E3 hybrid ubiquitin-protein ligase UBE2O OS=Mus musculus GN=Ube2o PE=1 SV=3	4	297305	372863	0.0150846	0.0392483	0.326701	1.25414	0.000108288	0.000716341
sp|Q8VE42|ANR49_MOUSE	Q8VE42	Ankrd49	Ankyrin repeat domain-containing protein 49 OS=Mus musculus GN=Ankrd49 PE=2 SV=1	2	157314	197279	0.0255611	0.0176499	0.326585	1.25404	3.38745e-05	0.000347774
sp|Q8BGP5|TM127_MOUSE	Q8BGP5	Tmem127	Transmembrane protein 127 OS=Mus musculus GN=Tmem127 PE=2 SV=1	1	84106.5	105468	0.0937809	0.0883112	0.32652	1.25398	0.00585101	0.0136359
sp|P10126|EF1A1_MOUSE	P10126	Eef1a1	Elongation factor 1-alpha 1 OS=Mus musculus GN=Eef1a1 PE=1 SV=3	18	8.25758e+07	1.03537e+08	0.0708836	0.0387772	0.326358	1.25384	0.000763271	0.00284124
sp|Q9DCC4|P5CR3_MOUSE	Q9DCC4	Pycrl	Pyrroline-5-carboxylate reductase 3 OS=Mus musculus GN=Pycrl PE=2 SV=2	3	450111	564350	0.090996	0.0397441	0.32631	1.2538	0.00149862	0.00466606
sp|Q9D6J5|NDUB8_MOUSE	Q9D6J5	Ndufb8	NADH dehydrogenase [ubiquinone] 1 beta subcomplex subunit 8, mitochondrial OS=Mus musculus GN=Ndufb8 PE=1 SV=1	2	466171	584440	0.0261154	0.0997613	0.326196	1.2537	0.00357437	0.00916028
sp|Q6J9G1|STYK1_MOUSE	Q6J9G1	Styk1	Tyrosine-protein kinase STYK1 OS=Mus musculus GN=Styk1 PE=2 SV=2	3	192376	241064	0.0280662	0.0381134	0.325489	1.25309	0.000237235	0.00121989
sp|Q9Z0F6|RAD9A_MOUSE	Q9Z0F6	Rad9a	Cell cycle checkpoint control protein RAD9A OS=Mus musculus GN=Rad9a PE=1 SV=1	1	69089.2	86571.4	0.059633	0.0653831	0.32543	1.25304	0.00256669	0.0070576
sp|P53996-3|CNBP_MOUSE,sp|P53996-2|CNBP_MOUSE	P53996-3	Cnbp	Isoform 2 of Cellular nucleic acid-binding protein OS=Mus musculus GN=Cnbp	1	189397	237315	0.0315097	0.0749033	0.325396	1.25301	0.000380318	0.00172563
sp|Q80Y55|BSDC1_MOUSE	Q80Y55	Bsdc1	BSD domain-containing protein 1 OS=Mus musculus GN=Bsdc1 PE=2 SV=1	2	179942	225436	0.0337935	0.0190711	0.325188	1.25283	0.000119501	0.000764599
sp|Q3TTA7-2|CBLB_MOUSE	Q3TTA7-2	Cblb	Isoform 2 of E3 ubiquitin-protein ligase CBL-B OS=Mus musculus GN=Cblb	1	67748.3	84846.1	0.0786733	0.0667113	0.324663	1.25237	0.0011828	0.00390635
sp|P56376|ACYP1_MOUSE	P56376	Acyp1	Acylphosphatase-1 OS=Mus musculus GN=Acyp1 PE=2 SV=2	2	68009.9	85169.7	0.0306438	0.0345826	0.324596	1.25231	0.000141819	0.000856203
sp|Q9CQQ7|AT5F1_MOUSE	Q9CQQ7	Atp5f1	ATP synthase F(0) complex subunit B1, mitochondrial OS=Mus musculus GN=Atp5f1 PE=1 SV=1	8	4.30849e+06	5.39541e+06	0.0128064	0.0549039	0.324549	1.25227	0.000130251	0.00080768
sp|P28658|ATX10_MOUSE	P28658	Atxn10	Ataxin-10 OS=Mus musculus GN=Atxn10 PE=1 SV=2	11	1.23071e+06	1.54046e+06	0.0464337	0.0603732	0.323874	1.25169	0.00319504	0.00837246
sp|O70494-2|SP3_MOUSE,sp|O70494|SP3_MOUSE,sp|O70494-3|SP3_MOUSE	O70494-2	Sp3	Isoform 2 of Transcription factor Sp3 OS=Mus musculus GN=Sp3	2	475560	595140	0.0735414	0.073471	0.323601	1.25145	0.00870629	0.0189584
sp|Q8C2A2-2|SEN54_MOUSE,sp|Q8C2A2|SEN54_MOUSE	Q8C2A2-2	Tsen54	Isoform 2 of tRNA-splicing endonuclease subunit Sen54 OS=Mus musculus GN=Tsen54	2	74666.1	93427.2	0.00938618	0.0704363	0.32339	1.25127	0.000627896	0.00245799
sp|P10923|OSTP_MOUSE	P10923	Spp1	Osteopontin OS=Mus musculus GN=Spp1 PE=1 SV=1	2	84659.1	105919	0.0286458	0.0860623	0.323225	1.25112	0.00244554	0.00679486
sp|A6H6A9|RBG1L_MOUSE	A6H6A9	Rabgap1l	Rab GTPase-activating protein 1-like OS=Mus musculus GN=Rabgap1l PE=1 SV=1	1	50128.3	62703.2	0.124233	0.0515213	0.322913	1.25085	0.0132851	0.0269314
sp|Q8VD62|CK068_MOUSE	Q8VD62	Bles03	UPF0696 protein C11orf68 homolog OS=Mus musculus GN=Bles03 PE=2 SV=1	4	403346	504324	0.0361229	0.0665067	0.322334	1.25035	0.00177574	0.00530963
sp|Q8K2D6|DCTD_MOUSE	Q8K2D6	Dctd	Deoxycytidylate deaminase OS=Mus musculus GN=Dctd PE=2 SV=1	2	105396	131750	0.0438883	0.0257324	0.321977	1.25004	0.000200188	0.00108873
sp|Q9CQF3|CPSF5_MOUSE	Q9CQF3	Nudt21	Cleavage and polyadenylation specificity factor subunit 5 OS=Mus musculus GN=Nudt21 PE=1 SV=1	5	3.24742e+06	2.59765e+06	0.027582	0.0458283	-0.322087	-1.25014	0.000127442	0.00079668
sp|Q9JK83|PAR6B_MOUSE	Q9JK83	Pard6b	Partitioning defective 6 homolog beta OS=Mus musculus GN=Pard6b PE=1 SV=2	6	2.03035e+06	1.62316e+06	0.0116591	0.070918	-0.322923	-1.25086	0.00113226	0.00378849
sp|Q9CQF9|PCYOX_MOUSE	Q9CQF9	Pcyox1	Prenylcysteine oxidase OS=Mus musculus GN=Pcyox1 PE=1 SV=1	5	2.23815e+06	1.78823e+06	0.0272206	0.0285405	-0.323774	-1.2516	6.50965e-05	0.000521008
sp|Q68FH0|PKP4_MOUSE	Q68FH0	Pkp4	Plakophilin-4 OS=Mus musculus GN=Pkp4 PE=1 SV=1	13	2.24202e+06	1.79121e+06	0.00258319	0.0163439	-0.323869	-1.25168	1.95107e-05	0.000251249
sp|Q61464-4|ZN638_MOUSE	Q61464-4	Znf638	Isoform 4 of Zinc finger protein 638 OS=Mus musculus GN=Znf638	29	4.51075e+06	3.6033e+06	0.0307814	0.0343392	-0.324049	-1.25184	0.000197174	0.00108043
sp|Q5SYL3|K0100_MOUSE	Q5SYL3	Kiaa0100	UPF0378 protein KIAA0100 OS=Mus musculus GN=Kiaa0100 PE=2 SV=1	1	42495.8	33945	0.0768268	0.0541543	-0.324118	-1.2519	0.000594329	0.00236996
sp|O88952|LIN7C_MOUSE	O88952	Lin7c	Protein lin-7 homolog C OS=Mus musculus GN=Lin7c PE=1 SV=2	5	2.78427e+06	2.22346e+06	0.0176041	0.0198985	-0.324493	-1.25222	5.07024e-05	0.000436896
sp|Q9D1L9|LTOR5_MOUSE	Q9D1L9	Lamtor5	Ragulator complex protein LAMTOR5 OS=Mus musculus GN=Lamtor5 PE=2 SV=1	2	240871	192290	0.0519206	0.0319257	-0.32498	-1.25265	0.000506379	0.0021012
sp|Q9JJF9|SPP2A_MOUSE	Q9JJF9	Sppl2a	Signal peptide peptidase-like 2A OS=Mus musculus GN=Sppl2a PE=1 SV=2	1	93239.8	74404.6	0.00787149	0.10617	-0.325554	-1.25315	0.00305149	0.00807925
sp|O09044|SNP23_MOUSE	O09044	Snap23	Synaptosomal-associated protein 23 OS=Mus musculus GN=Snap23 PE=1 SV=1	8	3.09481e+06	2.46948e+06	0.0246352	0.0603177	-0.325641	-1.25322	0.000402313	0.00178671
sp|P97314|CSRP2_MOUSE	P97314	Csrp2	Cysteine and glycine-rich protein 2 OS=Mus musculus GN=Csrp2 PE=1 SV=3	5	1.49993e+06	1.19642e+06	0.0408093	0.0487896	-0.32617	-1.25368	0.000362977	0.00166668
sp|Q3TIV5|ZC3HF_MOUSE	Q3TIV5	Zc3h15	Zinc finger CCCH domain-containing protein 15 OS=Mus musculus GN=Zc3h15 PE=1 SV=2	10	4.27227e+06	3.40752e+06	0.0213117	0.0511412	-0.326283	-1.25378	0.000152098	0.000896243
sp|Q6PD21|SHB_MOUSE	Q6PD21	Shb	SH2 domain-containing adapter protein B OS=Mus musculus GN=Shb PE=1 SV=2	6	452920	361194	0.0208863	0.0101913	-0.326482	-1.25395	3.26371e-05	0.000339949
sp|Q9JJI8|RL38_MOUSE	Q9JJI8	Rpl38	60S ribosomal protein L38 OS=Mus musculus GN=Rpl38 PE=2 SV=3	2	6.10401e+06	4.86694e+06	0.0801147	0.064841	-0.326743	-1.25418	0.00201326	0.00586135
sp|Q80WC3|TNC18_MOUSE	Q80WC3	Tnrc18	Trinucleotide repeat-containing gene 18 protein OS=Mus musculus GN=Tnrc18 PE=2 SV=2	4	491942	392231	0.0321758	0.0372177	-0.326784	-1.25421	6.71942e-05	0.000528301
sp|Q68FE8|Z280D_MOUSE	Q68FE8	Znf280d	Zinc finger protein 280D OS=Mus musculus GN=Znf280d PE=2 SV=1	3	224679	179005	0.0671658	0.0138361	-0.327867	-1.25516	0.000993476	0.00342961
sp|P56818|BACE1_MOUSE	P56818	Bace1	Beta-secretase 1 OS=Mus musculus GN=Bace1 PE=1 SV=2	1	66868.1	53274.3	0.0592268	0.0398353	-0.327878	-1.25517	0.000413101	0.00181518
sp|Q61818-2|RAI1_MOUSE,sp|Q61818|RAI1_MOUSE	Q61818-2	Rai1	Isoform 2 of Retinoic acid-induced protein 1 OS=Mus musculus GN=Rai1	11	997553	794483	0.0155489	0.0545439	-0.328378	-1.2556	0.000150941	0.000892599
sp|Q61656|DDX5_MOUSE	Q61656	Ddx5	Probable ATP-dependent RNA helicase DDX5 OS=Mus musculus GN=Ddx5 PE=1 SV=2	21	2.5491e+07	2.03005e+07	0.0324704	0.0174251	-0.328474	-1.25568	2.73666e-05	0.00030345
sp|Q9D735|CS043_MOUSE	Q9D735	NA	Uncharacterized protein C19orf43 homolog OS=Mus musculus PE=1 SV=1	3	744212	592672	0.0359627	0.111416	-0.32848	-1.25569	0.00197904	0.005782
sp|Q8C4J7|TBL3_MOUSE	Q8C4J7	Tbl3	Transducin beta-like protein 3 OS=Mus musculus GN=Tbl3 PE=2 SV=1	16	2.9928e+06	2.38134e+06	0.0373218	0.0457012	-0.329721	-1.25677	0.00023011	0.00119829
sp|Q9JM93|AR6P4_MOUSE	Q9JM93	Arl6ip4	ADP-ribosylation factor-like protein 6-interacting protein 4 OS=Mus musculus GN=Arl6ip4 PE=1 SV=1	3	404707	321840	0.0259774	0.0110651	-0.330535	-1.25748	1.94189e-05	0.000251249
sp|Q6P5H2|NEST_MOUSE	Q6P5H2	Nes	Nestin OS=Mus musculus GN=Nes PE=1 SV=1	47	1.60406e+07	1.2755e+07	0.0255377	0.0801093	-0.330665	-1.25759	0.00342067	0.00882432
sp|Q9CPW3|RM54_MOUSE	Q9CPW3	Mrpl54	39S ribosomal protein L54, mitochondrial OS=Mus musculus GN=Mrpl54 PE=2 SV=1	1	601346	478143	0.0249119	0.135353	-0.330754	-1.25767	0.00213545	0.00612304
sp|Q6NS82|F134A_MOUSE,sp|Q6NS82-3|F134A_MOUSE	Q6NS82	Fam134a	Isoform 3 of Protein FAM134A OS=Mus musculus GN=Fam134a	4	661646	526081	0.0702301	0.12185	-0.330773	-1.25769	0.00757232	0.0168542
sp|Q9JHD1|KAT2B_MOUSE	Q9JHD1	Kat2b	Histone acetyltransferase KAT2B OS=Mus musculus GN=Kat2b PE=1 SV=2	1	74805	59465.5	0.0638205	0.050713	-0.331081	-1.25796	0.00454569	0.0111335
sp|Q80VP5|CL065_MOUSE	Q80VP5	NA	Probable peptide chain release factor C12orf65 homolog, mitochondrial OS=Mus musculus PE=1 SV=1	1	33179.3	26375.5	0.0972463	0.146274	-0.331088	-1.25796	0.017901	0.0344969
sp|P35569|IRS1_MOUSE	P35569	Irs1	Insulin receptor substrate 1 OS=Mus musculus GN=Irs1 PE=1 SV=1	7	674100	535788	0.0352903	0.0228156	-0.331299	-1.25815	0.000146695	0.000875287
sp|O35638|STAG2_MOUSE	O35638	Stag2	Cohesin subunit SA-2 OS=Mus musculus GN=Stag2 PE=1 SV=3	11	2.77835e+06	2.20818e+06	0.022924	0.0253146	-0.331372	-1.25821	3.87791e-05	0.000376168
sp|P35288|RAB23_MOUSE	P35288	Rab23	Ras-related protein Rab-23 OS=Mus musculus GN=Rab23 PE=1 SV=2	6	1.20126e+06	954678	0.0383983	0.040128	-0.331464	-1.25829	0.000138648	0.000843197
sp|Q6DFV3|RHG21_MOUSE	Q6DFV3	Arhgap21	Rho GTPase-activating protein 21 OS=Mus musculus GN=Arhgap21 PE=1 SV=1	20	2.56722e+06	2.04019e+06	0.0211691	0.00671699	-0.331503	-1.25832	1.3899e-05	0.000210068
sp|O88466|ZN106_MOUSE	O88466	Znf106	Zinc finger protein 106 OS=Mus musculus GN=Znf106 PE=1 SV=3	13	2.17135e+06	1.72554e+06	0.0197052	0.0100012	-0.33154	-1.25836	1.62292e-05	0.000226769
sp|Q9Z1X4-3|ILF3_MOUSE,sp|Q9Z1X4|ILF3_MOUSE	Q9Z1X4-3	Ilf3	Isoform 3 of Interleukin enhancer-binding factor 3 OS=Mus musculus GN=Ilf3	20	1.23228e+07	9.79075e+06	0.0321107	0.0427776	-0.331839	-1.25862	0.000204513	0.0011059
sp|Q8VEM1|GOLI_MOUSE	Q8VEM1	Rnf130	E3 ubiquitin-protein ligase RNF130 OS=Mus musculus GN=Rnf130 PE=2 SV=1	3	259800	206361	0.0322024	0.0806347	-0.332233	-1.25896	0.00125475	0.00408702
sp|O08784|TCOF_MOUSE	O08784	Tcof1	Treacle protein OS=Mus musculus GN=Tcof1 PE=1 SV=1	26	1.00221e+07	7.95415e+06	0.0280334	0.0874046	-0.333402	-1.25998	0.00238184	0.00666254
sp|Q6P5E6|GGA2_MOUSE	Q6P5E6	Gga2	ADP-ribosylation factor-binding protein GGA2 OS=Mus musculus GN=Gga2 PE=1 SV=1	2	355151	281842	0.00244563	0.0432499	-0.333546	-1.26011	9.13635e-05	0.000642157
sp|Q8BTW9|PAK4_MOUSE	Q8BTW9	Pak4	Serine/threonine-protein kinase PAK 4 OS=Mus musculus GN=Pak4 PE=1 SV=1	8	1.09609e+06	869718	0.00563044	0.0185697	-0.33375	-1.26028	1.9867e-05	0.000253984
sp|Q9CR98|F136A_MOUSE	Q9CR98	Fam136a	Protein FAM136A OS=Mus musculus GN=Fam136a PE=2 SV=1	4	2.53821e+06	2.01214e+06	0.0281396	0.0885689	-0.335083	-1.26145	0.00298953	0.0079533
sp|Q60767|LY75_MOUSE	Q60767	Ly75	Lymphocyte antigen 75 OS=Mus musculus GN=Ly75 PE=1 SV=2	10	2.86911e+06	2.27435e+06	0.0243289	0.0415442	-0.335149	-1.26151	9.57068e-05	0.000659
sp|Q8R1F0|L10K_MOUSE	Q8R1F0	D8Ertd738e	Leydig cell tumor 10 kDa protein homolog OS=Mus musculus GN=D8Ertd738e PE=2 SV=1	1	218660	173267	0.0590986	0.103041	-0.335691	-1.26198	0.00211912	0.00608411
sp|Q61510|TRI25_MOUSE	Q61510	Trim25	E3 ubiquitin/ISG15 ligase TRIM25 OS=Mus musculus GN=Trim25 PE=1 SV=2	14	2.97639e+06	2.35825e+06	0.0310022	0.00816302	-0.335848	-1.26212	2.94166e-05	0.000319443
sp|P97390|VPS45_MOUSE	P97390	Vps45	Vacuolar protein sorting-associated protein 45 OS=Mus musculus GN=Vps45 PE=1 SV=1	10	5.61077e+06	4.44486e+06	0.0129115	0.0603884	-0.336062	-1.26231	0.000192244	0.00106118
sp|Q9R190|MTA2_MOUSE	Q9R190	Mta2	Metastasis-associated protein MTA2 OS=Mus musculus GN=Mta2 PE=1 SV=1	17	7.63937e+06	6.05182e+06	0.0302536	0.0433992	-0.336085	-1.26233	0.000135261	0.000830204
sp|P59997|KDM2A_MOUSE	P59997	Kdm2a	Lysine-specific demethylase 2A OS=Mus musculus GN=Kdm2a PE=1 SV=2	14	2.52057e+06	1.99645e+06	0.012579	0.050027	-0.336314	-1.26253	9.28191e-05	0.000647587
sp|P83093|STIM2_MOUSE	P83093	Stim2	Stromal interaction molecule 2 OS=Mus musculus GN=Stim2 PE=1 SV=2	12	1.15867e+06	917535	0.00798434	0.0349405	-0.336635	-1.26281	3.43972e-05	0.000350039
sp|Q9CU62|SMC1A_MOUSE	Q9CU62	Smc1a	Structural maintenance of chromosomes protein 1A OS=Mus musculus GN=Smc1a PE=1 SV=4	39	9.16764e+06	7.25946e+06	0.00960447	0.0168505	-0.336688	-1.26285	1.62626e-05	0.000226769
sp|A2AJK6|CHD7_MOUSE	A2AJK6	Chd7	Chromodomain-helicase-DNA-binding protein 7 OS=Mus musculus GN=Chd7 PE=1 SV=1	3	182941	144791	0.026685	0.0676913	-0.337404	-1.26348	0.000511591	0.00211621
sp|Q9D7A8|ARMC1_MOUSE	Q9D7A8	Armc1	Armadillo repeat-containing protein 1 OS=Mus musculus GN=Armc1 PE=1 SV=1	3	461505	365246	0.012148	0.0747494	-0.337477	-1.26355	0.000362359	0.001665
sp|Q9CRA5|GOLP3_MOUSE	Q9CRA5	Golph3	Golgi phosphoprotein 3 OS=Mus musculus GN=Golph3 PE=1 SV=1	4	1.23915e+06	980490	0.0187167	0.03574	-0.337777	-1.26381	3.12268e-05	0.000332421
sp|Q8K305|NSL1_MOUSE	Q8K305	Nsl1	Kinetochore-associated protein NSL1 homolog OS=Mus musculus GN=Nsl1 PE=2 SV=1	1	205967	162962	0.00680985	0.039992	-0.337875	-1.26389	5.34867e-05	0.000452659
sp|Q69ZA1|CDK13_MOUSE	Q69ZA1	Cdk13	Cyclin-dependent kinase 13 OS=Mus musculus GN=Cdk13 PE=1 SV=3	5	920098	727967	0.0245327	0.0109911	-0.337915	-1.26393	3.41795e-05	0.000348725
sp|Q3UR85-3|MRF_MOUSE	Q3UR85-3	Myrf	Isoform 3 of Myelin regulatory factor OS=Mus musculus GN=Myrf	12	1.65414e+06	1.30856e+06	0.0123988	0.0104778	-0.338098	-1.26409	1.76555e-05	0.000237811
sp|A2ASQ1-3|AGRIN_MOUSE,sp|A2ASQ1-2|AGRIN_MOUSE,sp|A2ASQ1|AGRIN_MOUSE	A2ASQ1-3	Agrn	Isoform 2 of Agrin OS=Mus musculus GN=Agrn	27	4.41581e+06	3.49311e+06	0.0337683	0.0836634	-0.338166	-1.26415	0.00122486	0.00401727
sp|Q91YK2|RRP1B_MOUSE	Q91YK2	Rrp1b	Ribosomal RNA processing protein 1 homolog B OS=Mus musculus GN=Rrp1b PE=1 SV=2	15	4.98336e+06	3.94169e+06	0.0312724	0.0461773	-0.338305	-1.26427	9.84244e-05	0.000671167
sp|Q9ES89|EXTL2_MOUSE	Q9ES89	Extl2	Exostosin-like 2 OS=Mus musculus GN=Extl2 PE=1 SV=1	1	160727	127098	0.0343868	0.0720814	-0.338677	-1.2646	0.00199013	0.00580888
sp|Q9DBL1|ACDSB_MOUSE	Q9DBL1	Acadsb	Short/branched chain specific acyl-CoA dehydrogenase, mitochondrial OS=Mus musculus GN=Acadsb PE=1 SV=1	8	2.71322e+06	2.14435e+06	0.00959134	0.0616094	-0.339464	-1.26529	0.000282492	0.00138942
sp|Q149L6|DJB14_MOUSE	Q149L6	Dnajb14	DnaJ homolog subfamily B member 14 OS=Mus musculus GN=Dnajb14 PE=2 SV=1	2	154568	122150	0.0308026	0.0682702	-0.339588	-1.2654	0.000909557	0.00321519
sp|P05202|AATM_MOUSE	P05202	Got2	Aspartate aminotransferase, mitochondrial OS=Mus musculus GN=Got2 PE=1 SV=1	17	3.69881e+07	2.9223e+07	0.0218864	0.0685453	-0.33996	-1.26572	0.000873486	0.00311926
sp|Q3TKT4-2|SMCA4_MOUSE,sp|Q3TKT4|SMCA4_MOUSE	Q3TKT4-2	Smarca4	Isoform 2 of Transcription activator BRG1 OS=Mus musculus GN=Smarca4	20	7.66814e+06	6.05347e+06	0.00923238	0.0402474	-0.341116	-1.26674	5.60722e-05	0.000469746
sp|Q3TIX9|SNUT2_MOUSE	Q3TIX9	Usp39	U4/U6.U5 tri-snRNP-associated protein 2 OS=Mus musculus GN=Usp39 PE=2 SV=2	14	5.54506e+06	4.37684e+06	0.0163172	0.0540914	-0.341313	-1.26691	0.000216615	0.00114979
sp|Q8VIJ6|SFPQ_MOUSE	Q8VIJ6	Sfpq	Splicing factor, proline- and glutamine-rich OS=Mus musculus GN=Sfpq PE=1 SV=1	24	4.56816e+07	3.60557e+07	0.0180051	0.0195461	-0.341389	-1.26698	2.6243e-05	0.000296795
sp|Q9WTJ4|FIZ1_MOUSE	Q9WTJ4	Fiz1	Flt3-interacting zinc finger protein 1 OS=Mus musculus GN=Fiz1 PE=1 SV=1	1	27856.5	21985.7	0.0697446	0.138704	-0.341452	-1.26703	0.00720863	0.016201
sp|P36552|HEM6_MOUSE	P36552	Cpox	Oxygen-dependent coproporphyrinogen-III oxidase, mitochondrial OS=Mus musculus GN=Cpox PE=1 SV=2	16	7.65489e+06	6.04129e+06	0.016079	0.0282411	-0.341526	-1.2671	4.10819e-05	0.000390011
sp|Q80XP8|FA76B_MOUSE	Q80XP8	Fam76b	Protein FAM76B OS=Mus musculus GN=Fam76b PE=2 SV=1	7	1.41901e+06	1.11967e+06	0.0197477	0.0370088	-0.341803	-1.26734	2.61079e-05	0.000296795
sp|Q8R3L5-2|SO3A1_MOUSE	Q8R3L5-2	Slco3a1	Isoform 2 of Solute carrier organic anion transporter family member 3A1 OS=Mus musculus GN=Slco3a1	1	50557	39890	0.0173697	0.148102	-0.341883	-1.26741	0.0124806	0.025574
sp|Q99PP2|ZN318_MOUSE	Q99PP2	Znf318	Zinc finger protein 318 (Fragment) OS=Mus musculus GN=Znf318 PE=1 SV=2	10	1.07631e+06	849128	0.000633572	0.0308329	-0.342036	-1.26754	3.47057e-05	0.000352098
sp|Q3UNW5|TF2L1_MOUSE	Q3UNW5	Tfcp2l1	Transcription factor CP2-like protein 1 OS=Mus musculus GN=Tfcp2l1 PE=1 SV=2	1	219914	173488	0.0577807	0.00271518	-0.342103	-1.2676	6.39109e-05	0.000514622
sp|Q9D8Z2|TRIA1_MOUSE	Q9D8Z2	Triap1	TP53-regulated inhibitor of apoptosis 1 OS=Mus musculus GN=Triap1 PE=2 SV=1	1	275046	216940	0.0277343	0.0497971	-0.342377	-1.26784	0.000262023	0.0013111
sp|O70318|E41L2_MOUSE	O70318	Epb41l2	Band 4.1-like protein 2 OS=Mus musculus GN=Epb41l2 PE=1 SV=2	34	1.37461e+07	1.08414e+07	0.0149402	0.0257549	-0.342469	-1.26792	2.29416e-05	0.000277264
sp|Q9Z1Z0|USO1_MOUSE	Q9Z1Z0	Uso1	General vesicular transport factor p115 OS=Mus musculus GN=Uso1 PE=1 SV=2	25	6.76324e+06	5.33275e+06	0.0248464	0.0330454	-0.342835	-1.26825	5.81818e-05	0.000482947
sp|Q7JJ13-2|BRD2_MOUSE,sp|Q7JJ13|BRD2_MOUSE	Q7JJ13-2	Brd2	Isoform 2 of Bromodomain-containing protein 2 OS=Mus musculus GN=Brd2	11	1.94956e+06	1.53702e+06	0.0261894	0.0440793	-0.343018	-1.26841	6.61119e-05	0.000522828
sp|Q9Z0H3|SNF5_MOUSE	Q9Z0H3	Smarcb1	SWI/SNF-related matrix-associated actin-dependent regulator of chromatin subfamily B member 1 OS=Mus musculus GN=Smarcb1 PE=1 SV=1	10	1.59985e+06	1.26129e+06	0.0344044	0.0264844	-0.34304	-1.26843	0.000124339	0.000783466
sp|Q5NBX1|COBL_MOUSE,sp|Q5NBX1-2|COBL_MOUSE	Q5NBX1	Cobl	Isoform 2 of Protein cordon-bleu OS=Mus musculus GN=Cobl	16	2.36958e+06	1.86797e+06	0.0239142	0.037396	-0.343159	-1.26853	6.62552e-05	0.000523337
sp|P61924|COPZ1_MOUSE	P61924	Copz1	Coatomer subunit zeta-1 OS=Mus musculus GN=Copz1 PE=2 SV=1	3	1.41901e+06	1.11835e+06	0.0108293	0.121292	-0.343517	-1.26885	0.00104018	0.00355441
sp|P12367|KAP2_MOUSE	P12367	Prkar2a	cAMP-dependent protein kinase type II-alpha regulatory subunit OS=Mus musculus GN=Prkar2a PE=1 SV=2	5	8.48544e+06	6.68559e+06	0.0226757	0.0382837	-0.343935	-1.26921	3.8953e-05	0.000377304
sp|Q9D818-2|SAPC2_MOUSE,sp|Q9D818|SAPC2_MOUSE	Q9D818-2	Sapcd2	Isoform 2 of Suppressor APC domain-containing protein 2 OS=Mus musculus GN=Sapcd2	2	234149	184472	0.00534694	0.0425119	-0.344026	-1.26929	6.48388e-05	0.000520112
sp|Q62028|PLA2R_MOUSE	Q62028	Pla2r1	Secretory phospholipase A2 receptor OS=Mus musculus GN=Pla2r1 PE=1 SV=1	2	150285	118384	0.0495154	0.0841462	-0.344227	-1.26947	0.00187699	0.00553996
sp|Q9CYX7|RRP15_MOUSE	Q9CYX7	Rrp15	RRP15-like protein OS=Mus musculus GN=Rrp15 PE=1 SV=2	2	973375	766677	0.0408912	0.071671	-0.344377	-1.2696	0.00189508	0.00558093
sp|Q8CDM1|ATAD2_MOUSE	Q8CDM1	Atad2	ATPase family AAA domain-containing protein 2 OS=Mus musculus GN=Atad2 PE=1 SV=1	22	4.80864e+06	3.78596e+06	0.0237193	0.0158931	-0.344971	-1.27013	2.90668e-05	0.000317201
sp|P58281-2|OPA1_MOUSE	P58281-2	Opa1	Isoform 2 of Dynamin-like 120 kDa protein, mitochondrial OS=Mus musculus GN=Opa1	24	6.60795e+06	5.20251e+06	0.0170329	0.0321189	-0.344997	-1.27015	2.58573e-05	0.000295632
sp|P28867-2|KPCD_MOUSE	P28867-2	Prkcd	Isoform 2 of Protein kinase C delta type OS=Mus musculus GN=Prkcd	12	2.26751e+06	1.78516e+06	0.0187776	0.00372655	-0.345052	-1.2702	1.57279e-05	0.000223803
sp|Q9D1R1|T126B_MOUSE	Q9D1R1	Tmem126b	Complex I assembly factor TMEM126B, mitochondrial OS=Mus musculus GN=Tmem126b PE=2 SV=1	1	229739	180852	0.0413112	0.0141592	-0.345186	-1.27031	0.00010123	0.000684668
sp|A2AJ15|MA1B1_MOUSE	A2AJ15	Man1b1	Endoplasmic reticulum mannosyl-oligosaccharide 1,2-alpha-mannosidase OS=Mus musculus GN=Man1b1 PE=2 SV=1	7	1.22661e+06	965572	0.0348251	0.0127608	-0.345222	-1.27035	2.2413e-05	0.000273868
sp|P63260|ACTG_MOUSE	P63260	Actg1	Actin, cytoplasmic 2 OS=Mus musculus GN=Actg1 PE=1 SV=1	11	2.47716e+08	1.94984e+08	0.02064	0.0849625	-0.345326	-1.27044	0.00223482	0.00634219
sp|Q7TSQ8|PDPR_MOUSE	Q7TSQ8	Pdpr	Pyruvate dehydrogenase phosphatase regulatory subunit, mitochondrial OS=Mus musculus GN=Pdpr PE=2 SV=1	2	215940	169892	0.0640952	0.0926628	-0.346018	-1.27105	0.00195665	0.00572819
sp|Q8BJ05|ZC3HE_MOUSE	Q8BJ05	Zc3h14	Zinc finger CCCH domain-containing protein 14 OS=Mus musculus GN=Zc3h14 PE=1 SV=1	16	2.68745e+06	2.11422e+06	0.0358103	0.0169565	-0.346111	-1.27113	4.1179e-05	0.000390318
sp|O89001|CBPD_MOUSE	O89001	Cpd	Carboxypeptidase D OS=Mus musculus GN=Cpd PE=1 SV=2	15	2.00708e+06	1.57873e+06	0.0231027	0.0162982	-0.34634	-1.27133	2.27135e-05	0.00027551
sp|Q6PB93|GALT2_MOUSE	Q6PB93	Galnt2	Polypeptide N-acetylgalactosaminyltransferase 2 OS=Mus musculus GN=Galnt2 PE=2 SV=1	8	1.88054e+06	1.47901e+06	0.0114252	0.0410823	-0.346517	-1.27149	8.11916e-05	0.000595059
sp|Q8K4Q7|CERK1_MOUSE	Q8K4Q7	Cerk	Ceramide kinase OS=Mus musculus GN=Cerk PE=2 SV=2	2	171508	134836	0.0351586	0.105244	-0.347079	-1.27198	0.00766745	0.0170202
sp|Q78RX3|SIM12_MOUSE	Q78RX3	Smim12	Small integral membrane protein 12 OS=Mus musculus GN=Smim12 PE=3 SV=1	2	423671	332861	0.0258058	0.062647	-0.348025	-1.27282	0.000172666	0.000984223
sp|Q8BJU2|TSN9_MOUSE	Q8BJU2	Tspan9	Tetraspanin-9 OS=Mus musculus GN=Tspan9 PE=1 SV=1	3	375713	295149	0.0378498	0.0184149	-0.348186	-1.27296	6.77435e-05	0.000530664
sp|O08989|RASM_MOUSE	O08989	Mras	Ras-related protein M-Ras OS=Mus musculus GN=Mras PE=1 SV=1	2	134570	105708	0.0729867	0.0453485	-0.348276	-1.27304	0.000590717	0.00235825
sp|Q8VBW5|BBX_MOUSE	Q8VBW5	Bbx	HMG box transcription factor BBX OS=Mus musculus GN=Bbx PE=1 SV=2	1	47667	37443	0.0744968	0.00774705	-0.348293	-1.27305	0.000300864	0.00145498
sp|Q9DBE9|SPB1_MOUSE	Q9DBE9	Ftsj3	pre-rRNA processing protein FTSJ3 OS=Mus musculus GN=Ftsj3 PE=1 SV=1	21	9.50719e+06	7.46741e+06	0.0353689	0.0467671	-0.348411	-1.27316	0.000412258	0.00181518
sp|Q9QXS6-3|DREB_MOUSE	Q9QXS6-3	Dbn1	Isoform E2 of Drebrin OS=Mus musculus GN=Dbn1	24	1.09656e+07	8.61091e+06	0.0169692	0.0367731	-0.348748	-1.27345	6.22859e-05	0.000505216
sp|P54071|IDHP_MOUSE	P54071	Idh2	Isocitrate dehydrogenase [NADP], mitochondrial OS=Mus musculus GN=Idh2 PE=1 SV=3	17	1.16705e+07	9.16076e+06	0.0337846	0.0359588	-0.349327	-1.27397	0.000109019	0.000719029
sp|Q61315-4|APC_MOUSE,sp|Q61315-2|APC_MOUSE,sp|Q61315-3|APC_MOUSE,sp|Q61315|APC_MOUSE	Q61315-4	Apc	Isoform 2 of Adenomatous polyposis coli protein OS=Mus musculus GN=Apc	1	66471.2	52175	0.0890399	0.0948114	-0.349371	-1.27401	0.00491742	0.0118361
sp|Q921I1|TRFE_MOUSE	Q921I1	Tf	Serotransferrin OS=Mus musculus GN=Tf PE=1 SV=1	11	2.22235e+06	1.74406e+06	0.0178331	0.0157269	-0.34964	-1.27424	1.34998e-05	0.000208134
sp|Q3U2C5|RN149_MOUSE	Q3U2C5	Rnf149	E3 ubiquitin-protein ligase RNF149 OS=Mus musculus GN=Rnf149 PE=1 SV=3	2	81788.1	64179.6	0.0420125	0.0217062	-0.349776	-1.27436	3.06143e-05	0.000327846
sp|Q8K0D5|EFGM_MOUSE	Q8K0D5	Gfm1	Elongation factor G, mitochondrial OS=Mus musculus GN=Gfm1 PE=2 SV=1	18	7.93743e+06	6.2251e+06	0.0134922	0.0536192	-0.350574	-1.27507	0.000230267	0.00119829
sp|E9Q7X6|HEG1_MOUSE	E9Q7X6	Heg1	Protein HEG homolog 1 OS=Mus musculus GN=Heg1 PE=1 SV=1	5	434410	340660	0.0217969	0.0269013	-0.350723	-1.2752	3.31095e-05	0.000343252
sp|Q7TQE6|MACOI_MOUSE	Q7TQE6	Tmem57	Macoilin OS=Mus musculus GN=Tmem57 PE=1 SV=1	5	890587	698357	0.00406705	0.0232068	-0.350792	-1.27526	1.43394e-05	0.000214284
sp|Q6ZPI0|JADE1_MOUSE	Q6ZPI0	Jade1	Protein Jade-1 OS=Mus musculus GN=Jade1 PE=1 SV=2	1	32416.5	25419.1	0.00488709	0.121312	-0.350818	-1.27528	0.00375322	0.0095143
sp|Q8BSY0|ASPH_MOUSE	Q8BSY0	Asph	Aspartyl/asparaginyl beta-hydroxylase OS=Mus musculus GN=Asph PE=1 SV=1	8	1.27683e+06	1.00093e+06	0.0246252	0.00287519	-0.351229	-1.27565	2.16523e-05	0.000270043
sp|P63001|RAC1_MOUSE	P63001	Rac1	Ras-related C3 botulinum toxin substrate 1 OS=Mus musculus GN=Rac1 PE=1 SV=1	6	1.29492e+07	1.01503e+07	0.0356132	0.013179	-0.35134	-1.27574	4.57245e-05	0.000411823
sp|O35347|DGCR6_MOUSE	O35347	Dgcr6	Protein DGCR6 OS=Mus musculus GN=Dgcr6 PE=2 SV=2	1	45439.8	35617.6	0.0564215	0.0879372	-0.351366	-1.27577	0.000569379	0.00229098
sp|Q91Z31|PTBP2_MOUSE	Q91Z31	Ptbp2	Polypyrimidine tract-binding protein 2 OS=Mus musculus GN=Ptbp2 PE=1 SV=2	8	2.7059e+06	2.11933e+06	0.0900253	0.0924949	-0.352497	-1.27677	0.0181764	0.0349605
sp|Q8VDS4|RPR1A_MOUSE	Q8VDS4	Rprd1a	Regulation of nuclear pre-mRNA domain-containing protein 1A OS=Mus musculus GN=Rprd1a PE=2 SV=1	2	299085	234224	0.0324821	0.0663423	-0.352664	-1.27692	0.000855832	0.00307852
sp|Q62296|TEAD4_MOUSE,sp|Q62296-2|TEAD4_MOUSE	Q62296	Tead4	Isoform Short of Transcriptional enhancer factor TEF-3 OS=Mus musculus GN=Tead4	2	328392	257046	0.0336434	0.160446	-0.353391	-1.27756	0.0133363	0.0270269
sp|Q5HZI1|MTUS1_MOUSE	Q5HZI1	Mtus1	Microtubule-associated tumor suppressor 1 homolog OS=Mus musculus GN=Mtus1 PE=1 SV=2	5	1.06766e+06	835590	0.021904	0.0116929	-0.353583	-1.27773	1.29751e-05	0.000203522
sp|Q3TWW8|SRSF6_MOUSE	Q3TWW8	Srsf6	Serine/arginine-rich splicing factor 6 OS=Mus musculus GN=Srsf6 PE=2 SV=1	4	3.81138e+06	2.98273e+06	0.0569657	0.0172683	-0.353682	-1.27782	0.000322393	0.00152901
sp|Q91VS8|FARP2_MOUSE	Q91VS8	Farp2	FERM, RhoGEF and pleckstrin domain-containing protein 2 OS=Mus musculus GN=Farp2 PE=1 SV=2	4	579684	453576	0.00799734	0.0342248	-0.353922	-1.27803	3.6003e-05	0.00035941
sp|Q9Z2N8|ACL6A_MOUSE	Q9Z2N8	Actl6a	Actin-like protein 6A OS=Mus musculus GN=Actl6a PE=1 SV=2	14	3.40155e+06	2.66104e+06	0.0196964	0.0328004	-0.3542	-1.27828	2.95823e-05	0.000320194
sp|P97808|FXYD5_MOUSE	P97808	Fxyd5	FXYD domain-containing ion transport regulator 5 OS=Mus musculus GN=Fxyd5 PE=2 SV=3	1	282515	220974	0.0122242	0.0352871	-0.354451	-1.2785	2.93069e-05	0.000318972
sp|Q921X9|PDIA5_MOUSE	Q921X9	Pdia5	Protein disulfide-isomerase A5 OS=Mus musculus GN=Pdia5 PE=2 SV=1	8	989183	773627	0.0118974	0.0274435	-0.354599	-1.27863	2.41367e-05	0.000287002
sp|Q3UYV9|NCBP1_MOUSE	Q3UYV9	Ncbp1	Nuclear cap-binding protein subunit 1 OS=Mus musculus GN=Ncbp1 PE=1 SV=2	12	4.0154e+06	3.13867e+06	0.0219511	0.0561445	-0.35539	-1.27933	4.96138e-05	0.000431439
sp|Q61595|KTN1_MOUSE	Q61595	Ktn1	Kinectin OS=Mus musculus GN=Ktn1 PE=2 SV=1	2	135380	105802	0.0586653	0.0353849	-0.355647	-1.27956	0.000332326	0.00155939
sp|Q9D8E6|RL4_MOUSE	Q9D8E6	Rpl4	60S ribosomal protein L4 OS=Mus musculus GN=Rpl4 PE=1 SV=3	15	2.19848e+07	1.71704e+07	0.0336794	0.00889979	-0.356588	-1.28039	3.59472e-05	0.00035941
sp|Q8BZ47|ZN609_MOUSE	Q8BZ47	Znf609	Zinc finger protein 609 OS=Mus musculus GN=Znf609 PE=1 SV=2	9	1.10336e+06	861628	0.0159172	0.0225661	-0.356773	-1.28056	1.90746e-05	0.000248645
sp|Q8K1S3|UNC5B_MOUSE,sp|Q8K1S3-2|UNC5B_MOUSE	Q8K1S3	Unc5b	Isoform 2 of Netrin receptor UNC5B OS=Mus musculus GN=Unc5b	14	1.54527e+06	1.20664e+06	0.00850892	0.0293151	-0.356871	-1.28065	1.31372e-05	0.000205578
sp|P62880|GBB2_MOUSE	P62880	Gnb2	Guanine nucleotide-binding protein G(I)/G(S)/G(T) subunit beta-2 OS=Mus musculus GN=Gnb2 PE=1 SV=3	6	2.24316e+06	1.75118e+06	0.0164594	0.0955536	-0.357208	-1.28094	0.000468805	0.00199137
sp|Q66JY2|IN80D_MOUSE,sp|Q66JY2-2|IN80D_MOUSE	Q66JY2	Ino80d	Isoform 2 of INO80 complex subunit D OS=Mus musculus GN=Ino80d	1	86439.4	67467.4	0.0476053	0.098102	-0.357499	-1.2812	0.00125342	0.0040847
sp|Q91WN1|DNJC9_MOUSE	Q91WN1	Dnajc9	DnaJ homolog subfamily C member 9 OS=Mus musculus GN=Dnajc9 PE=2 SV=2	6	1.03566e+06	808320	0.159931	0.0346656	-0.357554	-1.28125	0.00228388	0.00644284
sp|P21278|GNA11_MOUSE	P21278	Gna11	Guanine nucleotide-binding protein subunit alpha-11 OS=Mus musculus GN=Gna11 PE=1 SV=1	4	1.48458e+06	1.15868e+06	0.0260266	0.047389	-0.357577	-1.28127	0.00015773	0.00092044
sp|Q99MY8|ASH1L_MOUSE	Q99MY8	Ash1l	Histone-lysine N-methyltransferase ASH1L OS=Mus musculus GN=Ash1l PE=1 SV=3	1	68812.8	53703.3	0.0874508	0.0276818	-0.357668	-1.28135	0.00166201	0.00506271
sp|Q61425|HCDH_MOUSE	Q61425	Hadh	Hydroxyacyl-coenzyme A dehydrogenase, mitochondrial OS=Mus musculus GN=Hadh PE=1 SV=2	12	1.3035e+07	1.01727e+07	0.0390366	0.0177556	-0.357684	-1.28137	2.58873e-05	0.000295632
sp|Q9DBU0|TM9S1_MOUSE	Q9DBU0	Tm9sf1	Transmembrane 9 superfamily member 1 OS=Mus musculus GN=Tm9sf1 PE=2 SV=2	2	325318	253730	0.0211674	0.0387331	-0.358552	-1.28214	4.13586e-05	0.000390903
sp|Q80U72|SCRIB_MOUSE,sp|Q80U72-2|SCRIB_MOUSE,sp|Q80U72-3|SCRIB_MOUSE	Q80U72	Scrib	Isoform 2 of Protein scribble homolog OS=Mus musculus GN=Scrib	43	8.28797e+06	6.46358e+06	0.0131819	0.0434444	-0.358685	-1.28226	8.69746e-05	0.000621559
sp|Q6ZWQ0|SYNE2_MOUSE	Q6ZWQ0	Syne2	Nesprin-2 OS=Mus musculus GN=Syne2 PE=1 SV=2	85	1.52651e+07	1.19049e+07	0.0397364	0.0165675	-0.358686	-1.28226	2.55269e-05	0.000294668
sp|Q8R1R3|STAR7_MOUSE	Q8R1R3	Stard7	StAR-related lipid transfer protein 7, mitochondrial OS=Mus musculus GN=Stard7 PE=2 SV=2	1	140135	109280	0.0140041	0.0238037	-0.358787	-1.28235	9.934e-06	0.000173445
sp|P35601-2|RFC1_MOUSE,sp|P35601|RFC1_MOUSE	P35601-2	Rfc1	Isoform 2 of Replication factor C subunit 1 OS=Mus musculus GN=Rfc1	16	2.98811e+06	2.32888e+06	0.0259977	0.0373156	-0.359599	-1.28307	4.53252e-05	0.000411539
sp|Q9DBY5|CBX6_MOUSE	Q9DBY5	Cbx6	Chromobox protein homolog 6 OS=Mus musculus GN=Cbx6 PE=2 SV=2	2	120953	94251.2	0.0686671	0.11019	-0.359859	-1.2833	0.00313467	0.00825994
sp|Q8R086|SUOX_MOUSE	Q8R086	Suox	Sulfite oxidase, mitochondrial OS=Mus musculus GN=Suox PE=2 SV=2	4	1.034e+06	805661	0.0385084	0.0150391	-0.359993	-1.28342	3.19484e-05	0.000335408
sp|Q60790|RASA3_MOUSE	Q60790	Rasa3	Ras GTPase-activating protein 3 OS=Mus musculus GN=Rasa3 PE=1 SV=2	11	2.01973e+06	1.57356e+06	0.0157573	0.0339807	-0.360132	-1.28354	2.61271e-05	0.000296795
sp|Q8R310|TMCC3_MOUSE	Q8R310	Tmcc3	Transmembrane and coiled-coil domains protein 3 OS=Mus musculus GN=Tmcc3 PE=1 SV=2	8	1.26395e+06	984260	0.022271	0.0209429	-0.36083	-1.28416	1.76019e-05	0.000237811
sp|Q4VAC9-2|PKHG3_MOUSE	Q4VAC9-2	Plekhg3	Isoform 2 of Pleckstrin homology domain-containing family G member 3 OS=Mus musculus GN=Plekhg3	14	1.9014e+06	1.48025e+06	0.0290002	0.0614661	-0.361224	-1.28451	0.000185481	0.00103244
sp|Q61092|LAMC2_MOUSE	Q61092	Lamc2	Laminin subunit gamma-2 OS=Mus musculus GN=Lamc2 PE=1 SV=2	10	778645	606152	0.0869421	0.0645188	-0.361285	-1.28457	0.00334471	0.00866907
sp|Q09324|GCNT1_MOUSE	Q09324	Gcnt1	Beta-1,3-galactosyl-O-glycosyl-glycoprotein beta-1,6-N-acetylglucosaminyltransferase OS=Mus musculus GN=Gcnt1 PE=1 SV=2	4	728035	566735	0.0147821	0.0386203	-0.361334	-1.28461	4.62171e-05	0.000412719
sp|O88196|TTC3_MOUSE,sp|O88196-6|TTC3_MOUSE,sp|O88196-2|TTC3_MOUSE	O88196	Ttc3	Isoform 2 of E3 ubiquitin-protein ligase TTC3 OS=Mus musculus GN=Ttc3	7	420642	327146	0.0121323	0.0209556	-0.362659	-1.28579	1.34604e-05	0.000208134
sp|P61219|RPAB2_MOUSE	P61219	Polr2f	DNA-directed RNA polymerases I, II, and III subunit RPABC2 OS=Mus musculus GN=Polr2f PE=2 SV=1	1	380027	295534	0.0340747	0.0405749	-0.362778	-1.2859	5.79197e-05	0.00048218
sp|Q80X41|VRK1_MOUSE,sp|Q80X41-2|VRK1_MOUSE,sp|Q80X41-3|VRK1_MOUSE,sp|Q80X41-5|VRK1_MOUSE	Q80X41	Vrk1	Isoform 2 of Serine/threonine-protein kinase VRK1 OS=Mus musculus GN=Vrk1	9	3.94462e+06	3.0663e+06	0.0259495	0.0587381	-0.363388	-1.28644	0.000159694	0.000928632
sp|Q923D5|WBP11_MOUSE	Q923D5	Wbp11	WW domain-binding protein 11 OS=Mus musculus GN=Wbp11 PE=1 SV=2	14	3.61096e+06	2.8066e+06	0.0222737	0.038066	-0.363558	-1.2866	3.91842e-05	0.00037899
sp|Q9CQP3|CHCH5_MOUSE	Q9CQP3	Chchd5	Coiled-coil-helix-coiled-coil-helix domain-containing protein 5 OS=Mus musculus GN=Chchd5 PE=3 SV=1	2	427842	332424	0.0184564	0.0284766	-0.364054	-1.28704	1.66623e-05	0.000230321
sp|Q61337|BAD_MOUSE	Q61337	Bad	Bcl2-associated agonist of cell death OS=Mus musculus GN=Bad PE=1 SV=1	3	295879	229608	0.0331548	0.0317219	-0.365837	-1.28863	3.09242e-05	0.000329874
sp|Q80TH2|LAP2_MOUSE,sp|Q80TH2-2|LAP2_MOUSE	Q80TH2	Erbb2ip	Isoform 2 of Protein LAP2 OS=Mus musculus GN=Erbb2ip	32	8.58441e+06	6.66049e+06	0.0118341	0.0208403	-0.36609	-1.28886	1.70041e-05	0.000234054
sp|Q9CW03|SMC3_MOUSE	Q9CW03	Smc3	Structural maintenance of chromosomes protein 3 OS=Mus musculus GN=Smc3 PE=1 SV=2	41	1.51054e+07	1.17175e+07	0.0111021	0.0216747	-0.366395	-1.28913	1.61129e-05	0.000226502
sp|P58064|RT06_MOUSE	P58064	Mrps6	28S ribosomal protein S6, mitochondrial OS=Mus musculus GN=Mrps6 PE=2 SV=3	3	1.99488e+06	1.54713e+06	0.0397651	0.0498651	-0.36671	-1.28941	0.000122974	0.000776338
sp|Q80VI1|TRI56_MOUSE	Q80VI1	Trim56	E3 ubiquitin-protein ligase TRIM56 OS=Mus musculus GN=Trim56 PE=1 SV=1	8	603503	467875	0.0315797	0.0490948	-0.367237	-1.28988	0.000118694	0.000761638
sp|Q7TQJ8|WTIP_MOUSE	Q7TQJ8	Wtip	Wilms tumor protein 1-interacting protein OS=Mus musculus GN=Wtip PE=1 SV=1	2	178238	138158	0.0526409	0.0557408	-0.367486	-1.2901	0.000523897	0.00215602
sp|Q9Z315|SNUT1_MOUSE	Q9Z315	Sart1	U4/U6.U5 tri-snRNP-associated protein 1 OS=Mus musculus GN=Sart1 PE=2 SV=1	30	9.76105e+06	7.56543e+06	0.015857	0.0856165	-0.367614	-1.29022	0.00115841	0.00383749
sp|Q60598|SRC8_MOUSE	Q60598	Cttn	Src substrate cortactin OS=Mus musculus GN=Cttn PE=1 SV=2	13	1.33193e+07	1.03214e+07	0.0363612	0.0129553	-0.367875	-1.29045	3.81197e-05	0.000371948
sp|Q921I6|SH3B4_MOUSE	Q921I6	Sh3bp4	SH3 domain-binding protein 4 OS=Mus musculus GN=Sh3bp4 PE=2 SV=1	19	4.25648e+06	3.29802e+06	0.0206551	0.0225543	-0.36806	-1.29062	2.23186e-05	0.000273218
sp|Q2HXL6|EDEM3_MOUSE	Q2HXL6	Edem3	ER degradation-enhancing alpha-mannosidase-like protein 3 OS=Mus musculus GN=Edem3 PE=1 SV=2	5	908572	703978	0.0324407	0.0119168	-0.36807	-1.29063	1.45854e-05	0.000216497
sp|Q8CGY8|OGT1_MOUSE	Q8CGY8	Ogt	UDP-N-acetylglucosamine--peptide N-acetylglucosaminyltransferase 110 kDa subunit OS=Mus musculus GN=Ogt PE=1 SV=2	11	1.39866e+06	1.08369e+06	0.0171812	0.0329441	-0.36809	-1.29064	3.01584e-05	0.000324839
sp|Q99LX5|MMTA2_MOUSE	Q99LX5	Mmtag2	Multiple myeloma tumor-associated protein 2 homolog OS=Mus musculus GN=Mmtag2 PE=2 SV=1	4	839312	650167	0.02152	0.134765	-0.368397	-1.29092	0.0115565	0.0239842
sp|Q64163-3|TFDP2_MOUSE,sp|Q64163-4|TFDP2_MOUSE,sp|Q64163-2|TFDP2_MOUSE	Q64163-3	Tfdp2	Isoform Beta of Transcription factor Dp-2 OS=Mus musculus GN=Tfdp2	1	46644.3	36123.7	0.0397133	0.137145	-0.368758	-1.29124	0.0114367	0.0237877
sp|Q61207|SAP_MOUSE	Q61207	Psap	Sulfated glycoprotein 1 OS=Mus musculus GN=Psap PE=1 SV=2	17	8.44867e+07	6.54275e+07	0.0599388	0.0405936	-0.368829	-1.2913	0.000610009	0.00240527
sp|Q61090|FZD7_MOUSE	Q61090	Fzd7	Frizzled-7 OS=Mus musculus GN=Fzd7 PE=1 SV=2	2	106926	82800.1	0.0649797	0.127801	-0.36891	-1.29138	0.0218656	0.0407639
sp|P29758|OAT_MOUSE	P29758	Oat	Ornithine aminotransferase, mitochondrial OS=Mus musculus GN=Oat PE=1 SV=1	19	4.96884e+07	3.84698e+07	0.0460371	0.0228661	-0.36918	-1.29162	7.70256e-05	0.000574876
sp|Q7TN12|CA106_MOUSE	Q7TN12	NA	Uncharacterized protein C1orf106 homolog OS=Mus musculus PE=2 SV=1	3	241730	187128	0.0301512	0.0572748	-0.369372	-1.29179	0.000101729	0.000686951
sp|Q9EPK5-2|WWTR1_MOUSE	Q9EPK5-2	Wwtr1	Isoform 2 of WW domain-containing transcription regulator protein 1 OS=Mus musculus GN=Wwtr1	5	776760	601299	0.0308834	0.0375182	-0.369386	-1.2918	6.53864e-05	0.000521629
sp|P15975|UBP53_MOUSE	P15975	Usp53	Inactive ubiquitin carboxyl-terminal hydrolase 53 OS=Mus musculus GN=Usp53 PE=2 SV=2	4	437686	338755	0.0666293	0.0331532	-0.369654	-1.29204	0.000234485	0.00121169
sp|P39447|ZO1_MOUSE	P39447	Tjp1	Tight junction protein ZO-1 OS=Mus musculus GN=Tjp1 PE=1 SV=2	43	2.42875e+07	1.87932e+07	0.0243062	0.0319147	-0.37	-1.29235	3.33521e-05	0.000345228
sp|Q8BYW9|EOGT_MOUSE	Q8BYW9	Eogt	EGF domain-specific O-linked N-acetylglucosamine transferase OS=Mus musculus GN=Eogt PE=1 SV=1	2	408402	315864	0.068495	0.129313	-0.37069	-1.29297	0.00120821	0.0039784
sp|Q9D113|DNLZ_MOUSE	Q9D113	Dnlz	DNL-type zinc finger protein OS=Mus musculus GN=Dnlz PE=2 SV=1	2	197067	152348	0.0181607	0.0476889	-0.371322	-1.29354	0.000127074	0.000796611
sp|Q9DAS9|GBG12_MOUSE	Q9DAS9	Gng12	Guanine nucleotide-binding protein G(I)/G(S)/G(O) subunit gamma-12 OS=Mus musculus GN=Gng12 PE=1 SV=3	3	5.20901e+06	4.02533e+06	0.0912712	0.0284079	-0.371903	-1.29406	0.00241551	0.00673399
sp|Q9DBU5|RNF6_MOUSE	Q9DBU5	Rnf6	E3 ubiquitin-protein ligase RNF6 OS=Mus musculus GN=Rnf6 PE=1 SV=1	9	616617	476451	0.0353728	0.0567391	-0.372046	-1.29419	0.00014856	0.000883833
sp|Q9CYA0|CREL2_MOUSE	Q9CYA0	Creld2	Cysteine-rich with EGF-like domain protein 2 OS=Mus musculus GN=Creld2 PE=2 SV=1	10	2.03276e+06	1.57055e+06	0.0317851	0.0260224	-0.372168	-1.2943	2.30018e-05	0.000277486
sp|P49935|CATH_MOUSE	P49935	Ctsh	Pro-cathepsin H OS=Mus musculus GN=Ctsh PE=2 SV=2	5	1.49073e+06	1.15167e+06	0.0288331	0.0710721	-0.372294	-1.29441	8.426e-05	0.000608341
sp|P56581-2|TDG_MOUSE,sp|P56581|TDG_MOUSE	P56581-2	Tdg	Isoform 2 of G/T mismatch-specific thymine DNA glycosylase OS=Mus musculus GN=Tdg	1	141584	109381	0.0710101	0.0550847	-0.372306	-1.29442	0.00173001	0.00521519
sp|P18052|PTPRA_MOUSE,sp|P18052-2|PTPRA_MOUSE	P18052	Ptpra	Isoform 2 of Receptor-type tyrosine-protein phosphatase alpha OS=Mus musculus GN=Ptpra	10	1.55809e+06	1.20365e+06	0.0124134	0.0325966	-0.372355	-1.29446	3.18761e-05	0.000335179
sp|Q9ESC8|AFF4_MOUSE	Q9ESC8	Aff4	AF4/FMR2 family member 4 OS=Mus musculus GN=Aff4 PE=1 SV=1	13	1.70567e+06	1.31723e+06	0.00781121	0.0241057	-0.372829	-1.29489	1.03967e-05	0.00017779
sp|Q922K7|NOP2_MOUSE	Q922K7	Nop2	Probable 28S rRNA (cytosine-C(5))-methyltransferase OS=Mus musculus GN=Nop2 PE=1 SV=1	15	1.81245e+07	1.39937e+07	0.0322198	0.110203	-0.373162	-1.29519	0.0026695	0.00727398
sp|P52332|JAK1_MOUSE	P52332	Jak1	Tyrosine-protein kinase JAK1 OS=Mus musculus GN=Jak1 PE=1 SV=1	9	1.4739e+06	1.13792e+06	0.0199884	0.0337791	-0.373242	-1.29526	1.26808e-05	0.000202049
sp|Q3V0K9|PLSI_MOUSE	Q3V0K9	Pls1	Plastin-1 OS=Mus musculus GN=Pls1 PE=2 SV=1	14	7.92696e+06	6.11925e+06	0.0155336	0.0171303	-0.373412	-1.29541	1.1175e-05	0.000185057
sp|O35607|BMPR2_MOUSE	O35607	Bmpr2	Bone morphogenetic protein receptor type-2 OS=Mus musculus GN=Bmpr2 PE=1 SV=1	4	325028	250896	0.010849	0.115427	-0.373474	-1.29547	0.00151682	0.00469846
sp|Q60596|XRCC1_MOUSE	Q60596	Xrcc1	DNA repair protein XRCC1 OS=Mus musculus GN=Xrcc1 PE=1 SV=2	3	328062	253200	0.0453474	0.0810479	-0.373692	-1.29566	0.000241025	0.001233
sp|Q99020|ROAA_MOUSE	Q99020	Hnrnpab	Heterogeneous nuclear ribonucleoprotein A/B OS=Mus musculus GN=Hnrnpab PE=1 SV=1	8	4.7596e+07	3.67307e+07	0.0395706	0.00975271	-0.373854	-1.29581	1.5241e-05	0.000220795
sp|Q69ZP3-2|PNKD_MOUSE	Q69ZP3-2	Pnkd	Isoform 2 of Probable hydrolase PNKD OS=Mus musculus GN=Pnkd	2	250209	193083	0.0163218	0.0250908	-0.373913	-1.29586	1.14789e-05	0.000188988
sp|Q99N91|RM34_MOUSE	Q99N91	Mrpl34	39S ribosomal protein L34, mitochondrial OS=Mus musculus GN=Mrpl34 PE=2 SV=1	2	458443	353747	0.0029905	0.0160478	-0.374022	-1.29596	7.33814e-06	0.000144906
sp|Q9EPT5|SO2A1_MOUSE	Q9EPT5	Slco2a1	Solute carrier organic anion transporter family member 2A1 OS=Mus musculus GN=Slco2a1 PE=1 SV=2	6	1.96459e+06	1.51525e+06	0.0232325	0.0261862	-0.374672	-1.29654	1.20278e-05	0.00019608
sp|Q9ESZ8-6|GTF2I_MOUSE,sp|Q9ESZ8|GTF2I_MOUSE	Q9ESZ8-6	Gtf2i	Isoform 6 of General transcription factor II-I OS=Mus musculus GN=Gtf2i	29	1.08519e+07	8.36374e+06	0.0315049	0.0614051	-0.375724	-1.29749	0.000133066	0.000819772
sp|Q09200|B4GN1_MOUSE	Q09200	B4galnt1	Beta-1,4 N-acetylgalactosaminyltransferase 1 OS=Mus musculus GN=B4galnt1 PE=2 SV=1	3	314946	242734	0.0315713	0.0620423	-0.375732	-1.2975	0.000199505	0.00108768
sp|P84099|RL19_MOUSE	P84099	Rpl19	60S ribosomal protein L19 OS=Mus musculus GN=Rpl19 PE=1 SV=1	4	9.16794e+06	7.06574e+06	0.0662601	0.0934934	-0.375757	-1.29752	0.00151554	0.00469827
sp|Q9EPS3|GLCE_MOUSE	Q9EPS3	Glce	D-glucuronyl C5-epimerase OS=Mus musculus GN=Glce PE=1 SV=2	4	665559	512848	0.0186688	0.0230474	-0.376034	-1.29777	1.37205e-05	0.000208955
sp|Q91ZD4|VANG2_MOUSE	Q91ZD4	Vangl2	Vang-like protein 2 OS=Mus musculus GN=Vangl2 PE=1 SV=3	2	124920	96255	0.0122786	0.0477883	-0.376074	-1.29781	3.17056e-05	0.000334666
sp|Q9D968|HCFC2_MOUSE	Q9D968	Hcfc2	Host cell factor 2 OS=Mus musculus GN=Hcfc2 PE=1 SV=1	2	329662	253943	0.0679312	0.0542451	-0.37648	-1.29817	0.000469287	0.00199214
sp|Q8R366|IGSF8_MOUSE	Q8R366	Igsf8	Immunoglobulin superfamily member 8 OS=Mus musculus GN=Igsf8 PE=1 SV=2	1	51884.7	39958.1	0.0298089	0.081711	-0.376822	-1.29848	0.000737698	0.00277992
sp|D3YXK2|SAFB1_MOUSE	D3YXK2	Safb	Scaffold attachment factor B1 OS=Mus musculus GN=Safb PE=1 SV=2	16	8.61343e+06	6.63294e+06	0.0262526	0.0874552	-0.376939	-1.29858	0.000808364	0.00296162
sp|Q8VEK0|CC50A_MOUSE	Q8VEK0	Tmem30a	Cell cycle control protein 50A OS=Mus musculus GN=Tmem30a PE=1 SV=1	2	364796	280789	0.0290635	0.00741604	-0.377601	-1.29918	1.7136e-05	0.000234427
sp|P23198|CBX3_MOUSE	P23198	Cbx3	Chromobox protein homolog 3 OS=Mus musculus GN=Cbx3 PE=1 SV=2	5	4.48474e+06	3.44828e+06	0.0535805	0.102933	-0.379145	-1.30057	0.00172363	0.00520542
sp|Q6IRU5-2|CLCB_MOUSE	Q6IRU5-2	Cltb	Isoform 2 of Clathrin light chain B OS=Mus musculus GN=Cltb	7	4.44561e+06	3.41817e+06	0.0969185	0.0582333	-0.379159	-1.30058	0.000833963	0.00302039
sp|Q9WV91|FPRP_MOUSE	Q9WV91	Ptgfrn	Prostaglandin F2 receptor negative regulator OS=Mus musculus GN=Ptgfrn PE=1 SV=2	14	2.91759e+06	2.24302e+06	0.0203815	0.0814153	-0.379333	-1.30074	0.00068794	0.00263234
sp|Q8BVD5|MPP7_MOUSE	Q8BVD5	Mpp7	MAGUK p55 subfamily member 7 OS=Mus musculus GN=Mpp7 PE=2 SV=2	8	2.51077e+06	1.93018e+06	0.0218232	0.019298	-0.379389	-1.30079	1.23286e-05	0.000199027
sp|Q7M6Y3-5|PICAL_MOUSE,sp|Q7M6Y3-6|PICAL_MOUSE,sp|Q7M6Y3|PICAL_MOUSE	Q7M6Y3-5	Picalm	Isoform 5 of Phosphatidylinositol-binding clathrin assembly protein OS=Mus musculus GN=Picalm	10	2.1566e+06	1.65764e+06	0.0168322	0.0543277	-0.37963	-1.30101	9.99046e-05	0.000678472
sp|Q8VHI3|OFUT2_MOUSE	Q8VHI3	Pofut2	GDP-fucose protein O-fucosyltransferase 2 OS=Mus musculus GN=Pofut2 PE=1 SV=1	4	461220	354418	0.026087	0.0338878	-0.380004	-1.30135	2.67535e-05	0.000299558
sp|Q60902-4|EP15R_MOUSE	Q60902-4	Eps15l1	Isoform 4 of Epidermal growth factor receptor substrate 15-like 1 OS=Mus musculus GN=Eps15l1	1	49202.9	37781.7	0.0326283	0.0565726	-0.381057	-1.3023	9.82924e-05	0.000670957
sp|Q8C407-2|YIPF4_MOUSE	Q8C407-2	Yipf4	Isoform 2 of Protein YIPF4 OS=Mus musculus GN=Yipf4	2	425054	326350	0.00907866	0.0925251	-0.381227	-1.30245	0.000850384	0.00306813
sp|Q60847-5|COCA1_MOUSE,sp|Q60847|COCA1_MOUSE,sp|Q60847-2|COCA1_MOUSE	Q60847-5	Col12a1	Isoform 2 of Collagen alpha-1(XII) chain OS=Mus musculus GN=Col12a1	23	2.84765e+06	2.18587e+06	0.0204717	0.022693	-0.381561	-1.30275	9.59797e-06	0.000170731
sp|Q8BYL4|SYYM_MOUSE	Q8BYL4	Yars2	Tyrosine--tRNA ligase, mitochondrial OS=Mus musculus GN=Yars2 PE=1 SV=2	10	6.2197e+06	4.77228e+06	0.0167514	0.0647033	-0.382167	-1.3033	0.000179132	0.00100809
sp|P13595|NCAM1_MOUSE	P13595	Ncam1	Neural cell adhesion molecule 1 OS=Mus musculus GN=Ncam1 PE=1 SV=3	3	871791	668800	0.020086	0.0769682	-0.382408	-1.30352	0.000120429	0.000767761
sp|Q80WE4-3|KI20B_MOUSE,sp|Q80WE4|KI20B_MOUSE	Q80WE4-3	Kif20b	Isoform 3 of Kinesin-like protein KIF20B OS=Mus musculus GN=Kif20b	28	3.95379e+06	3.03236e+06	0.00913374	0.0218018	-0.382795	-1.30387	8.91472e-06	0.00016264
sp|P08775|RPB1_MOUSE	P08775	Polr2a	DNA-directed RNA polymerase II subunit RPB1 OS=Mus musculus GN=Polr2a PE=1 SV=3	27	5.29327e+06	4.05929e+06	0.0107887	0.0129346	-0.382933	-1.30399	5.391e-06	0.000121664
sp|Q5DTT3|F208B_MOUSE	Q5DTT3	Fam208b	Protein FAM208B OS=Mus musculus GN=Fam208b PE=2 SV=2	15	1.67625e+06	1.2848e+06	0.0374628	0.035511	-0.383691	-1.30468	7.69526e-05	0.000574876
sp|Q922Y2|TRI59_MOUSE	Q922Y2	Trim59	Tripartite motif-containing protein 59 OS=Mus musculus GN=Trim59 PE=2 SV=2	3	699843	535985	0.0336439	0.0218676	-0.384838	-1.30571	1.74657e-05	0.000237811
sp|Q9JJD0|THA11_MOUSE	Q9JJD0	Thap11	THAP domain-containing protein 11 OS=Mus musculus GN=Thap11 PE=1 SV=1	1	226947	173806	0.0615411	0.125717	-0.384881	-1.30575	0.0147609	0.0292703
sp|P70670|NACAM_MOUSE	P70670	Naca	Nascent polypeptide-associated complex subunit alpha, muscle-specific form OS=Mus musculus GN=Naca PE=1 SV=2	4	8.87597e+06	6.7954e+06	0.0728386	0.0590616	-0.385347	-1.30617	0.00208523	0.00600843
sp|Q8CDC7|ZBTB9_MOUSE	Q8CDC7	Zbtb9	Zinc finger and BTB domain-containing protein 9 OS=Mus musculus GN=Zbtb9 PE=2 SV=1	1	47642.8	36447.9	0.0316115	0.0689678	-0.386422	-1.30715	0.000179579	0.0010086
sp|Q5SPL2|PHF12_MOUSE	Q5SPL2	Phf12	PHD finger protein 12 OS=Mus musculus GN=Phf12 PE=1 SV=1	1	23490.4	17967.9	0.162882	0.16068	-0.386651	-1.30736	0.0103533	0.0219399
sp|A2A8L5|PTPRF_MOUSE	A2A8L5	Ptprf	Receptor-type tyrosine-protein phosphatase F OS=Mus musculus GN=Ptprf PE=1 SV=1	25	3.47637e+06	2.65803e+06	0.0183918	0.0182579	-0.387225	-1.30788	9.28087e-06	0.00016688
sp|Q8BQ30-2|PPR18_MOUSE,sp|Q8BQ30|PPR18_MOUSE	Q8BQ30-2	Ppp1r18	Isoform 2 of Phostensin OS=Mus musculus GN=Ppp1r18	12	3.49638e+06	2.673e+06	0.013888	0.0129054	-0.387403	-1.30804	6.05913e-06	0.000130105
sp|P47915|RL29_MOUSE	P47915	Rpl29	60S ribosomal protein L29 OS=Mus musculus GN=Rpl29 PE=2 SV=2	2	760998	581664	0.101236	0.0789462	-0.387707	-1.30831	0.00543834	0.0128686
sp|Q7TT36|GP125_MOUSE	Q7TT36	Gpr125	Probable G-protein coupled receptor 125 OS=Mus musculus GN=Gpr125 PE=2 SV=3	1	41275	31544.6	0.0419987	0.171423	-0.387876	-1.30847	0.0134597	0.0272271
sp|P84089|ERH_MOUSE	P84089	Erh	Enhancer of rudimentary homolog OS=Mus musculus GN=Erh PE=1 SV=1	2	3.45517e+06	2.63916e+06	0.0279187	0.0945548	-0.388678	-1.30919	0.000343473	0.00159814
sp|P30999-3|CTND1_MOUSE	P30999-3	Ctnnd1	Isoform 3 of Catenin delta-1 OS=Mus musculus GN=Ctnnd1	1	177837	135824	0.0225875	0.120913	-0.388819	-1.30932	0.00303467	0.00804437
sp|Q9QXY1|ZO3_MOUSE	Q9QXY1	Tjp3	Tight junction protein ZO-3 OS=Mus musculus GN=Tjp3 PE=1 SV=1	1	82622	63097.5	0.00511175	0.0211737	-0.388944	-1.30943	7.68503e-06	0.000149971
sp|P09803|CADH1_MOUSE	P09803	Cdh1	Cadherin-1 OS=Mus musculus GN=Cdh1 PE=1 SV=1	15	3.27843e+06	2.50324e+06	0.0250732	0.0396003	-0.38921	-1.30968	1.6234e-05	0.000226769
sp|Q9CR80|FA32A_MOUSE	Q9CR80	Fam32a	Protein FAM32A OS=Mus musculus GN=Fam32a PE=2 SV=1	2	341600	260699	0.0177345	0.020612	-0.389922	-1.31032	8.06663e-06	0.000155137
sp|Q9ESU6|BRD4_MOUSE	Q9ESU6	Brd4	Bromodomain-containing protein 4 OS=Mus musculus GN=Brd4 PE=1 SV=2	10	4.06103e+06	3.09819e+06	0.024912	0.0414878	-0.390418	-1.31077	2.15587e-05	0.000269382
sp|Q6GV12|KDSR_MOUSE	Q6GV12	Kdsr	3-ketodihydrosphingosine reductase OS=Mus musculus GN=Kdsr PE=2 SV=1	1	183033	139490	0.0410091	0.0448666	-0.391945	-1.31216	3.184e-05	0.000335179
sp|Q3TL26|TFB2M_MOUSE	Q3TL26	Tfb2m	Dimethyladenosine transferase 2, mitochondrial OS=Mus musculus GN=Tfb2m PE=2 SV=1	3	250838	191146	0.0387488	0.056917	-0.392078	-1.31228	7.88823e-05	0.000584134
sp|O35943|FRDA_MOUSE	O35943	Fxn	Frataxin, mitochondrial OS=Mus musculus GN=Fxn PE=1 SV=1	3	971306	739901	0.0124555	0.0483427	-0.392594	-1.31275	6.85852e-05	0.000534111
sp|O54864|SUV91_MOUSE,sp|O54864-3|SUV91_MOUSE	O54864	Suv39h1	Isoform 3 of Histone-lysine N-methyltransferase SUV39H1 OS=Mus musculus GN=Suv39h1	3	266975	203279	0.0161755	0.0561509	-0.393246	-1.31335	6.04328e-05	0.000496867
sp|P52875|TM165_MOUSE	P52875	Tmem165	Transmembrane protein 165 OS=Mus musculus GN=Tmem165 PE=2 SV=2	5	1.44798e+06	1.10215e+06	0.0198707	0.0414708	-0.393728	-1.31378	2.44479e-05	0.000289147
sp|Q8K1L0|CREB5_MOUSE	Q8K1L0	Creb5	Cyclic AMP-responsive element-binding protein 5 OS=Mus musculus GN=Creb5 PE=2 SV=3	1	170740	129933	0.0349682	0.134503	-0.394037	-1.31407	0.00106616	0.00361286
sp|P48754|BRCA1_MOUSE	P48754	Brca1	Breast cancer type 1 susceptibility protein homolog OS=Mus musculus GN=Brca1 PE=1 SV=3	6	861697	655675	0.00992644	0.0915933	-0.394199	-1.31421	0.000769755	0.00285805
sp|Q03172|ZEP1_MOUSE	Q03172	Hivep1	Zinc finger protein 40 OS=Mus musculus GN=Hivep1 PE=1 SV=1	2	158896	120905	0.0700708	0.00448912	-0.394215	-1.31423	5.44436e-05	0.000458418
sp|Q62261-2|SPTB2_MOUSE	Q62261-2	Sptbn1	Isoform 2 of Spectrin beta chain, non-erythrocytic 1 OS=Mus musculus GN=Sptbn1	2	190366	144797	0.0718269	0.0576329	-0.394746	-1.31471	0.000473773	0.00200222
sp|P97792|CXAR_MOUSE	P97792	Cxadr	Coxsackievirus and adenovirus receptor homolog OS=Mus musculus GN=Cxadr PE=1 SV=1	13	7.14665e+06	5.42715e+06	0.0172499	0.0173121	-0.397072	-1.31683	4.5339e-06	0.000112248
sp|Q3TJ91|L2GL2_MOUSE	Q3TJ91	Llgl2	Lethal(2) giant larvae protein homolog 2 OS=Mus musculus GN=Llgl2 PE=1 SV=2	19	4.43065e+06	3.36452e+06	0.0134295	0.018316	-0.397118	-1.31688	5.66159e-06	0.000126056
sp|P83917|CBX1_MOUSE	P83917	Cbx1	Chromobox protein homolog 1 OS=Mus musculus GN=Cbx1 PE=1 SV=1	3	2.75638e+06	2.09294e+06	0.0522938	0.0629092	-0.397246	-1.31699	0.000621466	0.0024399
sp|Q6PB90|PCDBE_MOUSE	Q6PB90	Pcdhb14	Protocadherin beta-14 OS=Mus musculus GN=Pcdhb14 PE=1 SV=2	1	173776	131873	0.0117932	0.0542421	-0.398082	-1.31776	3.72841e-05	0.000366489
sp|O70404|VAMP8_MOUSE	O70404	Vamp8	Vesicle-associated membrane protein 8 OS=Mus musculus GN=Vamp8 PE=1 SV=1	3	5.0993e+06	3.86927e+06	0.0360096	0.122122	-0.39824	-1.3179	0.0025815	0.00708364
sp|Q9CYH6|RRS1_MOUSE	Q9CYH6	Rrs1	Ribosome biogenesis regulatory protein homolog OS=Mus musculus GN=Rrs1 PE=1 SV=1	8	4.01976e+06	3.04771e+06	0.0292686	0.0424546	-0.399383	-1.31894	4.19416e-05	0.0003925
sp|Q569Z6|TR150_MOUSE	Q569Z6	Thrap3	Thyroid hormone receptor-associated protein 3 OS=Mus musculus GN=Thrap3 PE=1 SV=1	22	1.44462e+07	1.09492e+07	0.0152624	0.0153479	-0.399862	-1.31938	5.69247e-06	0.00012632
sp|Q3U2U7|MET17_MOUSE	Q3U2U7	Mettl17	Methyltransferase-like protein 17, mitochondrial OS=Mus musculus GN=Mettl17 PE=2 SV=2	1	181675	137691	0.0134027	0.0833466	-0.399931	-1.31944	0.000310205	0.00148699
sp|Q9D0L7-2|ARM10_MOUSE,sp|Q9D0L7|ARM10_MOUSE	Q9D0L7-2	Armc10	Isoform 2 of Armadillo repeat-containing protein 10 OS=Mus musculus GN=Armc10	9	3.38974e+06	2.56855e+06	0.0155478	0.00924724	-0.400222	-1.31971	3.32773e-06	9.27709e-05
sp|P04925|PRIO_MOUSE	P04925	Prnp	Major prion protein OS=Mus musculus GN=Prnp PE=1 SV=2	2	299182	226701	0.0275061	0.0325186	-0.40023	-1.31972	2.55956e-05	0.000294668
sp|O35465-2|FKBP8_MOUSE	O35465-2	Fkbp8	Isoform 2 of Peptidyl-prolyl cis-trans isomerase FKBP8 OS=Mus musculus GN=Fkbp8	9	2.98315e+06	2.26005e+06	0.0197953	0.0199831	-0.40048	-1.31995	8.36285e-06	0.000157248
sp|O70439|STX7_MOUSE	O70439	Stx7	Syntaxin-7 OS=Mus musculus GN=Stx7 PE=1 SV=3	6	1.73758e+06	1.31576e+06	0.0363733	0.0142618	-0.401182	-1.32059	2.45178e-05	0.000289459
sp|P97445|CAC1A_MOUSE	P97445	Cacna1a	Voltage-dependent P/Q-type calcium channel subunit alpha-1A OS=Mus musculus GN=Cacna1a PE=1 SV=2	4	1.59491e+06	1.20767e+06	0.0878327	0.0503755	-0.401248	-1.32065	0.000207029	0.00111316
sp|Q922P8|T132A_MOUSE	Q922P8	Tmem132a	Transmembrane protein 132A OS=Mus musculus GN=Tmem132a PE=2 SV=2	4	497471	376678	0.010668	0.0913302	-0.401279	-1.32068	0.000169289	0.000970082
sp|Q922M3|BACD3_MOUSE	Q922M3	Kctd10	BTB/POZ domain-containing adapter for CUL3-mediated RhoA degradation protein 3 OS=Mus musculus GN=Kctd10 PE=1 SV=1	6	3.36177e+06	2.54046e+06	0.0323653	0.139821	-0.404131	-1.32329	0.00209303	0.00602483
sp|Q9WTP6|KAD2_MOUSE,sp|Q9WTP6-2|KAD2_MOUSE	Q9WTP6	Ak2	Isoform 2 of Adenylate kinase 2, mitochondrial OS=Mus musculus GN=Ak2	11	8.992e+06	6.79119e+06	0.0342015	0.0206887	-0.404978	-1.32407	3.06352e-05	0.000327846
sp|Q33DR2|DPS1_MOUSE	Q33DR2	Pdss1	Decaprenyl-diphosphate synthase subunit 1 OS=Mus musculus GN=Pdss1 PE=1 SV=1	2	172250	130075	0.0228785	0.107254	-0.405159	-1.32423	0.00225311	0.00637726
sp|Q9JIY0|PKHO1_MOUSE	Q9JIY0	Plekho1	Pleckstrin homology domain-containing family O member 1 OS=Mus musculus GN=Plekho1 PE=1 SV=1	8	859982	649213	0.0174028	0.0363348	-0.405615	-1.32465	2.21328e-05	0.000272076
sp|P35951|LDLR_MOUSE	P35951	Ldlr	Low-density lipoprotein receptor OS=Mus musculus GN=Ldlr PE=1 SV=2	15	4.25999e+06	3.21554e+06	0.0358803	0.0766687	-0.405788	-1.32481	0.000222529	0.001168
sp|Q61468|MSLN_MOUSE	Q61468	Msln	Mesothelin OS=Mus musculus GN=Msln PE=1 SV=1	10	5.60326e+06	4.22919e+06	0.00398963	0.0278228	-0.405883	-1.3249	5.62266e-06	0.000125611
sp|P52912|TIA1_MOUSE	P52912	Tia1	Nucleolysin TIA-1 OS=Mus musculus GN=Tia1 PE=1 SV=1	2	561706	423846	0.109958	0.0607942	-0.406274	-1.32526	0.00269084	0.00731711
sp|P20152|VIME_MOUSE	P20152	Vim	Vimentin OS=Mus musculus GN=Vim PE=1 SV=3	39	5.62103e+08	4.24059e+08	0.040312	0.0816811	-0.406568	-1.32553	0.000420334	0.00183723
sp|P70460|VASP_MOUSE	P70460	Vasp	Vasodilator-stimulated phosphoprotein OS=Mus musculus GN=Vasp PE=1 SV=4	10	1.86414e+06	1.40622e+06	0.0569692	0.0455059	-0.406691	-1.32564	0.000128848	0.000802727
sp|Q01102|LYAM3_MOUSE	Q01102	Selp	P-selectin OS=Mus musculus GN=Selp PE=1 SV=1	2	613090	462396	0.0455714	0.0505988	-0.406968	-1.3259	0.000221705	0.00116508
sp|P70279|SURF6_MOUSE	P70279	Surf6	Surfeit locus protein 6 OS=Mus musculus GN=Surf6 PE=1 SV=1	8	2.58405e+06	1.94863e+06	0.0165465	0.0765375	-0.407176	-1.32609	0.000209708	0.00112301
sp|Q99N50-2|SYTL2_MOUSE	Q99N50-2	Sytl2	Isoform 2 of Synaptotagmin-like protein 2 OS=Mus musculus GN=Sytl2	6	660245	497803	0.0370717	0.0659611	-0.407428	-1.32632	0.000179678	0.0010086
sp|Q69ZN6|GNPTA_MOUSE,sp|Q69ZN6-2|GNPTA_MOUSE	Q69ZN6	Gnptab	Isoform 2 of N-acetylglucosamine-1-phosphotransferase subunits alpha/beta OS=Mus musculus GN=Gnptab	1	163233	123069	0.0692556	0.105096	-0.407467	-1.32636	0.00196248	0.0057412
sp|P56959|FUS_MOUSE	P56959	Fus	RNA-binding protein FUS OS=Mus musculus GN=Fus PE=2 SV=1	9	2.57804e+07	1.94301e+07	0.00877886	0.0361145	-0.40798	-1.32683	7.73362e-06	0.000150477
sp|P29391|FRIL1_MOUSE	P29391	Ftl1	Ferritin light chain 1 OS=Mus musculus GN=Ftl1 PE=1 SV=2	3	346372	260929	0.0136779	0.0476545	-0.408663	-1.32746	4.14928e-05	0.000391614
sp|Q8K4G5-2|ABLM1_MOUSE,sp|Q8K4G5|ABLM1_MOUSE	Q8K4G5-2	Ablim1	Isoform 2 of Actin-binding LIM protein 1 OS=Mus musculus GN=Ablim1	18	5.84712e+06	4.40305e+06	0.0217166	0.0227761	-0.409225	-1.32797	1.06812e-05	0.000179872
sp|P20029|GRP78_MOUSE	P20029	Hspa5	78 kDa glucose-regulated protein OS=Mus musculus GN=Hspa5 PE=1 SV=3	29	1.2323e+08	9.27672e+07	0.0226541	0.0193093	-0.409663	-1.32838	9.66745e-06	0.000171217
sp|Q8BWB6|STEA2_MOUSE	Q8BWB6	Steap2	Metalloreductase STEAP2 OS=Mus musculus GN=Steap2 PE=2 SV=1	2	180314	135687	0.0323391	0.0634372	-0.410227	-1.32889	0.000299378	0.00144885
sp|Q8BKX1|BAIP2_MOUSE	Q8BKX1	Baiap2	Brain-specific angiogenesis inhibitor 1-associated protein 2 OS=Mus musculus GN=Baiap2 PE=1 SV=2	16	4.62861e+06	3.48292e+06	0.026004	0.045454	-0.410282	-1.32895	1.56405e-05	0.000223803
sp|P61255|RL26_MOUSE	P61255	Rpl26	60S ribosomal protein L26 OS=Mus musculus GN=Rpl26 PE=1 SV=1	5	1.31681e+07	9.90684e+06	0.0498699	0.0641273	-0.410545	-1.32919	0.0002104	0.00112581
sp|Q80Z96|VANG1_MOUSE	Q80Z96	Vangl1	Vang-like protein 1 OS=Mus musculus GN=Vangl1 PE=1 SV=2	2	219589	165177	0.0292061	0.00113337	-0.410796	-1.32942	8.48514e-06	0.000159036
sp|E9Q555|RN213_MOUSE	E9Q555	Rnf213	E3 ubiquitin-protein ligase RNF213 OS=Mus musculus GN=Rnf213 PE=2 SV=1	56	7.90351e+06	5.94139e+06	0.0365046	0.0395549	-0.411694	-1.33025	3.55504e-05	0.000357389
sp|Q14B71|CDCA2_MOUSE	Q14B71	Cdca2	Cell division cycle-associated protein 2 OS=Mus musculus GN=Cdca2 PE=2 SV=2	9	1.18219e+06	888587	0.040128	0.0351892	-0.411873	-1.33041	8.82175e-05	0.000628704
sp|Q8R344|CCD12_MOUSE	Q8R344	Ccdc12	Coiled-coil domain-containing protein 12 OS=Mus musculus GN=Ccdc12 PE=1 SV=2	1	218310	164083	0.0184947	0.135625	-0.41195	-1.33048	0.000824042	0.00300027
sp|Q02526|ZFP41_MOUSE	Q02526	Zfp41	Zinc finger protein 41 OS=Mus musculus GN=Zfp41 PE=2 SV=2	1	193585	145293	0.0558632	0.0671366	-0.413997	-1.33237	0.00015629	0.000914992
sp|Q9D172|ES1_MOUSE	Q9D172	D10Jhu81e	ES1 protein homolog, mitochondrial OS=Mus musculus GN=D10Jhu81e PE=1 SV=1	9	6.42796e+06	4.82317e+06	0.0354374	0.0451959	-0.41438	-1.33273	3.61638e-05	0.000359741
sp|Q6ZPZ3-2|ZC3H4_MOUSE,sp|Q6ZPZ3|ZC3H4_MOUSE	Q6ZPZ3-2	Zc3h4	Isoform 2 of Zinc finger CCCH domain-containing protein 4 OS=Mus musculus GN=Zc3h4	14	3.41814e+06	2.56373e+06	0.0475364	0.0618057	-0.414967	-1.33327	0.000103742	0.000697396
sp|Q8BGS3|ZKSC1_MOUSE	Q8BGS3	Zkscan1	Zinc finger protein with KRAB and SCAN domains 1 OS=Mus musculus GN=Zkscan1 PE=2 SV=1	1	109795	82199	0.0557366	0.0848372	-0.417615	-1.33572	0.000624368	0.00244911
sp|O35386|PAHX_MOUSE	O35386	Phyh	Phytanoyl-CoA dioxygenase, peroxisomal OS=Mus musculus GN=Phyh PE=1 SV=1	1	88932.3	66574.2	0.0231588	0.0294136	-0.417744	-1.33584	1.03392e-05	0.000177755
sp|P10404|ENV1_MOUSE	P10404	NA	MLV-related proviral Env polyprotein OS=Mus musculus PE=1 SV=3	7	3.39636e+06	2.53976e+06	0.0306727	0.0490763	-0.419297	-1.33728	4.34381e-05	0.000400851
sp|Q9CQU1|MFAP1_MOUSE	Q9CQU1	Mfap1	Microfibrillar-associated protein 1 OS=Mus musculus GN=Mfap1 PE=1 SV=1	6	2.19861e+06	1.64365e+06	0.055334	0.100813	-0.419687	-1.33764	0.000718353	0.00272514
sp|Q9JHP7|KDEL1_MOUSE	Q9JHP7	Kdelc1	KDEL motif-containing protein 1 OS=Mus musculus GN=Kdelc1 PE=1 SV=1	8	1.28227e+06	958521	0.0287162	0.014341	-0.419818	-1.33776	5.43166e-06	0.000122166
sp|Q61781|K1C14_MOUSE	Q61781	Krt14	Keratin, type I cytoskeletal 14 OS=Mus musculus GN=Krt14 PE=1 SV=2	14	8.71438e+06	6.50813e+06	0.0262385	0.0263669	-0.421154	-1.339	6.84439e-06	0.000138453
sp|Q7TMX5-2|SHQ1_MOUSE,sp|Q7TMX5|SHQ1_MOUSE	Q7TMX5-2	Shq1	Isoform 2 of Protein SHQ1 homolog OS=Mus musculus GN=Shq1	2	848599	633494	0.179423	0.0405276	-0.421751	-1.33955	0.0073197	0.0164083
sp|Q8BH60|GOPC_MOUSE,sp|Q8BH60-2|GOPC_MOUSE	Q8BH60	Gopc	Isoform 2 of Golgi-associated PDZ and coiled-coil motif-containing protein OS=Mus musculus GN=Gopc	3	348009	259594	0.0346735	0.0363739	-0.422868	-1.34059	3.01439e-05	0.000324839
sp|P63168|DYL1_MOUSE	P63168	Dynll1	Dynein light chain 1, cytoplasmic OS=Mus musculus GN=Dynll1 PE=1 SV=1	1	1.96639e+06	1.46478e+06	0.00870871	0.00824559	-0.424861	-1.34244	2.08598e-06	6.92025e-05
sp|P11276|FINC_MOUSE	P11276	Fn1	Fibronectin OS=Mus musculus GN=Fn1 PE=1 SV=4	73	3.85558e+07	2.87131e+07	0.0559794	0.0930952	-0.425242	-1.3428	0.000909198	0.00321519
sp|Q61382|TRAF4_MOUSE	Q61382	Traf4	TNF receptor-associated factor 4 OS=Mus musculus GN=Traf4 PE=1 SV=2	3	455436	338778	0.0465579	0.049767	-0.426905	-1.34435	0.000121938	0.000772739
sp|Q9JLJ5|ELOV1_MOUSE	Q9JLJ5	Elovl1	Elongation of very long chain fatty acids protein 1 OS=Mus musculus GN=Elovl1 PE=2 SV=1	1	49977.7	37156.6	0.0281739	0.0406642	-0.427668	-1.34506	1.01735e-05	0.000175785
sp|Q9ERH4|NUSAP_MOUSE	Q9ERH4	Nusap1	Nucleolar and spindle-associated protein 1 OS=Mus musculus GN=Nusap1 PE=1 SV=1	5	940835	699087	0.0217743	0.0162339	-0.42847	-1.34581	3.94114e-06	0.000101233
sp|Q3TFD2|PCAT1_MOUSE	Q3TFD2	Lpcat1	Lysophosphatidylcholine acyltransferase 1 OS=Mus musculus GN=Lpcat1 PE=1 SV=1	6	1.74025e+06	1.29294e+06	0.0408813	0.0353384	-0.42864	-1.34596	4.86119e-05	0.000426076
sp|P49698|HNF4A_MOUSE,sp|P49698-2|HNF4A_MOUSE	P49698	Hnf4a	Isoform Short of Hepatocyte nuclear factor 4-alpha OS=Mus musculus GN=Hnf4a	4	862837	640800	0.0660296	0.0702553	-0.429214	-1.3465	0.00038592	0.00173834
sp|Q6A068|CDC5L_MOUSE	Q6A068	Cdc5l	Cell division cycle 5-like protein OS=Mus musculus GN=Cdc5l PE=1 SV=2	25	1.95287e+07	1.45017e+07	0.0479936	0.0470492	-0.429374	-1.34665	9.65323e-05	0.000662349
sp|Q8BWG9|CRCM1_MOUSE	Q8BWG9	Orai1	Calcium release-activated calcium channel protein 1 OS=Mus musculus GN=Orai1 PE=2 SV=1	1	89605.9	66466.1	0.0244893	0.221778	-0.430975	-1.34814	0.0107621	0.0226415
sp|Q9CQV7|TIM14_MOUSE	Q9CQV7	Dnajc19	Mitochondrial import inner membrane translocase subunit TIM14 OS=Mus musculus GN=Dnajc19 PE=2 SV=3	3	613935	454914	0.0177895	0.0650422	-0.432494	-1.34956	4.0648e-05	0.0003875
sp|Q9D8N6|LIN37_MOUSE	Q9D8N6	Lin37	Protein lin-37 homolog OS=Mus musculus GN=Lin37 PE=2 SV=1	1	338442	250573	0.0510165	0.0962671	-0.433681	-1.35067	0.000869699	0.00310908
sp|A2AHJ4|BRWD3_MOUSE	A2AHJ4	Brwd3	Bromodomain and WD repeat-containing protein 3 OS=Mus musculus GN=Brwd3 PE=2 SV=1	1	107206	79353.2	0.0419234	0.0280742	-0.434021	-1.35099	1.82657e-05	0.000240673
sp|Q9D7Z3|NOL7_MOUSE	Q9D7Z3	Nol7	Nucleolar protein 7 OS=Mus musculus GN=Nol7 PE=1 SV=1	5	2.55018e+07	1.88723e+07	0.0464176	0.0337593	-0.434333	-1.35129	3.76078e-05	0.000368035
sp|Q62394|ZN185_MOUSE	Q62394	Znf185	Zinc finger protein 185 OS=Mus musculus GN=Znf185 PE=2 SV=1	3	1.05206e+06	776709	0.015759	0.0362013	-0.437769	-1.35451	6.29179e-06	0.000133869
sp|P50429|ARSB_MOUSE	P50429	Arsb	Arylsulfatase B OS=Mus musculus GN=Arsb PE=2 SV=3	5	2.24478e+06	1.65717e+06	0.0507085	0.0356011	-0.437855	-1.35459	4.6013e-05	0.000412719
sp|Q8CI03-2|FWCH1_MOUSE,sp|Q8CI03|FWCH1_MOUSE	Q8CI03-2	Flywch1	Isoform 2 of FLYWCH-type zinc finger-containing protein 1 OS=Mus musculus GN=Flywch1	2	227551	167982	0.054729	0.0592354	-0.437885	-1.35462	0.000310397	0.00148699
sp|Q8BHY8|SNX14_MOUSE	Q8BHY8	Snx14	Sorting nexin-14 OS=Mus musculus GN=Snx14 PE=2 SV=1	1	120959	89228.9	0.0543551	0.0317447	-0.438935	-1.3556	2.19075e-05	0.000272076
sp|Q02257|PLAK_MOUSE	Q02257	Jup	Junction plakoglobin OS=Mus musculus GN=Jup PE=1 SV=3	19	7.75609e+06	5.71975e+06	0.00681053	0.032394	-0.439378	-1.35602	4.85534e-06	0.000114645
sp|Q6NVG1|LPCT4_MOUSE	Q6NVG1	Lpcat4	Lysophospholipid acyltransferase LPCAT4 OS=Mus musculus GN=Lpcat4 PE=1 SV=1	6	981760	723881	0.0179789	0.0497312	-0.439617	-1.35624	1.36716e-05	0.000208955
sp|Q9DBG3-2|AP2B1_MOUSE,sp|Q9DBG3|AP2B1_MOUSE	Q9DBG3-2	Ap2b1	Isoform 2 of AP-2 complex subunit beta OS=Mus musculus GN=Ap2b1	17	2.28569e+07	1.68467e+07	0.0466051	0.100115	-0.440161	-1.35676	0.00176986	0.00529921
sp|Q91YD6|VILL_MOUSE	Q91YD6	Vill	Villin-like protein OS=Mus musculus GN=Vill PE=2 SV=1	16	3.75673e+06	2.76801e+06	0.0431891	0.0237529	-0.440631	-1.3572	2.63219e-05	0.000297016
sp|Q91YW3|DNJC3_MOUSE	Q91YW3	Dnajc3	DnaJ homolog subfamily C member 3 OS=Mus musculus GN=Dnajc3 PE=1 SV=1	9	2.96943e+06	2.18653e+06	0.0182176	0.0250366	-0.441542	-1.35806	4.68462e-06	0.000113855
sp|Q9JIY5|HTRA2_MOUSE	Q9JIY5	Htra2	Serine protease HTRA2, mitochondrial OS=Mus musculus GN=Htra2 PE=1 SV=2	6	3.55912e+06	2.61935e+06	0.0144429	0.0350842	-0.442315	-1.35878	7.1458e-06	0.000142837
sp|Q02248|CTNB1_MOUSE	Q02248	Ctnnb1	Catenin beta-1 OS=Mus musculus GN=Ctnnb1 PE=1 SV=1	20	1.49069e+07	1.09699e+07	0.0124519	0.0370769	-0.442428	-1.35889	8.15548e-06	0.000155493
sp|Q9JI13|SAS10_MOUSE	Q9JI13	Utp3	Something about silencing protein 10 OS=Mus musculus GN=Utp3 PE=1 SV=1	10	9.95465e+06	7.31528e+06	0.041715	0.0263721	-0.444457	-1.3608	1.62686e-05	0.000226769
sp|O35691|PININ_MOUSE	O35691	Pnn	Pinin OS=Mus musculus GN=Pnn PE=1 SV=4	16	1.23984e+07	9.11105e+06	0.0225533	0.0986726	-0.44447	-1.36081	0.000419867	0.0018364
sp|Q9Z0Z7|KLF5_MOUSE	Q9Z0Z7	Klf5	Krueppel-like factor 5 OS=Mus musculus GN=Klf5 PE=2 SV=2	2	460773	338332	0.0520203	0.0742908	-0.445617	-1.3619	0.000303016	0.00146325
sp|P32507|PVRL2_MOUSE	P32507	Pvrl2	Nectin-2 OS=Mus musculus GN=Pvrl2 PE=1 SV=2	12	2.07302e+06	1.52203e+06	0.0293663	0.0380541	-0.445734	-1.36201	8.70024e-06	0.00016196
sp|P62137|PP1A_MOUSE	P62137	Ppp1ca	Serine/threonine-protein phosphatase PP1-alpha catalytic subunit OS=Mus musculus GN=Ppp1ca PE=1 SV=1	5	6.6962e+06	4.91488e+06	0.0446237	0.0481521	-0.446187	-1.36243	9.01652e-05	0.000635755
sp|Q60668-3|HNRPD_MOUSE	Q60668-3	Hnrnpd	Isoform 3 of Heterogeneous nuclear ribonucleoprotein D0 OS=Mus musculus GN=Hnrnpd	10	1.04613e+07	7.6741e+06	0.0390705	0.0797627	-0.446997	-1.3632	7.47258e-05	0.000563416
sp|Q9EQQ2|YIPF5_MOUSE	Q9EQQ2	Yipf5	Protein YIPF5 OS=Mus musculus GN=Yipf5 PE=2 SV=1	2	811102	594981	0.0149723	0.0855086	-0.447039	-1.36324	0.000177013	0.0010029
sp|P47754|CAZA2_MOUSE	P47754	Capza2	F-actin-capping protein subunit alpha-2 OS=Mus musculus GN=Capza2 PE=1 SV=3	10	3.98476e+06	2.92265e+06	0.0426881	0.00744873	-0.447216	-1.36341	1.56753e-05	0.000223803
sp|Q80UP5|AN13A_MOUSE	Q80UP5	Ankrd13a	Ankyrin repeat domain-containing protein 13A OS=Mus musculus GN=Ankrd13a PE=1 SV=2	1	58485.2	42862.6	0.0842486	0.187967	-0.448352	-1.36448	0.00372957	0.00947024
sp|Q9WTV7|RNF12_MOUSE	Q9WTV7	Rlim	E3 ubiquitin-protein ligase RLIM OS=Mus musculus GN=Rlim PE=1 SV=2	6	428859	314249	0.00225692	0.00717284	-0.448598	-1.36471	1.50858e-06	5.92273e-05
sp|Q8C4Q6|AIDA_MOUSE	Q8C4Q6	Aida	Axin interactor, dorsalization-associated protein OS=Mus musculus GN=Aida PE=1 SV=1	3	309549	226703	0.0529822	0.040426	-0.449363	-1.36544	7.05047e-05	0.00054332
sp|Q5I012|S38AA_MOUSE,sp|Q5I012-2|S38AA_MOUSE	Q5I012	Slc38a10	Isoform 2 of Putative sodium-coupled neutral amino acid transporter 10 OS=Mus musculus GN=Slc38a10	5	785426	575197	0.0675677	0.0890096	-0.449419	-1.36549	0.000865328	0.00309846
sp|Q8BUN5|SMAD3_MOUSE	Q8BUN5	Smad3	Mothers against decapentaplegic homolog 3 OS=Mus musculus GN=Smad3 PE=1 SV=2	3	305978	223988	0.0527805	0.0802941	-0.450004	-1.36604	0.0001258	0.000789673
sp|Q8R5J9|PRAF3_MOUSE	Q8R5J9	Arl6ip5	PRA1 family protein 3 OS=Mus musculus GN=Arl6ip5 PE=1 SV=2	3	4.91753e+06	3.59981e+06	0.0449116	0.0238062	-0.450011	-1.36605	8.84473e-06	0.000162613
sp|Q8BH64|EHD2_MOUSE	Q8BH64	Ehd2	EH domain-containing protein 2 OS=Mus musculus GN=Ehd2 PE=1 SV=1	7	6.46762e+06	4.73183e+06	0.0130113	0.0597471	-0.450837	-1.36683	4.26438e-05	0.000396832
sp|Q80U49|C170B_MOUSE	Q80U49	Cep170b	Centrosomal protein of 170 kDa protein B OS=Mus musculus GN=Cep170b PE=1 SV=2	16	2.40048e+06	1.75495e+06	0.0228123	0.0415505	-0.45189	-1.36783	1.05436e-05	0.000178768
sp|Q6P4T2|U520_MOUSE	Q6P4T2	Snrnp200	U5 small nuclear ribonucleoprotein 200 kDa helicase OS=Mus musculus GN=Snrnp200 PE=1 SV=1	74	6.27092e+07	4.58405e+07	0.0126224	0.0724905	-0.452053	-1.36799	9.40245e-05	0.000652357
sp|Q9CPY3|CDCA5_MOUSE	Q9CPY3	Cdca5	Sororin OS=Mus musculus GN=Cdca5 PE=1 SV=1	3	393740	287554	0.0281981	0.0698546	-0.453407	-1.36927	0.000108967	0.000719029
sp|Q9Z0U1|ZO2_MOUSE	Q9Z0U1	Tjp2	Tight junction protein ZO-2 OS=Mus musculus GN=Tjp2 PE=1 SV=2	31	2.64729e+07	1.93305e+07	0.00961082	0.0309725	-0.453639	-1.36949	2.98726e-06	8.73761e-05
sp|Q6P5E4|UGGG1_MOUSE	Q6P5E4	Uggt1	UDP-glucose:glycoprotein glucosyltransferase 1 OS=Mus musculus GN=Uggt1 PE=1 SV=4	42	1.68584e+07	1.23047e+07	0.00556159	0.0292043	-0.454256	-1.37008	3.89641e-06	0.000101233
sp|Q8CJH3|PLXB1_MOUSE	Q8CJH3	Plxnb1	Plexin-B1 OS=Mus musculus GN=Plxnb1 PE=1 SV=2	6	726359	529868	0.0318818	0.0458946	-0.455048	-1.37083	4.18415e-05	0.0003925
sp|Q9DBJ3|BI2L1_MOUSE	Q9DBJ3	Baiap2l1	Brain-specific angiogenesis inhibitor 1-associated protein 2-like protein 1 OS=Mus musculus GN=Baiap2l1 PE=1 SV=1	14	5.03698e+06	3.67405e+06	0.026462	0.0286131	-0.455187	-1.37096	3.15315e-06	8.88714e-05
sp|Q6PGD0|ARAID_MOUSE	Q6PGD0	Atraid	All-trans retinoic acid-induced differentiation factor OS=Mus musculus GN=Atraid PE=2 SV=2	1	176014	128341	0.0535258	0.0605412	-0.455707	-1.37146	0.000104016	0.00069853
sp|E9Q557|DESP_MOUSE	E9Q557	Dsp	Desmoplakin OS=Mus musculus GN=Dsp PE=1 SV=1	98	3.67474e+07	2.67905e+07	0.0551849	0.00912306	-0.455923	-1.37166	9.95971e-06	0.000173445
sp|Q9DBZ9|SYDE1_MOUSE	Q9DBZ9	Syde1	Rho GTPase-activating protein SYDE1 OS=Mus musculus GN=Syde1 PE=2 SV=1	1	69231.4	50466.9	0.0159329	0.0385597	-0.45609	-1.37182	6.71562e-06	0.000138047
sp|Q3USZ8|DIA1_MOUSE	Q3USZ8	NA	Deleted in autism protein 1 homolog OS=Mus musculus PE=1 SV=2	7	2.81963e+06	2.05422e+06	0.0214251	0.0489223	-0.456917	-1.37261	1.18024e-05	0.00019288
sp|Q8BN78|KAISO_MOUSE	Q8BN78	Zbtb33	Transcriptional regulator Kaiso OS=Mus musculus GN=Zbtb33 PE=1 SV=1	2	123273	89798.2	0.0809955	0.038943	-0.457103	-1.37278	0.000155995	0.000914337
sp|Q8VI59|PCX3_MOUSE	Q8VI59	Pcnxl3	Pecanex-like protein 3 OS=Mus musculus GN=Pcnxl3 PE=1 SV=2	5	607253	442153	0.00873395	0.0318935	-0.457751	-1.3734	3.9159e-06	0.000101233
sp|Q8R5M8-4|CADM1_MOUSE,sp|Q8R5M8-2|CADM1_MOUSE,sp|Q8R5M8-3|CADM1_MOUSE,sp|Q8R5M8|CADM1_MOUSE	Q8R5M8-4	Cadm1	Isoform 2 of Cell adhesion molecule 1 OS=Mus musculus GN=Cadm1	9	3.94538e+06	2.87093e+06	0.0343061	0.138206	-0.458648	-1.37425	0.000957493	0.00334367
sp|Q5SVQ0-4|KAT7_MOUSE,sp|Q5SVQ0-3|KAT7_MOUSE,sp|Q5SVQ0-2|KAT7_MOUSE,sp|Q5SVQ0|KAT7_MOUSE	Q5SVQ0-4	Kat7	Isoform 2 of Histone acetyltransferase KAT7 OS=Mus musculus GN=Kat7	7	992133	721555	0.0343236	0.0737825	-0.459424	-1.37499	6.33648e-05	0.000512089
sp|Q08509|EPS8_MOUSE	Q08509	Eps8	Epidermal growth factor receptor kinase substrate 8 OS=Mus musculus GN=Eps8 PE=1 SV=2	21	4.87865e+06	3.54805e+06	0.045946	0.0230987	-0.459455	-1.37502	1.82323e-05	0.000240673
sp|Q9QYC7|VKGC_MOUSE	Q9QYC7	Ggcx	Vitamin K-dependent gamma-carboxylase OS=Mus musculus GN=Ggcx PE=2 SV=1	2	123719	89867.1	0.0164738	0.0801062	-0.461201	-1.37669	4.23113e-05	0.000395402
sp|Q8CD10|MICU2_MOUSE	Q8CD10	Micu2	Calcium uptake protein 2, mitochondrial OS=Mus musculus GN=Micu2 PE=1 SV=2	3	696723	505627	0.0510395	0.0312173	-0.462512	-1.37794	2.34492e-05	0.000281853
sp|A2AQ25|SKT_MOUSE	A2AQ25	Skt	Sickle tail protein OS=Mus musculus GN=Skt PE=1 SV=1	39	8.4213e+06	6.10781e+06	0.0104676	0.0358993	-0.46339	-1.37878	3.77389e-06	0.000100103
sp|P32114|PAX2_MOUSE,sp|P32114-2|PAX2_MOUSE	P32114	Pax2	Isoform Short of Paired box protein Pax-2 OS=Mus musculus GN=Pax2	2	146374	106151	0.0568177	0.0778402	-0.463535	-1.37892	0.000280958	0.00138496
sp|P46062|SIPA1_MOUSE	P46062	Sipa1	Signal-induced proliferation-associated protein 1 OS=Mus musculus GN=Sipa1 PE=1 SV=2	6	748024	542414	0.0156654	0.131402	-0.463692	-1.37907	0.00110341	0.0037163
sp|P57784|RU2A_MOUSE	P57784	Snrpa1	U2 small nuclear ribonucleoprotein A' OS=Mus musculus GN=Snrpa1 PE=1 SV=2	11	8.79412e+06	6.37651e+06	0.0686671	0.0567468	-0.463774	-1.37914	0.000144422	0.000866799
sp|Q920B9|SP16H_MOUSE	Q920B9	Supt16h	FACT complex subunit SPT16 OS=Mus musculus GN=Supt16h PE=1 SV=2	22	8.62698e+06	6.25128e+06	0.0579298	0.0272955	-0.464704	-1.38003	4.75146e-05	0.000419831
sp|Q9QXV9|SPY1_MOUSE	Q9QXV9	Spry1	Protein sprouty homolog 1 OS=Mus musculus GN=Spry1 PE=2 SV=1	1	122199	88546.5	0.0644841	0.00849635	-0.464726	-1.38005	1.95395e-05	0.000251249
sp|P53690|MMP14_MOUSE	P53690	Mmp14	Matrix metalloproteinase-14 OS=Mus musculus GN=Mmp14 PE=2 SV=3	2	480634	348210	0.013763	0.0753224	-0.464982	-1.3803	6.83959e-05	0.000534111
sp|P70428|EXT2_MOUSE	P70428	Ext2	Exostosin-2 OS=Mus musculus GN=Ext2 PE=1 SV=2	5	761110	551275	0.0376154	0.0177162	-0.465333	-1.38064	4.36001e-06	0.000108754
sp|Q60972|RBBP4_MOUSE	Q60972	Rbbp4	Histone-binding protein RBBP4 OS=Mus musculus GN=Rbbp4 PE=1 SV=5	3	2.59254e+06	1.87721e+06	0.0166536	0.0668489	-0.465773	-1.38106	3.17265e-05	0.000334666
sp|P12970|RL7A_MOUSE	P12970	Rpl7a	60S ribosomal protein L7a OS=Mus musculus GN=Rpl7a PE=2 SV=2	13	2.51016e+07	1.81715e+07	0.0534929	0.018149	-0.466097	-1.38137	2.25245e-05	0.000274724
sp|Q04519|ASM_MOUSE	Q04519	Smpd1	Sphingomyelin phosphodiesterase OS=Mus musculus GN=Smpd1 PE=2 SV=2	1	210047	151892	0.0604255	0.0285944	-0.467669	-1.38287	2.62576e-05	0.000296795
sp|O35326|SRSF5_MOUSE	O35326	Srsf5	Serine/arginine-rich splicing factor 5 OS=Mus musculus GN=Srsf5 PE=1 SV=2	4	3.16271e+06	2.28662e+06	0.0114161	0.0445469	-0.467943	-1.38314	8.10003e-06	0.000155303
sp|Q6ZPT1|KLHL9_MOUSE	Q6ZPT1	Klhl9	Kelch-like protein 9 OS=Mus musculus GN=Klhl9 PE=2 SV=2	1	86060.5	62220.8	0.0229336	0.0700435	-0.467954	-1.38315	2.35763e-05	0.000281853
sp|P62274|RS29_MOUSE	P62274	Rps29	40S ribosomal protein S29 OS=Mus musculus GN=Rps29 PE=2 SV=2	2	283808	205179	0.113703	0.0404038	-0.468028	-1.38322	0.000130083	0.000807393
sp|P0CW02|LY6C1_MOUSE,sp|P0CW03|LY6C2_MOUSE	P0CW02	Ly6c1	Lymphocyte antigen 6C1 OS=Mus musculus GN=Ly6c1 PE=2 SV=1	1	276874	200137	0.0388562	0.105818	-0.468246	-1.38343	0.000646871	0.00250994
sp|P58771-2|TPM1_MOUSE	P58771-2	Tpm1	Isoform 2 of Tropomyosin alpha-1 chain OS=Mus musculus GN=Tpm1	2	2.27911e+07	1.64718e+07	0.0581939	0.0235068	-0.468471	-1.38364	2.20373e-05	0.000272076
sp|P21803-2|FGFR2_MOUSE,sp|P21803|FGFR2_MOUSE	P21803-2	Fgfr2	Isoform Short of Fibroblast growth factor receptor 2 OS=Mus musculus GN=Fgfr2	2	283756	205078	0.00805402	0.0701636	-0.46848	-1.38365	4.4855e-05	0.000409935
sp|P62862|RS30_MOUSE	P62862	Fau	40S ribosomal protein S30 OS=Mus musculus GN=Fau PE=1 SV=1	1	750536	542246	0.0902379	0.0538885	-0.468974	-1.38412	0.00019736	0.00108043
sp|P63034|CYH2_MOUSE,sp|P63034-3|CYH2_MOUSE	P63034	Cyth2	Isoform 3 of Cytohesin-2 OS=Mus musculus GN=Cyth2	1	326675	235910	0.0152468	0.0597846	-0.46962	-1.38474	4.00918e-05	0.000384963
sp|Q6ZQF0|TOPB1_MOUSE	Q6ZQF0	Topbp1	DNA topoisomerase 2-binding protein 1 OS=Mus musculus GN=Topbp1 PE=2 SV=2	9	1.86542e+06	1.34658e+06	0.0305732	0.0440777	-0.470194	-1.3853	1.42875e-05	0.00021399
sp|Q8R180|ERO1A_MOUSE	Q8R180	Ero1l	ERO1-like protein alpha OS=Mus musculus GN=Ero1l PE=1 SV=2	6	682088	492289	0.0274506	0.0319953	-0.470452	-1.38554	1.11843e-05	0.000185057
sp|Q9JKP5|MBNL1_MOUSE	Q9JKP5	Mbnl1	Muscleblind-like protein 1 OS=Mus musculus GN=Mbnl1 PE=1 SV=1	1	476980	344217	0.0355224	0.129211	-0.47061	-1.3857	0.00173986	0.00524251
sp|P28667|MRP_MOUSE	P28667	Marcksl1	MARCKS-related protein OS=Mus musculus GN=Marcksl1 PE=1 SV=2	3	416911	300724	0.0631592	0.10361	-0.471301	-1.38636	0.000986422	0.00341414
sp|Q8CC35|SYNPO_MOUSE	Q8CC35	Synpo	Synaptopodin OS=Mus musculus GN=Synpo PE=1 SV=2	2	555001	400087	0.0529183	0.0383549	-0.472176	-1.3872	2.58791e-05	0.000295632
sp|P28574|MAX_MOUSE	P28574	Max	Protein max OS=Mus musculus GN=Max PE=1 SV=1	4	569855	410420	0.027922	0.0333894	-0.473495	-1.38847	6.00307e-06	0.000130105
sp|Q64685|SIAT1_MOUSE	Q64685	St6gal1	Beta-galactoside alpha-2,6-sialyltransferase 1 OS=Mus musculus GN=St6gal1 PE=1 SV=2	8	1.43188e+06	1.03058e+06	0.0146006	0.0562822	-0.474461	-1.3894	1.51381e-05	0.000220193
sp|P52795|EFNB1_MOUSE	P52795	Efnb1	Ephrin-B1 OS=Mus musculus GN=Efnb1 PE=1 SV=1	5	355332	255713	0.0136324	0.0117617	-0.474641	-1.38957	1.27722e-06	5.52073e-05
sp|Q76LL6-4|FHOD3_MOUSE,sp|Q76LL6-3|FHOD3_MOUSE,sp|Q76LL6|FHOD3_MOUSE,sp|Q76LL6-2|FHOD3_MOUSE	Q76LL6-4	Fhod3	Isoform 2 of FH1/FH2 domain-containing protein 3 OS=Mus musculus GN=Fhod3	2	62094.1	44683	0.0877315	0.165206	-0.474731	-1.38966	0.0191557	0.0364943
sp|Q9D279|MISP_MOUSE	Q9D279	Misp	Mitotic interactor and substrate of PLK1 OS=Mus musculus GN=Misp PE=2 SV=1	29	1.55464e+07	1.11855e+07	0.0128101	0.0715666	-0.474951	-1.38987	7.01252e-05	0.000542286
sp|P25911|LYN_MOUSE	P25911	Lyn	Tyrosine-protein kinase Lyn OS=Mus musculus GN=Lyn PE=1 SV=4	6	1.52178e+06	1.09474e+06	0.00915497	0.028907	-0.47517	-1.39008	2.1283e-06	7.02552e-05
sp|Q8BYK6-3|YTHD3_MOUSE,sp|Q8BYK6|YTHD3_MOUSE,sp|Q8BYK6-2|YTHD3_MOUSE	Q8BYK6-3	Ythdf3	Isoform 2 of YTH domain-containing family protein 3 OS=Mus musculus GN=Ythdf3	5	1.17384e+06	844296	0.0563222	0.0330644	-0.475414	-1.39032	4.64332e-05	0.000413536
sp|P84104-2|SRSF3_MOUSE	P84104-2	Srsf3	Isoform Short of Serine/arginine-rich splicing factor 3 OS=Mus musculus GN=Srsf3	5	9.28097e+06	6.66487e+06	0.0155632	0.0684176	-0.477699	-1.39252	7.55328e-05	0.000566923
sp|Q8K297|GT251_MOUSE	Q8K297	Colgalt1	Procollagen galactosyltransferase 1 OS=Mus musculus GN=Colgalt1 PE=1 SV=2	15	1.89541e+07	1.36089e+07	0.00449386	0.0422959	-0.477955	-1.39277	4.61743e-06	0.000112635
sp|Q9R0E2|PLOD1_MOUSE	Q9R0E2	Plod1	Procollagen-lysine,2-oxoglutarate 5-dioxygenase 1 OS=Mus musculus GN=Plod1 PE=1 SV=1	8	2.34309e+06	1.6816e+06	0.0108065	0.0518869	-0.478579	-1.39337	1.10356e-05	0.000183973
sp|Q9D7M8|RPB4_MOUSE	Q9D7M8	Polr2d	DNA-directed RNA polymerase II subunit RPB4 OS=Mus musculus GN=Polr2d PE=2 SV=2	5	3.43862e+06	2.46689e+06	0.0104754	0.0450095	-0.479133	-1.39391	4.11219e-06	0.000104139
sp|Q9CR39|WIPI3_MOUSE	Q9CR39	Wdr45b	WD repeat domain phosphoinositide-interacting protein 3 OS=Mus musculus GN=Wdr45b PE=2 SV=2	2	540864	387874	0.0112142	0.0405858	-0.479676	-1.39443	5.20808e-06	0.000119183
sp|Q61112|CAB45_MOUSE	Q61112	Sdf4	45 kDa calcium-binding protein OS=Mus musculus GN=Sdf4 PE=2 SV=1	2	351920	252306	0.0508106	0.0354584	-0.480074	-1.39482	2.86856e-05	0.000313556
sp|Q9JKB3-2|YBOX3_MOUSE	Q9JKB3-2	Ybx3	Isoform 2 of Y-box-binding protein 3 OS=Mus musculus GN=Ybx3	1	2.54466e+06	1.8242e+06	0.0506958	0.132792	-0.480211	-1.39495	0.000904025	0.00320075
sp|Q9D6Z0|ALKB7_MOUSE	Q9D6Z0	Alkbh7	Alpha-ketoglutarate-dependent dioxygenase alkB homolog 7, mitochondrial OS=Mus musculus GN=Alkbh7 PE=2 SV=1	2	320104	229005	0.048809	0.0616381	-0.483161	-1.3978	0.000101774	0.000686951
sp|Q9D2Y9|ELOV7_MOUSE	Q9D2Y9	Elovl7	Elongation of very long chain fatty acids protein 7 OS=Mus musculus GN=Elovl7 PE=2 SV=1	1	69769.5	49909	0.0367561	0.107181	-0.483295	-1.39793	0.00019864	0.001085
sp|Q9D7P6|ISCU_MOUSE	Q9D7P6	Iscu	Iron-sulfur cluster assembly enzyme ISCU, mitochondrial OS=Mus musculus GN=Iscu PE=1 SV=1	4	820507	586084	0.117196	0.0414795	-0.485407	-1.39998	0.00106287	0.00360846
sp|Q9ER41|TOR1B_MOUSE	Q9ER41	Tor1b	Torsin-1B OS=Mus musculus GN=Tor1b PE=1 SV=2	3	531582	379659	0.0461107	0.0670223	-0.485586	-1.40015	8.87368e-05	0.000631049
sp|Q91WM1|STRBP_MOUSE	Q91WM1	Strbp	Spermatid perinuclear RNA-binding protein OS=Mus musculus GN=Strbp PE=1 SV=1	21	4.71119e+06	3.35833e+06	0.0143635	0.0297724	-0.48835	-1.40284	2.80388e-06	8.49486e-05
sp|P63276|RS17_MOUSE	P63276	Rps17	40S ribosomal protein S17 OS=Mus musculus GN=Rps17 PE=1 SV=2	8	1.48988e+07	1.06171e+07	0.0521676	0.0677483	-0.488805	-1.40328	0.000221173	0.00116374
sp|Q91W92|BORG5_MOUSE	Q91W92	Cdc42ep1	Cdc42 effector protein 1 OS=Mus musculus GN=Cdc42ep1 PE=1 SV=1	11	5.3521e+06	3.81378e+06	0.0197722	0.0937477	-0.488884	-1.40336	0.000115305	0.000749316
sp|P43277|H13_MOUSE	P43277	Hist1h1d	Histone H1.3 OS=Mus musculus GN=Hist1h1d PE=1 SV=2	1	1.27623e+06	909252	0.0523621	0.0445527	-0.489137	-1.4036	3.16806e-05	0.000334666
sp|P52800|EFNB2_MOUSE	P52800	Efnb2	Ephrin-B2 OS=Mus musculus GN=Efnb2 PE=1 SV=1	6	2.1222e+06	1.51154e+06	0.029245	0.0592606	-0.489537	-1.40399	1.92716e-05	0.000250604
sp|Q8BM72|HSP13_MOUSE	Q8BM72	Hspa13	Heat shock 70 kDa protein 13 OS=Mus musculus GN=Hspa13 PE=2 SV=1	8	3.99576e+06	2.84104e+06	0.0337497	0.047186	-0.492048	-1.40644	6.30559e-06	0.000133869
sp|Q61142|SPIN1_MOUSE	Q61142	Spin1	Spindlin-1 OS=Mus musculus GN=Spin1 PE=1 SV=2	3	329120	233988	0.0314659	0.0320891	-0.492182	-1.40657	5.91378e-06	0.000129072
sp|Q9EPR2|PG12A_MOUSE	Q9EPR2	Pla2g12a	Group XIIA secretory phospholipase A2 OS=Mus musculus GN=Pla2g12a PE=2 SV=2	1	57074.4	40540.9	0.0318896	0.149633	-0.493466	-1.40782	0.00100771	0.00346252
sp|Q6DIA2|EX3L4_MOUSE	Q6DIA2	Exoc3l4	Exocyst complex component 3-like protein 4 OS=Mus musculus GN=Exoc3l4 PE=2 SV=2	11	2.18875e+06	1.55458e+06	0.0235004	0.053076	-0.493588	-1.40794	9.6769e-06	0.000171217
sp|P61358|RL27_MOUSE	P61358	Rpl27	60S ribosomal protein L27 OS=Mus musculus GN=Rpl27 PE=1 SV=2	4	1.19238e+07	8.46694e+06	0.0510458	0.00392722	-0.49393	-1.40828	1.26985e-05	0.000202049
sp|Q9Z0J0|NPC2_MOUSE	Q9Z0J0	Npc2	Epididymal secretory protein E1 OS=Mus musculus GN=Npc2 PE=1 SV=1	3	1.07344e+06	761517	0.0338206	0.110163	-0.495298	-1.40961	0.000557382	0.00225365
sp|Q8R4U7|LUZP1_MOUSE	Q8R4U7	Luzp1	Leucine zipper protein 1 OS=Mus musculus GN=Luzp1 PE=1 SV=2	30	6.40748e+06	4.54414e+06	0.0141548	0.0589879	-0.495751	-1.41006	1.54457e-05	0.000222138
sp|Q9CZX8|RS19_MOUSE	Q9CZX8	Rps19	40S ribosomal protein S19 OS=Mus musculus GN=Rps19 PE=1 SV=3	8	2.78703e+07	1.97424e+07	0.106429	0.0495585	-0.497431	-1.4117	0.000778826	0.00287908
sp|Q6NXI6|RPRD2_MOUSE	Q6NXI6	Rprd2	Regulation of nuclear pre-mRNA domain-containing protein 2 OS=Mus musculus GN=Rprd2 PE=1 SV=1	24	1.91462e+07	1.35567e+07	0.00386851	0.0876696	-0.498048	-1.4123	8.6066e-05	0.000618018
sp|Q8BXJ9|TMM62_MOUSE	Q8BXJ9	Tmem62	Transmembrane protein 62 OS=Mus musculus GN=Tmem62 PE=2 SV=1	1	199241	140812	0.0577841	0.0777663	-0.500752	-1.41495	0.000121209	0.000769588
sp|Q3TXT3|SOSSC_MOUSE	Q3TXT3	Inip	SOSS complex subunit C OS=Mus musculus GN=Inip PE=2 SV=1	4	1.62041e+06	1.1445e+06	0.02962	0.0688598	-0.501651	-1.41583	3.57676e-05	0.000358515
sp|Q9EQX4|AIF1L_MOUSE	Q9EQX4	Aif1l	Allograft inflammatory factor 1-like OS=Mus musculus GN=Aif1l PE=2 SV=1	6	4.27754e+06	3.0205e+06	0.0107197	0.0411026	-0.501995	-1.41617	2.40043e-06	7.65715e-05
sp|Q9CPY4|CDKA2_MOUSE,sp|O35207|CDKA1_MOUSE	Q9CPY4	Cdk2ap1	Cyclin-dependent kinase 2-associated protein 1 OS=Mus musculus GN=Cdk2ap1 PE=1 SV=2	1	278287	196248	0.0942445	0.0804951	-0.503895	-1.41804	0.000171215	0.0009786
sp|P97473|TRBP2_MOUSE	P97473	Tarbp2	RISC-loading complex subunit TARBP2 OS=Mus musculus GN=Tarbp2 PE=1 SV=2	2	425971	300152	0.0862505	0.0801047	-0.50506	-1.41918	0.00121907	0.00400622
sp|P84091|AP2M1_MOUSE	P84091	Ap2m1	AP-2 complex subunit mu OS=Mus musculus GN=Ap2m1 PE=1 SV=1	13	1.49217e+07	1.05077e+07	0.0224597	0.0506064	-0.505959	-1.42007	8.8475e-06	0.000162613
sp|Q9WUM4|COR1C_MOUSE	Q9WUM4	Coro1c	Coronin-1C OS=Mus musculus GN=Coro1c PE=1 SV=2	14	2.00867e+07	1.41368e+07	0.0237815	0.0714725	-0.506789	-1.42088	1.49897e-05	0.000219444
sp|Q4V9W2|SR1IP_MOUSE	Q4V9W2	Srek1ip1	Protein SREK1IP1 OS=Mus musculus GN=Srek1ip1 PE=2 SV=1	1	58969.9	41500.5	0.0505334	0.105826	-0.506852	-1.42095	0.000254364	0.00128377
sp|Q91WE6-2|CDKAL_MOUSE,sp|Q91WE6|CDKAL_MOUSE	Q91WE6-2	Cdkal1	Isoform 2 of Threonylcarbamoyladenosine tRNA methylthiotransferase OS=Mus musculus GN=Cdkal1	2	208993	147069	0.0414932	0.0412306	-0.506961	-1.42105	5.02404e-06	0.000116963
sp|P60762-2|MO4L1_MOUSE	P60762-2	Morf4l1	Isoform 2 of Mortality factor 4-like protein 1 OS=Mus musculus GN=Morf4l1	7	1.57463e+06	1.10783e+06	0.0146436	0.0908168	-0.507279	-1.42137	6.43806e-05	0.000517776
sp|Q99LL3|CHSTC_MOUSE	Q99LL3	Chst12	Carbohydrate sulfotransferase 12 OS=Mus musculus GN=Chst12 PE=2 SV=2	1	102599	72180.4	0.0837282	0.0630462	-0.507333	-1.42142	0.000235861	0.00121664
sp|Q80WJ7|LYRIC_MOUSE	Q80WJ7	Mtdh	Protein LYRIC OS=Mus musculus GN=Mtdh PE=1 SV=1	19	8.64265e+06	6.076e+06	0.0268671	0.027171	-0.508353	-1.42243	1.59948e-06	6.10033e-05
sp|Q9JJE7|FADS3_MOUSE	Q9JJE7	Fads3	Fatty acid desaturase 3 OS=Mus musculus GN=Fads3 PE=2 SV=2	4	7.70224e+06	5.40949e+06	0.0598967	0.0602994	-0.509786	-1.42384	4.60957e-05	0.000412719
sp|Q8BHJ6|SERC5_MOUSE	Q8BHJ6	Serinc5	Serine incorporator 5 OS=Mus musculus GN=Serinc5 PE=2 SV=1	1	121876	85594.6	0.0296628	0.0200972	-0.509819	-1.42387	1.30109e-06	5.52695e-05
sp|Q6DID5|MUM1_MOUSE	Q6DID5	Mum1	PWWP domain-containing protein MUM1 OS=Mus musculus GN=Mum1 PE=2 SV=1	6	771441	541611	0.0738749	0.0430815	-0.510299	-1.42435	9.11308e-05	0.000641201
sp|Q91ZN5|S35B2_MOUSE,sp|Q91ZN5-2|S35B2_MOUSE	Q91ZN5	Slc35b2	Isoform 2 of Adenosine 3'-phospho 5'-phosphosulfate transporter 1 OS=Mus musculus GN=Slc35b2	5	883051	619527	0.0453372	0.0066536	-0.51133	-1.42536	4.19478e-06	0.000105426
sp|P13864|DNMT1_MOUSE	P13864	Dnmt1	DNA (cytosine-5)-methyltransferase 1 OS=Mus musculus GN=Dnmt1 PE=1 SV=5	42	1.20977e+07	8.47801e+06	0.0101267	0.0655496	-0.512934	-1.42695	1.51662e-05	0.000220193
sp|Q8BIF0|C99L2_MOUSE,sp|Q8BIF0-2|C99L2_MOUSE	Q8BIF0	Cd99l2	Isoform 2 of CD99 antigen-like protein 2 OS=Mus musculus GN=Cd99l2	1	27757	19449.6	0.0221625	0.125235	-0.513115	-1.42713	0.000530289	0.00217458
sp|Q99KV1|DJB11_MOUSE	Q99KV1	Dnajb11	DnaJ homolog subfamily B member 11 OS=Mus musculus GN=Dnajb11 PE=1 SV=1	13	6.6316e+06	4.63686e+06	0.0660422	0.0653115	-0.516211	-1.43019	9.14886e-05	0.000642356
sp|O89086|RBM3_MOUSE	O89086	Rbm3	Putative RNA-binding protein 3 OS=Mus musculus GN=Rbm3 PE=2 SV=1	5	3.13884e+06	2.19182e+06	0.0474016	0.0820658	-0.518099	-1.43207	8.96435e-05	0.000634776
sp|Q6A070-2|F179B_MOUSE,sp|Q6A070|F179B_MOUSE	Q6A070-2	Fam179b	Isoform 2 of Protein FAM179B OS=Mus musculus GN=Fam179b	1	47948.7	33480.3	0.0263574	0.0253056	-0.518178	-1.43215	1.9861e-06	6.75782e-05
sp|P62313|LSM6_MOUSE	P62313	Lsm6	U6 snRNA-associated Sm-like protein LSm6 OS=Mus musculus GN=Lsm6 PE=3 SV=1	3	1.05004e+06	732661	0.0441697	0.0355237	-0.519228	-1.43319	6.29666e-06	0.000133869
sp|Q8C5Q4|GRSF1_MOUSE	Q8C5Q4	Grsf1	G-rich sequence factor 1 OS=Mus musculus GN=Grsf1 PE=1 SV=2	13	4.78598e+06	3.33901e+06	0.00802298	0.048127	-0.519394	-1.43335	3.44954e-06	9.37768e-05
sp|Q78IQ7|S39A4_MOUSE	Q78IQ7	Slc39a4	Zinc transporter ZIP4 OS=Mus musculus GN=Slc39a4 PE=1 SV=1	2	571932	398692	0.0114576	0.0554992	-0.520571	-1.43452	6.76192e-06	0.000138047
sp|Q6AW69|CGNL1_MOUSE,sp|Q6AW69-4|CGNL1_MOUSE	Q6AW69	Cgnl1	Isoform 4 of Cingulin-like protein 1 OS=Mus musculus GN=Cgnl1	34	7.57126e+06	5.27388e+06	0.0129426	0.0621197	-0.521668	-1.43561	1.76343e-05	0.000237811
sp|P26231|CTNA1_MOUSE	P26231	Ctnna1	Catenin alpha-1 OS=Mus musculus GN=Ctnna1 PE=1 SV=1	29	3.96868e+07	2.76356e+07	0.0107457	0.0231802	-0.522127	-1.43607	7.248e-07	4.40346e-05
sp|Q9CQ92|FIS1_MOUSE	Q9CQ92	Fis1	Mitochondrial fission 1 protein OS=Mus musculus GN=Fis1 PE=1 SV=1	4	2.20178e+07	1.53234e+07	0.066694	0.119998	-0.522937	-1.43688	0.000235007	0.00121344
sp|Q9D4J7|PHF6_MOUSE	Q9D4J7	Phf6	PHD finger protein 6 OS=Mus musculus GN=Phf6 PE=2 SV=1	3	518884	361020	0.0830693	0.190032	-0.523331	-1.43727	0.00287675	0.00770889
sp|Q80XZ4|I22R1_MOUSE	Q80XZ4	Il22ra1	Interleukin-22 receptor subunit alpha-1 OS=Mus musculus GN=Il22ra1 PE=2 SV=1	2	438943	305387	0.0305717	0.0805785	-0.523393	-1.43733	2.74953e-05	0.000304053
sp|P70318|TIAR_MOUSE	P70318	Tial1	Nucleolysin TIAR OS=Mus musculus GN=Tial1 PE=1 SV=1	3	815914	567549	0.0227623	0.0745846	-0.523673	-1.43761	2.52475e-05	0.000293889
sp|Q9CWU2|ZDH13_MOUSE	Q9CWU2	Zdhhc13	Palmitoyltransferase ZDHHC13 OS=Mus musculus GN=Zdhhc13 PE=1 SV=2	2	387724	269214	0.0377171	0.0658883	-0.526277	-1.44021	1.42801e-05	0.00021399
sp|Q6ZWQ0-3|SYNE2_MOUSE	Q6ZWQ0-3	Syne2	Isoform 3 of Nesprin-2 OS=Mus musculus GN=Syne2	1	84928.2	58852	0.0333961	0.0321137	-0.529153	-1.44308	2.43118e-06	7.71813e-05
sp|Q64012-2|RALY_MOUSE	Q64012-2	Raly	Isoform 1 of RNA-binding protein Raly OS=Mus musculus GN=Raly	12	8.59501e+06	5.95239e+06	0.0234525	0.0359025	-0.53003	-1.44396	1.76866e-06	6.46453e-05
sp|O88509|DNM3B_MOUSE,sp|O88509-4|DNM3B_MOUSE	O88509	Dnmt3b	Isoform 4 of DNA (cytosine-5)-methyltransferase 3B OS=Mus musculus GN=Dnmt3b	1	173116	119816	0.0707914	0.164536	-0.530918	-1.44485	0.00447043	0.0109857
sp|Q9D8Y0|EFHD2_MOUSE	Q9D8Y0	Efhd2	EF-hand domain-containing protein D2 OS=Mus musculus GN=Efhd2 PE=1 SV=1	8	4.9134e+06	3.3977e+06	0.0255133	0.0547392	-0.532165	-1.4461	7.31267e-06	0.000144835
sp|Q9D6L8|PPIL3_MOUSE	Q9D6L8	Ppil3	Peptidyl-prolyl cis-trans isomerase-like 3 OS=Mus musculus GN=Ppil3 PE=2 SV=1	1	483046	333835	0.0150668	0.0636799	-0.533024	-1.44696	2.0116e-05	0.0002552
sp|O88307|SORL_MOUSE	O88307	Sorl1	Sortilin-related receptor OS=Mus musculus GN=Sorl1 PE=1 SV=3	1	54537.7	37664.2	0.0070673	0.0976682	-0.53406	-1.448	6.0138e-05	0.000495671
sp|Q61543|GSLG1_MOUSE	Q61543	Glg1	Golgi apparatus protein 1 OS=Mus musculus GN=Glg1 PE=1 SV=1	23	5.76586e+06	3.98154e+06	0.0344867	0.110533	-0.53421	-1.44815	0.000348796	0.00161836
sp|Q3UIJ9|MYZAP_MOUSE	Q3UIJ9	Myzap	Myocardial zonula adherens protein OS=Mus musculus GN=Myzap PE=1 SV=1	7	1.23918e+06	855673	0.0167641	0.0530359	-0.534255	-1.44819	6.59638e-06	0.000137201
sp|Q9Z104|HM20B_MOUSE	Q9Z104	Hmg20b	SWI/SNF-related matrix-associated actin-dependent regulator of chromatin subfamily E member 1-related OS=Mus musculus GN=Hmg20b PE=1 SV=1	1	305436	210899	0.0156325	0.016972	-0.534319	-1.44826	6.06093e-07	4.01247e-05
sp|Q8K012-2|FBP1L_MOUSE	Q8K012-2	Fnbp1l	Isoform 2 of Formin-binding protein 1-like OS=Mus musculus GN=Fnbp1l	11	2.55777e+06	1.7646e+06	0.0145847	0.0198313	-0.535545	-1.44949	8.33994e-07	4.68945e-05
sp|Q922P9|GLYR1_MOUSE	Q922P9	Glyr1	Putative oxidoreductase GLYR1 OS=Mus musculus GN=Glyr1 PE=1 SV=1	8	7.55982e+06	5.20846e+06	0.0216073	0.0291376	-0.537496	-1.45145	1.66891e-06	6.29162e-05
sp|Q9D074-3|MGRN1_MOUSE,sp|Q9D074-5|MGRN1_MOUSE,sp|Q9D074-4|MGRN1_MOUSE,sp|Q9D074|MGRN1_MOUSE	Q9D074-3	Mgrn1	Isoform 3 of E3 ubiquitin-protein ligase MGRN1 OS=Mus musculus GN=Mgrn1	1	76521.2	52648.1	0.00870505	0.0799066	-0.539479	-1.45345	5.13338e-05	0.000439483
sp|Q9CXE2|BCL7A_MOUSE	Q9CXE2	Bcl7a	B-cell CLL/lymphoma 7 protein family member A OS=Mus musculus GN=Bcl7a PE=2 SV=1	2	408492	280844	0.0240302	0.0179767	-0.540537	-1.45451	1.06524e-06	5.08481e-05
sp|Q9CR70|LAGE3_MOUSE	Q9CR70	Lage3	EKC/KEOPS complex subunit Lage3 OS=Mus musculus GN=Lage3 PE=2 SV=1	1	135687	93218.2	0.033158	0.0169398	-0.541599	-1.45558	1.7366e-06	6.40129e-05
sp|Q99JF8|PSIP1_MOUSE	Q99JF8	Psip1	PC4 and SFRS1-interacting protein OS=Mus musculus GN=Psip1 PE=1 SV=1	11	5.47143e+06	3.75199e+06	0.0340284	0.0413774	-0.54426	-1.45827	6.61915e-06	0.000137244
sp|Q9DA19|CIR1_MOUSE	Q9DA19	Cir1	Corepressor interacting with RBPJ 1 OS=Mus musculus GN=Cir1 PE=1 SV=2	1	355899	243984	0.111345	0.0309175	-0.544686	-1.4587	0.000151656	0.000895469
sp|Q99JT5|KRCC1_MOUSE	Q99JT5	Krcc1	Lysine-rich coiled-coil protein 1 OS=Mus musculus GN=Krcc1 PE=2 SV=1	1	73808.6	50470.8	0.108957	0.0316527	-0.548341	-1.4624	0.000653486	0.00253116
sp|Q61387|COX7R_MOUSE	Q61387	Cox7a2l	Cytochrome c oxidase subunit 7A-related protein, mitochondrial OS=Mus musculus GN=Cox7a2l PE=2 SV=1	2	1.76872e+06	1.20835e+06	0.0160481	0.147105	-0.549673	-1.46375	0.000907385	0.00321093
sp|P53026|RL10A_MOUSE	P53026	Rpl10a	60S ribosomal protein L10a OS=Mus musculus GN=Rpl10a PE=1 SV=3	6	2.38246e+07	1.62639e+07	0.0983442	0.047654	-0.550778	-1.46488	0.000119864	0.000766184
sp|Q8BRV5|K1671_MOUSE	Q8BRV5	Kiaa1671	Uncharacterized protein KIAA1671 OS=Mus musculus GN=Kiaa1671 PE=2 SV=1	5	697041	475431	0.0308147	0.0412605	-0.552007	-1.46612	4.9038e-06	0.000115378
sp|Q9EQG3|SCEL_MOUSE	Q9EQG3	Scel	Sciellin OS=Mus musculus GN=Scel PE=1 SV=2	11	4.76679e+06	3.25119e+06	0.0153744	0.0387145	-0.552049	-1.46617	1.70377e-06	6.3358e-05
sp|Q99LI2|CLCC1_MOUSE	Q99LI2	Clcc1	Chloride channel CLIC-like protein 1 OS=Mus musculus GN=Clcc1 PE=1 SV=1	8	788781	537354	0.0157696	0.0060618	-0.553751	-1.4679	4.14938e-07	3.3101e-05
sp|Q61069|USF1_MOUSE	Q61069	Usf1	Upstream stimulatory factor 1 OS=Mus musculus GN=Usf1 PE=1 SV=1	3	370110	252085	0.0438538	0.107437	-0.55404	-1.46819	6.5534e-05	0.000521629
sp|Q9QWH1-2|PHC2_MOUSE,sp|Q9QWH1|PHC2_MOUSE	Q9QWH1-2	Phc2	Isoform 2 of Polyhomeotic-like protein 2 OS=Mus musculus GN=Phc2	3	1.2428e+06	845412	0.00478507	0.0448656	-0.555861	-1.47005	2.71581e-06	8.32421e-05
sp|Q7TQG1|PKHA6_MOUSE	Q7TQG1	Plekha6	Pleckstrin homology domain-containing family A member 6 OS=Mus musculus GN=Plekha6 PE=1 SV=1	8	877049	596298	0.00580161	0.0228267	-0.556622	-1.47082	6.08378e-07	4.01247e-05
sp|Q9DCT5|SDF2_MOUSE	Q9DCT5	Sdf2	Stromal cell-derived factor 2 OS=Mus musculus GN=Sdf2 PE=2 SV=1	4	412228	280221	0.0216493	0.0666655	-0.556877	-1.47108	1.21879e-05	0.000197718
sp|Q9JKR6|HYOU1_MOUSE	Q9JKR6	Hyou1	Hypoxia up-regulated protein 1 OS=Mus musculus GN=Hyou1 PE=1 SV=1	28	1.13063e+07	7.67345e+06	0.0573328	0.0227838	-0.559185	-1.47344	9.23739e-06	0.000166549
sp|P15116|CADH2_MOUSE	P15116	Cdh2	Cadherin-2 OS=Mus musculus GN=Cdh2 PE=1 SV=2	20	7.12035e+06	4.83115e+06	0.00519086	0.0486112	-0.559581	-1.47384	2.14742e-06	7.05352e-05
sp|Q8CFX1|G6PE_MOUSE	Q8CFX1	H6pd	GDH/6PGL endoplasmic bifunctional protein OS=Mus musculus GN=H6pd PE=1 SV=2	7	1.06829e+06	724668	0.0288195	0.0594295	-0.559912	-1.47418	1.24835e-05	0.000200067
sp|Q9JHL1|NHRF2_MOUSE	Q9JHL1	Slc9a3r2	Na(+)/H(+) exchange regulatory cofactor NHE-RF2 OS=Mus musculus GN=Slc9a3r2 PE=1 SV=2	10	2.99731e+06	2.03116e+06	0.0211725	0.0282949	-0.561364	-1.47566	7.95508e-07	4.58974e-05
sp|Q60648|SAP3_MOUSE	Q60648	Gm2a	Ganglioside GM2 activator OS=Mus musculus GN=Gm2a PE=1 SV=2	4	1.1532e+06	780215	0.0463703	0.0148254	-0.5637	-1.47805	2.87342e-06	8.56289e-05
sp|P08113|ENPL_MOUSE	P08113	Hsp90b1	Endoplasmin OS=Mus musculus GN=Hsp90b1 PE=1 SV=2	30	5.42729e+07	3.67125e+07	0.0244925	0.0141988	-0.563962	-1.47832	8.99176e-07	4.82164e-05
sp|Q80TJ7|PHF8_MOUSE	Q80TJ7	Phf8	Histone lysine demethylase PHF8 OS=Mus musculus GN=Phf8 PE=1 SV=2	4	750789	507229	0.0526733	0.0770389	-0.56577	-1.48018	0.000115046	0.000748362
sp|P23188|FURIN_MOUSE	P23188	Furin	Furin OS=Mus musculus GN=Furin PE=1 SV=2	1	36746.9	24822.6	0.0853168	0.109306	-0.565968	-1.48038	0.00177387	0.00530836
sp|P08003|PDIA4_MOUSE	P08003	Pdia4	Protein disulfide-isomerase A4 OS=Mus musculus GN=Pdia4 PE=1 SV=3	24	2.25647e+07	1.52229e+07	0.0334994	0.0312412	-0.567828	-1.48229	1.98245e-06	6.75782e-05
sp|P57016|LAD1_MOUSE	P57016	Lad1	Ladinin-1 OS=Mus musculus GN=Lad1 PE=2 SV=1	12	3.68952e+06	2.48881e+06	0.0140781	0.0389189	-0.567975	-1.48244	1.14927e-06	5.2613e-05
sp|Q8BH88|DEP1B_MOUSE	Q8BH88	Depdc1b	DEP domain-containing protein 1B OS=Mus musculus GN=Depdc1b PE=2 SV=1	1	172446	116299	0.0313651	0.0972833	-0.568312	-1.48279	9.34874e-05	0.00065088
sp|Q91XA2|GOLM1_MOUSE	Q91XA2	Golm1	Golgi membrane protein 1 OS=Mus musculus GN=Golm1 PE=1 SV=2	8	1.76111e+06	1.18683e+06	0.0160897	0.029524	-0.569365	-1.48387	6.20221e-07	4.01247e-05
sp|P62897|CYC_MOUSE	P62897	Cycs	Cytochrome c, somatic OS=Mus musculus GN=Cycs PE=1 SV=2	6	5.50281e+06	3.70536e+06	0.0369505	0.0660329	-0.570557	-1.4851	9.79822e-06	0.000172611
sp|Q8BGQ6|EFC14_MOUSE	Q8BGQ6	Efcab14	EF-hand calcium-binding domain-containing protein 14 OS=Mus musculus GN=Efcab14 PE=2 SV=1	1	290129	195234	0.072275	0.0724674	-0.57149	-1.48606	5.25582e-05	0.00044651
sp|Q8BXA1|GOLI4_MOUSE	Q8BXA1	Golim4	Golgi integral membrane protein 4 OS=Mus musculus GN=Golim4 PE=1 SV=1	7	1.35429e+06	910543	0.0187446	0.0670773	-0.57274	-1.48735	9.80776e-06	0.000172611
sp|Q8K199|COXM2_MOUSE	Q8K199	Cmc2	COX assembly mitochondrial protein 2 homolog OS=Mus musculus GN=Cmc2 PE=2 SV=1	1	379273	254140	0.0783794	0.119107	-0.577611	-1.49238	0.000118381	0.000761105
sp|Q5HZJ5|F189B_MOUSE	Q5HZJ5	Fam189b	Protein FAM189B OS=Mus musculus GN=Fam189b PE=2 SV=1	1	98788.4	66031.9	0.0331924	0.0188053	-0.581179	-1.49607	1.4272e-06	5.70451e-05
sp|P57780|ACTN4_MOUSE	P57780	Actn4	Alpha-actinin-4 OS=Mus musculus GN=Actn4 PE=1 SV=1	32	4.92301e+07	3.28657e+07	0.0141115	0.0639832	-0.582958	-1.49792	6.64202e-06	0.000137289
sp|Q3U1N2|SRBP2_MOUSE,sp|Q3U1N2-2|SRBP2_MOUSE	Q3U1N2	Srebf2	Isoform 2 of Sterol regulatory element-binding protein 2 OS=Mus musculus GN=Srebf2	2	222264	148355	0.0295913	0.0296362	-0.583225	-1.49819	1.22896e-06	5.43611e-05
sp|P97875|JDP2_MOUSE	P97875	Jdp2	Jun dimerization protein 2 OS=Mus musculus GN=Jdp2 PE=1 SV=2	1	59650.2	39807.2	0.0721211	0.179004	-0.583497	-1.49848	0.00124898	0.00407422
sp|Q9JMB0|GKAP1_MOUSE	Q9JMB0	Gkap1	G kinase-anchoring protein 1 OS=Mus musculus GN=Gkap1 PE=1 SV=1	1	31459.9	20974.1	0.103111	0.158155	-0.584904	-1.49994	0.00165929	0.00505714
sp|P56394|COX17_MOUSE	P56394	Cox17	Cytochrome c oxidase copper chaperone OS=Mus musculus GN=Cox17 PE=3 SV=2	2	840546	559692	0.0261606	0.133306	-0.586695	-1.5018	0.000480637	0.00202221
sp|Q8K2H1|PPHLN_MOUSE	Q8K2H1	Pphln1	Periphilin-1 OS=Mus musculus GN=Pphln1 PE=1 SV=1	2	216323	144027	0.0396464	0.0712717	-0.58685	-1.50196	1.57335e-05	0.000223803
sp|Q8BRH4|KMT2C_MOUSE	Q8BRH4	Kmt2c	Histone-lysine N-methyltransferase 2C OS=Mus musculus GN=Kmt2c PE=1 SV=2	4	152469	101464	0.0184746	0.0611803	-0.587549	-1.50269	6.7454e-06	0.000138047
sp|Q8BQ47|CNPY4_MOUSE	Q8BQ47	Cnpy4	Protein canopy homolog 4 OS=Mus musculus GN=Cnpy4 PE=1 SV=1	7	2.18731e+06	1.45421e+06	0.0413635	0.0203004	-0.588918	-1.50412	1.35278e-06	5.57932e-05
sp|O70333|CRIPT_MOUSE	O70333	Cript	Cysteine-rich PDZ-binding protein OS=Mus musculus GN=Cript PE=1 SV=1	1	229385	152295	0.0622492	0.0863478	-0.590904	-1.50619	0.000128042	0.000799211
sp|Q9JL35|HMGN5_MOUSE	Q9JL35	Hmgn5	High mobility group nucleosome-binding domain-containing protein 5 OS=Mus musculus GN=Hmgn5 PE=1 SV=2	3	540285	357946	0.0473184	0.0524455	-0.593981	-1.50941	5.20922e-06	0.000119183
sp|Q9ESG9|PMYT1_MOUSE	Q9ESG9	Pkmyt1	Membrane-associated tyrosine- and threonine-specific cdc2-inhibitory kinase OS=Mus musculus GN=Pkmyt1 PE=2 SV=3	2	251255	165945	0.0287238	0.051767	-0.59845	-1.51409	3.12119e-06	8.88714e-05
sp|Q9EQH2|ERAP1_MOUSE	Q9EQH2	Erap1	Endoplasmic reticulum aminopeptidase 1 OS=Mus musculus GN=Erap1 PE=2 SV=2	18	2.42161e+06	1.59847e+06	0.0305768	0.0213264	-0.599273	-1.51495	7.13708e-07	4.40346e-05
sp|Q6P073|UB2J2_MOUSE	Q6P073	Ube2j2	Ubiquitin-conjugating enzyme E2 J2 OS=Mus musculus GN=Ube2j2 PE=1 SV=1	1	67242	44250.9	0.0905683	0.199125	-0.603654	-1.51956	0.00145061	0.00454858
sp|Q921R7|S35A5_MOUSE	Q921R7	Slc35a5	Probable UDP-sugar transporter protein SLC35A5 OS=Mus musculus GN=Slc35a5 PE=1 SV=3	1	91496.1	60127	0.0738086	0.00914735	-0.605697	-1.52171	1.2462e-05	0.000200067
sp|Q4G0F8|UBN1_MOUSE,sp|Q4G0F8-3|UBN1_MOUSE,sp|Q4G0F8-2|UBN1_MOUSE	Q4G0F8	Ubn1	Isoform 2 of Ubinuclein-1 OS=Mus musculus GN=Ubn1	3	239299	157087	0.0786648	0.0225413	-0.607251	-1.52335	2.8365e-05	0.000311077
sp|P70178|SIX5_MOUSE	P70178	Six5	Homeobox protein SIX5 OS=Mus musculus GN=Six5 PE=1 SV=2	1	23832.2	15592.5	0.0566224	0.126147	-0.612058	-1.52844	0.000180657	0.00101152
sp|Q3TVI8|PBIP1_MOUSE	Q3TVI8	Pbxip1	Pre-B-cell leukemia transcription factor-interacting protein 1 OS=Mus musculus GN=Pbxip1 PE=1 SV=2	12	9.04863e+06	5.90906e+06	0.0379574	0.0298625	-0.61477	-1.53131	1.4579e-06	5.75783e-05
sp|Q8BHT6|B3GLT_MOUSE	Q8BHT6	B3galtl	Beta-1,3-glucosyltransferase OS=Mus musculus GN=B3galtl PE=2 SV=3	1	163843	106976	0.045776	0.0458146	-0.615022	-1.53158	3.64463e-06	9.79033e-05
sp|Q7TNU7|LETM2_MOUSE	Q7TNU7	Letm2	LETM1 domain-containing protein LETM2, mitochondrial OS=Mus musculus GN=Letm2 PE=2 SV=1	1	323037	210353	0.0434037	0.0308041	-0.618888	-1.53569	1.28138e-06	5.52073e-05
sp|P97326|CADH6_MOUSE	P97326	Cdh6	Cadherin-6 OS=Mus musculus GN=Cdh6 PE=1 SV=2	16	1.21246e+07	7.89057e+06	0.0348479	0.0309309	-0.619736	-1.53659	1.18761e-06	5.33327e-05
sp|Q8C6I2|SDHF2_MOUSE	Q8C6I2	Sdhaf2	Succinate dehydrogenase assembly factor 2, mitochondrial OS=Mus musculus GN=Sdhaf2 PE=2 SV=1	2	1.67498e+06	1.08646e+06	0.0242787	0.153842	-0.624506	-1.54168	0.000240392	0.00123166
sp|Q9Z0M5|LICH_MOUSE	Q9Z0M5	Lipa	Lysosomal acid lipase/cholesteryl ester hydrolase OS=Mus musculus GN=Lipa PE=2 SV=2	3	489392	317380	0.016109	0.0159017	-0.624781	-1.54198	2.53186e-07	2.55316e-05
sp|P68134|ACTS_MOUSE,sp|P68033|ACTC_MOUSE	P68134	Actc1	Actin, alpha cardiac muscle 1 OS=Mus musculus GN=Actc1 PE=1 SV=1	2	4.11424e+07	2.6668e+07	0.0454704	0.0508392	-0.625518	-1.54277	9.87744e-06	0.000173376
sp|Q5XJY5|COPD_MOUSE	Q5XJY5	Arcn1	Coatomer subunit delta OS=Mus musculus GN=Arcn1 PE=1 SV=2	18	4.34216e+06	2.81445e+06	0.0618304	0.0378733	-0.625557	-1.54281	1.20979e-05	0.00019674
sp|Q99PL5|RRBP1_MOUSE	Q99PL5	Rrbp1	Ribosome-binding protein 1 OS=Mus musculus GN=Rrbp1 PE=1 SV=2	47	3.92397e+07	2.53762e+07	0.0275287	0.0438346	-0.628836	-1.54632	1.60438e-06	6.10033e-05
sp|Q8BPG6|SUMF2_MOUSE	Q8BPG6	Sumf2	Sulfatase-modifying factor 2 OS=Mus musculus GN=Sumf2 PE=2 SV=2	1	34184.2	21961	0.0494593	0.039704	-0.638387	-1.55659	2.89855e-06	8.58567e-05
sp|P57759|ERP29_MOUSE	P57759	Erp29	Endoplasmic reticulum resident protein 29 OS=Mus musculus GN=Erp29 PE=1 SV=2	10	3.48662e+06	2.22582e+06	0.0260704	0.0565958	-0.647493	-1.56644	2.87384e-06	8.56289e-05
sp|Q4QY64|ATAD5_MOUSE	Q4QY64	Atad5	ATPase family AAA domain-containing protein 5 OS=Mus musculus GN=Atad5 PE=1 SV=1	5	569526	362398	0.0226423	0.0219493	-0.652185	-1.57155	2.30211e-07	2.50402e-05
sp|P20826|SCF_MOUSE,sp|P20826-2|SCF_MOUSE	P20826	Kitlg	Isoform 2 of Kit ligand OS=Mus musculus GN=Kitlg	1	32366.9	20436.2	0.0728599	0.0414691	-0.663391	-1.5838	7.92114e-06	0.000153675
sp|Q8R1U2|CGRE1_MOUSE	Q8R1U2	Cgref1	Cell growth regulator with EF hand domain protein 1 OS=Mus musculus GN=Cgref1 PE=2 SV=1	4	415419	261259	0.0402037	0.0519815	-0.669084	-1.59006	2.55102e-06	7.94649e-05
sp|Q924A0-4|TF7L2_MOUSE	Q924A0-4	Tcf7l2	Isoform 4 of Transcription factor 7-like 2 OS=Mus musculus GN=Tcf7l2	1	106131	66578.5	0.0352017	0.0410032	-0.672717	-1.59407	1.01736e-06	5.03261e-05
sp|Q3UZP0|MALD2_MOUSE	Q3UZP0	Marveld2	MARVEL domain-containing protein 2 OS=Mus musculus GN=Marveld2 PE=1 SV=1	1	44654.5	27868.3	0.0262951	0.180208	-0.680181	-1.60234	0.00136011	0.00434997
sp|Q62165|DAG1_MOUSE	Q62165	Dag1	Dystroglycan OS=Mus musculus GN=Dag1 PE=1 SV=4	6	1.15874e+06	719948	0.0205068	0.057377	-0.68659	-1.60947	1.32436e-06	5.52695e-05
sp|Q3UMT1|PP12C_MOUSE	Q3UMT1	Ppp1r12c	Protein phosphatase 1 regulatory subunit 12C OS=Mus musculus GN=Ppp1r12c PE=1 SV=1	3	445846	275454	0.0330113	0.0735321	-0.694733	-1.61858	3.43121e-06	9.37768e-05
sp|P97287|MCL1_MOUSE	P97287	Mcl1	Induced myeloid leukemia cell differentiation protein Mcl-1 homolog OS=Mus musculus GN=Mcl1 PE=1 SV=3	4	644827	398011	0.0239628	0.075055	-0.696103	-1.62012	5.8035e-06	0.000127504
sp|O35143|ATIF1_MOUSE	O35143	Atpif1	ATPase inhibitor, mitochondrial OS=Mus musculus GN=Atpif1 PE=1 SV=2	2	1.19527e+06	734657	0.0723644	0.0540179	-0.702194	-1.62698	6.02982e-06	0.000130105
sp|O08807|PRDX4_MOUSE	O08807	Prdx4	Peroxiredoxin-4 OS=Mus musculus GN=Prdx4 PE=1 SV=1	6	1.9876e+06	1.22017e+06	0.0498224	0.0745236	-0.703944	-1.62895	4.06335e-06	0.000103694
sp|Q5SXY1-3|CYTSB_MOUSE	Q5SXY1-3	Specc1	Isoform 4 of Cytospin-B OS=Mus musculus GN=Specc1	26	2.65522e+07	1.62938e+07	0.0333613	0.0590328	-0.704512	-1.62959	1.92968e-06	6.75782e-05
sp|Q8BK63-2|KC1A_MOUSE	Q8BK63-2	Csnk1a1	Isoform 2 of Casein kinase I isoform alpha OS=Mus musculus GN=Csnk1a1	1	16886.7	10312.3	0.185924	0.236277	-0.711516	-1.63752	0.0220574	0.0410751
sp|Q8CHD8-3|RFIP3_MOUSE	Q8CHD8-3	Rab11fip3	Isoform 3 of Rab11 family-interacting protein 3 OS=Mus musculus GN=Rab11fip3	1	72293.7	44100.4	0.0697495	0.122283	-0.713078	-1.6393	7.59161e-05	0.000568514
sp|Q922R8|PDIA6_MOUSE	Q922R8	Pdia6	Protein disulfide-isomerase A6 OS=Mus musculus GN=Pdia6 PE=1 SV=3	11	1.25323e+07	7.61738e+06	0.018229	0.0601318	-0.718288	-1.64523	1.03155e-06	5.03261e-05
sp|O08579|EMD_MOUSE	O08579	Emd	Emerin OS=Mus musculus GN=Emd PE=1 SV=1	8	3.59402e+06	2.18297e+06	0.016331	0.0587339	-0.719306	-1.64639	7.30039e-07	4.40346e-05
sp|Q61686|CBX5_MOUSE	Q61686	Cbx5	Chromobox protein homolog 5 OS=Mus musculus GN=Cbx5 PE=1 SV=1	8	1.45645e+07	8.83924e+06	0.05286	0.0659259	-0.720464	-1.64771	3.9219e-06	0.000101233
sp|Q9ERR7|SEP15_MOUSE	Q9ERR7	42248	15 kDa selenoprotein OS=Mus musculus GN=Sep15 PE=1 SV=3	3	1.16552e+06	705747	0.0468934	0.0736434	-0.723753	-1.65147	5.00653e-06	0.000116963
sp|Q5SVD0|F101B_MOUSE	Q5SVD0	Fam101b	Protein FAM101B OS=Mus musculus GN=Fam101b PE=2 SV=1	3	1.14546e+06	693443	0.0399189	0.0910401	-0.724074	-1.65184	8.33378e-06	0.000157248
sp|Q91VN0|LRP5_MOUSE	Q91VN0	Lrp5	Low-density lipoprotein receptor-related protein 5 OS=Mus musculus GN=Lrp5 PE=1 SV=3	1	76768.9	46379.3	0.0295223	0.103795	-0.72704	-1.65524	1.66436e-05	0.000230321
sp|Q6P5F7|TTYH3_MOUSE,sp|Q6P5F7-2|TTYH3_MOUSE	Q6P5F7	Ttyh3	Isoform 2 of Protein tweety homolog 3 OS=Mus musculus GN=Ttyh3	5	1.0498e+06	631846	0.0773946	0.058941	-0.732477	-1.66149	6.40625e-06	0.000135368
sp|Q8BP92|RCN2_MOUSE	Q8BP92	Rcn2	Reticulocalbin-2 OS=Mus musculus GN=Rcn2 PE=2 SV=1	7	2.4549e+06	1.47447e+06	0.0290511	0.0435803	-0.735471	-1.66494	6.23314e-07	4.01247e-05
sp|O54998|FKBP7_MOUSE	O54998	Fkbp7	Peptidyl-prolyl cis-trans isomerase FKBP7 OS=Mus musculus GN=Fkbp7 PE=1 SV=1	1	143650	86186.1	0.0825936	0.0521844	-0.737026	-1.66674	8.18621e-06	0.000155632
sp|P30999|CTND1_MOUSE	P30999	Ctnnd1	Catenin delta-1 OS=Mus musculus GN=Ctnnd1 PE=1 SV=2	1	790757	473075	0.0909906	0.186015	-0.741165	-1.67153	0.00141731	0.00446636
sp|Q02819|NUCB1_MOUSE	Q02819	Nucb1	Nucleobindin-1 OS=Mus musculus GN=Nucb1 PE=1 SV=2	16	7.62327e+06	4.55631e+06	0.00347519	0.048304	-0.742545	-1.67312	3.92576e-07	3.29714e-05
sp|Q8BR63|F177A_MOUSE	Q8BR63	Fam177a1	Protein FAM177A1 OS=Mus musculus GN=Fam177a1 PE=2 SV=1	7	2.7624e+06	1.62871e+06	0.0224715	0.0626166	-0.762191	-1.69606	7.71668e-07	4.53099e-05
sp|O35316|SC6A6_MOUSE	O35316	Slc6a6	Sodium- and chloride-dependent taurine transporter OS=Mus musculus GN=Slc6a6 PE=1 SV=2	7	1.68959e+07	9.95683e+06	0.0693058	0.0789726	-0.762915	-1.69692	7.17077e-06	0.000142877
sp|Q8BHN3-2|GANAB_MOUSE	Q8BHN3-2	Ganab	Isoform 2 of Neutral alpha-glucosidase AB OS=Mus musculus GN=Ganab	28	2.61916e+07	1.54069e+07	0.0501436	0.0671739	-0.765529	-1.69999	3.86074e-06	0.00010085
sp|Q8VCH6|DHC24_MOUSE	Q8VCH6	Dhcr24	Delta(24)-sterol reductase OS=Mus musculus GN=Dhcr24 PE=2 SV=1	4	1.10054e+06	645927	0.0381506	0.126108	-0.768768	-1.70381	3.70392e-05	0.000366252
sp|Q80YN3|BCAS1_MOUSE	Q80YN3	Bcas1	Breast carcinoma-amplified sequence 1 homolog OS=Mus musculus GN=Bcas1 PE=2 SV=3	14	5.23704e+06	3.07019e+06	0.0330323	0.0330011	-0.770426	-1.70577	2.59512e-07	2.56994e-05
sp|P14211|CALR_MOUSE	P14211	Calr	Calreticulin OS=Mus musculus GN=Calr PE=1 SV=1	11	2.56477e+07	1.49891e+07	0.0505046	0.0548413	-0.77491	-1.71108	1.95487e-06	6.75782e-05
sp|P98078|DAB2_MOUSE,sp|P98078-2|DAB2_MOUSE	P98078	Dab2	Isoform p93 of Disabled homolog 2 OS=Mus musculus GN=Dab2	10	2.3873e+06	1.39352e+06	0.0394625	0.0125476	-0.776643	-1.71314	1.12412e-07	1.8625e-05
sp|Q9CPT4|CS010_MOUSE	Q9CPT4	D17Wsu104e	UPF0556 protein C19orf10 homolog OS=Mus musculus GN=D17Wsu104e PE=2 SV=1	6	1.56529e+06	904708	0.0370833	0.024043	-0.790907	-1.73016	1.68648e-07	2.0936e-05
sp|Q91ZW2|OFUT1_MOUSE	Q91ZW2	Pofut1	GDP-fucose protein O-fucosyltransferase 1 OS=Mus musculus GN=Pofut1 PE=1 SV=1	4	408922	236128	0.0315655	0.0477596	-0.792257	-1.73178	3.98824e-07	3.30775e-05
sp|Q8K353|CYTM1_MOUSE	Q8K353	Cystm1	Cysteine-rich and transmembrane domain-containing protein 1 OS=Mus musculus GN=Cystm1 PE=2 SV=1	1	620347	355801	0.123534	0.0772221	-0.802007	-1.74352	0.000132521	0.000817933
sp|O08795-2|GLU2B_MOUSE	O08795-2	Prkcsh	Isoform 2 of Glucosidase 2 subunit beta OS=Mus musculus GN=Prkcsh	15	1.22705e+07	6.96849e+06	0.0685734	0.0458871	-0.816273	-1.76085	2.95493e-06	8.71377e-05
sp|O88829|SIAT9_MOUSE	O88829	St3gal5	Lactosylceramide alpha-2,3-sialyltransferase OS=Mus musculus GN=St3gal5 PE=2 SV=2	1	155902	88175.3	0.0586813	0.0703593	-0.822198	-1.7681	2.82061e-06	8.50671e-05
sp|O70281|TPST1_MOUSE	O70281	Tpst1	Protein-tyrosine sulfotransferase 1 OS=Mus musculus GN=Tpst1 PE=2 SV=1	2	489182	268581	0.0437209	0.0183326	-0.865013	-1.82136	8.16235e-08	1.70292e-05
sp|Q9JLC6|TEF_MOUSE	Q9JLC6	Tef	Thyrotroph embryonic factor OS=Mus musculus GN=Tef PE=2 SV=1	1	78108.3	42867.9	0.0815723	0.130799	-0.86558	-1.82207	6.04132e-05	0.000496867
sp|P24369|PPIB_MOUSE	P24369	Ppib	Peptidyl-prolyl cis-trans isomerase B OS=Mus musculus GN=Ppib PE=1 SV=2	10	2.82519e+07	1.54046e+07	0.0492861	0.017204	-0.874983	-1.83399	1.07466e-07	1.84144e-05
sp|Q9Z247|FKBP9_MOUSE	Q9Z247	Fkbp9	Peptidyl-prolyl cis-trans isomerase FKBP9 OS=Mus musculus GN=Fkbp9 PE=1 SV=1	9	4.72399e+06	2.56209e+06	0.00203867	0.0336768	-0.882687	-1.84381	3.62073e-08	9.63834e-06
sp|P62996|TRA2B_MOUSE	P62996	Tra2b	Transformer-2 protein homolog beta OS=Mus musculus GN=Tra2b PE=2 SV=1	4	3.17802e+06	1.70975e+06	0.00761775	0.14546	-0.894343	-1.85876	1.28102e-05	0.000203319
sp|P15535|B4GT1_MOUSE,sp|P15535-2|B4GT1_MOUSE	P15535	B4galt1	Isoform Short of Beta-1,4-galactosyltransferase 1 OS=Mus musculus GN=B4galt1	2	477126	256527	0.0134018	0.0161247	-0.895262	-1.85995	1.33439e-08	8.04883e-06
sp|Q9ERE7|MESD_MOUSE	Q9ERE7	Mesdc2	LDLR chaperone MESD OS=Mus musculus GN=Mesdc2 PE=1 SV=1	3	681033	361310	0.0343821	0.0346775	-0.914485	-1.8849	8.72632e-08	1.70292e-05
sp|P30412|PPIC_MOUSE	P30412	Ppic	Peptidyl-prolyl cis-trans isomerase C OS=Mus musculus GN=Ppic PE=1 SV=1	4	990338	512340	0.0482692	0.03928	-0.95082	-1.93297	2.39339e-07	2.52066e-05
sp|O35188|X3CL1_MOUSE	O35188	Cx3cl1	Fractalkine OS=Mus musculus GN=Cx3cl1 PE=2 SV=3	1	117082	60065.3	0.0707281	0.164016	-0.962917	-1.94925	4.18925e-05	0.0003925
sp|P55302|AMRP_MOUSE	P55302	Lrpap1	Alpha-2-macroglobulin receptor-associated protein OS=Mus musculus GN=Lrpap1 PE=1 SV=1	5	578968	296955	0.00768096	0.0691418	-0.963237	-1.94968	1.74636e-07	2.10675e-05
sp|Q61301-2|CTNA2_MOUSE,sp|Q61301-3|CTNA2_MOUSE,sp|Q61301|CTNA2_MOUSE	Q61301-2	Ctnna2	Isoform 2 of Catenin alpha-2 OS=Mus musculus GN=Ctnna2	1	4.83121e+06	2.46213e+06	0.0252936	0.114877	-0.972479	-1.96221	3.16106e-06	8.88714e-05
sp|P27773|PDIA3_MOUSE	P27773	Pdia3	Protein disulfide-isomerase A3 OS=Mus musculus GN=Pdia3 PE=1 SV=2	31	7.5303e+07	3.81084e+07	0.0333148	0.0320054	-0.9826	-1.97602	3.64241e-08	9.63834e-06
sp|Q9Z2L6|MINP1_MOUSE	Q9Z2L6	Minpp1	Multiple inositol polyphosphate phosphatase 1 OS=Mus musculus GN=Minpp1 PE=1 SV=3	8	1.96672e+06	987555	0.0114544	0.0668064	-0.993862	-1.99151	1.21105e-07	1.8625e-05
sp|Q9DAU1|CNPY3_MOUSE	Q9DAU1	Cnpy3	Protein canopy homolog 3 OS=Mus musculus GN=Cnpy3 PE=1 SV=1	6	3.37757e+06	1.69081e+06	0.0375454	0.0606846	-0.998273	-1.99761	1.3474e-07	1.8625e-05
sp|P09103|PDIA1_MOUSE	P09103	P4hb	Protein disulfide-isomerase OS=Mus musculus GN=P4hb PE=1 SV=2	21	6.28195e+07	3.11937e+07	0.0345736	0.0324475	-1.00996	-2.01385	4.06742e-08	9.63834e-06
sp|Q91W90|TXND5_MOUSE	Q91W90	Txndc5	Thioredoxin domain-containing protein 5 OS=Mus musculus GN=Txndc5 PE=1 SV=2	15	5.02953e+06	2.47107e+06	0.0308417	0.062247	-1.02529	-2.03537	1.24085e-07	1.8625e-05
sp|Q9CXI5|MANF_MOUSE	Q9CXI5	Manf	Mesencephalic astrocyte-derived neurotrophic factor OS=Mus musculus GN=Manf PE=1 SV=1	4	5.05597e+06	2.41765e+06	0.0480192	0.0832432	-1.06438	-2.09127	5.92367e-07	4.01247e-05
sp|Q8BHL7|C42S1_MOUSE	Q8BHL7	Cdc42se1	CDC42 small effector protein 1 OS=Mus musculus GN=Cdc42se1 PE=3 SV=1	1	443981	211188	0.0573671	0.00341564	-1.07197	-2.1023	3.52473e-08	9.63834e-06
sp|O35887|CALU_MOUSE	O35887	Calu	Calumenin OS=Mus musculus GN=Calu PE=1 SV=1	17	1.59819e+07	7.55576e+06	0.0465803	0.0938956	-1.08079	-2.11519	5.47529e-07	3.93138e-05
sp|Q9QXT0|CNPY2_MOUSE	Q9QXT0	Cnpy2	Protein canopy homolog 2 OS=Mus musculus GN=Cnpy2 PE=1 SV=1	7	2.37889e+06	1.09848e+06	0.0759663	0.0569384	-1.11478	-2.16562	2.07464e-07	2.3331e-05
sp|Q9CQX4|PAF15_MOUSE	Q9CQX4	Paf	PCNA-associated factor OS=Mus musculus GN=Paf PE=1 SV=1	3	285883	131819	0.0256498	0.114825	-1.11687	-2.16875	9.82367e-07	4.93788e-05
sp|P45878|FKBP2_MOUSE	P45878	Fkbp2	Peptidyl-prolyl cis-trans isomerase FKBP2 OS=Mus musculus GN=Fkbp2 PE=1 SV=1	3	1.53346e+06	649344	0.0707622	0.050269	-1.23974	-2.36156	1.2618e-07	1.8625e-05
sp|Q9CQ45|NENF_MOUSE	Q9CQ45	Nenf	Neudesin OS=Mus musculus GN=Nenf PE=1 SV=1	5	2.53754e+06	964806	0.0250456	0.0437636	-1.39512	-2.6301	3.79679e-09	3.14896e-06
sp|Q9CQU0|TXD12_MOUSE	Q9CQU0	Txndc12	Thioredoxin domain-containing protein 12 OS=Mus musculus GN=Txndc12 PE=2 SV=1	4	6.5559e+06	2.46276e+06	0.0375809	0.0310173	-1.41252	-2.66201	3.34961e-09	3.14896e-06
sp|Q9D2C7|BI1_MOUSE	Q9D2C7	Tmbim6	Bax inhibitor 1 OS=Mus musculus GN=Tmbim6 PE=2 SV=1	1	425023	147546	0.0799565	0.122676	-1.52637	-2.88061	6.20954e-07	4.01247e-05
