# Supplementary material for: Characterization of regulatory transcriptional mechanisms in hepatocyte lipotoxicity
Source: Sci Rep. 2022 Jul 7;12:11477. doi: 10.1038/s41598-022-15731-4 (PMC9262951; doi:10.1038/s41598-022-15731-4)
Supplement: Supplementary file 5 — Supplementary Table S4. [file 41598_2022_15731_MOESM5_ESM.xlsx]

## Sheet: CON_all
db_index	motif_id	motif_alt_id	consensus	E-value	adj_p-value	log_adj_p-value	bin_location	bin_width	total_width	sites_in_bin	total_sites	p_success	p-value	mult_tests
1	MA0139.1	CTCF	YGRCCASYAGRKGGCRSYR	4.5e-1229	7.8e-1232	-2834.73	0	62	482	6988	21250	0.12863	3.3e-1234	240
1	MA1102.1	CTCFL	CRSCAGGGGGCRSB	8.9e-707	1.5e-709	-1632.11	0	85	487	8805	27920	0.17454	6.3e-712	243
1	MA0491.1	JUND	DRTGASTCATS	4.5e-250	7.7e-253	-580.51	0	156	490	3633	7056	0.31837	3.2e-255	244
1	MA0477.1	FOSL1	RRTGASTCAKV	9e-239	1.6e-241	-554.48	0	160	490	4261	8491	0.32653	6.4e-244	244
1	MA0490.1	JUNB	NRRTGASTCAK	9.5e-234	1.6e-236	-542.91	0	140	490	4129	9224	0.28571	6.7e-239	244
1	MA0114.3	Hnf4a	RGGGTCAAAGTCCAVT	4.9e-196	8.5e-199	-456.07	0	127	485	1796	3602	0.26186	3.5e-201	242
1	MA0476.1	FOS	DVTGASTCATB	1.6e-193	2.7e-196	-450.32	0	120	490	3952	10469	0.2449	1.1e-198	244
1	MA1141.1	FOS::JUND	NKATGAGTCATNN	2e-192	3.5e-195	-447.74	0	138	488	6149	15586	0.28279	1.5e-197	243
1	MA0677.1	Nr2f6	RRGGTCAAAGGTCA	2.8e-192	4.8e-195	-447.44	0	163	487	6852	15152	0.3347	2e-197	243
1	MA0750.2	ZBTB7A	NVCCGGAAGTGSV	2.3e-190	4e-193	-443.02	0	220	488	17282	32394	0.45082	1.6e-195	243
1	MA0484.1	HNF4G	NRRGDNCAAAGKYCA	5.2e-183	9e-186	-426.08	0	128	486	10546	31174	0.26337	3.7e-188	242
1	MA1134.1	FOS::JUNB	KATGASTCATHN	2.8e-175	4.9e-178	-408.27	0	139	489	5767	14618	0.28425	2e-180	244
1	MA1138.1	FOSL2::JUNB	KRTGASTCAT	3.4e-161	5.8e-164	-375.86	0	121	491	4984	14260	0.24644	2.4e-166	245
1	MA0478.1	FOSL2	KRRTGASTCAB	1.2e-159	2.1e-162	-372.28	0	132	490	4951	13049	0.26939	8.5e-165	244
1	MA0655.1	JDP2	ATGACTCAT	2.7e-157	4.6e-160	-366.88	0	154	492	3992	8851	0.31301	1.9e-162	245
1	MA0838.1	CEBPG	ATTRCGCAAY	4.2e-152	7.3e-155	-354.92	0	167	491	4501	9516	0.34012	3e-157	245
1	MA1135.1	FOSB::JUNB	KRTGASTCAT	2.2e-151	3.8e-154	-353.26	0	121	491	5471	16078	0.24644	1.6e-156	245
1	MA0841.1	NFE2	VATGACTCATS	1.3e-148	2.2e-151	-346.88	0	156	490	1862	3478	0.31837	9.2e-154	244
1	MA0062.2	Gabpa	CCGGAAGTGVV	2.3e-145	4e-148	-339.4	0	220	490	11721	21818	0.44898	1.6e-150	244
1	MA1144.1	FOSL2::JUND	KATGACTCAT	3.4e-144	5.8e-147	-336.72	0	121	491	5667	16879	0.24644	2.4e-149	245
1	MA0489.1	JUN(var.2)	RRRRRRTGASTCAT	1.6e-142	2.7e-145	-332.87	0	125	487	4791	13388	0.25667	1.1e-147	243
1	MA1101.1	BACH2	NMTGACTCAGCANH	7.9e-135	1.4e-137	-315.15	0	155	487	8905	22364	0.31828	5.6e-140	243
1	MA1128.1	FOSL1::JUN	NKATGACTCATNN	1e-132	1.8e-135	-310.26	0	122	488	7039	21609	0.25	7.4e-138	243
1	MA0512.2	Rxra	GRGGTCAAAGGTCA	1.1e-124	1.9e-127	-291.78	0	169	487	1846	3340	0.34702	7.9e-130	243
1	MA0671.1	NFIX	NNTGCCAAN	1.4e-124	2.4e-127	-291.54	0	164	492	14979	38160	0.33333	9.9e-130	245
1	MA0685.1	SP4	BWRGCCACGCCCMCTYH	7.9e-124	1.4e-126	-289.82	0	186	484	3757	7152	0.3843	5.6e-129	241
1	MA1130.1	FOSL2::JUN	NNRTGAGTCAYN	9.9e-120	1.7e-122	-280.37	0	141	489	7880	21708	0.28834	7e-125	244
1	MA0150.2	Nfe2l2	CASNATGACTCAGCA	5e-119	8.6e-122	-278.77	0	152	486	6536	16315	0.31276	3.5e-124	242
1	MA0028.2	ELK1	ACCGGAAGTR	4.6e-117	7.9e-120	-274.24	0	167	491	5064	11334	0.34012	3.2e-122	245
1	MA0597.1	THAP1	YTGCCCDBA	6.2e-116	1.1e-118	-271.63	0	182	492	16416	38348	0.36992	4.4e-121	245
1	MA0258.2	ESR2	AGGTCASVNTGMCCY	1.2e-113	2e-116	-266.4	0	168	486	11969	29120	0.34568	8.4e-119	242
1	MA0759.1	ELK3	ACCGGAAGTD	9.4e-113	1.6e-115	-264.31	0	221	491	12771	24381	0.4501	6.6e-118	245
1	MA0751.1	ZIC4	GRCCCCCCGCKGYGH	1.7e-112	2.9e-115	-263.73	0	98	486	6648	25418	0.20165	1.2e-117	242
1	MA0641.1	ELF4	AACCCGGAAGTR	7.3e-112	1.3e-114	-262.26	0	219	489	6266	11272	0.44785	5.2e-117	244
1	MA0076.2	ELK4	BCRCTTCCGGB	2e-105	3.5e-108	-247.42	0	216	490	12152	23683	0.44082	1.4e-110	244
1	MA0493.1	Klf1	RRCCACACCCW	6e-105	1e-107	-246.34	0	208	490	12791	25935	0.42449	4.2e-110	244
1	MA0017.2	NR2F1	CARAGGTCAMVNG	4.9e-103	8.5e-106	-241.93	0	134	488	6292	17981	0.27459	3.5e-108	243
1	MA0761.1	ETV1	ACCGGAAGTD	1.9e-102	3.3e-105	-240.57	0	199	491	13338	28387	0.4053	1.4e-107	245
1	MA0856.1	RXRG	GRGGTCAAAGGTCA	4.8e-100	8.3e-103	-235.06	0	169	487	1410	2519	0.34702	3.4e-105	243
1	MA0836.1	CEBPD	RTTRCGCAAY	6.6e-100	1.1e-102	-234.74	0	79	491	3569	15659	0.1609	4.6e-105	245
1	MA0501.1	MAF::NFE2	ATGACTCAGCANWTY	1.5e-98	2.5e-101	-231.64	0	174	486	4608	9937	0.35802	1e-103	242
1	MA0516.1	SP2	GYCCCGCCYCYBSSS	1.6e-98	2.7e-101	-231.57	0	194	486	13979	30370	0.39918	1.1e-103	242
1	MA0765.1	ETV5	ACCGGAWGYN	2.7e-98	4.6e-101	-231.04	0	215	491	15883	31891	0.43788	1.9e-103	245
1	MA1100.1	ASCL1	VSAGCAGCTGSNN	2e-97	3.5e-100	-229	0	230	488	15920	29844	0.47131	1.4e-102	243
1	MA0475.2	FLI1	ACCGGAARTR	3.3e-97	5.7e-100	-228.52	0	225	491	10034	18699	0.45825	2.3e-102	245
1	MA1099.1	Hes1	SVCACGYGHN	1.5e-96	2.5e-99	-227.04	0	159	491	12552	33065	0.32383	1e-101	245
1	MA0098.3	ETS1	ACCGGAARTR	3.2e-96	5.5e-99	-226.25	0	199	491	12163	25825	0.4053	2.2e-101	245
1	MA0473.2	ELF1	AACCCGGAAGTR	1e-95	1.8e-98	-225.08	0	233	489	5419	9229	0.47648	7.3e-101	244
1	MA0760.1	ERF	ACCGGAAGTR	1.4e-95	2.3e-98	-224.8	0	225	491	11737	22161	0.45825	9.6e-101	245
1	MA0466.2	CEBPB	RTTRCGCAAY	1.8e-94	3.1e-97	-222.22	0	79	491	3903	17557	0.1609	1.3e-99	245
1	MA0065.2	Pparg::Rxra	STRGGGCARAGGKCA	8.8e-93	1.5e-95	-218.33	0	178	486	15486	36932	0.36626	6.3e-98	242
1	MA0591.1	Bach1::Mafk	RSSATGACTCAGCAB	8.9e-93	1.5e-95	-218.32	0	152	486	3322	7801	0.31276	6.4e-98	242
1	MA0079.3	SP1	GCCCCKCCCCC	1.2e-92	2e-95	-218.05	0	210	490	14107	28790	0.42857	8.2e-98	244
1	MA0102.3	CEBPA	ATTGCAYAAYH	2.7e-91	4.7e-94	-214.9	0	90	490	4336	17562	0.18367	1.9e-96	244
1	MA0599.1	KLF5	GCCCCDCCCH	8.6e-90	1.5e-92	-211.45	0	217	491	14365	28569	0.44196	6e-95	245
1	MA0740.1	KLF14	KRCCACGCCCMCYT	1.6e-89	2.7e-92	-210.84	0	137	487	5350	14896	0.28131	1.1e-94	243
1	MA0099.3	FOS::JUN	ATGAGTCAYM	6.4e-89	1.1e-91	-209.44	0	121	491	7359	24144	0.24644	4.5e-94	245
1	MA0645.1	ETV6	MSCGGAAGTR	1.4e-88	2.3e-91	-208.69	0	231	491	15581	29383	0.47047	9.5e-94	245
1	MA0156.2	FEV	ACCGGAAGTN	3.1e-86	5.4e-89	-203.25	0	249	491	14755	25890	0.50713	2.2e-91	245
1	MA0742.1	Klf12	GRCCACGCCCWHHWH	2.5e-83	4.3e-86	-196.57	0	146	486	5011	13120	0.30041	1.8e-88	242
1	MA0764.1	ETV4	ACCGGAAGTR	2.2e-82	3.8e-85	-194.39	0	251	491	17028	29964	0.5112	1.5e-87	245
1	MA0119.1	NFIC::TLX1	TGGCASSRWGCCAA	7.4e-81	1.3e-83	-190.87	0	141	487	2278	5507	0.28953	5.2e-86	243
1	MA0474.2	ERG	ACCGGAARTV	8.2e-80	1.4e-82	-188.47	0	229	491	13781	26169	0.4664	5.8e-85	245
1	MA0746.1	SP3	VCCACGCCCMC	3.6e-79	6.3e-82	-186.98	0	160	490	13036	34668	0.32653	2.6e-84	244
1	MA1132.1	JUN::JUNB	KATGACKCAT	1.3e-78	2.3e-81	-185.69	0	137	491	10426	31730	0.27902	9.2e-84	245
1	MA0504.1	NR2C2	VGRGGTCARAGGTCA	1.4e-77	2.5e-80	-183.29	0	186	486	10024	22496	0.38272	1e-82	242
1	MA0104.4	MYCN	VVCCACGTGGBB	1e-74	1.8e-77	-176.73	0	135	489	6658	19729	0.27607	7.3e-80	244
1	MA0741.1	KLF16	GMCACGCCCCC	1.5e-74	2.5e-77	-176.37	0	182	490	12127	28470	0.37143	1e-79	244
1	MA0014.3	PAX5	RRGCGTGACCNN	4e-73	6.9e-76	-173.06	0	157	489	11016	29574	0.32106	2.8e-78	244
1	MA0855.1	RXRB	GGGGTCAAAGGTCA	4.5e-73	7.9e-76	-172.93	0	169	487	1118	2031	0.34702	3.2e-78	243
1	MA0837.1	CEBPE	VTTRCGCAAY	1.4e-70	2.5e-73	-167.17	0	79	491	4607	22156	0.1609	1e-75	245
1	MA0816.1	Ascl2	ARCAGCTGCY	1.4e-69	2.4e-72	-164.9	0	161	491	10493	27603	0.3279	9.9e-75	245
1	MA0147.3	MYC	NNCCACGTGCNB	3.1e-69	5.4e-72	-164.11	0	133	489	8403	26003	0.27198	2.2e-74	244
1	MA0071.1	RORA	AWMWAGGTCA	9.9e-68	1.7e-70	-160.65	0	139	491	5816	16755	0.2831	6.9e-73	245
1	MA0871.1	TFEC	RTCACRTGAB	4.5e-67	7.8e-70	-159.13	0	117	491	8605	30408	0.23829	3.2e-72	245
1	MA0739.1	Hic1	RTGCCAACY	1.7e-63	2.9e-66	-150.91	0	80	492	7189	36440	0.1626	1.2e-68	245
1	MA0833.1	ATF4	GKATGAYGCAATM	2.1e-63	3.7e-66	-150.66	0	190	488	4669	9803	0.38934	1.5e-68	243
1	MA0810.1	TFAP2A(var.2)	YGCCCBVRGGCR	2.8e-63	4.8e-66	-150.4	0	171	489	11729	29419	0.34969	2e-68	244
1	MA0524.2	TFAP2C	YGCCYBVRGGCA	6.6e-63	1.1e-65	-149.54	0	233	489	15633	29665	0.47648	4.7e-68	244
1	MA0499.1	Myod1	NSCAGCTGYYNYB	2.4e-62	4.2e-65	-148.24	0	186	488	8904	20196	0.38115	1.7e-67	243
1	MA0605.1	Atf3	GATGACGT	5.7e-62	9.8e-65	-147.38	0	159	493	7613	20012	0.32252	4e-67	246
1	MA0686.1	SPDEF	AMCCGGATGTR	6.6e-62	1.1e-64	-147.23	0	238	490	6152	10819	0.48571	4.7e-67	244
1	MA0462.1	BATF::JUN	RRWATGASTCA	2.5e-61	4.3e-64	-145.9	0	118	490	4543	15025	0.24082	1.8e-66	244
1	MA0598.2	EHF	WACCCGGAAGTA	4.4e-61	7.7e-64	-145.33	0	219	489	9581	18774	0.44785	3.1e-66	244
1	MA0615.1	Gmeb1	BHBBKKACGTMMNWNNN	5.9e-61	1e-63	-145.04	0	152	484	6751	18042	0.31405	4.3e-66	241
1	MA0747.1	SP8	RCCACGCCCMCY	1.5e-60	2.5e-63	-144.13	0	147	489	11049	32031	0.30061	1e-65	244
1	MA0148.3	FOXA1	YNBNTGTTTACWYWD	2.9e-60	5e-63	-143.46	0	100	486	4903	19071	0.20576	2.1e-65	242
1	MA1108.1	MXI1	NVVCCACGTGSNB	4.1e-60	7.1e-63	-143.1	0	134	488	7458	22897	0.27459	2.9e-65	243
1	MA0738.1	HIC2	RTGCCCRSB	4.2e-60	7.2e-63	-143.09	0	180	492	15430	37786	0.36585	2.9e-65	245
1	MA0604.1	Atf1	RTGACGTA	8.2e-60	1.4e-62	-142.41	0	205	493	6406	13087	0.41582	5.8e-65	246
1	MA1111.1	NR2F2	NAAAGGTCANR	3.4e-59	5.9e-62	-140.99	0	134	490	10007	31619	0.27347	2.4e-64	244
1	MA0811.1	TFAP2B	YGCCCBVRGGCA	1.1e-58	1.9e-61	-139.82	0	229	489	14896	28763	0.4683	7.8e-64	244
1	MA0649.1	HEY2	GRCACGTGYC	3e-58	5.1e-61	-138.83	0	175	491	8348	20186	0.35642	2.1e-63	245
1	MA0640.1	ELF3	WACCCGGAAGTAR	6.3e-57	1.1e-59	-135.76	0	224	488	4856	8877	0.45902	4.5e-62	243
1	MA0639.1	DBP	NRTTACGTAAYV	2.2e-56	3.8e-59	-134.52	0	169	489	3223	7342	0.3456	1.5e-61	244
1	MA0763.1	ETV3	ACCGGAAGTR	4.9e-56	8.5e-59	-133.71	0	257	491	16072	28078	0.52342	3.5e-61	245
1	MA0762.1	ETV2	AACCGGAAATR	7e-56	1.2e-58	-133.36	0	250	490	8309	14359	0.5102	5e-61	244
1	MA0093.2	USF1	VYCAYGTGACC	1.3e-55	2.2e-58	-132.76	0	132	490	6114	18908	0.26939	9e-61	244
1	MA0526.2	USF2	NNNGGTCACGTGRYYN	8.5e-53	1.5e-55	-126.26	0	133	485	4615	13713	0.27423	6e-58	242
1	MA1143.1	FOSL1::JUND(var.2)	RTGACGTMAY	9e-53	1.5e-55	-126.21	0	121	491	9427	33079	0.24644	6.3e-58	245
1	MA1142.1	FOSL1::JUND	NRTGACTCAT	6.8e-52	1.2e-54	-124.17	0	123	491	9975	34628	0.25051	4.8e-57	245
1	MA0067.1	Pax2	NGTCAYKB	1.3e-51	2.2e-54	-123.55	0	177	493	14936	37473	0.35903	9e-57	246
1	MA0670.1	NFIA	NDTGCCAAND	1.5e-51	2.6e-54	-123.38	0	135	491	3537	10204	0.27495	1.1e-56	245
1	MA1107.1	KLF9	VSCCACACCCACH	2.2e-51	3.8e-54	-123	0	186	488	12856	30206	0.38115	1.6e-56	243
1	MA1137.1	FOSL1::JUNB	NDRTGACTCATNN	2.7e-51	4.6e-54	-122.81	0	122	488	9107	31495	0.25	1.9e-56	243
1	MA0774.1	MEIS2	TTGACAGS	3e-51	5.3e-54	-122.68	0	169	493	12483	32443	0.3428	2.1e-56	246
1	MA1109.1	NEUROD1	NRACAGATGGYNN	1.8e-49	3e-52	-118.62	0	176	488	12590	31227	0.36066	1.2e-54	243
1	MA0506.1	NRF1	GCGCVTGCGCR	2.6e-49	4.5e-52	-118.22	0	168	490	5612	13812	0.34286	1.9e-54	244
1	MA0488.1	JUN	DDRATGATGTCAT	3.7e-49	6.5e-52	-117.87	0	152	488	4094	10717	0.31148	2.7e-54	243
1	MA1147.1	NR4A2::RXRA	VRGGTCRTTGACCYY	4.8e-48	8.3e-51	-115.32	0	140	486	5975	17504	0.28807	3.4e-53	242
1	MA0047.2	Foxa2	TGTTTACWYWGB	5.1e-48	8.9e-51	-115.25	0	95	489	5698	24348	0.19427	3.6e-53	244
1	MA0505.1	Nr5a2	RAGTTCAAGGYCAGS	1.4e-47	2.4e-50	-114.27	0	184	486	9277	21610	0.3786	9.7e-53	242
1	MA0500.1	Myog	RRCAGCTGSNV	2.5e-47	4.3e-50	-113.68	0	162	490	6710	17405	0.33061	1.8e-52	244
1	MA0472.2	EGR2	MCGCCCACGCA	3.1e-47	5.4e-50	-113.44	0	230	490	7245	13552	0.46939	2.2e-52	244
1	MA0692.1	TFEB	RYCACGTGAC	1.3e-46	2.2e-49	-112.04	0	181	491	9899	23781	0.36864	9e-52	245
1	MA0089.1	MAFG::NFE2L1	NATGAC	4.3e-46	7.5e-49	-110.81	0	99	495	8620	37196	0.2	3e-51	247
1	MA0696.1	ZIC1	GACCCCCYGCTGTG	4.9e-46	8.5e-49	-110.69	0	97	487	2155	8017	0.19918	3.5e-51	243
1	MA0521.1	Tcf12	RACAGCTGSNV	2.6e-45	4.6e-48	-109.01	0	150	490	6459	18044	0.30612	1.9e-50	244
1	MA1131.1	FOSL2::JUN(var.2)	GRTGACGTMAT	1.1e-43	1.8e-46	-105.31	0	80	490	3550	17247	0.16327	7.6e-49	244
1	MA0018.3	CREB1	NVTGACGTCABN	2.4e-43	4.2e-46	-104.5	0	183	489	8934	21110	0.37423	1.7e-48	244
1	MA0831.2	TFE3	CACGTGAY	5.2e-43	9e-46	-103.72	0	129	493	7289	24009	0.26166	3.7e-48	246
1	MA0160.1	NR4A2	AAGGTCAC	6.4e-42	1.1e-44	-101.21	0	161	493	12958	35743	0.32657	4.5e-47	246
1	MA0632.1	Tcfl5	NBCDCGHGVN	7.4e-42	1.3e-44	-101.06	0	173	491	9222	23183	0.35234	5.2e-47	245
1	MA0039.3	KLF4	MCACACCCTNN	1.3e-41	2.2e-44	-100.54	0	190	490	14455	33946	0.38776	8.9e-47	244
1	MA1114.1	PBX3	NNNTGAGTGACAGGBNN	1.5e-41	2.6e-44	-100.34	0	190	484	13573	31405	0.39256	1.1e-46	241
1	MA0502.1	NFYB	VMMYBRRCCAATCAG	2e-40	3.4e-43	-97.79	0	262	486	5282	8594	0.53909	1.4e-45	242
1	MA1122.1	TFDP1	VSGCGGGAAVN	2.4e-40	4.1e-43	-97.6	0	218	490	12976	26589	0.4449	1.7e-45	244
1	MA1129.1	FOSL1::JUN(var.2)	ATGACGTCAT	5.9e-40	1e-42	-96.68	0	79	491	4105	20756	0.1609	4.2e-45	245
1	MA1136.1	FOSB::JUNB(var.2)	RTGACGTCAT	7.6e-40	1.3e-42	-96.43	0	79	491	3990	20119	0.1609	5.4e-45	245
1	MA0603.1	Arntl	NGTCACGTGH	4.8e-39	8.3e-42	-94.6	0	203	491	10219	22237	0.41344	3.4e-44	245
1	MA0643.1	Esrrg	TCAAGGTCAH	9.2e-39	1.6e-41	-93.94	0	163	491	8500	22617	0.33198	6.5e-44	245
1	MA1149.1	RARA::RXRG	RRGGTCAHNNNRRGGTCA	7.9e-38	1.4e-40	-91.79	0	189	483	12017	27843	0.3913	5.7e-43	241
1	MA1110.1	NR1H4	KCAATGACCYN	1.8e-37	3.1e-40	-90.96	0	156	490	10812	30445	0.31837	1.3e-42	244
1	MA0058.3	MAX	AVCACGTGNY	4e-37	6.9e-40	-90.17	0	133	491	5756	18196	0.27088	2.8e-42	245
1	MA1112.1	NR4A1	NAAAGGTCAN	6.9e-37	1.2e-39	-89.63	0	131	491	7050	22970	0.2668	4.8e-42	245
1	MA1145.1	FOSL2::JUND(var.2)	NNRTGACGTCAYHSN	6.7e-36	1.2e-38	-87.35	0	144	486	5736	16660	0.2963	4.8e-41	242
1	MA0060.3	NFYA	RRCCAATCAGM	1.6e-35	2.8e-38	-86.46	0	164	490	9065	24143	0.33469	1.2e-40	244
1	MA0492.1	JUND(var.2)	DDDRATGABGTCATN	2.6e-35	4.5e-38	-85.99	0	78	486	1892	8822	0.16049	1.9e-40	242
1	MA0775.1	MEIS3	DTGACAGS	3.7e-35	6.5e-38	-85.63	0	147	493	11891	35987	0.29817	2.6e-40	246
1	MA0825.1	MNT	RVCACGTGMH	4.8e-35	8.4e-38	-85.37	0	111	491	5674	21449	0.22607	3.4e-40	245
1	MA0043.2	HLF	NVTTACRTAAYH	5.1e-35	8.9e-38	-85.32	0	75	489	3394	17849	0.15337	3.6e-40	244
1	MA0608.1	Creb3l2	GCCACGTGD	1.3e-34	2.2e-37	-84.41	0	180	492	2825	6327	0.36585	9e-40	245
1	MA0003.3	TFAP2A	HGCCYSAGGCD	1.8e-34	3e-37	-84.08	0	178	490	11766	29390	0.36327	1.2e-39	244
1	MA0872.1	TFAP2A(var.3)	TGCCCYSRGGGCA	5.1e-33	8.8e-36	-80.71	0	108	488	3980	14965	0.22131	3.6e-38	243
1	MA0024.3	E2F1	TTTGGCGCCAAA	2.1e-32	3.6e-35	-79.31	0	93	489	2037	8237	0.19018	1.5e-37	244
1	MA0259.1	ARNT::HIF1A	VBACGTGC	2.2e-32	3.8e-35	-79.26	0	187	493	8702	20584	0.37931	1.5e-37	246
1	MA0146.2	Zfx	SSSGCCBVGGCCTS	4.9e-32	8.4e-35	-78.46	0	193	487	11734	27021	0.3963	3.5e-37	243
1	MA0824.1	ID4	NRCACCTGBH	6.5e-32	1.1e-34	-78.17	0	183	491	11982	29316	0.37271	4.6e-37	245
1	MA0823.1	HEY1	GRCACGTGCC	7.2e-32	1.2e-34	-78.07	0	193	491	5307	11780	0.39308	5.1e-37	245
1	MA0470.1	E2F4	GGGCGGGAARN	9.6e-32	1.7e-34	-77.78	0	270	490	8222	13597	0.55102	6.8e-37	244
1	MA0656.1	JDP2(var.2)	GATGACGTCAYC	2.6e-31	4.4e-34	-76.8	0	173	489	1110	2304	0.35378	1.8e-36	244
1	MA1106.1	HIF1A	SBACGTGCNN	5.1e-31	8.8e-34	-76.11	0	193	491	6507	14659	0.39308	3.6e-36	245
1	MA0636.1	BHLHE41	RTCACGTGAC	8.4e-31	1.4e-33	-75.61	0	155	491	1256	2955	0.31568	5.9e-36	245
1	MA0697.1	ZIC3	GACCCCCCGCTGYGH	4.3e-30	7.3e-33	-73.99	0	108	486	3465	12910	0.22222	3e-35	242
1	MA0834.1	ATF7	NDATGACGTCATMV	3e-29	5.2e-32	-72.04	0	137	487	980	2480	0.28131	2.1e-34	243
1	MA0161.2	NFIC	NNCTTGGCANN	3.1e-29	5.3e-32	-72.02	0	170	490	12177	32085	0.34694	2.2e-34	244
1	MA1139.1	FOSL2::JUNB(var.2)	DATGACGTCATH	8.6e-29	1.5e-31	-70.98	0	75	489	2150	10940	0.15337	6.1e-34	244
1	MA0130.1	ZNF354C	MTCCAC	1.4e-28	2.5e-31	-70.47	0	103	495	8677	37103	0.20808	1e-33	247
1	MA0617.1	Id2	RCACGTGR	7.7e-28	1.3e-30	-68.79	0	181	493	1668	3590	0.36714	5.4e-33	246
1	MA1127.1	FOSB::JUN	GATGACGTCAT	7.8e-28	1.3e-30	-68.78	0	72	490	3181	17720	0.14694	5.5e-33	244
1	MA0622.1	Mlxip	BCACGTGK	4.1e-27	7.1e-30	-67.11	0	223	493	1976	3590	0.45233	2.9e-32	246
1	MA1146.1	NR1A4::RXRA	GAGKTCATTGACCYB	5.8e-27	9.9e-30	-66.78	0	158	486	8529	23611	0.3251	4.1e-32	242
1	MA0004.1	Arnt	CACGTG	6.4e-27	1.1e-29	-66.68	0	221	495	6014	12032	0.44646	4.5e-32	247
1	MA1133.1	JUN::JUNB(var.2)	KRTGACGTCATN	1.1e-26	1.9e-29	-66.13	0	79	489	4746	25069	0.16155	7.8e-32	244
1	MA0813.1	TFAP2B(var.3)	TGCCCYBRGGGCA	2.2e-26	3.8e-29	-65.45	0	260	488	7617	13056	0.53279	1.5e-31	243
1	MA0115.1	NR1H2::RXRA	AAAGGTCAAAGGTCAAC	2.2e-26	3.9e-29	-65.42	0	164	484	313	534	0.33884	1.6e-31	241
1	MA0006.1	Ahr::Arnt	YGCGTG	3.3e-26	5.7e-29	-65.04	0	139	495	9406	30237	0.28081	2.3e-31	247
1	MA0665.1	MSC	AACAGCTGTT	3.8e-26	6.5e-29	-64.9	0	209	491	8593	18357	0.42566	2.7e-31	245
1	MA0048.2	NHLH1	CGCAGCTGCK	8e-26	1.4e-28	-64.15	0	227	491	11204	22374	0.46232	5.6e-31	245
1	MA0732.1	EGR3	HHMCGCCCACGCAHH	1.1e-25	1.8e-28	-63.86	0	210	486	3849	7743	0.4321	7.6e-31	242
1	MA0840.1	Creb5	NATGACGTCAYH	1.5e-25	2.6e-28	-63.5	0	161	489	1330	3108	0.32924	1.1e-30	244
1	MA0513.1	SMAD2::SMAD3::SMAD4	CTGTCTGDCACCT	1.8e-25	3.1e-28	-63.35	0	218	488	13107	27234	0.44672	1.3e-30	243
1	MA0141.3	ESRRB	TCAAGGTCAWW	2e-25	3.5e-28	-63.21	0	148	490	3433	9631	0.30204	1.4e-30	244
1	MA0620.2	MITF	NNDRGTCACGTGACYHNN	2.2e-25	3.7e-28	-63.15	0	211	483	5555	11328	0.43685	1.6e-30	241
1	MA0814.1	TFAP2C(var.2)	HGCCTSAGGCD	3.6e-25	6.2e-28	-62.65	0	178	490	11008	27775	0.36327	2.5e-30	244
1	MA0103.3	ZEB1	SNCACCTGSVN	5.4e-25	9.4e-28	-62.24	0	132	490	9537	32022	0.26939	3.8e-30	244
1	MA0613.1	FOXG1	RTAAACAW	5.1e-24	8.8e-27	-60	0	99	493	1909	7519	0.20081	3.6e-29	246
1	MA0136.2	ELF5	AMSMGGAAGTD	7.4e-24	1.3e-26	-59.63	0	224	490	17131	35198	0.45714	5.2e-29	244
1	MA0820.1	FIGLA	WMCACCTGKW	7.6e-24	1.3e-26	-59.6	0	131	491	9790	33297	0.2668	5.3e-29	245
1	MA1140.1	JUNB(var.2)	RTGACGTCAY	2.2e-23	3.8e-26	-58.53	0	75	491	4260	23796	0.15275	1.6e-28	245
1	MA0464.2	BHLHE40	VKCACGTGMC	3.9e-23	6.7e-26	-57.96	0	137	491	3690	11317	0.27902	2.7e-28	245
1	MA0812.1	TFAP2B(var.2)	HGCCTSAGGCD	4.8e-23	8.3e-26	-57.76	0	204	490	10616	23503	0.41633	3.4e-28	244
1	MA1113.1	PBX2	NTGATTGACAGN	8.5e-23	1.5e-25	-57.19	0	139	489	9563	30588	0.28425	6e-28	244
1	MA0691.1	TFAP4	AWCAGCTGWT	1.1e-22	1.9e-25	-56.92	0	235	491	7780	14870	0.47862	7.8e-28	245
1	MA0159.1	RARA::RXRA	RGKTCANVGRSAGGTCA	1.5e-22	2.6e-25	-56.59	0	184	484	7600	18116	0.38017	1.1e-27	241
1	MA0815.1	TFAP2C(var.3)	TGCCCYSRGGGCA	1e-21	1.7e-24	-54.71	0	260	488	7176	12361	0.53279	7.1e-27	243
1	MA0131.2	HINFP	CARCGTCCGCKN	9.5e-21	1.6e-23	-52.47	0	205	489	7705	16777	0.41922	6.7e-26	244
1	MA0033.2	FOXL1	RTAAACA	1.9e-20	3.3e-23	-51.78	0	74	494	4855	28173	0.1498	1.3e-25	246
1	MA0657.1	KLF13	RTGMCACGCCCCTTTTTG	2e-20	3.4e-23	-51.73	0	149	483	1140	2845	0.30849	1.4e-25	241
1	MA0100.3	MYB	NNCAACTGHH	2.6e-20	4.5e-23	-51.47	0	245	491	8487	15707	0.49898	1.8e-25	245
1	MA0830.1	TCF4	HRCACCTGBN	2.7e-20	4.7e-23	-51.4	0	153	491	8827	25832	0.31161	1.9e-25	245
1	MA0844.1	XBP1	WDKGMCACGTCATC	3.6e-20	6.2e-23	-51.14	0	161	487	2446	6220	0.3306	2.5e-25	243
1	MA0733.1	EGR4	NHMCGCCCACGCAHWT	1.4e-19	2.5e-22	-49.74	0	267	485	14170	24306	0.55052	1e-24	242
1	MA1148.1	PPARA::RXRA	AWNTRGGTYAAAGGTCAN	6.9e-19	1.2e-21	-48.18	0	67	483	5151	32528	0.13872	4.9e-24	241
1	MA0522.2	TCF3	HRCACCTGBN	7.2e-19	1.2e-21	-48.14	0	137	491	8050	26212	0.27902	5.1e-24	245
1	MA0609.1	Crem	NATGACGTMA	8e-19	1.4e-21	-48.03	0	205	491	2082	4212	0.41752	5.7e-24	245
1	MA0664.1	MLXIPL	RTCACGTGAT	1.2e-18	2.1e-21	-47.64	0	63	491	2628	16991	0.12831	8.4e-24	245
1	MA0162.3	EGR1	HACGCCCACGCAHW	2e-18	3.5e-21	-47.1	0	273	487	1604	2432	0.56057	1.4e-23	243
1	MA0059.1	MAX::MYC	RASCACGTGGT	5.5e-18	9.5e-21	-46.1	0	182	490	5454	13202	0.37143	3.9e-23	244
1	MA0638.1	CREB3	VTGCCACGTCAYCR	1.1e-17	1.9e-20	-45.4	0	163	487	2405	6095	0.3347	7.9e-23	243
1	MA0863.1	MTF1	TTTGCACACGGCAC	4.4e-17	7.6e-20	-44.02	0	219	487	1785	3350	0.44969	3.1e-22	243
1	MA0839.1	CREB3L1	VTGCCACGTCAYCA	3.2e-15	5.4e-18	-39.75	0	181	487	2461	5709	0.37166	2.2e-20	243
1	MA0498.2	MEIS1	HTGACAD	8.3e-15	1.4e-17	-38.78	0	160	494	12874	37205	0.32389	5.8e-20	246
1	MA1153.1	Smad4	TGTCTRGM	5.4e-14	9.3e-17	-36.91	0	183	493	5803	14246	0.3712	3.8e-19	246
1	MA0663.1	MLX	RTCACGTGAT	5.6e-14	9.7e-17	-36.87	0	139	491	2089	6243	0.2831	4e-19	245
1	MA0138.2	REST	TTCAGCACCATGGACAGCDCC	9.6e-14	1.7e-16	-36.34	0	206	480	2804	5759	0.42917	6.9e-19	239
1	MA0494.1	Nr1h3::Rxra	TGACCTNNAGTRACCYYDN	2.1e-13	3.6e-16	-35.57	0	98	482	5808	25760	0.20332	1.5e-18	240
1	MA0510.2	RFX5	SGTTGCCATGGYAACV	3.6e-11	6.2e-14	-30.42	0	163	485	1069	2590	0.33608	2.6e-16	242
1	MA0832.1	Tcf21	RYAACAGCTGTTRN	4.6e-11	7.9e-14	-30.17	0	235	487	2470	4553	0.48255	3.3e-16	243
1	MA0849.1	FOXO6	GTAAACA	1.1e-10	1.9e-13	-29.29	0	98	494	5490	25100	0.19838	7.7e-16	246
1	MA0835.1	BATF3	TGATGACGTCATCA	2.3e-10	4e-13	-28.55	0	175	487	349	688	0.35934	1.6e-15	243
1	MA0829.1	Srebf1(var.2)	ATCACGTGAY	3.1e-10	5.3e-13	-28.27	0	195	491	3797	8656	0.39715	2.2e-15	245
1	MA0633.1	Twist2	NCCATATGTK	6.5e-10	1.1e-12	-27.52	0	119	491	3460	12709	0.24236	4.6e-15	245
1	MA0592.2	Esrra	TTCAAGGTCAT	9.8e-10	1.7e-12	-27.11	0	160	490	2319	6219	0.32653	6.9e-15	244
1	MA0828.1	SREBF2(var.2)	ATCACGTGAY	1.2e-09	2.1e-12	-26.9	0	131	491	2093	6778	0.2668	8.5e-15	245
1	MA0652.1	IRF8	HCGAAACCGAAACT	1.8e-09	3.1e-12	-26.51	0	169	487	383	800	0.34702	1.3e-14	243
1	MA0091.1	TAL1::TCF3	NSAMCATCTGKT	2.4e-09	4.1e-12	-26.22	0	43	489	1698	16119	0.08793	1.7e-14	244
1	MA0607.1	Bhlha15	SCATATGT	4e-09	6.8e-12	-25.71	0	279	493	8744	14655	0.56592	2.8e-14	246
1	MA0626.1	Npas2	NSCACGTGTN	9.4e-09	1.6e-11	-24.85	0	133	491	6245	21265	0.27088	6.6e-14	245
1	MA1126.1	FOS::JUN(var.2)	DRTGACGTCATHNDTN	2.5e-08	4.3e-11	-23.88	0	79	485	4919	27432	0.16289	1.8e-13	242
1	MA0002.2	RUNX1	BBYTGTGGTTT	3.9e-08	6.7e-11	-23.43	0	206	490	16138	36759	0.42041	2.7e-13	244
1	MA0646.1	GCM1	BATGCGGGTAC	4e-08	6.9e-11	-23.39	0	250	490	11749	21980	0.5102	2.8e-13	244
1	MA0667.1	MYF6	AACARCTGTT	4.2e-08	7.3e-11	-23.34	0	147	491	4700	14364	0.29939	3e-13	245
1	MA0471.1	E2F6	RGGCGGGARRV	6.2e-08	1.1e-10	-22.96	0	220	490	11303	23946	0.44898	4.4e-13	244
1	MA0842.1	NRL	DWWNTGCTGAC	7.4e-08	1.3e-10	-22.78	0	82	490	6637	36585	0.16735	5.2e-13	244
1	MA0042.2	FOXI1	GTAAACA	2.4e-07	4.2e-10	-21.59	0	98	494	5704	26450	0.19838	1.7e-12	246
1	MA0527.1	ZBTB33	BTCTCGCGAGABYTS	2.6e-07	4.6e-10	-21.51	0	130	486	2504	8300	0.26749	1.9e-12	242
1	MA0730.1	RARA(var.2)	AGGTCAHSYAAAGGTCA	3e-07	5.1e-10	-21.4	0	276	484	1497	2336	0.57025	2.1e-12	241
1	MA0503.1	Nkx2-5(var.2)	ARSCACTCAAS	4.2e-07	7.3e-10	-21.04	0	186	490	10200	25462	0.37959	3e-12	244
1	MA0496.2	MAFK	WWWTGCTGASTCAGCAWWW	6.2e-07	1.1e-09	-20.66	0	118	482	4297	16016	0.24481	4.4e-12	240
1	MA0862.1	GMEB2	TTACGTAA	6.4e-07	1.1e-09	-20.63	0	135	493	4054	13498	0.27383	4.5e-12	246
1	MA0481.2	FOXP1	NDGTAAACAGNN	1.4e-06	2.4e-09	-19.83	0	97	489	6235	29106	0.19836	1e-11	244
1	MA0600.2	RFX2	SGTTGCCATGGYAACS	3.7e-06	6.4e-09	-18.87	0	231	485	965	1738	0.47629	2.6e-11	242
1	MA0112.3	ESR1	ARGGTCACSRTGACCTK	7.7e-06	1.3e-08	-18.14	0	64	484	173	802	0.13223	5.5e-11	241
1	MA0596.1	SREBF2	RTGGGGTGAY	8.4e-06	1.4e-08	-18.05	0	147	491	4723	14574	0.29939	5.9e-11	245
1	MA0858.1	Rarb(var.2)	AGGTCAHVYARAGGTCA	2.6e-05	4.5e-08	-16.91	0	144	484	277	671	0.29752	1.9e-10	241
1	MA0595.1	SREBF1	VTCACCCCAY	0.00015	2.5e-07	-15.19	0	159	491	4359	12485	0.32383	1e-09	245
1	MA0653.1	IRF9	AACGAAACCGAAACT	0.00016	2.8e-07	-15.07	0	44	486	133	863	0.09053	1.2e-09	242
1	MA0860.1	Rarg(var.2)	AAGGTCAMSARAGGTCA	0.00027	4.6e-07	-14.59	0	226	484	313	525	0.46694	1.9e-09	241
1	MA0007.3	Ar	RGGWACAYNGTGTWCYY	0.00047	8.2e-07	-14.02	0	192	484	1368	3050	0.39669	3.4e-09	241
1	MA0116.1	Znf423	GSMMCCYARGGKKBM	0.00082	1.4e-06	-13.47	0	62	486	794	5119	0.12757	5.8e-09	242
1	MA1419.1	IRF4	HCGAAACCGAAACYA	0.0015	2.5e-06	-12.89	0	16	486	65	911	0.03292	1e-08	242
1	MA0819.1	CLOCK	AACACGTGTH	0.0021	3.6e-06	-12.54	0	225	491	8636	18034	0.45825	1.5e-08	245
1	MA0668.1	NEUROD2	RMCATATGBY	0.0023	4e-06	-12.43	0	61	491	3360	24708	0.12424	1.6e-08	245
1	MA0727.1	NR3C2	KRGWACAYWRTGTWCYH	0.0023	4e-06	-12.43	0	156	484	637	1645	0.32231	1.7e-08	241
1	MA0030.1	FOXF2	BNAASGTAAACAAD	0.0033	5.7e-06	-12.08	0	71	487	1999	12223	0.14579	2.3e-08	243
1	MA0092.1	Hand1::Tcf3	BRTCTGGMWT	0.0039	6.7e-06	-11.91	0	231	491	17866	36866	0.47047	2.7e-08	245
1	MA0074.1	RXRA::VDR	GGGTCAHNGRGTTCA	0.0075	1.3e-05	-11.25	0	142	486	894	2628	0.29218	5.4e-08	242
1	MA0614.1	Foxj2	RTAAACAA	0.012	2e-05	-10.82	0	41	493	2362	25568	0.08316	8.1e-08	246
1	MA0795.1	SMAD3	YGTCTAGACA	0.023	4e-05	-10.12	0	161	491	1672	4597	0.3279	1.6e-07	245
1	MA0698.1	ZBTB18	NATCCAGATGTKB	0.031	5.3e-05	-9.85	0	204	488	7009	16010	0.41803	2.2e-07	243
1	MA0511.2	RUNX2	WAACCGCAA	0.032	5.4e-05	-9.82	0	142	492	7312	24098	0.28862	2.2e-07	245
1	MA0611.1	Dux	NCAATCAA	0.034	5.9e-05	-9.74	0	63	493	1616	11226	0.12779	2.4e-07	246
1	MA0157.2	FOXO3	GTAAACAW	0.035	6e-05	-9.72	0	93	493	3701	18197	0.18864	2.4e-07	246

## Sheet: NASH_all
db_index	motif_id	motif_alt_id	consensus	E-value	adj_p-value	log_adj_p-value	bin_location	bin_width	total_width	sites_in_bin	total_sites	p_success	p-value	mult_tests
1	MA0139.1	CTCF	YGRCCASYAGRKGGCRSYR	2.2e-1539	3.8e-1542	-3549.26	0	68	482	8052	21646	0.14108	1.6e-1544	240
1	MA1102.1	CTCFL	CRSCAGGGGGCRSB	4.9e-975	8.4e-978	-2249.8	0	75	487	8775	27858	0.154	3.4e-980	243
1	MA0484.1	HNF4G	NRRGDNCAAAGKYCA	4.1e-258	7.1e-261	-599.02	0	126	486	10905	31358	0.25926	2.9e-263	242
1	MA0114.3	Hnf4a	RGGGTCAAAGTCCAVT	1e-256	1.8e-259	-595.81	0	129	485	2044	3864	0.26598	7.3e-262	242
1	MA0677.1	Nr2f6	RRGGTCAAAGGTCA	6.2e-241	1.1e-243	-559.46	0	159	487	7026	15392	0.32649	4.4e-246	243
1	MA0671.1	NFIX	NNTGCCAAN	1.3e-188	2.2e-191	-439.01	0	152	492	14518	38158	0.30894	8.9e-194	245
1	MA0838.1	CEBPG	ATTRCGCAAY	9.2e-178	1.6e-180	-414	0	157	491	4548	9912	0.31976	6.5e-183	245
1	MA0751.1	ZIC4	GRCCCCCCGCKGYGH	3.7e-157	6.3e-160	-366.57	0	76	486	5601	25292	0.15638	2.6e-162	242
1	MA0512.2	Rxra	GRGGTCAAAGGTCA	1e-152	1.7e-155	-356.34	0	161	487	1915	3468	0.3306	7.2e-158	243
1	MA0836.1	CEBPD	RTTRCGCAAY	8.4e-133	1.5e-135	-310.47	0	117	491	5239	16111	0.23829	5.9e-138	245
1	MA1100.1	ASCL1	VSAGCAGCTGSNN	1.7e-125	2.9e-128	-293.68	0	166	488	12062	29559	0.34016	1.2e-130	243
1	MA0466.2	CEBPB	RTTRCGCAAY	2.1e-124	3.6e-127	-291.14	0	133	491	6325	17893	0.27088	1.5e-129	245
1	MA0597.1	THAP1	YTGCCCDBA	1.5e-115	2.6e-118	-270.77	0	174	492	15769	38343	0.35366	1e-120	245
1	MA0102.3	CEBPA	ATTGCAYAAYH	1.5e-114	2.6e-117	-268.46	0	108	490	5239	17740	0.22041	1.1e-119	244
1	MA0856.1	RXRG	GRGGTCAAAGGTCA	3.8e-113	6.5e-116	-265.23	0	161	487	1447	2628	0.3306	2.7e-118	243
1	MA0017.2	NR2F1	CARAGGTCAMVNG	5.1e-110	8.7e-113	-258.02	0	108	488	5290	17972	0.22131	3.6e-115	243
1	MA0739.1	Hic1	RTGCCAACY	5.5e-110	9.5e-113	-257.94	0	120	492	10806	36475	0.2439	3.9e-115	245
1	MA0258.2	ESR2	AGGTCASVNTGMCCY	7.7e-110	1.3e-112	-257.6	0	114	486	8473	28942	0.23457	5.5e-115	242
1	MA1099.1	Hes1	SVCACGYGHN	2.6e-106	4.5e-109	-249.48	0	177	491	13852	32950	0.36049	1.8e-111	245
1	MA0750.2	ZBTB7A	NVCCGGAAGTGSV	7.1e-106	1.2e-108	-248.48	0	216	488	16101	31879	0.44262	5e-111	243
1	MA0065.2	Pparg::Rxra	STRGGGCARAGGKCA	1.4e-101	2.4e-104	-238.61	0	170	486	14913	36837	0.34979	9.7e-107	242
1	MA0119.1	NFIC::TLX1	TGGCASSRWGCCAA	9.5e-100	1.6e-102	-234.37	0	127	487	2166	5476	0.26078	6.7e-105	243
1	MA0104.4	MYCN	VVCCACGTGGBB	1.5e-93	2.5e-96	-220.11	0	127	489	6481	19822	0.25971	1e-98	244
1	MA0738.1	HIC2	RTGCCCRSB	3.5e-91	6.1e-94	-214.64	0	160	492	14224	37839	0.3252	2.5e-96	245
1	MA0855.1	RXRB	GGGGTCAAAGGTCA	4.9e-91	8.5e-94	-214.3	0	161	487	1159	2100	0.3306	3.5e-96	243
1	MA0147.3	MYC	NNCCACGTGCNB	8.7e-90	1.5e-92	-211.43	0	127	489	8280	26126	0.25971	6.2e-95	244
1	MA0837.1	CEBPE	VTTRCGCAAY	4.5e-89	7.7e-92	-209.8	0	91	491	5379	22350	0.18534	3.1e-94	245
1	MA0504.1	NR2C2	VGRGGTCARAGGTCA	1.1e-87	1.8e-90	-206.63	0	114	486	6600	22462	0.23457	7.6e-93	242
1	MA0685.1	SP4	BWRGCCACGCCCMCTYH	9.2e-87	1.6e-89	-204.47	0	164	484	3140	6864	0.33884	6.6e-92	241
1	MA0670.1	NFIA	NDTGCCAAND	3.1e-85	5.3e-88	-200.96	0	129	491	3721	10583	0.26273	2.2e-90	245
1	MA1108.1	MXI1	NVVCCACGTGSNB	4.7e-85	8.2e-88	-200.52	0	150	488	8507	23020	0.30738	3.4e-90	243
1	MA0816.1	Ascl2	ARCAGCTGCY	2.8e-83	4.8e-86	-196.45	0	189	491	12251	27611	0.38493	2e-88	245
1	MA0615.1	Gmeb1	BHBBKKACGTMMNWNNN	3.3e-79	5.8e-82	-187.06	0	124	484	5769	17970	0.2562	2.4e-84	241
1	MA1109.1	NEUROD1	NRACAGATGGYNN	4.6e-79	8e-82	-186.74	0	84	488	6695	31154	0.17213	3.3e-84	243
1	MA0071.1	RORA	AWMWAGGTCA	1.1e-78	1.9e-81	-185.87	0	157	491	6539	16733	0.31976	7.7e-84	245
1	MA0499.1	Myod1	NSCAGCTGYYNYB	3.3e-77	5.8e-80	-182.45	0	152	488	7631	20361	0.31148	2.4e-82	243
1	MA0148.3	FOXA1	YNBNTGTTTACWYWD	3.3e-75	5.7e-78	-177.86	0	102	486	5127	19181	0.20988	2.4e-80	242
1	MA0014.3	PAX5	RRGCGTGACCNN	1.6e-74	2.7e-77	-176.31	0	177	489	12187	29338	0.36196	1.1e-79	244
1	MA0062.2	Gabpa	CCGGAAGTGVV	4.2e-74	7.2e-77	-175.33	0	222	490	10740	20720	0.45306	2.9e-79	244
1	MA0524.2	TFAP2C	YGCCYBVRGGCA	9e-73	1.5e-75	-172.26	0	221	489	14862	29355	0.45194	6.3e-78	244
1	MA0810.1	TFAP2A(var.2)	YGCCCBVRGGCR	1.3e-72	2.2e-75	-171.91	0	217	489	14392	28875	0.44376	9e-78	244
1	MA0740.1	KLF14	KRCCACGCCCMCYT	1.6e-70	2.7e-73	-167.1	0	169	487	6186	14722	0.34702	1.1e-75	243
1	MA0493.1	Klf1	RRCCACACCCW	8.3e-70	1.4e-72	-165.43	0	218	490	12749	25390	0.4449	5.9e-75	244
1	MA0521.1	Tcf12	RACAGCTGSNV	4.4e-67	7.6e-70	-159.16	0	152	490	6773	18168	0.3102	3.1e-72	244
1	MA0506.1	NRF1	GCGCVTGCGCR	1.1e-66	1.8e-69	-158.28	0	154	490	5445	14127	0.31429	7.5e-72	244
1	MA0871.1	TFEC	RTCACRTGAB	8.7e-66	1.5e-68	-156.17	0	127	491	9240	30384	0.25866	6.2e-71	245
1	MA0639.1	DBP	NRTTACGTAAYV	9e-66	1.6e-68	-156.13	0	117	489	2459	7439	0.23926	6.4e-71	244
1	MA0833.1	ATF4	GKATGAYGCAATM	7.3e-65	1.3e-67	-154.04	0	122	488	3193	9670	0.25	5.2e-70	243
1	MA1147.1	NR4A2::RXRA	VRGGTCRTTGACCYY	1e-64	1.8e-67	-153.71	0	162	486	7023	17703	0.33333	7.3e-70	242
1	MA0649.1	HEY2	GRCACGTGYC	1.1e-64	1.9e-67	-153.63	0	151	491	7466	20434	0.30754	7.8e-70	245
1	MA0491.1	JUND	DRTGASTCATS	5e-64	8.6e-67	-152.12	0	168	490	2602	5715	0.34286	3.5e-69	244
1	MA0028.2	ELK1	ACCGGAAGTR	9.7e-64	1.7e-66	-151.46	0	195	491	5096	10590	0.39715	6.8e-69	245
1	MA0500.1	Myog	RRCAGCTGSNV	1.4e-63	2.4e-66	-151.08	0	152	490	6534	17553	0.3102	1e-68	244
1	MA1111.1	NR2F2	NAAAGGTCANR	3.7e-63	6.5e-66	-150.11	0	88	490	6925	31747	0.17959	2.6e-68	244
1	MA0811.1	TFAP2B	YGCCCBVRGGCA	4.3e-63	7.4e-66	-149.97	0	221	489	14272	28341	0.45194	3e-68	244
1	MA0742.1	Klf12	GRCCACGCCCWHHWH	1.3e-62	2.2e-65	-148.89	0	158	486	5205	13100	0.3251	9e-68	242
1	MA0161.2	NFIC	NNCTTGGCANN	2.3e-61	3.9e-64	-146	0	152	490	11415	32146	0.3102	1.6e-66	244
1	MA0696.1	ZIC1	GACCCCCYGCTGTG	2.1e-59	3.6e-62	-141.49	0	63	487	1587	8067	0.12936	1.5e-64	243
1	MA0824.1	ID4	NRCACCTGBH	2.6e-59	4.4e-62	-141.27	0	179	491	12125	29397	0.36456	1.8e-64	245
1	MA0505.1	Nr5a2	RAGTTCAAGGYCAGS	5.2e-59	9e-62	-140.56	0	174	486	8950	21640	0.35802	3.7e-64	242
1	MA0746.1	SP3	VCCACGCCCMC	6.6e-59	1.1e-61	-140.32	0	214	490	16617	34481	0.43673	4.7e-64	244
1	MA0516.1	SP2	GYCCCGCCYCYBSSS	2.1e-58	3.7e-61	-139.16	0	240	486	16131	29735	0.49383	1.5e-63	242
1	MA0488.1	JUN	DDRATGATGTCAT	9.1e-56	1.6e-58	-133.1	0	142	488	3855	10553	0.29098	6.5e-61	243
1	MA0632.1	Tcfl5	NBCDCGHGVN	3.1e-55	5.3e-58	-131.87	0	157	491	8484	22877	0.31976	2.2e-60	245
1	MA0774.1	MEIS2	TTGACAGS	7.3e-55	1.3e-57	-131.01	0	153	493	11431	32406	0.31034	5.2e-60	246
1	MA0599.1	KLF5	GCCCCDCCCH	8.9e-55	1.5e-57	-130.82	0	217	491	13720	27972	0.44196	6.3e-60	245
1	MA0160.1	NR4A2	AAGGTCAC	3.1e-54	5.3e-57	-129.57	0	169	493	13733	35778	0.3428	2.2e-59	246
1	MA0641.1	ELF4	AACCCGGAAGTR	5.7e-54	9.9e-57	-128.95	0	223	489	5624	10515	0.45603	4.1e-59	244
1	MA0079.3	SP1	GCCCCKCCCCC	7.9e-54	1.4e-56	-128.64	0	258	490	16180	28165	0.52653	5.6e-59	244
1	MA0697.1	ZIC3	GACCCCCCGCTGYGH	1.7e-51	2.9e-54	-123.29	0	66	486	2416	13021	0.1358	1.2e-56	242
1	MA0047.2	Foxa2	TGTTTACWYWGB	2e-51	3.5e-54	-123.1	0	87	489	5291	24297	0.17791	1.4e-56	244
1	MA0477.1	FOSL1	RRTGASTCAKV	2.8e-51	4.9e-54	-122.76	0	168	490	3074	7093	0.34286	2e-56	244
1	MA0043.2	HLF	NVTTACRTAAYH	3.6e-51	6.1e-54	-122.52	0	71	489	3393	18036	0.14519	2.5e-56	244
1	MA1149.1	RARA::RXRG	RRGGTCAHNNNRRGGTCA	4.6e-51	7.9e-54	-122.27	0	151	483	9909	27756	0.31263	3.3e-56	241
1	MA0760.1	ERF	ACCGGAAGTR	5.4e-51	9.4e-54	-122.1	0	229	491	11055	21245	0.4664	3.8e-56	245
1	MA0692.1	TFEB	RYCACGTGAC	5.7e-50	9.8e-53	-119.75	0	141	491	7981	23934	0.28717	4e-55	245
1	MA0093.2	USF1	VYCAYGTGACC	1.1e-49	1.9e-52	-119.07	0	88	490	4220	18801	0.17959	8e-55	244
1	MA0490.1	JUNB	NRRTGASTCAK	1.5e-49	2.5e-52	-118.81	0	166	490	3312	7822	0.33878	1e-54	244
1	MA0150.2	Nfe2l2	CASNATGACTCAGCA	7.7e-49	1.3e-51	-117.15	0	174	486	6446	15410	0.35802	5.5e-54	242
1	MA0076.2	ELK4	BCRCTTCCGGB	8e-49	1.4e-51	-117.11	0	248	490	12645	22690	0.50612	5.7e-54	244
1	MA0604.1	Atf1	RTGACGTA	9.2e-49	1.6e-51	-116.97	0	155	493	4972	13160	0.3144	6.4e-54	246
1	MA0741.1	KLF16	GMCACGCCCCC	2.1e-48	3.6e-51	-116.14	0	214	490	13515	28015	0.43673	1.5e-53	244
1	MA0825.1	MNT	RVCACGTGMH	7.1e-48	1.2e-50	-114.93	0	225	491	11033	21626	0.45825	5e-53	245
1	MA0024.3	E2F1	TTTGGCGCCAAA	1.9e-47	3.4e-50	-113.92	0	81	489	1836	7901	0.16564	1.4e-52	244
1	MA1136.1	FOSB::JUNB(var.2)	RTGACGTCAT	1.3e-46	2.2e-49	-112.03	0	133	491	6393	20034	0.27088	9e-52	245
1	MA1112.1	NR4A1	NAAAGGTCAN	9.5e-46	1.6e-48	-110.03	0	159	491	8560	23108	0.32383	6.7e-51	245
1	MA1114.1	PBX3	NNNTGAGTGACAGGBNN	1.4e-45	2.4e-48	-109.63	0	162	484	11718	31252	0.33471	1e-50	241
1	MA0473.2	ELF1	AACCCGGAAGTR	1.6e-44	2.8e-47	-107.2	0	225	489	4674	8664	0.46012	1.1e-49	244
1	MA1131.1	FOSL2::JUN(var.2)	GRTGACGTMAT	2.8e-44	4.9e-47	-106.64	0	134	490	5563	17141	0.27347	2e-49	244
1	MA0058.3	MAX	AVCACGTGNY	4.1e-44	7.2e-47	-106.25	0	177	491	7465	18051	0.36049	2.9e-49	245
1	MA0103.3	ZEB1	SNCACCTGSVN	5.1e-44	8.9e-47	-106.04	0	192	490	13837	32019	0.39184	3.6e-49	244
1	MA0591.1	Bach1::Mafk	RSSATGACTCAGCAB	5.2e-44	9e-47	-106.03	0	168	486	3035	7054	0.34568	3.7e-49	242
1	MA0643.1	Esrrg	TCAAGGTCAH	5.4e-44	9.3e-47	-105.99	0	159	491	8363	22598	0.32383	3.8e-49	245
1	MA1145.1	FOSL2::JUND(var.2)	NNRTGACGTCAYHSN	9.8e-44	1.7e-46	-105.39	0	168	486	6554	16353	0.34568	7e-49	242
1	MA1110.1	NR1H4	KCAATGACCYN	1.2e-43	2.1e-46	-105.16	0	120	490	8603	30563	0.2449	8.7e-49	244
1	MA0747.1	SP8	RCCACGCCCMCY	1.9e-43	3.3e-46	-104.74	0	157	489	11420	31746	0.32106	1.3e-48	244
1	MA1146.1	NR1A4::RXRA	GAGKTCATTGACCYB	8e-43	1.4e-45	-103.3	0	166	486	9244	23917	0.34156	5.7e-48	242
1	MA1107.1	KLF9	VSCCACACCCACH	3.1e-42	5.3e-45	-101.95	0	214	488	14267	29713	0.43852	2.2e-47	243
1	MA0472.2	EGR2	MCGCCCACGCA	4.2e-42	7.3e-45	-101.63	0	236	490	7230	13290	0.48163	3e-47	244
1	MA0830.1	TCF4	HRCACCTGBN	1.2e-41	2e-44	-100.61	0	189	491	11147	26020	0.38493	8.3e-47	245
1	MA1129.1	FOSL1::JUN(var.2)	ATGACGTCAT	1.6e-41	2.7e-44	-100.32	0	133	491	6521	20646	0.27088	1.1e-46	245
1	MA0759.1	ELK3	ACCGGAAGTD	2e-40	3.5e-43	-97.77	0	243	491	12763	23598	0.49491	1.4e-45	245
1	MA0522.2	TCF3	HRCACCTGBN	3.4e-40	5.9e-43	-97.24	0	189	491	11228	26265	0.38493	2.4e-45	245
1	MA0872.1	TFAP2A(var.3)	TGCCCYSRGGGCA	5.2e-40	9e-43	-96.81	0	154	488	5455	14738	0.31557	3.7e-45	243
1	MA0067.1	Pax2	NGTCAYKB	1.7e-39	2.9e-42	-95.63	0	165	493	13841	37510	0.33469	1.2e-44	246
1	MA0820.1	FIGLA	WMCACCTGKW	1.9e-39	3.2e-42	-95.54	0	157	491	11877	33388	0.31976	1.3e-44	245
1	MA0060.3	NFYA	RRCCAATCAGM	3.2e-39	5.5e-42	-95.01	0	188	490	10304	24098	0.38367	2.2e-44	244
1	MA1122.1	TFDP1	VSGCGGGAAVN	3.8e-39	6.6e-42	-94.82	0	258	490	14966	26288	0.52653	2.7e-44	244
1	MA0761.1	ETV1	ACCGGAAGTD	5e-39	8.6e-42	-94.56	0	243	491	14857	27685	0.49491	3.5e-44	245
1	MA0775.1	MEIS3	DTGACAGS	7.1e-39	1.2e-41	-94.21	0	169	493	13602	36006	0.3428	5e-44	246
1	MA0765.1	ETV5	ACCGGAWGYN	8.3e-39	1.4e-41	-94.05	0	243	491	16710	31287	0.49491	5.8e-44	245
1	MA0018.3	CREB1	NVTGACGTCABN	1.6e-37	2.8e-40	-91.06	0	159	489	7786	21060	0.32515	1.2e-42	244
1	MA0475.2	FLI1	ACCGGAARTR	4.6e-37	7.9e-40	-90.04	0	255	491	10103	17719	0.51935	3.2e-42	245
1	MA0502.1	NFYB	VMMYBRRCCAATCAG	1.8e-36	3.1e-39	-88.66	0	98	486	2233	8514	0.20165	1.3e-41	242
1	MA0834.1	ATF7	NDATGACGTCATMV	2.5e-36	4.3e-39	-88.35	0	157	487	1101	2427	0.32238	1.8e-41	243
1	MA0831.2	TFE3	CACGTGAY	9.6e-36	1.7e-38	-86.99	0	141	493	7864	24175	0.286	6.7e-41	246
1	MA0492.1	JUND(var.2)	DDDRATGABGTCATN	2.5e-35	4.2e-38	-86.06	0	142	486	3119	8707	0.29218	1.7e-40	242
1	MA0656.1	JDP2(var.2)	GATGACGTCAYC	4.7e-35	8.2e-38	-85.39	0	157	489	1015	2226	0.32106	3.4e-40	244
1	MA0823.1	HEY1	GRCACGTGCC	8.3e-35	1.4e-37	-84.83	0	177	491	4912	11707	0.36049	5.9e-40	245
1	MA0686.1	SPDEF	AMCCGGATGTR	1.1e-34	2e-37	-84.52	0	224	490	5288	10121	0.45714	8.1e-40	244
1	MA0840.1	Creb5	NATGACGTCAYH	1.6e-34	2.8e-37	-84.18	0	133	489	1192	3137	0.27198	1.1e-39	244
1	MA0526.2	USF2	NNNGGTCACGTGRYYN	3.9e-34	6.8e-37	-83.29	0	179	485	5744	13556	0.36907	2.8e-39	242
1	MA1101.1	BACH2	NMTGACTCAGCANH	1e-33	1.8e-36	-82.31	0	215	487	10442	21504	0.44148	7.4e-39	243
1	MA0470.1	E2F4	GGGCGGGAARN	1.6e-33	2.8e-36	-81.85	0	240	490	7279	13334	0.4898	1.2e-38	244
1	MA0039.3	KLF4	MCACACCCTNN	2.9e-33	5e-36	-81.28	0	182	490	13697	33772	0.37143	2.1e-38	244
1	MA0476.1	FOS	DVTGASTCATB	4.6e-33	7.9e-36	-80.83	0	136	490	3127	9230	0.27755	3.2e-38	244
1	MA0048.2	NHLH1	CGCAGCTGCK	2e-32	3.4e-35	-79.38	0	189	491	9518	22303	0.38493	1.4e-37	245
1	MA0841.1	NFE2	VATGACTCATS	2.4e-32	4.2e-35	-79.15	0	170	490	1227	2620	0.34694	1.7e-37	244
1	MA0605.1	Atf3	GATGACGT	2.9e-32	4.9e-35	-78.99	0	161	493	7243	19593	0.32657	2e-37	246
1	MA0115.1	NR1H2::RXRA	AAAGGTCAAAGGTCAAC	3.7e-32	6.5e-35	-78.72	0	170	484	336	540	0.35124	2.7e-37	241
1	MA0478.1	FOSL2	KRRTGASTCAB	4.3e-32	7.4e-35	-78.59	0	170	490	4815	11952	0.34694	3e-37	244
1	MA0608.1	Creb3l2	GCCACGTGD	5e-32	8.6e-35	-78.44	0	184	492	2830	6254	0.37398	3.5e-37	245
1	MA0603.1	Arntl	NGTCACGTGH	5.5e-32	9.6e-35	-78.33	0	177	491	8780	21839	0.36049	3.9e-37	245
1	MA0645.1	ETV6	MSCGGAAGTR	8e-32	1.4e-34	-77.97	0	255	491	16004	28754	0.51935	5.6e-37	245
1	MA0098.3	ETS1	ACCGGAARTR	1.3e-31	2.2e-34	-77.49	0	255	491	13865	24789	0.51935	9e-37	245
1	MA0141.3	ESRRB	TCAAGGTCAWW	1.3e-31	2.2e-34	-77.49	0	168	490	3887	9603	0.34286	9.1e-37	244
1	MA0003.3	TFAP2A	HGCCYSAGGCD	1.6e-31	2.8e-34	-77.25	0	196	490	12669	29032	0.4	1.2e-36	244
1	MA0146.2	Zfx	SSSGCCBVGGCCTS	1.8e-31	3.2e-34	-77.13	0	213	487	12678	26650	0.43737	1.3e-36	243
1	MA1141.1	FOS::JUND	NKATGAGTCATNN	2.4e-31	4.1e-34	-76.87	0	132	488	4629	14577	0.27049	1.7e-36	243
1	MA0501.1	MAF::NFE2	ATGACTCAGCANWTY	5.4e-31	9.3e-34	-76.06	0	152	486	3421	9136	0.31276	3.8e-36	242
1	MA0655.1	JDP2	ATGACTCAT	2.5e-30	4.4e-33	-74.51	0	170	492	3134	7567	0.34553	1.8e-35	245
1	MA0513.1	SMAD2::SMAD3::SMAD4	CTGTCTGDCACCT	2.9e-30	5e-33	-74.37	0	170	488	10461	27217	0.34836	2.1e-35	243
1	MA0130.1	ZNF354C	MTCCAC	1.5e-29	2.7e-32	-72.7	0	175	495	14194	36948	0.35354	1.1e-34	247
1	MA0259.1	ARNT::HIF1A	VBACGTGC	5.3e-29	9.2e-32	-71.47	0	135	493	6356	20355	0.27383	3.7e-34	246
1	MA0004.1	Arnt	CACGTG	5.8e-29	1e-31	-71.37	0	225	495	6069	11898	0.45455	4.1e-34	247
1	MA0813.1	TFAP2B(var.3)	TGCCCYBRGGGCA	8.9e-29	1.5e-31	-70.95	0	160	488	4848	12803	0.32787	6.3e-34	243
1	MA1139.1	FOSL2::JUNB(var.2)	DATGACGTCATH	4.4e-28	7.7e-31	-69.34	0	133	489	3483	10739	0.27198	3.1e-33	244
1	MA0006.1	Ahr::Arnt	YGCGTG	7.6e-28	1.3e-30	-68.81	0	171	495	11364	30033	0.34545	5.3e-33	247
1	MA1106.1	HIF1A	SBACGTGCNN	9e-28	1.5e-30	-68.64	0	241	491	7831	14496	0.49084	6.3e-33	245
1	MA0474.2	ERG	ACCGGAARTV	2.2e-27	3.7e-30	-67.76	0	255	491	14156	25444	0.51935	1.5e-32	245
1	MA1148.1	PPARA::RXRA	AWNTRGGTYAAAGGTCAN	8.9e-27	1.5e-29	-66.35	0	97	483	7402	32578	0.20083	6.4e-32	241
1	MA0464.2	BHLHE40	VKCACGTGMC	3e-26	5.2e-29	-65.13	0	179	491	4483	10696	0.36456	2.1e-31	245
1	MA0638.1	CREB3	VTGCCACGTCAYCR	3.2e-26	5.5e-29	-65.07	0	239	487	3431	6071	0.49076	2.3e-31	243
1	MA0812.1	TFAP2B(var.2)	HGCCTSAGGCD	3.9e-26	6.7e-29	-64.87	0	236	490	12080	23248	0.48163	2.8e-31	244
1	MA0815.1	TFAP2C(var.3)	TGCCCYSRGGGCA	5.4e-26	9.3e-29	-64.54	0	154	488	4449	12196	0.31557	3.8e-31	243
1	MA0156.2	FEV	ACCGGAAGTN	3.7e-25	6.4e-28	-62.61	0	251	491	13685	25011	0.5112	2.6e-30	245
1	MA0814.1	TFAP2C(var.2)	HGCCTSAGGCD	5.1e-25	8.8e-28	-62.3	0	212	490	12813	27455	0.43265	3.6e-30	244
1	MA0159.1	RARA::RXRA	RGKTCANVGRSAGGTCA	8.1e-25	1.4e-27	-61.83	0	180	484	7460	18068	0.3719	5.8e-30	241
1	MA0764.1	ETV4	ACCGGAAGTR	1.5e-24	2.7e-27	-61.19	0	255	491	16159	29263	0.51935	1.1e-29	245
1	MA1134.1	FOS::JUNB	KATGASTCATHN	1.5e-24	2.7e-27	-61.19	0	159	489	5024	13542	0.32515	1.1e-29	244
1	MA0763.1	ETV3	ACCGGAAGTR	7.1e-24	1.2e-26	-59.66	0	157	491	9652	27474	0.31976	5e-29	245
1	MA0665.1	MSC	AACAGCTGTT	1.1e-23	2e-26	-59.2	0	193	491	8009	18492	0.39308	8e-29	245
1	MA0844.1	XBP1	WDKGMCACGTCATC	1.3e-23	2.2e-26	-59.09	0	165	487	2525	6215	0.33881	9e-29	243
1	MA1127.1	FOSB::JUN	GATGACGTCAT	1.3e-23	2.3e-26	-59.02	0	134	490	5446	17496	0.27347	9.5e-29	244
1	MA1113.1	PBX2	NTGATTGACAGN	4.3e-23	7.5e-26	-57.86	0	141	489	9657	30457	0.28834	3.1e-28	244
1	MA0059.1	MAX::MYC	RASCACGTGGT	5.4e-23	9.4e-26	-57.63	0	76	490	2537	13321	0.1551	3.8e-28	244
1	MA0691.1	TFAP4	AWCAGCTGWT	9.5e-23	1.6e-25	-57.07	0	163	491	5616	15004	0.33198	6.7e-28	245
1	MA0617.1	Id2	RCACGTGR	2.2e-22	3.8e-25	-56.24	0	181	493	1581	3458	0.36714	1.5e-27	246
1	MA0100.3	MYB	NNCAACTGHH	2.2e-22	3.9e-25	-56.22	0	201	491	6958	15379	0.40937	1.6e-27	245
1	MA1140.1	JUNB(var.2)	RTGACGTCAY	2.9e-22	5e-25	-55.96	0	71	491	4024	23698	0.1446	2e-27	245
1	MA0138.2	REST	TTCAGCACCATGGACAGCDCC	3.3e-22	5.6e-25	-55.84	0	152	480	2220	5784	0.31667	2.4e-27	239
1	MA0622.1	Mlxip	BCACGTGK	4.6e-22	8e-25	-55.49	0	181	493	1579	3458	0.36714	3.2e-27	246
1	MA0613.1	FOXG1	RTAAACAW	5.2e-22	9.1e-25	-55.36	0	99	493	1905	7569	0.20081	3.7e-27	246
1	MA1143.1	FOSL1::JUND(var.2)	RTGACGTMAY	5.7e-22	9.9e-25	-55.27	0	133	491	9809	32986	0.27088	4e-27	245
1	MA1133.1	JUN::JUNB(var.2)	KRTGACGTCATN	6.7e-22	1.2e-24	-55.11	0	133	489	7513	24830	0.27198	4.8e-27	244
1	MA0033.2	FOXL1	RTAAACA	7.3e-22	1.3e-24	-55.03	0	92	494	5979	28281	0.18623	5.1e-27	246
1	MA0730.1	RARA(var.2)	AGGTCAHSYAAAGGTCA	4.5e-21	7.8e-24	-53.2	0	198	484	1237	2397	0.40909	3.3e-26	241
1	MA0116.1	Znf423	GSMMCCYARGGKKBM	1.2e-20	2e-23	-52.25	0	60	486	885	5079	0.12346	8.4e-26	242
1	MA0832.1	Tcf21	RYAACAGCTGTTRN	2.3e-20	4e-23	-51.57	0	143	487	1707	4686	0.29363	1.7e-25	243
1	MA0636.1	BHLHE41	RTCACGTGAC	3.4e-20	5.9e-23	-51.18	0	155	491	1195	2940	0.31568	2.4e-25	245
1	MA0839.1	CREB3L1	VTGCCACGTCAYCA	6.9e-19	1.2e-21	-48.18	0	225	487	3132	5940	0.46201	4.9e-24	243
1	MA0640.1	ELF3	WACCCGGAAGTAR	1.3e-18	2.3e-21	-47.52	0	200	488	3849	8293	0.40984	9.5e-24	243
1	MA0762.1	ETV2	AACCGGAAATR	5.2e-18	9.1e-21	-46.15	0	254	490	7516	13401	0.51837	3.7e-23	244
1	MA0664.1	MLXIPL	RTCACGTGAT	5.5e-18	9.6e-21	-46.1	0	75	491	3104	17211	0.15275	3.9e-23	245
1	MA0609.1	Crem	NATGACGTMA	9.4e-18	1.6e-20	-45.56	0	151	491	1595	4214	0.30754	6.7e-23	245
1	MA0835.1	BATF3	TGATGACGTCATCA	9.7e-18	1.7e-20	-45.53	0	139	487	308	661	0.28542	6.9e-23	243
1	MA0732.1	EGR3	HHMCGCCCACGCAHH	2.7e-17	4.6e-20	-44.52	0	196	486	3530	7711	0.40329	1.9e-22	242
1	MA1135.1	FOSB::JUNB	KRTGASTCAT	4e-17	7e-20	-44.11	0	129	491	4520	15186	0.26273	2.8e-22	245
1	MA1138.1	FOSL2::JUNB	KRTGASTCAT	5.3e-17	9.2e-20	-43.84	0	133	491	4117	13353	0.27088	3.7e-22	245
1	MA0091.1	TAL1::TCF3	NSAMCATCTGKT	7.8e-17	1.3e-19	-43.46	0	47	489	1918	16104	0.09611	5.5e-22	244
1	MA0503.1	Nkx2-5(var.2)	ARSCACTCAAS	8.8e-17	1.5e-19	-43.33	0	206	490	11400	25324	0.42041	6.3e-22	244
1	MA0598.2	EHF	WACCCGGAAGTA	2e-16	3.5e-19	-42.5	0	207	489	8183	17849	0.42331	1.4e-21	244
1	MA0620.2	MITF	NNDRGTCACGTGACYHNN	4e-16	6.8e-19	-41.83	0	127	483	3378	11159	0.26294	2.8e-21	241
1	MA0131.2	HINFP	CARCGTCCGCKN	6.9e-16	1.2e-18	-41.28	0	265	489	9586	16584	0.54192	4.9e-21	244
1	MA0626.1	Npas2	NSCACGTGTN	9e-16	1.6e-18	-41	0	233	491	10724	21171	0.47454	6.4e-21	245
1	MA0489.1	JUN(var.2)	RRRRRRTGASTCAT	1.1e-15	1.9e-18	-40.8	0	127	487	3613	12106	0.26078	7.9e-21	243
1	MA0667.1	MYF6	AACARCTGTT	2.2e-15	3.8e-18	-40.12	0	201	491	6427	14367	0.40937	1.5e-20	245
1	MA0668.1	NEUROD2	RMCATATGBY	3.2e-15	5.5e-18	-39.74	0	47	491	2807	24762	0.09572	2.2e-20	245
1	MA1144.1	FOSL2::JUND	KATGACTCAT	5.6e-15	9.7e-18	-39.17	0	133	491	4850	15990	0.27088	4e-20	245
1	MA0607.1	Bhlha15	SCATATGT	1.9e-14	3.3e-17	-37.96	0	291	493	8942	14259	0.59026	1.3e-19	246
1	MA0089.1	MAFG::NFE2L1	NATGAC	3.4e-14	5.9e-17	-37.38	0	163	495	13030	37102	0.32929	2.4e-19	247
1	MA0657.1	KLF13	RTGMCACGCCCCTTTTTG	5.5e-14	9.4e-17	-36.9	0	273	483	1800	2778	0.56522	3.9e-19	241
1	MA0494.1	Nr1h3::Rxra	TGACCTNNAGTRACCYYDN	5.6e-14	9.6e-17	-36.88	0	66	482	4020	25717	0.13693	4e-19	240
1	MA1128.1	FOSL1::JUN	NKATGACTCATNN	2.2e-13	3.8e-16	-35.5	0	132	488	6190	20800	0.27049	1.6e-18	243
1	MA0858.1	Rarb(var.2)	AGGTCAHVYARAGGTCA	6.4e-13	1.1e-15	-34.44	0	176	484	356	676	0.36364	4.6e-18	241
1	MA0592.2	Esrra	TTCAAGGTCAT	4.5e-12	7.8e-15	-32.49	0	176	490	2557	6227	0.35918	3.2e-17	244
1	MA0646.1	GCM1	BATGCGGGTAC	1.2e-11	2.1e-14	-31.5	0	150	490	7309	22021	0.30612	8.5e-17	244
1	MA0727.1	NR3C2	KRGWACAYWRTGTWCYH	1.5e-11	2.5e-14	-31.31	0	188	484	813	1666	0.38843	1e-16	241
1	MA0863.1	MTF1	TTTGCACACGGCAC	6.5e-11	1.1e-13	-29.81	0	149	487	1280	3458	0.30595	4.6e-16	243
1	MA0862.1	GMEB2	TTACGTAA	7.6e-10	1.3e-12	-27.36	0	145	493	4260	13097	0.29412	5.3e-15	246
1	MA0510.2	RFX5	SGTTGCCATGGYAACV	7.9e-10	1.4e-12	-27.32	0	115	485	789	2599	0.23711	5.6e-15	242
1	MA0527.1	ZBTB33	BTCTCGCGAGABYTS	1.2e-09	2.1e-12	-26.87	0	224	486	4207	8367	0.46091	8.8e-15	242
1	MA0733.1	EGR4	NHMCGCCCACGCAHWT	1.4e-09	2.5e-12	-26.73	0	261	485	13474	23943	0.53814	1e-14	242
1	MA0002.2	RUNX1	BBYTGTGGTTT	4.9e-09	8.4e-12	-25.51	0	150	490	11932	36802	0.30612	3.4e-14	244
1	MA1130.1	FOSL2::JUN	NNRTGAGTCAYN	5.5e-09	9.5e-12	-25.38	0	131	489	6115	21016	0.26789	3.9e-14	244
1	MA0106.3	TP53	RACATGYCCGGRCATGTY	1.7e-08	3e-11	-24.23	0	165	483	990	2391	0.34161	1.2e-13	241
1	MA0007.3	Ar	RGGWACAYNGTGTWCYY	2e-08	3.5e-11	-24.08	0	182	484	1327	3007	0.37603	1.4e-13	241
1	MA0860.1	Rarg(var.2)	AAGGTCAMSARAGGTCA	4.2e-08	7.2e-11	-23.35	0	172	484	273	537	0.35537	3e-13	241
1	MA0819.1	CLOCK	AACACGTGTH	6.1e-08	1.1e-10	-22.97	0	233	491	9159	18282	0.47454	4.3e-13	245
1	MA0498.2	MEIS1	HTGACAD	1e-07	1.7e-10	-22.48	0	168	494	13298	37191	0.34008	7e-13	246
1	MA1132.1	JUN::JUNB	KATGACKCAT	1.8e-07	3.2e-10	-21.87	0	125	491	8560	31482	0.25458	1.3e-12	245
1	MA0113.3	NR3C1	DRGWACAYDRTGTWCYH	2.1e-07	3.6e-10	-21.75	0	188	484	836	1778	0.38843	1.5e-12	241
1	MA0652.1	IRF8	HCGAAACCGAAACT	4.2e-07	7.3e-10	-21.04	0	139	487	325	816	0.28542	3e-12	243
1	MA0663.1	MLX	RTCACGTGAT	9e-07	1.6e-09	-20.28	0	109	491	1560	6021	0.222	6.4e-12	245
1	MA0633.1	Twist2	NCCATATGTK	1.1e-06	1.9e-09	-20.07	0	77	491	2252	12571	0.15682	7.8e-12	245
1	MA0471.1	E2F6	RGGCGGGARRV	3.3e-06	5.7e-09	-18.99	0	226	490	11357	23531	0.46122	2.3e-11	244
1	MA0779.1	PAX1	CGTCACGCWTGAVTGMM	4.4e-06	7.6e-09	-18.7	0	154	484	609	1531	0.31818	3.1e-11	241
1	MA0849.1	FOXO6	GTAAACA	6.5e-06	1.1e-08	-18.3	0	88	494	4877	25144	0.17814	4.6e-11	246
1	MA0162.3	EGR1	HACGCCCACGCAHW	7.1e-06	1.2e-08	-18.21	0	293	487	1579	2371	0.60164	5.1e-11	243
1	MA0829.1	Srebf1(var.2)	ATCACGTGAY	1.4e-05	2.4e-08	-17.53	0	127	491	2471	8544	0.25866	1e-10	245
1	MA1153.1	Smad4	TGTCTRGM	2.4e-05	4.1e-08	-17.02	0	167	493	5149	14150	0.33874	1.7e-10	246
1	MA0744.1	SCRT2	RWGCAACAGGTGS	4.1e-05	7.1e-08	-16.46	0	198	488	1883	4154	0.40574	2.9e-10	243
1	MA1123.1	TWIST1	NNDCCAGATGTBN	4.3e-05	7.4e-08	-16.41	0	64	488	4581	32039	0.13115	3.1e-10	243
1	MA0828.1	SREBF2(var.2)	ATCACGTGAY	6.1e-05	1.1e-07	-16.07	0	105	491	1651	6737	0.21385	4.3e-10	245
1	MA0511.2	RUNX2	WAACCGCAA	7.7e-05	1.3e-07	-15.84	0	48	492	2615	23880	0.09756	5.4e-10	245
1	MA0143.3	Sox2	CCWTTGTY	0.00029	5e-07	-14.51	0	243	493	2377	4425	0.4929	2e-09	246
1	MA0099.3	FOS::JUN	ATGAGTCAYM	0.00033	5.8e-07	-14.37	0	133	491	6726	23351	0.27088	2.3e-09	245
1	MA0745.1	SNAI2	DRCAGGTGB	0.00033	5.8e-07	-14.37	0	190	492	14520	36189	0.38618	2.4e-09	245
1	MA0767.1	GCM2	BATGCGGGTR	0.0005	8.6e-07	-13.97	0	329	491	20926	30522	0.67006	3.5e-09	245
1	MA0481.2	FOXP1	NDGTAAACAGNN	0.0017	2.9e-06	-12.76	0	89	489	5679	29160	0.182	1.2e-08	244
1	MA0092.1	Hand1::Tcf3	BRTCTGGMWT	0.0018	3.1e-06	-12.69	0	137	491	10774	36882	0.27902	1.3e-08	245
1	MA0479.1	FOXH1	BNSAATCCACA	0.0042	7.3e-06	-11.82	0	100	490	2869	12831	0.20408	3e-08	244
1	MA0842.1	NRL	DWWNTGCTGAC	0.0053	9.1e-06	-11.6	0	226	490	17363	36532	0.46122	3.7e-08	244
1	MA0843.1	TEF	BRTTACRTAAYM	0.0057	9.9e-06	-11.52	0	47	489	820	7102	0.09611	4.1e-08	244
1	MA0669.1	NEUROG2	RACATATGTC	0.0066	1.1e-05	-11.38	0	25	491	566	8849	0.05092	4.6e-08	245
1	MA0698.1	ZBTB18	NATCCAGATGTKB	0.013	2.2e-05	-10.71	0	184	488	6404	16129	0.37705	9.1e-08	243
1	MA1126.1	FOS::JUN(var.2)	DRTGACGTCATHNDTN	0.019	3.4e-05	-10.3	0	55	485	3350	27137	0.1134	1.4e-07	242
1	MA0653.1	IRF9	AACGAAACCGAAACT	0.02	3.4e-05	-10.28	0	146	486	324	845	0.30041	1.4e-07	242
1	MA0857.1	Rarb	AAAGGTCAAAAGGTCA	0.022	3.8e-05	-10.18	0	97	485	228	831	0.2	1.6e-07	242
1	MA0693.2	VDR	YRRGTTCA	0.022	3.8e-05	-10.18	0	115	493	8968	36658	0.23327	1.5e-07	246
1	MA0136.2	ELF5	AMSMGGAAGTD	0.032	5.6e-05	-9.79	0	280	490	20461	34990	0.57143	2.3e-07	244
1	MA0155.1	INSM1	TGYCWGGGGGCR	0.041	7.1e-05	-9.55	0	259	489	9689	17667	0.52965	2.9e-07	244
1	MA0611.1	Dux	NCAATCAA	0.042	7.2e-05	-9.53	0	43	493	1143	11342	0.08722	2.9e-07	246

## Sheet: BSA_all
db_index	motif_id	motif_alt_id	consensus	E-value	adj_p-value	log_adj_p-value	bin_location	bin_width	total_width	sites_in_bin	total_sites	p_success	p-value	mult_tests
1	MA0490.1	JUNB	NRRTGASTCAK	4.7e-1285	8.2e-1288	-2963.63	0	154	490	12317	21679	0.31429	3.3e-1290	244
1	MA0477.1	FOSL1	RRTGASTCAKV	7.1e-1282	1.2e-1284	-2956.31	0	158	490	11917	20366	0.32245	5.1e-1287	244
1	MA0491.1	JUND	DRTGASTCATS	4.3e-1233	7.5e-1236	-2843.98	0	156	490	10717	18128	0.31837	3.1e-1238	244
1	MA1141.1	FOS::JUND	NKATGAGTCATNN	5.9e-1177	1.0e-1179	-2714.72	0	156	488	15698	29817	0.31967	4.2e-1182	243
1	MA0476.1	FOS	DVTGASTCATB	5.5e-1164	9.5e-1167	-2684.87	0	156	490	12684	22917	0.31837	3.9e-1169	244
1	MA1134.1	FOS::JUNB	KATGASTCATHN	2.6e-1137	4.5e-1140	-2623.44	0	153	489	15027	28993	0.31288	1.8e-1142	244
1	MA0489.1	JUN(var.2)	RRRRRRTGASTCAT	8.9e-1131	1.5e-1133	-2608.4	0	149	487	13970	26989	0.30595	6.3e-1136	243
1	MA1144.1	FOSL2::JUND	KATGACTCAT	4.6e-1096	8.0e-1099	-2528.46	0	155	491	15715	30711	0.31568	3.3e-1101	245
1	MA1138.1	FOSL2::JUNB	KRTGASTCAT	1.0e-1086	1.8e-1089	-2506.95	0	155	491	14574	28014	0.31568	7.2e-1092	245
1	MA0478.1	FOSL2	KRRTGASTCAB	8.1e-1078	1.4e-1080	-2486.45	0	144	490	13047	25930	0.29388	5.8e-1083	244
1	MA1135.1	FOSB::JUNB	KRTGASTCAT	2.5e-1075	4.4e-1078	-2480.71	0	155	491	15612	30603	0.31568	1.8e-1080	245
1	MA0655.1	JDP2	ATGACTCAT	2.6e-1062	4.5e-1065	-2450.76	0	146	492	10953	20634	0.29675	1.8e-1067	245
1	MA1128.1	FOSL1::JUN	NKATGACTCATNN	2.3e-1031	4.0e-1034	-2379.48	0	134	488	16566	37551	0.27459	1.7e-1036	243
1	MA1130.1	FOSL2::JUN	NNRTGAGTCAYN	1.2e-977	2.0e-980	-2255.82	0	159	489	18176	36739	0.32515	8.4e-983	244
1	MA0099.3	FOS::JUN	ATGAGTCAYM	8.2e-962	1.4e-964	-2219.35	0	155	491	19045	40030	0.31568	5.8e-967	245
1	MA0139.1	CTCF	YGRCCASYAGRKGGCRSYR	9.1e-941	1.6e-943	-2170.89	0	24	482	4337	27801	0.04979	6.6e-946	240
1	MA1137.1	FOSL1::JUNB	NDRTGACTCATNN	1.2e-798	2.1e-801	-1843.63	0	154	488	21891	48986	0.31557	8.7e-804	243
1	MA1132.1	JUN::JUNB	KATGACKCAT	5.0e-771	8.6e-774	-1780.05	0	155	491	21695	48755	0.31568	3.5e-776	245
1	MA1142.1	FOSL1::JUND	NRTGACTCAT	1.8e-717	3.2e-720	-1656.7	0	161	491	23418	52124	0.3279	1.3e-722	245
1	MA0841.1	NFE2	VATGACTCATS	7.7e-698	1.3e-700	-1611.53	0	152	490	5542	9292	0.3102	5.4e-703	244
1	MA0462.1	BATF::JUN	RRWATGASTCA	1.2e-670	2.0e-673	-1548.92	0	164	490	14091	28472	0.33469	8.4e-676	244
1	MA1101.1	BACH2	NMTGACTCAGCANH	3.9e-654	6.7e-657	-1510.89	0	165	487	18072	37993	0.33881	2.8e-659	243
1	MA1102.1	CTCFL	CRSCAGGGGGCRSB	1.5e-613	2.5e-616	-1417.47	0	33	487	5359	36118	0.06776	1.0e-618	243
1	MA0150.2	Nfe2l2	CASNATGACTCAGCA	6.0e-477	1.0e-479	-1102.91	0	152	486	12459	27853	0.31276	4.3e-482	242
1	MA0501.1	MAF::NFE2	ATGACTCAGCANWTY	1.9e-454	3.3e-457	-1051.08	0	166	486	9370	18525	0.34156	1.4e-459	242
1	MA0808.1	TEAD3	RCATTCCW	6.5e-337	1.1e-339	-780.46	0	163	493	16230	37909	0.33063	4.6e-342	246
1	MA0591.1	Bach1::Mafk	RSSATGACTCAGCAB	8.6e-286	1.5e-288	-662.75	0	194	486	7903	14370	0.39918	6.1e-291	242
1	MA1143.1	FOSL1::JUND(var.2)	RTGACGTMAY	2.8e-262	4.8e-265	-608.61	0	183	491	22323	49678	0.37271	2e-267	245
1	MA0605.1	Atf3	GATGACGT	1.6e-256	2.8e-259	-595.34	0	185	493	15835	33886	0.37525	1.1e-261	246
1	MA1121.1	TEAD2	NYACATTCCWNNS	3.7e-223	6.3e-226	-518.54	0	164	488	19690	48462	0.33607	2.6e-228	243
1	MA0067.1	Pax2	NGTCAYKB	1.6e-200	2.7e-203	-466.43	0	163	493	21405	54443	0.33063	1.1e-205	246
1	MA0809.1	TEAD4	NRCATTCCWN	6e-196	1e-198	-455.87	0	169	491	20843	51005	0.3442	4.2e-201	245
1	MA0090.2	TEAD1	YRCATTCCWH	9.9e-181	1.7e-183	-420.83	0	165	491	20686	52110	0.33605	7e-186	245
1	MA0089.1	MAFG::NFE2L1	NATGAC	6.5e-161	1.1e-163	-375.2	0	149	495	19326	54305	0.30101	4.6e-166	247
1	MA0742.1	Klf12	GRCCACGCCCWHHWH	3.4e-155	5.9e-158	-362.04	0	136	486	6978	18832	0.27984	2.4e-160	242
1	MA0751.1	ZIC4	GRCCCCCCGCKGYGH	3.7e-149	6.4e-152	-348.13	0	120	486	10542	33962	0.24691	2.7e-154	242
1	MA0014.3	PAX5	RRGCGTGACCNN	2.8e-145	4.8e-148	-339.21	0	187	489	18354	41201	0.38241	2e-150	244
1	MA0511.2	RUNX2	WAACCGCAA	2.7e-143	4.6e-146	-334.65	0	144	492	13614	38464	0.29268	1.9e-148	245
1	MA0493.1	Klf1	RRCCACACCCW	3.1e-142	5.3e-145	-332.2	0	134	490	12301	36742	0.27347	2.2e-147	244
1	MA1131.1	FOSL2::JUN(var.2)	GRTGACGTMAT	4.2e-138	7.3e-141	-322.68	0	186	490	11735	25645	0.37959	3e-143	244
1	MA1114.1	PBX3	NNNTGAGTGACAGGBNN	2.4e-133	4.2e-136	-311.71	0	172	484	19544	47569	0.35537	1.7e-138	241
1	MA0002.2	RUNX1	BBYTGTGGTTT	8.3e-129	1.4e-131	-301.28	0	150	490	19232	54090	0.30612	5.9e-134	244
1	MA0018.3	CREB1	NVTGACGTCABN	1.7e-126	2.9e-129	-295.97	0	183	489	13991	31712	0.37423	1.2e-131	244
1	MA0684.1	RUNX3	WAACCRCAAA	5.5e-122	9.5e-125	-285.57	0	187	491	18033	41103	0.38086	3.9e-127	245
1	MA0656.1	JDP2(var.2)	GATGACGTCAYC	7.1e-119	1.2e-121	-278.4	0	193	489	2529	4428	0.39468	5.1e-124	244
1	MA1139.1	FOSL2::JUNB(var.2)	DATGACGTCATH	1.1e-118	2e-121	-277.94	0	183	489	7632	16423	0.37423	8.1e-124	244
1	MA0834.1	ATF7	NDATGACGTCATMV	1e-117	1.7e-120	-275.77	0	183	487	2460	4476	0.37577	7.1e-123	243
1	MA0739.1	Hic1	RTGCCAACY	1.3e-113	2.3e-116	-266.28	0	178	492	21613	52627	0.36179	9.3e-119	245
1	MA0496.2	MAFK	WWWTGCTGASTCAGCAWWW	1.7e-113	3e-116	-266.01	0	198	482	12315	25522	0.41079	1.2e-118	240
1	MA1129.1	FOSL1::JUN(var.2)	ATGACGTCAT	1.9e-113	3.4e-116	-265.89	0	183	491	13020	29709	0.37271	1.4e-118	245
1	MA1136.1	FOSB::JUNB(var.2)	RTGACGTCAT	2.6e-112	4.5e-115	-263.29	0	207	491	14377	29449	0.42159	1.8e-117	245
1	MA0495.2	MAFF	DWWTTGCTGAGTCAGCAAWWW	1e-110	1.8e-113	-259.62	0	194	480	13544	28770	0.40417	7.4e-116	239
1	MA1145.1	FOSL2::JUND(var.2)	NNRTGACGTCAYHSN	3e-110	5.2e-113	-258.55	0	184	486	11110	24705	0.3786	2.1e-115	242
1	MA1133.1	JUN::JUNB(var.2)	KRTGACGTCATN	1.3e-107	2.3e-110	-252.47	0	173	489	15296	37291	0.35378	9.2e-113	244
1	MA0492.1	JUND(var.2)	DDDRATGABGTCATN	7e-107	1.2e-109	-250.8	0	196	486	6894	13848	0.40329	5e-112	242
1	MA0488.1	JUN	DDRATGATGTCAT	3.7e-106	6.4e-109	-249.13	0	186	488	7226	15377	0.38115	2.6e-111	243
1	MA1099.1	Hes1	SVCACGYGHN	7.6e-103	1.3e-105	-241.5	0	165	491	18706	48749	0.33605	5.3e-108	245
1	MA0148.3	FOXA1	YNBNTGTTTACWYWD	8.1e-99	1.4e-101	-232.23	0	120	486	9581	31908	0.24691	5.8e-104	242
1	MA0671.1	NFIX	NNTGCCAAN	1e-98	1.8e-101	-231.98	0	182	492	22742	54824	0.36992	7.3e-104	245
1	MA0871.1	TFEC	RTCACRTGAB	1.2e-96	2.1e-99	-227.23	0	145	491	15582	45607	0.29532	8.4e-102	245
1	MA1126.1	FOS::JUN(var.2)	DRTGACGTCATHNDTN	9.3e-93	1.6e-95	-218.27	0	183	485	17543	40996	0.37732	6.6e-98	242
1	MA0093.2	USF1	VYCAYGTGACC	3.1e-92	5.3e-95	-217.08	0	180	490	11997	28017	0.36735	2.2e-97	244
1	MA1127.1	FOSB::JUN	GATGACGTCAT	3.6e-92	6.3e-95	-216.91	0	182	490	11241	25848	0.37143	2.6e-97	244
1	MA0738.1	HIC2	RTGCCCRSB	8.8e-92	1.5e-94	-216.02	0	178	492	21991	54278	0.36179	6.2e-97	245
1	MA0039.3	KLF4	MCACACCCTNN	1.3e-88	2.3e-91	-208.72	0	158	490	18375	50248	0.32245	9.2e-94	244
1	MA0258.2	ESR2	AGGTCASVNTGMCCY	2.3e-88	4e-91	-208.14	0	190	486	19190	43707	0.39095	1.7e-93	242
1	MA0831.2	TFE3	CACGTGAY	3.5e-88	6.1e-91	-207.73	0	149	493	13017	37003	0.30223	2.5e-93	246
1	MA0597.1	THAP1	YTGCCCDBA	9.6e-88	1.7e-90	-206.73	0	198	492	24540	55109	0.40244	6.8e-93	245
1	MA0692.1	TFEB	RYCACGTGAC	2.1e-87	3.6e-90	-205.94	0	147	491	12718	36444	0.29939	1.5e-92	245
1	MA0104.4	MYCN	VVCCACGTGGBB	1e-84	1.8e-87	-199.76	0	145	489	9751	27657	0.29652	7.2e-90	244
1	MA0840.1	Creb5	NATGACGTCAYH	5.2e-84	9e-87	-198.13	0	183	489	2664	5217	0.37423	3.7e-89	244
1	MA1100.1	ASCL1	VSAGCAGCTGSNN	5.1e-82	8.8e-85	-193.54	0	136	488	12992	40151	0.27869	3.6e-87	243
1	MA1140.1	JUNB(var.2)	RTGACGTCAY	7.1e-81	1.2e-83	-190.91	0	183	491	14311	33685	0.37271	5e-86	245
1	MA1113.1	PBX2	NTGATTGACAGN	3.2e-79	5.4e-82	-187.12	0	185	489	19814	46940	0.37832	2.2e-84	244
1	MA0047.2	Foxa2	TGTTTACWYWGB	8.1e-76	1.4e-78	-179.27	0	155	489	14009	38642	0.31697	5.7e-81	244
1	MA0119.1	NFIC::TLX1	TGGCASSRWGCCAA	3.4e-74	5.9e-77	-175.52	0	177	487	3478	7391	0.36345	2.4e-79	243
1	MA0524.2	TFAP2C	YGCCYBVRGGCA	1.8e-67	3.1e-70	-160.05	0	205	489	18869	40718	0.41922	1.3e-72	244
1	MA0750.2	ZBTB7A	NVCCGGAAGTGSV	1.2e-63	2.1e-66	-151.24	0	174	488	18026	45504	0.35656	8.6e-69	243
1	MA0130.1	ZNF354C	MTCCAC	2.1e-61	3.5e-64	-146.1	0	139	495	16948	53891	0.28081	1.4e-66	247
1	MA0811.1	TFAP2B	YGCCCBVRGGCA	2.2e-61	3.8e-64	-146.03	0	203	489	17698	38604	0.41513	1.6e-66	244
1	MA0740.1	KLF14	KRCCACGCCCMCYT	5.6e-61	9.7e-64	-145.1	0	133	487	6661	20328	0.2731	4e-66	243
1	MA0746.1	SP3	VCCACGCCCMC	5.8e-61	1e-63	-145.06	0	122	490	14291	50608	0.24898	4.1e-66	244
1	MA0526.2	USF2	NNNGGTCACGTGRYYN	9.7e-61	1.7e-63	-144.55	0	187	485	8897	19996	0.38557	6.9e-66	242
1	MA0697.1	ZIC3	GACCCCCCGCTGYGH	2e-60	3.5e-63	-143.82	0	26	486	1351	15530	0.0535	1.4e-65	242
1	MA0734.1	GLI2	GCGACCACMCTR	1e-59	1.8e-62	-142.19	0	103	489	7445	29571	0.21063	7.2e-65	244
1	MA1107.1	KLF9	VSCCACACCCACH	1.4e-59	2.4e-62	-141.88	0	132	488	13876	45296	0.27049	9.9e-65	243
1	MA0107.1	RELA	GGGRATTTCC	1.1e-56	1.8e-59	-135.25	0	149	491	7121	19875	0.30346	7.4e-62	245
1	MA0146.2	Zfx	SSSGCCBVGGCCTS	3.3e-56	5.7e-59	-134.12	0	183	487	13954	33233	0.37577	2.3e-61	243
1	MA0696.1	ZIC1	GACCCCCYGCTGTG	1.6e-54	2.8e-57	-130.23	0	105	487	2729	9524	0.21561	1.1e-59	243
1	MA0147.3	MYC	NNCCACGTGCNB	1.6e-54	2.8e-57	-130.22	0	143	489	12226	36892	0.29243	1.1e-59	244
1	MA0835.1	BATF3	TGATGACGTCATCA	4.6e-54	7.9e-57	-129.17	0	193	487	878	1443	0.3963	3.3e-59	243
1	MA0659.1	MAFG	WWWNTGCTGASTCAGCAHWWW	6.7e-54	1.2e-56	-128.8	0	196	480	8379	17900	0.40833	4.8e-59	239
1	MA0059.1	MAX::MYC	RASCACGTGGT	2.2e-53	3.7e-56	-127.62	0	150	490	7132	19835	0.30612	1.5e-58	244
1	MA0833.1	ATF4	GKATGAYGCAATM	3.8e-53	6.5e-56	-127.07	0	200	488	6321	13194	0.40984	2.7e-58	243
1	MA0117.2	Mafb	AWWNTGCTGACD	4e-53	6.8e-56	-127.02	0	203	489	20303	44855	0.41513	2.8e-58	244
1	MA0603.1	Arntl	NGTCACGTGH	4.6e-53	7.9e-56	-126.87	0	131	491	9917	32318	0.2668	3.2e-58	245
1	MA0058.3	MAX	AVCACGTGNY	5.7e-53	9.9e-56	-126.65	0	145	491	9521	28038	0.29532	4e-58	245
1	MA0810.1	TFAP2A(var.2)	YGCCCBVRGGCR	7.1e-53	1.2e-55	-126.43	0	231	489	20053	39100	0.47239	5.1e-58	244
1	MA0685.1	SP4	BWRGCCACGCCCMCTYH	2.4e-52	4.2e-55	-125.21	0	140	484	3356	9154	0.28926	1.7e-57	241
1	MA0842.1	NRL	DWWNTGCTGAC	3.2e-52	5.6e-55	-124.93	0	186	490	22189	53712	0.37959	2.3e-57	244
1	MA0161.2	NFIC	NNCTTGGCANN	1.3e-48	2.3e-51	-116.61	0	246	490	24783	46075	0.50204	9.3e-54	244
1	MA1108.1	MXI1	NVVCCACGTGSNB	1.5e-48	2.5e-51	-116.5	0	144	488	10623	31712	0.29508	1e-53	243
1	MA0599.1	KLF5	GCCCCDCCCH	1.5e-48	2.7e-51	-116.45	0	141	491	12380	38310	0.28717	1.1e-53	245
1	MA0024.3	E2F1	TTTGGCGCCAAA	1.6e-48	2.7e-51	-116.44	0	75	489	1806	8309	0.15337	1.1e-53	244
1	MA0775.1	MEIS3	DTGACAGS	1.6e-48	2.8e-51	-116.4	0	145	493	17189	52907	0.29412	1.1e-53	246
1	MA0510.2	RFX5	SGTTGCCATGGYAACV	3e-48	5.2e-51	-115.79	0	199	485	2653	5135	0.41031	2.1e-53	242
1	MA0003.3	TFAP2A	HGCCYSAGGCD	6.2e-48	1.1e-50	-115.06	0	248	490	20951	38436	0.50612	4.4e-53	244
1	MA0814.1	TFAP2C(var.2)	HGCCTSAGGCD	2e-47	3.4e-50	-113.9	0	156	490	13224	37200	0.31837	1.4e-52	244
1	MA0600.2	RFX2	SGTTGCCATGGYAACS	3.3e-46	5.7e-49	-111.09	0	201	485	2006	3736	0.41443	2.3e-51	242
1	MA0825.1	MNT	RVCACGTGMH	8.6e-45	1.5e-47	-107.83	0	149	491	10969	32081	0.30346	6e-50	245
1	MA0774.1	MEIS2	TTGACAGS	1.1e-44	2e-47	-107.55	0	141	493	15422	48708	0.286	7.9e-50	246
1	MA0741.1	KLF16	GMCACGCCCCC	5.3e-44	9.1e-47	-106.01	0	122	490	11257	40038	0.24898	3.7e-49	244
1	MA0632.1	Tcfl5	NBCDCGHGVN	7.4e-44	1.3e-46	-105.67	0	225	491	15048	30066	0.45825	5.2e-49	245
1	MA0620.2	MITF	NNDRGTCACGTGACYHNN	1.6e-42	2.8e-45	-102.58	0	183	483	7401	17094	0.37888	1.2e-47	241
1	MA0513.1	SMAD2::SMAD3::SMAD4	CTGTCTGDCACCT	5.2e-41	9e-44	-99.12	0	186	488	17112	41198	0.38115	3.7e-46	243
1	MA0816.1	Ascl2	ARCAGCTGCY	7.5e-41	1.3e-43	-98.76	0	135	491	12206	39746	0.27495	5.3e-46	245
1	MA0657.1	KLF13	RTGMCACGCCCCTTTTTG	7.7e-40	1.3e-42	-96.42	0	109	483	1366	4279	0.22567	5.5e-45	241
1	MA0103.3	ZEB1	SNCACCTGSVN	1.3e-38	2.2e-41	-93.61	0	136	490	13860	45148	0.27755	9.1e-44	244
1	MA0747.1	SP8	RCCACGCCCMCY	2.5e-38	4.3e-41	-92.95	0	139	489	14319	45654	0.28425	1.8e-43	244
1	MA0498.2	MEIS1	HTGACAD	2.3e-37	3.9e-40	-90.74	0	162	494	19285	54235	0.32794	1.6e-42	246
1	MA0639.1	DBP	NRTTACGTAAYV	4e-37	6.9e-40	-90.18	0	183	489	4330	9813	0.37423	2.8e-42	244
1	MA0048.2	NHLH1	CGCAGCTGCK	5.8e-37	1e-39	-89.8	0	233	491	15818	30827	0.47454	4.1e-42	245
1	MA0649.1	HEY2	GRCACGTGYC	1.2e-35	2.1e-38	-86.76	0	169	491	10385	27117	0.3442	8.5e-41	245
1	MA0812.1	TFAP2B(var.2)	HGCCTSAGGCD	2.4e-35	4.2e-38	-86.06	0	208	490	13637	29464	0.42449	1.7e-40	244
1	MA1109.1	NEUROD1	NRACAGATGGYNN	2.8e-35	4.8e-38	-85.92	0	156	488	16032	45971	0.31967	2e-40	243
1	MA0615.1	Gmeb1	BHBBKKACGTMMNWNNN	3.9e-35	6.8e-38	-85.58	0	100	484	5226	21416	0.20661	2.8e-40	241
1	MA0872.1	TFAP2A(var.3)	TGCCCYSRGGGCA	2.7e-34	4.6e-37	-83.66	0	110	488	4266	15805	0.22541	1.9e-39	243
1	MA0801.1	MGA	AGGTGTGA	5.4e-34	9.4e-37	-82.95	0	141	493	14644	46707	0.286	3.8e-39	246
1	MA0807.1	TBX5	AGGTGTKA	6.6e-34	1.1e-36	-82.76	0	113	493	13735	54292	0.22921	4.7e-39	246
1	MA0499.1	Myod1	NSCAGCTGYYNYB	1.2e-33	2.1e-36	-82.16	0	152	488	9715	27933	0.31148	8.5e-39	243
1	MA0824.1	ID4	NRCACCTGBH	1.9e-33	3.2e-36	-81.71	0	137	491	13217	43010	0.27902	1.3e-38	245
1	MA0798.1	RFX3	BGTTRCCATGGYAACS	1.2e-31	2e-34	-77.59	0	201	485	5562	11782	0.41443	8.3e-37	242
1	MA0509.1	Rfx1	GTYNCCATGGCAAC	4.3e-31	7.5e-34	-76.27	0	205	487	12399	27032	0.42094	3.1e-36	243
1	MA0259.1	ARNT::HIF1A	VBACGTGC	1.4e-30	2.4e-33	-75.1	0	163	493	9569	26062	0.33063	9.9e-36	246
1	MA0521.1	Tcf12	RACAGCTGSNV	1.7e-30	3e-33	-74.9	0	172	490	9847	25344	0.35102	1.2e-35	244
1	MA0778.1	NFKB2	AGGGGAWTCCCCY	6.7e-30	1.2e-32	-73.53	0	146	488	2789	7643	0.29918	4.8e-35	243
1	MA0695.1	ZBTB7C	RCGACCACCGAN	6.3e-29	1.1e-31	-71.3	0	107	489	11703	48385	0.21881	4.4e-34	244
1	MA1110.1	NR1H4	KCAATGACCYN	2.2e-28	3.8e-31	-70.05	0	168	490	16962	45889	0.34286	1.5e-33	244
1	MA0114.3	Hnf4a	RGGGTCAAAGTCCAVT	2.6e-28	4.5e-31	-69.87	0	167	485	1759	4037	0.34433	1.9e-33	242
1	MA0664.1	MLXIPL	RTCACGTGAT	8e-28	1.4e-30	-68.76	0	135	491	7656	24765	0.27495	5.6e-33	245
1	MA0595.1	SREBF1	VTCACCCCAY	1.1e-27	2e-30	-68.41	0	123	491	5283	18266	0.25051	8e-33	245
1	MA0006.1	Ahr::Arnt	YGCGTG	1.6e-27	2.8e-30	-68.04	0	123	495	12098	44303	0.24848	1.1e-32	247
1	MA0670.1	NFIA	NDTGCCAAND	6.9e-27	1.2e-29	-66.6	0	177	491	5943	14583	0.36049	4.9e-32	245
1	MA0500.1	Myog	RRCAGCTGSNV	6.9e-27	1.2e-29	-66.59	0	172	490	9006	23209	0.35102	4.9e-32	244
1	MA0691.1	TFAP4	AWCAGCTGWT	9.1e-27	1.6e-29	-66.33	0	177	491	8287	20728	0.36049	6.4e-32	245
1	MA0472.2	EGR2	MCGCCCACGCA	2.4e-25	4.1e-28	-63.06	0	168	490	6136	15884	0.34286	1.7e-30	244
1	MA0101.1	REL	BGGRNWTTCC	4.6e-25	7.9e-28	-62.4	0	249	491	24448	45811	0.50713	3.2e-30	245
1	MA0522.2	TCF3	HRCACCTGBN	6.9e-25	1.2e-27	-61.99	0	135	491	11120	36876	0.27495	4.9e-30	245
1	MA0820.1	FIGLA	WMCACCTGKW	1.5e-24	2.5e-27	-61.24	0	111	491	12041	48619	0.22607	1e-29	245
1	MA0806.1	TBX4	AGGTGTGA	4e-24	6.9e-27	-60.24	0	177	493	19487	50892	0.35903	2.8e-29	246
1	MA0494.1	Nr1h3::Rxra	TGACCTNNAGTRACCYYDN	7e-24	1.2e-26	-59.68	0	86	482	7603	37894	0.17842	5e-29	240
1	MA0813.1	TFAP2B(var.3)	TGCCCYBRGGGCA	9.9e-24	1.7e-26	-59.33	0	36	488	1336	13345	0.07377	7e-29	243
1	MA0033.2	FOXL1	RTAAACA	2.8e-23	4.8e-26	-58.31	0	98	494	9806	44695	0.19838	1.9e-28	246
1	MA0116.1	Znf423	GSMMCCYARGGKKBM	5.1e-23	8.8e-26	-57.69	0	86	486	1572	6860	0.17695	3.6e-28	242
1	MA0464.2	BHLHE40	VKCACGTGMC	1.1e-22	1.8e-25	-56.97	0	151	491	5329	15285	0.30754	7.4e-28	245
1	MA0646.1	GCM1	BATGCGGGTAC	2.2e-22	3.9e-25	-56.21	0	160	490	11273	31736	0.32653	1.6e-27	244
1	MA0043.2	HLF	NVTTACRTAAYH	1.1e-21	1.8e-24	-54.65	0	85	489	4872	24333	0.17382	7.5e-27	244
1	MA0596.1	SREBF2	RTGGGGTGAY	1.2e-21	2.1e-24	-54.5	0	117	491	5754	21323	0.23829	8.7e-27	245
1	MA0062.2	Gabpa	CCGGAAGTGVV	2.5e-21	4.3e-24	-53.8	0	192	490	11958	28289	0.39184	1.8e-26	244
1	MA0815.1	TFAP2C(var.3)	TGCCCYSRGGGCA	2.6e-21	4.5e-24	-53.75	0	34	488	1191	12545	0.06967	1.9e-26	243
1	MA0799.1	RFX4	NGTWRCCATGGYWACS	5.4e-21	9.3e-24	-53.03	0	131	485	5054	16462	0.2701	3.8e-26	242
1	MA0803.1	TBX15	AGGTGTGA	5.1e-20	8.7e-23	-50.79	0	113	493	9176	36388	0.22921	3.5e-25	246
1	MA0839.1	CREB3L1	VTGCCACGTCAYCA	9.5e-20	1.6e-22	-50.16	0	181	487	3419	7997	0.37166	6.8e-25	243
1	MA0830.1	TCF4	HRCACCTGBN	1.3e-19	2.2e-22	-49.89	0	135	491	10893	36425	0.27495	8.8e-25	245
1	MA0759.1	ELK3	ACCGGAAGTD	3.1e-19	5.4e-22	-48.97	0	281	491	20078	33486	0.5723	2.2e-24	245
1	MA0481.2	FOXP1	NDGTAAACAGNN	4.6e-19	8e-22	-48.58	0	117	489	11792	45415	0.23926	3.3e-24	244
1	MA0613.1	FOXG1	RTAAACAW	5.6e-19	9.7e-22	-48.38	0	117	493	2875	10249	0.23732	3.9e-24	246
1	MA0638.1	CREB3	VTGCCACGTCAYCR	1.4e-18	2.4e-21	-47.48	0	203	487	3708	7844	0.41684	9.8e-24	243
1	MA0092.1	Hand1::Tcf3	BRTCTGGMWT	1.6e-18	2.7e-21	-47.36	0	203	491	23312	53629	0.41344	1.1e-23	245
1	MA1153.1	Smad4	TGTCTRGM	1.7e-18	2.9e-21	-47.29	0	163	493	8077	22296	0.33063	1.2e-23	246
1	MA0760.1	ERF	ACCGGAAGTR	3.1e-18	5.3e-21	-46.68	0	195	491	12896	30339	0.39715	2.2e-23	245
1	MA0626.1	Npas2	NSCACGTGTN	5.1e-17	8.8e-20	-43.88	0	153	491	11251	33473	0.31161	3.6e-22	245
1	MA0017.2	NR2F1	CARAGGTCAMVNG	5.2e-17	9e-20	-43.86	0	164	488	8780	24018	0.33607	3.7e-22	243
1	MA0160.1	NR4A2	AAGGTCAC	2e-16	3.5e-19	-42.5	0	155	493	17445	52271	0.3144	1.4e-21	246
1	MA0098.3	ETS1	ACCGGAARTR	2.1e-16	3.6e-19	-42.47	0	277	491	20941	35554	0.56415	1.5e-21	245
1	MA0765.1	ETV5	ACCGGAWGYN	4.7e-16	8e-19	-41.67	0	269	491	25638	44990	0.54786	3.3e-21	245
1	MA0641.1	ELF4	AACCCGGAAGTR	9.1e-16	1.6e-18	-41	0	289	489	8890	14125	0.591	6.4e-21	244
1	MA0516.1	SP2	GYCCCGCCYCYBSSS	1.1e-15	1.8e-18	-40.83	0	144	486	12813	40347	0.2963	7.6e-21	242
1	MA0076.2	ELK4	BCRCTTCCGGB	1.2e-15	2e-18	-40.75	0	284	490	19023	31424	0.57959	8.3e-21	244
1	MA0668.1	NEUROD2	RMCATATGBY	1.2e-15	2e-18	-40.74	0	115	491	9882	38848	0.23422	8.3e-21	245
1	MA0633.1	Twist2	NCCATATGTK	1.4e-15	2.4e-18	-40.56	0	147	491	7384	22518	0.29939	9.9e-21	245
1	MA0060.3	NFYA	RRCCAATCAGM	1.4e-15	2.5e-18	-40.53	0	140	490	11177	36306	0.28571	1e-20	244
1	MA0636.1	BHLHE41	RTCACGTGAC	1.8e-15	3.1e-18	-40.3	0	147	491	1490	4058	0.29939	1.3e-20	245
1	MA0028.2	ELK1	ACCGGAAGTR	2e-15	3.5e-18	-40.2	0	195	491	6118	14051	0.39715	1.4e-20	245
1	MA0503.1	Nkx2-5(var.2)	ARSCACTCAAS	2.1e-15	3.7e-18	-40.15	0	262	490	20814	37267	0.53469	1.5e-20	244
1	MA0828.1	SREBF2(var.2)	ATCACGTGAY	4.7e-15	8.1e-18	-39.35	0	133	491	2873	9148	0.27088	3.3e-20	245
1	MA0838.1	CEBPG	ATTRCGCAAY	1.2e-14	2.1e-17	-38.4	0	247	491	5175	9416	0.50305	8.6e-20	245
1	MA0829.1	Srebf1(var.2)	ATCACGTGAY	2.5e-14	4.3e-17	-37.69	0	129	491	3471	11574	0.26273	1.7e-19	245
1	MA0473.2	ELF1	AACCCGGAAGTR	2.7e-14	4.6e-17	-37.62	0	289	489	7289	11537	0.591	1.9e-19	244
1	MA0105.4	NFKB1	AGGGGAWTCCCCT	3.6e-14	6.2e-17	-37.31	0	154	488	784	1898	0.31557	2.6e-19	243
1	MA0475.2	FLI1	ACCGGAARTR	4.5e-14	7.7e-17	-37.1	0	277	491	14880	25140	0.56415	3.2e-19	245
1	MA0797.1	TGIF2	TGACAGSTGTCA	6.7e-14	1.2e-16	-36.69	0	151	489	4004	11530	0.30879	4.8e-19	244
1	MA0474.2	ERG	ACCGGAARTV	1.9e-13	3.3e-16	-35.63	0	277	491	21551	36734	0.56415	1.4e-18	245
1	MA0844.1	XBP1	WDKGMCACGTCATC	2.2e-13	3.9e-16	-35.49	0	215	487	3942	8046	0.44148	1.6e-18	243
1	MA0604.1	Atf1	RTGACGTA	2.9e-13	5e-16	-35.23	0	241	493	8401	16059	0.48884	2e-18	246
1	MA0663.1	MLX	RTCACGTGAT	3.6e-13	6.2e-16	-35.02	0	147	491	2476	7135	0.29939	2.5e-18	245
1	MA0019.1	Ddit3::Cebpa	VNRTGCAATMCC	3.7e-13	6.3e-16	-35	0	129	489	10764	37965	0.2638	2.6e-18	244
1	MA0138.2	REST	TTCAGCACCATGGACAGCDCC	5.9e-13	1e-15	-34.53	0	258	480	4740	8103	0.5375	4.2e-18	239
1	MA0763.1	ETV3	ACCGGAAGTR	2.6e-12	4.5e-15	-33.04	0	195	491	16596	39713	0.39715	1.8e-17	245
1	MA0608.1	Creb3l2	GCCACGTGD	4.9e-12	8.4e-15	-32.41	0	164	492	3013	7973	0.33333	3.4e-17	245
1	MA0157.2	FOXO3	GTAAACAW	6.5e-12	1.1e-14	-32.12	0	95	493	5528	25909	0.1927	4.6e-17	246
1	MA1123.1	TWIST1	NNDCCAGATGTBN	7.6e-12	1.3e-14	-31.97	0	114	488	12021	48136	0.23361	5.4e-17	243
1	MA0764.1	ETV4	ACCGGAAGTR	8.6e-12	1.5e-14	-31.84	0	269	491	23952	42175	0.54786	6.1e-17	245
1	MA0009.2	T	TCACACMTAKGTGTGA	1e-11	1.7e-14	-31.69	0	109	485	1521	5590	0.22474	7.2e-17	242
1	MA0506.1	NRF1	GCGCVTGCGCR	1.2e-11	2.1e-14	-31.49	0	264	490	8143	14207	0.53878	8.6e-17	244
1	MA0761.1	ETV1	ACCGGAAGTD	5.2e-11	9e-14	-30.04	0	277	491	23012	39385	0.56415	3.7e-16	245
1	MA0767.1	GCM2	BATGCGGGTR	1.1e-10	1.9e-13	-29.28	0	161	491	15333	44346	0.3279	7.9e-16	245
1	MA0617.1	Id2	RCACGTGR	3.9e-10	6.7e-13	-28.03	0	161	493	1608	4185	0.32657	2.7e-15	246
1	MA0156.2	FEV	ACCGGAAGTN	4.6e-10	7.9e-13	-27.87	0	277	491	21038	35992	0.56415	3.2e-15	245
1	MA1149.1	RARA::RXRG	RRGGTCAHNNNRRGGTCA	4.7e-10	8.1e-13	-27.84	0	107	483	9314	39128	0.22153	3.4e-15	241
1	MA1146.1	NR1A4::RXRA	GAGKTCATTGACCYB	4.8e-10	8.3e-13	-27.81	0	208	486	14912	33197	0.42798	3.4e-15	242
1	MA0665.1	MSC	AACAGCTGTT	1.2e-09	2.1e-12	-26.89	0	267	491	15501	27344	0.54379	8.5e-15	245
1	MA0850.1	FOXP3	RTAAACA	1.4e-09	2.4e-12	-26.76	0	118	494	13267	52392	0.23887	9.7e-15	246
1	MA0004.1	Arnt	CACGTG	2.8e-09	4.8e-12	-26.06	0	219	495	6557	13820	0.44242	1.9e-14	247
1	MA0154.3	EBF1	ATTCCCHWGGGAMT	4.9e-09	8.5e-12	-25.49	0	287	487	10688	17315	0.58932	3.5e-14	243
1	MA0622.1	Mlxip	BCACGTGK	5.2e-09	8.9e-12	-25.44	0	149	493	1491	4185	0.30223	3.6e-14	246
1	MA0484.1	HNF4G	NRRGDNCAAAGKYCA	6.1e-09	1.1e-11	-25.28	0	290	486	27868	45398	0.59671	4.3e-14	242
1	MA1147.1	NR4A2::RXRA	VRGGTCRTTGACCYY	1e-08	1.7e-11	-24.78	0	192	486	10066	24056	0.39506	7.1e-14	242
1	MA0470.1	E2F4	GGGCGGGAARN	1.1e-08	1.8e-11	-24.73	0	70	490	1919	11449	0.14286	7.5e-14	244
1	MA1106.1	HIF1A	SBACGTGCNN	1.5e-08	2.5e-11	-24.4	0	157	491	6016	17391	0.31976	1e-13	245
1	MA0607.1	Bhlha15	SCATATGT	1.8e-08	3e-11	-24.22	0	115	493	5416	21261	0.23327	1.2e-13	246
1	MA0686.1	SPDEF	AMCCGGATGTR	3.1e-08	5.3e-11	-23.66	0	288	490	9070	14698	0.58776	2.2e-13	244
1	MA0823.1	HEY1	GRCACGTGCC	3.6e-08	6.2e-11	-23.51	0	169	491	5418	14531	0.3442	2.5e-13	245
1	MA0805.1	TBX1	AGGTGTGA	4.2e-08	7.3e-11	-23.34	0	109	493	7937	33406	0.2211	3e-13	246
1	MA0598.2	EHF	WACCCGGAAGTA	4.9e-08	8.4e-11	-23.2	0	293	489	15299	24613	0.59918	3.5e-13	244
1	MA0863.1	MTF1	TTTGCACACGGCAC	6.6e-08	1.1e-10	-22.89	0	219	487	2348	4678	0.44969	4.7e-13	243
1	MA0512.2	Rxra	GRGGTCAAAGGTCA	8e-08	1.4e-10	-22.7	0	261	487	2490	4216	0.53593	5.7e-13	243
1	MA0502.1	NFYB	VMMYBRRCCAATCAG	8.5e-08	1.5e-10	-22.64	0	142	486	3963	12322	0.29218	6.1e-13	242
1	MA0071.1	RORA	AWMWAGGTCA	1.2e-07	2.1e-10	-22.29	0	199	491	9523	22218	0.4053	8.5e-13	245
1	MA0819.1	CLOCK	AACACGTGTH	1.4e-07	2.4e-10	-22.17	0	153	491	9392	28367	0.31161	9.6e-13	245
1	MA0779.1	PAX1	CGTCACGCWTGAVTGMM	1.9e-07	3.2e-10	-21.86	0	162	484	980	2433	0.33471	1.3e-12	241
1	MA1117.1	RELB	RDATTCCCCNN	5.3e-07	9.2e-10	-20.81	0	252	490	24728	46644	0.51429	3.8e-12	244
1	MA0645.1	ETV6	MSCGGAAGTR	5.6e-06	9.6e-09	-18.46	0	323	491	27101	40259	0.65784	3.9e-11	245
1	MA1122.1	TFDP1	VSGCGGGAAVN	6e-06	1e-08	-18.39	0	356	490	25967	35000	0.72653	4.2e-11	244
1	MA0688.1	TBX2	DAGGTGTGAAA	9.4e-06	1.6e-08	-17.94	0	140	490	14382	48097	0.28571	6.6e-11	244
1	MA0795.1	SMAD3	YGTCTAGACA	3.2e-05	5.5e-08	-16.72	0	181	491	3534	8815	0.36864	2.2e-10	245
1	MA0640.1	ELF3	WACCCGGAAGTAR	5.5e-05	9.4e-08	-16.18	0	272	488	6820	11645	0.55738	3.9e-10	243
1	MA0847.1	FOXD2	GTAAACA	5.8e-05	1e-07	-16.11	0	80	494	8748	50839	0.16194	4.1e-10	246
1	MA0667.1	MYF6	AACARCTGTT	7e-05	1.2e-07	-15.93	0	219	491	10503	22523	0.44603	4.9e-10	245
1	MA0698.1	ZBTB18	NATCCAGATGTKB	7.3e-05	1.3e-07	-15.89	0	234	488	12288	24627	0.47951	5.2e-10	243
1	MA0131.2	HINFP	CARCGTCCGCKN	7.4e-05	1.3e-07	-15.88	0	153	489	6162	18458	0.31288	5.2e-10	244
1	MA0079.3	SP1	GCCCCKCCCCC	0.00016	2.7e-07	-15.12	0	152	490	12204	37603	0.3102	1.1e-09	244
1	MA1111.1	NR2F2	NAAAGGTCANR	0.0002	3.5e-07	-14.88	0	196	490	19491	47143	0.4	1.4e-09	244
1	MA0832.1	Tcf21	RYAACAGCTGTTRN	0.00027	4.6e-07	-14.59	0	221	487	3337	6817	0.4538	1.9e-09	243
1	MA0804.1	TBX19	DTTMRCACMTAGGTGTGAAW	0.00032	5.4e-07	-14.42	0	109	481	2357	9337	0.22661	2.3e-09	240
1	MA0783.1	PKNOX2	TGACAGGTGTCA	0.00039	6.8e-07	-14.21	0	151	489	1286	3631	0.30879	2.8e-09	244
1	MA0836.1	CEBPD	RTTRCGCAAY	0.0004	6.9e-07	-14.19	0	235	491	9151	18295	0.47862	2.8e-09	245
1	MA0100.3	MYB	NNCAACTGHH	0.00048	8.3e-07	-14	0	197	491	9068	21558	0.40122	3.4e-09	245
1	MA0527.1	ZBTB33	BTCTCGCGAGABYTS	0.0017	2.9e-06	-12.75	0	290	486	5474	8745	0.59671	1.2e-08	242
1	MA0066.1	PPARG	STAGGTCACNGTGACCYAST	0.0017	3e-06	-12.71	0	121	481	2524	9106	0.25156	1.3e-08	240
1	MA0065.2	Pparg::Rxra	STRGGGCARAGGKCA	0.002	3.5e-06	-12.57	0	328	486	36311	52918	0.6749	1.4e-08	242
1	MA0091.1	TAL1::TCF3	NSAMCATCTGKT	0.0023	4e-06	-12.43	0	115	489	6254	25004	0.23517	1.6e-08	244
1	MA0669.1	NEUROG2	RACATATGTC	0.0031	5.3e-06	-12.15	0	151	491	4680	14230	0.30754	2.2e-08	245
1	MA0677.1	Nr2f6	RRGGTCAAAGGTCA	0.0032	5.6e-06	-12.09	0	195	487	8751	20885	0.40041	2.3e-08	243
1	MA0479.1	FOXH1	BNSAATCCACA	0.0041	7.1e-06	-11.85	0	168	490	7226	20007	0.34286	2.9e-08	244
1	MA0782.1	PKNOX1	TGACAGSTGTCA	0.0058	1e-05	-11.52	0	151	489	947	2647	0.30879	4.1e-08	244
1	MA0042.2	FOXI1	GTAAACA	0.0062	1.1e-05	-11.45	0	88	494	7880	41862	0.17814	4.3e-08	246
1	MA0466.2	CEBPB	RTTRCGCAAY	0.011	1.8e-05	-10.91	0	111	491	5176	21459	0.22607	7.5e-08	245
1	MA0623.1	Neurog1	DCCATATGKB	0.019	3.2e-05	-10.35	0	15	491	1794	51965	0.03055	1.3e-07	245
1	MA0609.1	Crem	NATGACGTMA	0.029	4.9e-05	-9.92	0	201	491	2296	5167	0.40937	2e-07	245

## Sheet: PAL_all
db_index	motif_id	motif_alt_id	consensus	E-value	adj_p-value	log_adj_p-value	bin_location	bin_width	total_width	sites_in_bin	total_sites	p_success	p-value	mult_tests
1	MA0490.1	JUNB	NRRTGASTCAK	5.9e-1377	1.0e-1379	-3175.25	0	154	490	11089	18501	0.31429	4.2e-1382	244
1	MA0477.1	FOSL1	RRTGASTCAKV	2.0e-1359	3.5e-1362	-3134.87	0	152	490	10510	17480	0.3102	1.4e-1364	244
1	MA0491.1	JUND	DRTGASTCATS	9.5e-1338	1.6e-1340	-3084.97	0	150	490	9583	15696	0.30612	6.7e-1343	244
1	MA0476.1	FOS	DVTGASTCATB	2.3e-1286	4.1e-1289	-2966.63	0	148	490	11035	19376	0.30204	1.7e-1291	244
1	MA1134.1	FOS::JUNB	KATGASTCATHN	7.2e-1260	1.2e-1262	-2905.64	0	147	489	13015	24275	0.30061	5.1e-1265	244
1	MA1141.1	FOS::JUND	NKATGAGTCATNN	1.8e-1250	3.0e-1253	-2884.03	0	148	488	13352	24961	0.30328	1.2e-1255	243
1	MA1138.1	FOSL2::JUNB	KRTGASTCAT	1.2e-1190	2.0e-1193	-2746.27	0	153	491	12731	23285	0.31161	8.3e-1196	245
1	MA1144.1	FOSL2::JUND	KATGACTCAT	1.5e-1185	2.6e-1188	-2734.53	0	153	491	13698	25599	0.31161	1.0e-1190	245
1	MA0489.1	JUN(var.2)	RRRRRRTGASTCAT	1.8e-1179	3.1e-1182	-2720.52	0	159	487	12811	22658	0.32649	1.3e-1184	243
1	MA1135.1	FOSB::JUNB	KRTGASTCAT	3.4e-1174	5.9e-1177	-2708.37	0	153	491	13515	25229	0.31161	2.4e-1179	245
1	MA0478.1	FOSL2	KRRTGASTCAB	1.2e-1136	2.1e-1139	-2621.9	0	150	490	11903	21959	0.30612	8.6e-1142	244
1	MA0655.1	JDP2	ATGACTCAT	8.4e-1120	1.5e-1122	-2583.12	0	152	492	10022	17515	0.30894	5.9e-1125	245
1	MA1128.1	FOSL1::JUN	NKATGACTCATNN	6.4e-1066	1.1e-1068	-2459.07	0	148	488	15319	30996	0.30328	4.5e-1071	243
1	MA1130.1	FOSL2::JUN	NNRTGAGTCAYN	1.8e-1039	3.1e-1042	-2398.18	0	137	489	14235	30456	0.28016	1.3e-1044	244
1	MA0099.3	FOS::JUN	ATGAGTCAYM	7.0e-1013	1.2e-1015	-2336.94	0	147	491	15721	32773	0.29939	4.9e-1018	245
1	MA1137.1	FOSL1::JUNB	NDRTGACTCATNN	1.0e-820	1.7e-823	-1894.48	0	130	488	16421	40225	0.26639	7.1e-826	243
1	MA1132.1	JUN::JUNB	KATGACKCAT	2.4e-783	4.1e-786	-1808.41	0	147	491	17814	40357	0.29939	1.7e-788	245
1	MA0841.1	NFE2	VATGACTCATS	1.0e-740	1.8e-743	-1710.23	0	150	490	4995	8007	0.30612	7.4e-746	244
1	MA1142.1	FOSL1::JUND	NRTGACTCAT	6.1e-740	1.1e-742	-1708.47	0	147	491	18631	43044	0.29939	4.3e-745	245
1	MA1101.1	BACH2	NMTGACTCAGCANH	1.7e-731	3.0e-734	-1689.01	0	151	487	14775	31674	0.31006	1.2e-736	243
1	MA0462.1	BATF::JUN	RRWATGASTCA	1.0e-700	1.8e-703	-1618.13	0	152	490	11525	23612	0.3102	7.4e-706	244
1	MA0150.2	Nfe2l2	CASNATGACTCAGCA	2.7e-486	4.7e-489	-1124.42	0	160	486	11344	23723	0.32922	1.9e-491	242
1	MA0501.1	MAF::NFE2	ATGACTCAGCANWTY	1.1e-482	1.8e-485	-1116.15	0	152	486	7871	15974	0.31276	7.5e-488	242
1	MA0139.1	CTCF	YGRCCASYAGRKGGCRSYR	5.3e-381	9.1e-384	-881.99	0	36	482	3569	22554	0.07469	3.8e-386	240
1	MA1143.1	FOSL1::JUND(var.2)	RTGACGTMAY	7.1e-294	1.2e-296	-681.36	0	131	491	14349	41018	0.2668	5e-299	245
1	MA0591.1	Bach1::Mafk	RSSATGACTCAGCAB	2.7e-289	4.6e-292	-670.82	0	148	486	5742	12445	0.30453	1.9e-294	242
1	MA0605.1	Atf3	GATGACGT	1.5e-282	2.7e-285	-655.26	0	155	493	11805	28323	0.3144	1.1e-287	246
1	MA0808.1	TEAD3	RCATTCCW	6.1e-236	1.1e-238	-547.97	0	155	493	12196	30111	0.3144	4.3e-241	246
1	MA1102.1	CTCFL	CRSCAGGGGGCRSB	1.5e-234	2.5e-237	-544.79	0	65	487	6172	30587	0.13347	1e-239	243
1	MA0089.1	MAFG::NFE2L1	NATGAC	4.2e-189	7.2e-192	-440.13	0	129	495	14604	45152	0.26061	2.9e-194	247
1	MA0067.1	Pax2	NGTCAYKB	2.3e-186	3.9e-189	-433.83	0	145	493	16268	45390	0.29412	1.6e-191	246
1	MA0018.3	CREB1	NVTGACGTCABN	8.9e-148	1.5e-150	-344.96	0	181	489	12068	26903	0.37014	6.3e-153	244
1	MA0014.3	PAX5	RRGCGTGACCNN	2.5e-147	4.3e-150	-343.93	0	137	489	12171	35356	0.28016	1.8e-152	244
1	MA0742.1	Klf12	GRCCACGCCCWHHWH	3.5e-138	6e-141	-322.87	0	174	486	7430	16325	0.35802	2.5e-143	242
1	MA1121.1	TEAD2	NYACATTCCWNNS	2.1e-137	3.7e-140	-321.06	0	156	488	14991	39429	0.31967	1.5e-142	243
1	MA1114.1	PBX3	NNNTGAGTGACAGGBNN	1.1e-135	1.8e-138	-317.15	0	166	484	16038	39712	0.34298	7.6e-141	241
1	MA1133.1	JUN::JUNB(var.2)	KRTGACGTCATN	3.9e-133	6.8e-136	-311.24	0	147	489	11370	30982	0.30061	2.8e-138	244
1	MA1131.1	FOSL2::JUN(var.2)	GRTGACGTMAT	1.6e-132	2.7e-135	-309.85	0	146	490	8088	21413	0.29796	1.1e-137	244
1	MA1136.1	FOSB::JUNB(var.2)	RTGACGTCAT	1.2e-131	2.1e-134	-307.81	0	169	491	10367	24648	0.3442	8.6e-137	245
1	MA1139.1	FOSL2::JUNB(var.2)	DATGACGTCATH	6.8e-129	1.2e-131	-301.47	0	181	489	6574	13916	0.37014	4.8e-134	244
1	MA1145.1	FOSL2::JUND(var.2)	NNRTGACGTCAYHSN	7.2e-124	1.2e-126	-289.91	0	180	486	9437	20875	0.37037	5.1e-129	242
1	MA0496.2	MAFK	WWWTGCTGASTCAGCAWWW	1.6e-121	2.8e-124	-284.5	0	152	482	8212	20852	0.31535	1.2e-126	240
1	MA0493.1	Klf1	RRCCACACCCW	3e-121	5.2e-124	-283.87	0	178	490	13615	31778	0.36327	2.1e-126	244
1	MA1129.1	FOSL1::JUN(var.2)	ATGACGTCAT	2.4e-119	4.2e-122	-279.47	0	147	491	9209	24921	0.29939	1.7e-124	245
1	MA0656.1	JDP2(var.2)	GATGACGTCAYC	3.5e-112	6.1e-115	-263	0	165	489	2017	3902	0.33742	2.5e-117	244
1	MA0834.1	ATF7	NDATGACGTCATMV	5.3e-111	9.2e-114	-260.28	0	159	487	2003	3988	0.32649	3.8e-116	243
1	MA0488.1	JUN	DDRATGATGTCAT	4.3e-110	7.5e-113	-258.18	0	160	488	5586	13208	0.32787	3.1e-115	243
1	MA0495.2	MAFF	DWWTTGCTGAGTCAGCAAWWW	1.4e-109	2.5e-112	-256.98	0	154	480	9232	23606	0.32083	1e-114	239
1	MA0492.1	JUND(var.2)	DDDRATGABGTCATN	1.3e-106	2.2e-109	-250.2	0	144	486	4605	11700	0.2963	9e-112	242
1	MA0511.2	RUNX2	WAACCGCAA	1.7e-106	2.9e-109	-249.9	0	158	492	12053	31645	0.32114	1.2e-111	245
1	MA0751.1	ZIC4	GRCCCCCCGCKGYGH	1.5e-102	2.5e-105	-240.84	0	130	486	9440	28959	0.26749	1e-107	242
1	MA1127.1	FOSB::JUN	GATGACGTCAT	1.2e-101	2.2e-104	-238.7	0	158	490	8541	21726	0.32245	8.8e-107	244
1	MA1099.1	Hes1	SVCACGYGHN	8.2e-98	1.4e-100	-229.91	0	175	491	16518	40471	0.35642	5.8e-103	245
1	MA0090.2	TEAD1	YRCATTCCWH	4.1e-93	7.1e-96	-219.09	0	155	491	15592	42903	0.31568	2.9e-98	245
1	MA1140.1	JUNB(var.2)	RTGACGTCAY	9e-90	1.6e-92	-211.39	0	147	491	10037	28140	0.29939	6.4e-95	245
1	MA0809.1	TEAD4	NRCATTCCWN	2e-87	3.4e-90	-205.99	0	129	491	12816	41690	0.26273	1.4e-92	245
1	MA0002.2	RUNX1	BBYTGTGGTTT	6.6e-86	1.1e-88	-202.5	0	164	490	17081	44934	0.33469	4.6e-91	244
1	MA0871.1	TFEC	RTCACRTGAB	1.3e-85	2.3e-88	-201.79	0	151	491	13447	37765	0.30754	9.4e-91	245
1	MA0739.1	Hic1	RTGCCAACY	9.2e-83	1.6e-85	-195.25	0	156	492	15796	43661	0.31707	6.5e-88	245
1	MA1126.1	FOS::JUN(var.2)	DRTGACGTCATHNDTN	7.4e-80	1.3e-82	-188.57	0	153	485	12412	33979	0.31546	5.3e-85	242
1	MA0039.3	KLF4	MCACACCCTNN	1.9e-78	3.3e-81	-185.33	0	184	490	17751	42115	0.37551	1.3e-83	244
1	MA0684.1	RUNX3	WAACCRCAAA	4.4e-77	7.6e-80	-182.17	0	157	491	12552	34030	0.31976	3.1e-82	245
1	MA0840.1	Creb5	NATGACGTCAYH	2.5e-76	4.4e-79	-180.43	0	165	489	2112	4432	0.33742	1.8e-81	244
1	MA0146.2	Zfx	SSSGCCBVGGCCTS	1.7e-75	2.9e-78	-178.53	0	231	487	15442	29140	0.47433	1.2e-80	243
1	MA0738.1	HIC2	RTGCCCRSB	8.7e-75	1.5e-77	-176.89	0	164	492	16977	45194	0.33333	6.1e-80	245
1	MA0258.2	ESR2	AGGTCASVNTGMCCY	4.4e-72	7.6e-75	-170.67	0	162	486	13936	36722	0.33333	3.1e-77	242
1	MA0831.2	TFE3	CACGTGAY	1.3e-70	2.3e-73	-167.25	0	165	493	11909	30970	0.33469	9.4e-76	246
1	MA0671.1	NFIX	NNTGCCAAN	2.1e-68	3.6e-71	-162.19	0	196	492	20107	45691	0.39837	1.5e-73	245
1	MA0692.1	TFEB	RYCACGTGAC	8.2e-64	1.4e-66	-151.62	0	127	491	9238	30449	0.25866	5.8e-69	245
1	MA0093.2	USF1	VYCAYGTGACC	1.3e-60	2.2e-63	-144.28	0	128	490	7344	23612	0.26122	9e-66	244
1	MA1113.1	PBX2	NTGATTGACAGN	2.5e-60	4.2e-63	-143.62	0	143	489	12937	38939	0.29243	1.7e-65	244
1	MA0524.2	TFAP2C	YGCCYBVRGGCA	3.1e-59	5.3e-62	-141.09	0	215	489	16939	34947	0.43967	2.2e-64	244
1	MA0659.1	MAFG	WWWNTGCTGASTCAGCAHWWW	1.4e-58	2.4e-61	-139.6	0	174	480	6413	14933	0.3625	9.8e-64	239
1	MA0597.1	THAP1	YTGCCCDBA	1.9e-58	3.2e-61	-139.28	0	240	492	24192	45904	0.4878	1.3e-63	245
1	MA1107.1	KLF9	VSCCACACCCACH	4.4e-58	7.5e-61	-138.44	0	118	488	10719	38421	0.2418	3.1e-63	243
1	MA0750.2	ZBTB7A	NVCCGGAAGTGSV	1e-57	1.8e-60	-137.57	0	226	488	19433	38431	0.46311	7.4e-63	243
1	MA0746.1	SP3	VCCACGCCCMC	1.8e-57	3.2e-60	-137	0	178	490	17137	42589	0.36327	1.3e-62	244
1	MA1100.1	ASCL1	VSAGCAGCTGSNN	6.7e-56	1.2e-58	-133.4	0	204	488	15853	34313	0.41803	4.8e-61	243
1	MA0130.1	ZNF354C	MTCCAC	9.4e-56	1.6e-58	-133.06	0	167	495	16869	45074	0.33737	6.6e-61	247
1	MA0740.1	KLF14	KRCCACGCCCMCYT	1.9e-55	3.3e-58	-132.35	0	153	487	6669	17936	0.31417	1.4e-60	243
1	MA0599.1	KLF5	GCCCCDCCCH	2e-55	3.4e-58	-132.34	0	193	491	14601	33403	0.39308	1.4e-60	245
1	MA0003.3	TFAP2A	HGCCYSAGGCD	2.7e-54	4.7e-57	-129.7	0	296	490	21512	33233	0.60408	1.9e-59	244
1	MA0811.1	TFAP2B	YGCCCBVRGGCA	5.2e-54	9e-57	-129.05	0	219	489	16430	33394	0.44785	3.7e-59	244
1	MA0810.1	TFAP2A(var.2)	YGCCCBVRGGCR	5.6e-54	9.7e-57	-128.98	0	219	489	16695	33959	0.44785	4e-59	244
1	MA0814.1	TFAP2C(var.2)	HGCCTSAGGCD	8.9e-53	1.5e-55	-126.22	0	236	490	16760	31835	0.48163	6.3e-58	244
1	MA0833.1	ATF4	GKATGAYGCAATM	3.7e-48	6.4e-51	-115.57	0	160	488	4388	11040	0.32787	2.6e-53	243
1	MA0603.1	Arntl	NGTCACGTGH	7.3e-48	1.3e-50	-114.9	0	169	491	10712	27585	0.3442	5.1e-53	245
1	MA0119.1	NFIC::TLX1	TGGCASSRWGCCAA	2.7e-47	4.7e-50	-113.57	0	199	487	3140	6228	0.40862	2e-52	243
1	MA0632.1	Tcfl5	NBCDCGHGVN	4.4e-47	7.6e-50	-113.11	0	165	491	9904	25998	0.33605	3.1e-52	245
1	MA0734.1	GLI2	GCGACCACMCTR	2.4e-46	4.2e-49	-111.39	0	195	489	11029	24734	0.39877	1.7e-51	244
1	MA0812.1	TFAP2B(var.2)	HGCCTSAGGCD	5.6e-45	9.7e-48	-108.25	0	220	490	12819	25898	0.44898	4e-50	244
1	MA0526.2	USF2	NNNGGTCACGTGRYYN	2.1e-43	3.5e-46	-104.65	0	137	485	5625	16841	0.28247	1.5e-48	242
1	MA0595.1	SREBF1	VTCACCCCAY	6.3e-42	1.1e-44	-101.22	0	205	491	7118	14961	0.41752	4.5e-47	245
1	MA0696.1	ZIC1	GACCCCCYGCTGTG	1.9e-41	3.3e-44	-100.13	0	259	487	5123	8409	0.53183	1.3e-46	243
1	MA0741.1	KLF16	GMCACGCCCCC	4.6e-41	7.9e-44	-99.25	0	178	490	13808	34488	0.36327	3.2e-46	244
1	MA0104.4	MYCN	VVCCACGTGGBB	3.6e-40	6.2e-43	-97.19	0	121	489	6698	23257	0.24744	2.5e-45	244
1	MA0117.2	Mafb	AWWNTGCTGACD	3.6e-40	6.2e-43	-97.18	0	221	489	18049	36950	0.45194	2.6e-45	244
1	MA0835.1	BATF3	TGATGACGTCATCA	4.7e-40	8.2e-43	-96.91	0	157	487	670	1312	0.32238	3.4e-45	243
1	MA0775.1	MEIS3	DTGACAGS	1.2e-39	2.1e-42	-95.94	0	145	493	14332	44130	0.29412	8.7e-45	246
1	MA0513.1	SMAD2::SMAD3::SMAD4	CTGTCTGDCACCT	4.5e-39	7.8e-42	-94.65	0	206	488	15913	34658	0.42213	3.2e-44	243
1	MA0006.1	Ahr::Arnt	YGCGTG	7.5e-39	1.3e-41	-94.15	0	167	495	13941	37528	0.33737	5.2e-44	247
1	MA0697.1	ZIC3	GACCCCCCGCTGYGH	2.6e-38	4.5e-41	-92.9	0	170	486	5488	13483	0.34979	1.9e-43	242
1	MA0148.3	FOXA1	YNBNTGTTTACWYWD	9e-38	1.6e-40	-91.66	0	116	486	6866	24846	0.23868	6.5e-43	242
1	MA0259.1	ARNT::HIF1A	VBACGTGC	2e-36	3.5e-39	-88.54	0	173	493	8878	22529	0.35091	1.4e-41	246
1	MA0774.1	MEIS2	TTGACAGS	3.6e-36	6.1e-39	-87.99	0	197	493	17654	40841	0.39959	2.5e-41	246
1	MA0872.1	TFAP2A(var.3)	TGCCCYSRGGGCA	1.3e-35	2.2e-38	-86.7	0	234	488	7632	14258	0.47951	9.1e-41	243
1	MA0685.1	SP4	BWRGCCACGCCCMCTYH	1.6e-35	2.8e-38	-86.47	0	114	484	2420	8062	0.23554	1.2e-40	241
1	MA0842.1	NRL	DWWNTGCTGAC	1.6e-34	2.7e-37	-84.19	0	232	490	22492	44579	0.47347	1.1e-39	244
1	MA0747.1	SP8	RCCACGCCCMCY	1.7e-34	2.9e-37	-84.13	0	145	489	12639	38611	0.29652	1.2e-39	244
1	MA0161.2	NFIC	NNCTTGGCANN	2e-34	3.4e-37	-83.96	0	208	490	17697	38677	0.42449	1.4e-39	244
1	MA0048.2	NHLH1	CGCAGCTGCK	2.2e-34	3.8e-37	-83.87	0	247	491	14262	26242	0.50305	1.5e-39	245
1	MA0596.1	SREBF2	RTGGGGTGAY	4.3e-34	7.4e-37	-83.19	0	201	491	7993	17443	0.40937	3e-39	245
1	MA0620.2	MITF	NNDRGTCACGTGACYHNN	5.8e-34	1e-36	-82.88	0	219	483	7270	14317	0.45342	4.2e-39	241
1	MA0047.2	Foxa2	TGTTTACWYWGB	9.7e-31	1.7e-33	-75.47	0	107	489	7596	30536	0.21881	6.8e-36	244
1	MA0813.1	TFAP2B(var.3)	TGCCCYBRGGGCA	1.1e-30	1.9e-33	-75.35	0	218	488	6074	12070	0.44672	7.7e-36	243
1	MA0816.1	Ascl2	ARCAGCTGCY	1.5e-30	2.5e-33	-75.06	0	209	491	15346	33407	0.42566	1e-35	245
1	MA0107.1	RELA	GGGRATTTCC	2.1e-30	3.6e-33	-74.71	0	199	491	7462	16474	0.4053	1.5e-35	245
1	MA0801.1	MGA	AGGTGTGA	6e-30	1e-32	-73.64	0	177	493	15064	38703	0.35903	4.2e-35	246
1	MA0103.3	ZEB1	SNCACCTGSVN	6.8e-29	1.2e-31	-71.23	0	158	490	13444	38234	0.32245	4.8e-34	244
1	MA0815.1	TFAP2C(var.3)	TGCCCYSRGGGCA	1.2e-28	2e-31	-70.68	0	228	488	5939	11337	0.46721	8.3e-34	243
1	MA0058.3	MAX	AVCACGTGNY	5e-27	8.7e-30	-66.92	0	127	491	6846	23383	0.25866	3.5e-32	245
1	MA0147.3	MYC	NNCCACGTGCNB	1.8e-26	3.2e-29	-65.62	0	117	489	8366	31248	0.23926	1.3e-31	244
1	MA0472.2	EGR2	MCGCCCACGCA	2.3e-25	4e-28	-63.08	0	206	490	6716	14361	0.42041	1.6e-30	244
1	MA1108.1	MXI1	NVVCCACGTGSNB	6.8e-25	1.2e-27	-62.01	0	116	488	7263	27165	0.2377	4.8e-30	243
1	MA0028.2	ELK1	ACCGGAAGTR	6.9e-25	1.2e-27	-62	0	199	491	5507	12071	0.4053	4.8e-30	245
1	MA0498.2	MEIS1	HTGACAD	7.3e-25	1.3e-27	-61.94	0	166	494	16327	45182	0.33603	5.1e-30	246
1	MA0017.2	NR2F1	CARAGGTCAMVNG	1.8e-24	3e-27	-61.06	0	182	488	8410	20450	0.37295	1.3e-29	243
1	MA0657.1	KLF13	RTGMCACGCCCCTTTTTG	4.5e-24	7.7e-27	-60.12	0	163	483	1568	3678	0.33747	3.2e-29	241
1	MA0600.2	RFX2	SGTTGCCATGGYAACS	1.7e-23	3e-26	-58.77	0	131	485	1085	2992	0.2701	1.2e-28	242
1	MA0649.1	HEY2	GRCACGTGYC	3e-23	5.2e-26	-58.22	0	163	491	8548	23346	0.33198	2.1e-28	245
1	MA0807.1	TBX5	AGGTGTKA	6.4e-23	1.1e-25	-57.47	0	101	493	10202	45167	0.20487	4.5e-28	246
1	MA0024.3	E2F1	TTTGGCGCCAAA	7.6e-23	1.3e-25	-57.3	0	87	489	1658	7254	0.17791	5.3e-28	244
1	MA0499.1	Myod1	NSCAGCTGYYNYB	8.4e-23	1.4e-25	-57.2	0	222	488	11711	23896	0.45492	5.9e-28	243
1	MA0639.1	DBP	NRTTACGTAAYV	1.1e-22	1.9e-25	-56.93	0	115	489	2342	8146	0.23517	7.7e-28	244
1	MA0691.1	TFAP4	AWCAGCTGWT	1.2e-22	2.1e-25	-56.83	0	187	491	7336	17420	0.38086	8.5e-28	245
1	MA0464.2	BHLHE40	VKCACGTGMC	1.4e-22	2.4e-25	-56.67	0	293	491	8648	13463	0.59674	1e-27	245
1	MA1110.1	NR1H4	KCAATGACCYN	1.8e-22	3.2e-25	-56.41	0	234	490	19039	37668	0.47755	1.3e-27	244
1	MA0824.1	ID4	NRCACCTGBH	4.4e-22	7.7e-25	-55.53	0	199	491	15600	36011	0.4053	3.1e-27	245
1	MA0615.1	Gmeb1	BHBBKKACGTMMNWNNN	1.2e-21	2e-24	-54.57	0	116	484	5071	18535	0.23967	8.3e-27	241
1	MA0760.1	ERF	ACCGGAAGTR	1.5e-21	2.6e-24	-54.29	0	263	491	14645	25755	0.53564	1.1e-26	245
1	MA0604.1	Atf1	RTGACGTA	2.8e-21	4.8e-24	-53.69	0	253	493	7973	14306	0.51318	1.9e-26	246
1	MA0670.1	NFIA	NDTGCCAAND	9.7e-21	1.7e-23	-52.44	0	313	491	8205	12014	0.63747	6.9e-26	245
1	MA0825.1	MNT	RVCACGTGMH	3e-20	5.1e-23	-51.32	0	111	491	6809	26932	0.22607	2.1e-25	245
1	MA0521.1	Tcf12	RACAGCTGSNV	3.2e-20	5.5e-23	-51.26	0	190	490	9103	21558	0.38776	2.2e-25	244
1	MA0806.1	TBX4	AGGTGTGA	3.4e-20	5.9e-23	-51.18	0	191	493	17458	42375	0.38742	2.4e-25	246
1	MA0765.1	ETV5	ACCGGAWGYN	1.7e-19	2.9e-22	-49.58	0	295	491	23774	37958	0.60081	1.2e-24	245
1	MA0797.1	TGIF2	TGACAGSTGTCA	3.2e-19	5.5e-22	-48.95	0	101	489	2446	9828	0.20654	2.3e-24	244
1	MA0062.2	Gabpa	CCGGAAGTGVV	8.1e-19	1.4e-21	-48.02	0	240	490	12925	24777	0.4898	5.7e-24	244
1	MA0506.1	NRF1	GCGCVTGCGCR	9.3e-19	1.6e-21	-47.88	0	198	490	5979	13382	0.40408	6.6e-24	244
1	MA0500.1	Myog	RRCAGCTGSNV	1e-18	1.8e-21	-47.78	0	190	490	8466	20043	0.38776	7.2e-24	244
1	MA0510.2	RFX5	SGTTGCCATGGYAACV	2.2e-18	3.7e-21	-47.04	0	131	485	1426	4195	0.2701	1.5e-23	242
1	MA0636.1	BHLHE41	RTCACGTGAC	1.2e-17	2e-20	-45.34	0	313	491	2538	3550	0.63747	8.4e-23	245
1	MA1109.1	NEUROD1	NRACAGATGGYNN	3.2e-17	5.6e-20	-44.33	0	226	488	18726	38394	0.46311	2.3e-22	243
1	MA0759.1	ELK3	ACCGGAAGTD	5.5e-17	9.6e-20	-43.79	0	277	491	16935	28594	0.56415	3.9e-22	245
1	MA0516.1	SP2	GYCCCGCCYCYBSSS	1.2e-16	2.2e-19	-42.98	0	182	486	13963	34976	0.37449	8.9e-22	242
1	MA0475.2	FLI1	ACCGGAARTR	1.8e-16	3.1e-19	-42.62	0	229	491	10758	21575	0.4664	1.3e-21	245
1	MA0059.1	MAX::MYC	RASCACGTGGT	2e-16	3.5e-19	-42.5	0	110	490	4205	16436	0.22449	1.4e-21	244
1	MA0839.1	CREB3L1	VTGCCACGTCAYCA	2.5e-16	4.3e-19	-42.29	0	185	487	3033	6968	0.37988	1.8e-21	243
1	MA0844.1	XBP1	WDKGMCACGTCATC	1.3e-15	2.2e-18	-40.64	0	255	487	4121	7124	0.52361	9.2e-21	243
1	MA0098.3	ETS1	ACCGGAARTR	1.8e-15	3.2e-18	-40.29	0	213	491	13912	30230	0.43381	1.3e-20	245
1	MA0004.1	Arnt	CACGTG	2.2e-15	3.7e-18	-40.13	0	335	495	9162	12823	0.67677	1.5e-20	247
1	MA0778.1	NFKB2	AGGGGAWTCCCCY	2.3e-15	4e-18	-40.06	0	124	488	2027	6662	0.2541	1.7e-20	243
1	MA0641.1	ELF4	AACCCGGAAGTR	3.1e-15	5.3e-18	-39.77	0	365	489	9634	12322	0.74642	2.2e-20	244
1	MA0761.1	ETV1	ACCGGAAGTD	3.1e-15	5.4e-18	-39.77	0	237	491	17140	33762	0.48269	2.2e-20	245
1	MA0638.1	CREB3	VTGCCACGTCAYCR	3.6e-15	6.2e-18	-39.63	0	151	487	2528	6993	0.31006	2.5e-20	243
1	MA0060.3	NFYA	RRCCAATCAGM	6.9e-15	1.2e-17	-38.97	0	152	490	10071	30096	0.3102	4.9e-20	244
1	MA0803.1	TBX15	AGGTGTGA	8.9e-15	1.5e-17	-38.71	0	129	493	8676	30475	0.26166	6.3e-20	246
1	MA0131.2	HINFP	CARCGTCCGCKN	3.5e-14	6e-17	-37.36	0	157	489	5873	16607	0.32106	2.5e-19	244
1	MA0646.1	GCM1	BATGCGGGTAC	3.5e-14	6.1e-17	-37.34	0	122	490	7351	26957	0.24898	2.5e-19	244
1	MA0823.1	HEY1	GRCACGTGCC	1.9e-13	3.3e-16	-35.65	0	163	491	4700	12747	0.33198	1.3e-18	245
1	MA0079.3	SP1	GCCCCKCCCCC	2.5e-13	4.3e-16	-35.39	0	192	490	13603	32747	0.39184	1.8e-18	244
1	MA0828.1	SREBF2(var.2)	ATCACGTGAY	4.2e-13	7.3e-16	-34.85	0	263	491	4486	7673	0.53564	3e-18	245
1	MA0608.1	Creb3l2	GCCACGTGD	9.2e-13	1.6e-15	-34.08	0	186	492	3047	7126	0.37805	6.5e-18	245
1	MA0829.1	Srebf1(var.2)	ATCACGTGAY	1.1e-12	2e-15	-33.86	0	261	491	5689	9908	0.53157	8e-18	245
1	MA1153.1	Smad4	TGTCTRGM	5.1e-12	8.8e-15	-32.36	0	277	493	11335	19156	0.56187	3.6e-17	246
1	MA0663.1	MLX	RTCACGTGAT	5.6e-12	9.6e-15	-32.28	0	263	491	3738	6361	0.53564	3.9e-17	245
1	MA0503.1	Nkx2-5(var.2)	ARSCACTCAAS	7.2e-12	1.2e-14	-32.02	0	228	490	15368	31448	0.46531	5.1e-17	244
1	MA0863.1	MTF1	TTTGCACACGGCAC	2.8e-11	4.8e-14	-30.67	0	195	487	1864	4018	0.40041	2e-16	243
1	MA0509.1	Rfx1	GTYNCCATGGCAAC	3.5e-11	6e-14	-30.44	0	249	487	12108	22492	0.51129	2.5e-16	243
1	MA0664.1	MLXIPL	RTCACGTGAT	4.2e-11	7.2e-14	-30.26	0	189	491	8533	20689	0.38493	3e-16	245
1	MA0686.1	SPDEF	AMCCGGATGTR	1e-10	1.8e-13	-29.35	0	210	490	5866	12648	0.42857	7.3e-16	244
1	MA0633.1	Twist2	NCCATATGTK	1.1e-10	1.8e-13	-29.32	0	127	491	5222	18340	0.25866	7.5e-16	245
1	MA0805.1	TBX1	AGGTGTGA	1.3e-10	2.3e-13	-29.11	0	99	493	6165	28014	0.20081	9.3e-16	246
1	MA0473.2	ELF1	AACCCGGAAGTR	1.8e-10	3.2e-13	-28.78	0	221	489	4928	10029	0.45194	1.3e-15	244
1	MA0767.1	GCM2	BATGCGGGTR	2.3e-10	3.9e-13	-28.57	0	163	491	13172	37500	0.33198	1.6e-15	245
1	MA0764.1	ETV4	ACCGGAAGTR	2.7e-10	4.6e-13	-28.41	0	291	491	21993	35876	0.59267	1.9e-15	245
1	MA0522.2	TCF3	HRCACCTGBN	3.9e-10	6.7e-13	-28.03	0	257	491	17094	31338	0.52342	2.7e-15	245
1	MA0474.2	ERG	ACCGGAARTV	4.8e-10	8.2e-13	-27.82	0	245	491	16143	30977	0.49898	3.4e-15	245
1	MA1106.1	HIF1A	SBACGTGCNN	6.5e-10	1.1e-12	-27.52	0	295	491	9789	15508	0.60081	4.6e-15	245
1	MA0076.2	ELK4	BCRCTTCCGGB	1.2e-09	2.1e-12	-26.91	0	332	490	19038	27229	0.67755	8.5e-15	244
1	MA0820.1	FIGLA	WMCACCTGKW	1.7e-09	3e-12	-26.53	0	253	491	21559	40354	0.51527	1.2e-14	245
1	MA0160.1	NR4A2	AAGGTCAC	6.1e-09	1.1e-11	-25.28	0	187	493	17242	43460	0.37931	4.3e-14	246
1	MA0779.1	PAX1	CGTCACGCWTGAVTGMM	6.5e-09	1.1e-11	-25.22	0	266	484	1325	2103	0.54959	4.6e-14	241
1	MA0763.1	ETV3	ACCGGAAGTR	9.5e-09	1.6e-11	-24.83	0	251	491	17663	33233	0.5112	6.7e-14	245
1	MA0156.2	FEV	ACCGGAAGTN	1.9e-08	3.3e-11	-24.13	0	331	491	21192	30551	0.67413	1.4e-13	245
1	MA0695.1	ZBTB7C	RCGACCACCGAN	2.4e-08	4.1e-11	-23.92	0	101	489	8983	40590	0.20654	1.7e-13	244
1	MA0043.2	HLF	NVTTACRTAAYH	6.1e-08	1.1e-10	-22.97	0	81	489	3670	19857	0.16564	4.3e-13	244
1	MA0494.1	Nr1h3::Rxra	TGACCTNNAGTRACCYYDN	6.3e-08	1.1e-10	-22.94	0	60	482	4327	31350	0.12448	4.6e-13	240
1	MA0622.1	Mlxip	BCACGTGK	7e-08	1.2e-10	-22.84	0	289	493	2504	3899	0.58621	4.9e-13	246
1	MA0830.1	TCF4	HRCACCTGBN	9.1e-08	1.6e-10	-22.58	0	259	491	17007	31058	0.52749	6.4e-13	245
1	MA0617.1	Id2	RCACGTGR	1.3e-07	2.2e-10	-22.24	0	289	493	2501	3899	0.58621	8.9e-13	246
1	MA0071.1	RORA	AWMWAGGTCA	1.3e-07	2.3e-10	-22.18	0	159	491	6653	19126	0.32383	9.5e-13	245
1	MA0114.3	Hnf4a	RGGGTCAAAGTCCAVT	1.7e-07	3e-10	-21.94	0	111	485	919	3259	0.22887	1.2e-12	242
1	MA0116.1	Znf423	GSMMCCYARGGKKBM	1.8e-07	3.2e-10	-21.87	0	62	486	938	5895	0.12757	1.3e-12	242
1	MA0138.2	REST	TTCAGCACCATGGACAGCDCC	2.1e-07	3.6e-10	-21.75	0	258	480	4103	7089	0.5375	1.5e-12	239
1	MA0798.1	RFX3	BGTTRCCATGGYAACS	2.2e-07	3.8e-10	-21.69	0	105	485	2361	9587	0.21649	1.6e-12	242
1	MA0645.1	ETV6	MSCGGAAGTR	6.7e-07	1.2e-09	-20.57	0	277	491	19886	34143	0.56415	4.7e-12	245
1	MA0598.2	EHF	WACCCGGAAGTA	1.2e-06	2.1e-09	-19.99	0	255	489	11493	21103	0.52147	8.6e-12	244
1	MA0502.1	NFYB	VMMYBRRCCAATCAG	1.2e-06	2.1e-09	-19.98	0	250	486	5551	10132	0.5144	8.7e-12	242
1	MA0762.1	ETV2	AACCGGAAATR	1.6e-06	2.7e-09	-19.72	0	372	490	12549	16056	0.75918	1.1e-11	244
1	MA1149.1	RARA::RXRG	RRGGTCAHNNNRRGGTCA	3.1e-06	5.4e-09	-19.04	0	95	483	6998	33133	0.19669	2.2e-11	241
1	MA1122.1	TFDP1	VSGCGGGAAVN	4.6e-06	7.9e-09	-18.66	0	230	490	14670	30048	0.46939	3.2e-11	244
1	MA0470.1	E2F4	GGGCGGGAARN	8.9e-06	1.5e-08	-17.99	0	124	490	3110	11110	0.25306	6.3e-11	244
1	MA0781.1	PAX9	CGTCACGCWTGASTGMM	2.3e-05	3.9e-08	-17.05	0	320	484	456	584	0.66116	1.6e-10	241
1	MA0626.1	Npas2	NSCACGTGTN	2.4e-05	4.1e-08	-17.01	0	107	491	6502	27833	0.21792	1.7e-10	245
1	MA0838.1	CEBPG	ATTRCGCAAY	6.1e-05	1e-07	-16.07	0	227	491	3859	7763	0.46232	4.3e-10	245
1	MA0527.1	ZBTB33	BTCTCGCGAGABYTS	6.2e-05	1.1e-07	-16.05	0	194	486	3527	8153	0.39918	4.4e-10	242
1	MA0698.1	ZBTB18	NATCCAGATGTKB	6.8e-05	1.2e-07	-15.96	0	220	488	9661	20462	0.45082	4.8e-10	243
1	MA0640.1	ELF3	WACCCGGAAGTAR	8.2e-05	1.4e-07	-15.78	0	362	488	7763	10107	0.7418	5.8e-10	243
1	MA0668.1	NEUROD2	RMCATATGBY	0.00012	2.1e-07	-15.36	0	117	491	8078	31963	0.23829	8.8e-10	245
1	MA1123.1	TWIST1	NNDCCAGATGTBN	0.00016	2.8e-07	-15.1	0	182	488	15434	39833	0.37295	1.1e-09	243
1	MA1147.1	NR4A2::RXRA	VRGGTCRTTGACCYY	0.00018	3.1e-07	-14.98	0	144	486	6366	20172	0.2963	1.3e-09	242
1	MA0105.4	NFKB1	AGGGGAWTCCCCT	0.00018	3.2e-07	-14.97	0	130	488	527	1575	0.26639	1.3e-09	243
1	MA0092.1	Hand1::Tcf3	BRTCTGGMWT	0.00036	6.2e-07	-14.29	0	203	491	18999	44481	0.41344	2.5e-09	245
1	MA0609.1	Crem	NATGACGTMA	0.0016	2.7e-06	-12.83	0	145	491	1511	4525	0.29532	1.1e-08	245
1	MA0101.1	REL	BGGRNWTTCC	0.0023	3.9e-06	-12.45	0	263	491	21156	38487	0.53564	1.6e-08	245
1	MA0795.1	SMAD3	YGTCTAGACA	0.0041	7.1e-06	-11.86	0	153	491	2476	7251	0.31161	2.9e-08	245
1	MA0100.3	MYB	NNCAACTGHH	0.0046	7.9e-06	-11.75	0	311	491	12033	18440	0.6334	3.2e-08	245
1	MA0799.1	RFX4	NGTWRCCATGGYWACS	0.0052	9e-06	-11.62	0	149	485	4461	13571	0.30722	3.7e-08	242
1	MA0154.3	EBF1	ATTCCCHWGGGAMT	0.0057	9.8e-06	-11.53	0	243	487	7705	14786	0.49897	4e-08	243
1	MA0783.1	PKNOX2	TGACAGGTGTCA	0.0085	1.5e-05	-11.12	0	187	489	1353	3156	0.38241	6e-08	244
1	MA0162.3	EGR1	HACGCCCACGCAHW	0.0096	1.7e-05	-11.01	0	321	487	1442	2019	0.65914	6.8e-08	243
1	MA0677.1	Nr2f6	RRGGTCAAAGGTCA	0.013	2.3e-05	-10.7	0	369	487	13581	17536	0.7577	9.3e-08	243
1	MA0607.1	Bhlha15	SCATATGT	0.027	4.6e-05	-9.99	0	181	493	7010	18189	0.36714	1.9e-07	246

## Sheet: CON-specific_DI
db_index	motif_id	motif_alt_id	consensus	E-value	adj_p-value	log_adj_p-value	bin_location	bin_width	total_width	sites_in_bin	total_sites	p_success	p-value	mult_tests
1	MA0491.1	JUND	DRTGASTCATS	1.9e-100	3.3e-103	-235.97	0	140	490	629	1024	0.28571	1.4e-105	244
1	MA0490.1	JUNB	NRRTGASTCAK	2.8e-94	4.8e-97	-221.77	0	108	490	604	1214	0.22041	2e-99	244
1	MA0477.1	FOSL1	RRTGASTCAKV	7.5e-93	1.3e-95	-218.49	0	160	490	723	1148	0.32653	5.3e-98	244
1	MA1141.1	FOS::JUND	NKATGAGTCATNN	1.5e-89	2.6e-92	-210.87	0	104	488	741	1693	0.21311	1.1e-94	243
1	MA0476.1	FOS	DVTGASTCATB	5.6e-86	9.6e-89	-202.67	0	140	490	724	1306	0.28571	3.9e-91	244
1	MA1138.1	FOSL2::JUNB	KRTGASTCAT	5.5e-85	9.4e-88	-200.38	0	139	491	847	1625	0.2831	3.9e-90	245
1	MA1134.1	FOS::JUNB	KATGASTCATHN	2.2e-83	3.8e-86	-196.68	0	93	489	664	1646	0.19018	1.6e-88	244
1	MA0489.1	JUN(var.2)	RRRRRRTGASTCAT	2.6e-81	4.5e-84	-191.91	0	135	487	793	1538	0.27721	1.9e-86	243
1	MA0655.1	JDP2	ATGACTCAT	1.2e-78	2.1e-81	-185.78	0	140	492	633	1128	0.28455	8.5e-84	245
1	MA0478.1	FOSL2	KRRTGASTCAB	9.4e-77	1.6e-79	-181.42	0	126	490	745	1535	0.25714	6.7e-82	244
1	MA1144.1	FOSL2::JUND	KATGACTCAT	1.1e-75	1.9e-78	-178.96	0	119	491	819	1835	0.24236	7.8e-81	245
1	MA1128.1	FOSL1::JUN	NKATGACTCATNN	1.4e-75	2.4e-78	-178.74	0	120	488	930	2140	0.2459	9.7e-81	243
1	MA1130.1	FOSL2::JUN	NNRTGAGTCAYN	3.5e-74	6.1e-77	-175.5	0	105	489	852	2161	0.21472	2.5e-79	244
1	MA1135.1	FOSB::JUNB	KRTGASTCAT	5.8e-72	1e-74	-170.4	0	105	491	749	1847	0.21385	4.1e-77	245
1	MA0099.3	FOS::JUN	ATGAGTCAYM	4.7e-66	8.1e-69	-156.79	0	139	491	1064	2325	0.2831	3.3e-71	245
1	MA0139.1	CTCF	YGRCCASYAGRKGGCRSYR	2.1e-65	3.6e-68	-155.31	0	78	482	530	1517	0.16183	1.5e-70	240
1	MA1137.1	FOSL1::JUNB	NDRTGACTCATNN	1.9e-58	3.4e-61	-139.25	0	106	488	989	2767	0.21721	1.4e-63	243
1	MA1132.1	JUN::JUNB	KATGACKCAT	8.3e-58	1.4e-60	-137.79	0	121	491	1070	2733	0.24644	5.9e-63	245
1	MA0462.1	BATF::JUN	RRWATGASTCA	1.5e-55	2.6e-58	-132.6	0	110	490	672	1660	0.22449	1.1e-60	244
1	MA1142.1	FOSL1::JUND	NRTGACTCAT	5.5e-53	9.6e-56	-126.69	0	161	491	1380	2930	0.3279	3.9e-58	245
1	MA0841.1	NFE2	VATGACTCATS	1.8e-51	3e-54	-123.23	0	140	490	330	536	0.28571	1.2e-56	244
1	MA1101.1	BACH2	NMTGACTCAGCANH	4.6e-50	8e-53	-119.96	0	153	487	1026	2155	0.31417	3.3e-55	243
1	MA0150.2	Nfe2l2	CASNATGACTCAGCA	8.9e-47	1.5e-49	-112.4	0	140	486	759	1630	0.28807	6.3e-52	242
1	MA0501.1	MAF::NFE2	ATGACTCAGCANWTY	5e-45	8.6e-48	-108.37	0	160	486	596	1085	0.32922	3.5e-50	242
1	MA0591.1	Bach1::Mafk	RSSATGACTCAGCAB	6.6e-40	1.1e-42	-96.57	0	180	486	491	796	0.37037	4.7e-45	242
1	MA1102.1	CTCFL	CRSCAGGGGGCRSB	8.2e-38	1.4e-40	-91.76	0	61	487	477	2012	0.12526	5.8e-43	243
1	MA0750.2	ZBTB7A	NVCCGGAAGTGSV	6.4e-37	1.1e-39	-89.71	0	200	488	1392	2563	0.40984	4.5e-42	243
1	MA0062.2	Gabpa	CCGGAAGTGVV	2.2e-35	3.9e-38	-86.14	0	210	490	1048	1790	0.42857	1.6e-40	244
1	MA0760.1	ERF	ACCGGAAGTR	7.3e-35	1.3e-37	-84.96	0	163	491	912	1905	0.33198	5.2e-40	245
1	MA0765.1	ETV5	ACCGGAWGYN	1.6e-33	2.8e-36	-81.87	0	163	491	1180	2593	0.33198	1.1e-38	245
1	MA0759.1	ELK3	ACCGGAAGTD	4.3e-33	7.4e-36	-80.9	0	207	491	1158	2056	0.42159	3e-38	245
1	MA0156.2	FEV	ACCGGAAGTN	9.3e-32	1.6e-34	-77.82	0	179	491	1086	2182	0.36456	6.5e-37	245
1	MA0098.3	ETS1	ACCGGAARTR	1.2e-30	2.1e-33	-75.26	0	211	491	1244	2215	0.42974	8.4e-36	245
1	MA0761.1	ETV1	ACCGGAAGTD	6.3e-29	1.1e-31	-71.29	0	211	491	1302	2348	0.42974	4.5e-34	245
1	MA0076.2	ELK4	BCRCTTCCGGB	3.4e-28	5.8e-31	-69.62	0	176	490	981	1999	0.35918	2.4e-33	244
1	MA0645.1	ETV6	MSCGGAAGTR	3.9e-28	6.7e-31	-69.47	0	177	491	1164	2428	0.36049	2.7e-33	245
1	MA0474.2	ERG	ACCGGAARTV	1.5e-27	2.6e-30	-68.12	0	163	491	1003	2209	0.33198	1.1e-32	245
1	MA0475.2	FLI1	ACCGGAARTR	7.4e-27	1.3e-29	-66.54	0	179	491	847	1675	0.36456	5.2e-32	245
1	MA0764.1	ETV4	ACCGGAAGTR	8.3e-25	1.4e-27	-61.81	0	211	491	1335	2456	0.42974	5.9e-30	245
1	MA0028.2	ELK1	ACCGGAAGTR	8.9e-23	1.5e-25	-57.13	0	163	491	461	906	0.33198	6.3e-28	245
1	MA0598.2	EHF	WACCCGGAAGTA	4.1e-21	7.1e-24	-53.3	0	179	489	790	1592	0.36605	2.9e-26	244
1	MA0067.1	Pax2	NGTCAYKB	6.9e-20	1.2e-22	-50.49	0	95	493	814	3017	0.1927	4.8e-25	246
1	MA0762.1	ETV2	AACCGGAAATR	9.5e-20	1.6e-22	-50.17	0	166	490	635	1337	0.33878	6.7e-25	244
1	MA0686.1	SPDEF	AMCCGGATGTR	5.4e-18	9.3e-21	-46.13	0	170	490	456	898	0.34694	3.8e-23	244
1	MA0641.1	ELF4	AACCCGGAAGTR	1.5e-17	2.5e-20	-45.13	0	197	489	539	963	0.40286	1e-22	244
1	MA1114.1	PBX3	NNNTGAGTGACAGGBNN	2.9e-16	5e-19	-42.15	0	98	484	724	2584	0.20248	2.1e-21	241
1	MA0677.1	Nr2f6	RRGGTCAAAGGTCA	3.6e-16	6.2e-19	-41.93	0	109	487	410	1193	0.22382	2.5e-21	243
1	MA0473.2	ELF1	AACCCGGAAGTR	6.3e-15	1.1e-17	-39.06	0	175	489	413	800	0.35787	4.4e-20	244
1	MA0605.1	Atf3	GATGACGT	1.6e-13	2.8e-16	-35.81	0	121	493	598	1768	0.24544	1.1e-18	246
1	MA1143.1	FOSL1::JUND(var.2)	RTGACGTMAY	1.9e-13	3.4e-16	-35.63	0	107	491	804	2785	0.21792	1.4e-18	245
1	MA0484.1	HNF4G	NRRGDNCAAAGKYCA	2.8e-13	4.9e-16	-35.25	0	112	486	778	2547	0.23045	2e-18	242
1	MA0258.2	ESR2	AGGTCASVNTGMCCY	3.3e-13	5.8e-16	-35.09	0	258	486	1482	2394	0.53086	2.4e-18	242
1	MA0763.1	ETV3	ACCGGAAGTR	2.5e-12	4.4e-15	-33.06	0	163	491	959	2302	0.33198	1.8e-17	245
1	MA0089.1	MAFG::NFE2L1	NATGAC	4.3e-12	7.5e-15	-32.53	0	167	495	1236	3009	0.33737	3e-17	247
1	MA0136.2	ELF5	AMSMGGAAGTD	5.5e-12	9.5e-15	-32.29	0	176	490	1231	2825	0.35918	3.9e-17	244
1	MA0496.2	MAFK	WWWTGCTGASTCAGCAWWW	1.9e-11	3.3e-14	-31.06	0	184	482	708	1452	0.38174	1.4e-16	240
1	MA1100.1	ASCL1	VSAGCAGCTGSNN	7.4e-11	1.3e-13	-29.69	0	206	488	1147	2266	0.42213	5.2e-16	243
1	MA0114.3	Hnf4a	RGGGTCAAAGTCCAVT	2.3e-10	3.9e-13	-28.56	0	131	485	109	203	0.2701	1.6e-15	242
1	MA0640.1	ELF3	WACCCGGAAGTAR	2.7e-10	4.7e-13	-28.39	0	180	488	400	789	0.36885	1.9e-15	243
1	MA0751.1	ZIC4	GRCCCCCCGCKGYGH	3.3e-10	5.7e-13	-28.19	0	138	486	705	1922	0.28395	2.4e-15	242
1	MA1113.1	PBX2	NTGATTGACAGN	8.2e-10	1.4e-12	-27.29	0	99	489	687	2585	0.20245	5.8e-15	244
1	MA0838.1	CEBPG	ATTRCGCAAY	6.2e-09	1.1e-11	-25.25	0	69	491	184	754	0.14053	4.4e-14	245
1	MA0524.2	TFAP2C	YGCCYBVRGGCA	8.5e-09	1.5e-11	-24.95	0	201	489	1102	2254	0.41104	6e-14	244
1	MA0495.2	MAFF	DWWTTGCTGAGTCAGCAAWWW	1.1e-08	1.8e-11	-24.72	0	194	480	824	1667	0.40417	7.7e-14	239
1	MA0810.1	TFAP2A(var.2)	YGCCCBVRGGCR	2e-08	3.5e-11	-24.07	0	183	489	1000	2221	0.37423	1.4e-13	244
1	MA0774.1	MEIS2	TTGACAGS	2.9e-08	5.1e-11	-23.71	0	171	493	1096	2641	0.34686	2.1e-13	246
1	MA0811.1	TFAP2B	YGCCCBVRGGCA	3.4e-08	5.8e-11	-23.56	0	195	489	1027	2157	0.39877	2.4e-13	244
1	MA0065.2	Pparg::Rxra	STRGGGCARAGGKCA	4.3e-08	7.4e-11	-23.33	0	180	486	1283	2948	0.37037	3.1e-13	242
1	MA0599.1	KLF5	GCCCCDCCCH	7e-08	1.2e-10	-22.83	0	129	491	698	2093	0.26273	5e-13	245
1	MA0692.1	TFEB	RYCACGTGAC	7.1e-08	1.2e-10	-22.82	0	123	491	644	2000	0.25051	5e-13	245
1	MA1122.1	TFDP1	VSGCGGGAAVN	1.5e-07	2.7e-10	-22.05	0	170	490	846	2001	0.34694	1.1e-12	244
1	MA0833.1	ATF4	GKATGAYGCAATM	1.7e-07	3e-10	-21.93	0	168	488	377	811	0.34426	1.2e-12	243
1	MA0493.1	Klf1	RRCCACACCCW	1.8e-07	3.1e-10	-21.88	0	134	490	664	1914	0.27347	1.3e-12	244
1	MA0017.2	NR2F1	CARAGGTCAMVNG	3e-07	5.2e-10	-21.37	0	154	488	595	1483	0.31557	2.2e-12	243
1	MA0039.3	KLF4	MCACACCCTNN	3.5e-07	6e-10	-21.24	0	178	490	1163	2718	0.36327	2.4e-12	244
1	MA1109.1	NEUROD1	NRACAGATGGYNN	4.9e-07	8.4e-10	-20.9	0	62	488	445	2545	0.12705	3.5e-12	243
1	MA0516.1	SP2	GYCCCGCCYCYBSSS	5.3e-07	9.1e-10	-20.82	0	218	486	1197	2302	0.44856	3.8e-12	242
1	MA0871.1	TFEC	RTCACRTGAB	1.3e-06	2.2e-09	-19.95	0	199	491	1183	2506	0.4053	8.9e-12	245
1	MA0746.1	SP3	VCCACGCCCMC	3.4e-06	5.9e-09	-18.95	0	156	490	1036	2740	0.31837	2.4e-11	244
1	MA0146.2	Zfx	SSSGCCBVGGCCTS	5.8e-06	1e-08	-18.41	0	201	487	961	1979	0.41273	4.1e-11	243
1	MA1110.1	NR1H4	KCAATGACCYN	9.2e-06	1.6e-08	-17.95	0	206	490	1245	2576	0.42041	6.5e-11	244
1	MA1111.1	NR2F2	NAAAGGTCANR	1.1e-05	2e-08	-17.74	0	140	490	898	2615	0.28571	8.1e-11	244
1	MA0093.2	USF1	VYCAYGTGACC	1.9e-05	3.3e-08	-17.21	0	88	490	399	1647	0.17959	1.4e-10	244
1	MA0740.1	KLF14	KRCCACGCCCMCYT	2.7e-05	4.6e-08	-16.89	0	169	487	438	985	0.34702	1.9e-10	243
1	MA0842.1	NRL	DWWNTGCTGAC	2.7e-05	4.7e-08	-16.88	0	134	490	970	2979	0.27347	1.9e-10	244
1	MA0659.1	MAFG	WWWNTGCTGASTCAGCAHWWW	3.1e-05	5.3e-08	-16.74	0	134	480	399	1088	0.27917	2.2e-10	239
1	MA0742.1	Klf12	GRCCACGCCCWHHWH	5.9e-05	1e-07	-16.09	0	130	486	329	912	0.26749	4.2e-10	242
1	MA0597.1	THAP1	YTGCCCDBA	0.00012	2e-07	-15.41	0	168	492	1202	3051	0.34146	8.3e-10	245
1	MA0696.1	ZIC1	GACCCCCYGCTGTG	0.00014	2.5e-07	-15.22	0	95	487	162	529	0.19507	1e-09	243
1	MA1099.1	Hes1	SVCACGYGHN	0.00016	2.8e-07	-15.09	0	87	491	580	2593	0.17719	1.1e-09	245
1	MA0071.1	RORA	AWMWAGGTCA	0.00017	2.9e-07	-15.07	0	137	491	486	1374	0.27902	1.2e-09	245
1	MA0014.3	PAX5	RRGCGTGACCNN	0.0002	3.5e-07	-14.87	0	269	489	1413	2310	0.5501	1.4e-09	244
1	MA0498.2	MEIS1	HTGACAD	0.00034	5.8e-07	-14.36	0	160	494	1115	2973	0.32389	2.4e-09	246
1	MA0466.2	CEBPB	RTTRCGCAAY	0.00036	6.3e-07	-14.28	0	69	491	291	1484	0.14053	2.6e-09	245
1	MA0741.1	KLF16	GMCACGCCCCC	0.00042	7.3e-07	-14.13	0	160	490	825	2135	0.32653	3e-09	244
1	MA0775.1	MEIS3	DTGACAGS	0.00071	1.2e-06	-13.61	0	147	493	1013	2914	0.29817	5e-09	246
1	MA0504.1	NR2C2	VGRGGTCARAGGTCA	0.00085	1.5e-06	-13.43	0	90	486	407	1685	0.18519	6.1e-09	242
1	MA0018.3	CREB1	NVTGACGTCABN	0.0013	2.2e-06	-13.04	0	233	489	1001	1846	0.47648	8.9e-09	244
1	MA1112.1	NR4A1	NAAAGGTCAN	0.0013	2.2e-06	-13.01	0	207	491	926	1906	0.42159	9.2e-09	245
1	MA0639.1	DBP	NRTTACGTAAYV	0.0014	2.4e-06	-12.92	0	163	489	253	566	0.33333	1e-08	244
1	MA0837.1	CEBPE	VTTRCGCAAY	0.0017	2.9e-06	-12.75	0	67	491	332	1807	0.13646	1.2e-08	245
1	MA0685.1	SP4	BWRGCCACGCCCMCTYH	0.0017	3e-06	-12.72	0	170	484	174	348	0.35124	1.2e-08	241
1	MA0081.1	SPIB	WGMGGAA	0.0017	3e-06	-12.71	0	188	494	1279	2970	0.38057	1.2e-08	246
1	MA0526.2	USF2	NNNGGTCACGTGRYYN	0.0022	3.8e-06	-12.49	0	123	485	363	1105	0.25361	1.6e-08	242
1	MA0521.1	Tcf12	RACAGCTGSNV	0.0027	4.6e-06	-12.29	0	98	490	375	1439	0.2	1.9e-08	244
1	MA0855.1	RXRB	GGGGTCAAAGGTCA	0.0027	4.7e-06	-12.27	0	61	487	42	137	0.12526	1.9e-08	243
1	MA0671.1	NFIX	NNTGCCAAN	0.0029	5e-06	-12.21	0	158	492	1117	3033	0.32114	2e-08	245
1	MA0615.1	Gmeb1	BHBBKKACGTMMNWNNN	0.0032	5.5e-06	-12.12	0	112	484	340	1121	0.2314	2.3e-08	241
1	MA0831.2	TFE3	CACGTGAY	0.0035	6.1e-06	-12	0	81	493	423	2000	0.1643	2.5e-08	246
1	MA0119.1	NFIC::TLX1	TGGCASSRWGCCAA	0.0055	9.6e-06	-11.56	0	159	487	221	499	0.32649	3.9e-08	243
1	MA0079.3	SP1	GCCCCKCCCCC	0.0059	1e-05	-11.49	0	222	490	1088	2127	0.45306	4.2e-08	244
1	MA0816.1	Ascl2	ARCAGCTGCY	0.0064	1.1e-05	-11.41	0	95	491	529	2203	0.19348	4.5e-08	245
1	MA0620.2	MITF	NNDRGTCACGTGACYHNN	0.0065	1.1e-05	-11.39	0	123	483	319	958	0.25466	4.7e-08	241
1	MA0513.1	SMAD2::SMAD3::SMAD4	CTGTCTGDCACCT	0.0084	1.5e-05	-11.14	0	88	488	505	2245	0.18033	6e-08	243
1	MA0488.1	JUN	DDRATGATGTCAT	0.011	1.9e-05	-10.88	0	140	488	343	935	0.28689	7.7e-08	243
1	MA0058.3	MAX	AVCACGTGNY	0.013	2.2e-05	-10.72	0	87	491	334	1438	0.17719	9.1e-08	245
1	MA0160.1	NR4A2	AAGGTCAC	0.013	2.3e-05	-10.67	0	119	493	818	2882	0.24138	9.4e-08	246
1	MA1147.1	NR4A2::RXRA	VRGGTCRTTGACCYY	0.015	2.6e-05	-10.57	0	148	486	533	1444	0.30453	1.1e-07	242
1	MA0512.2	Rxra	GRGGTCAAAGGTCA	0.015	2.6e-05	-10.54	0	89	487	71	213	0.18275	1.1e-07	243
1	MA0836.1	CEBPD	RTTRCGCAAY	0.017	2.9e-05	-10.44	0	69	491	251	1301	0.14053	1.2e-07	245
1	MA0665.1	MSC	AACAGCTGTT	0.018	3.1e-05	-10.39	0	345	491	1140	1494	0.70265	1.2e-07	245
1	MA0503.1	Nkx2-5(var.2)	ARSCACTCAAS	0.021	3.6e-05	-10.24	0	86	490	464	2117	0.17551	1.5e-07	244
1	MA0003.3	TFAP2A	HGCCYSAGGCD	0.026	4.4e-05	-10.02	0	202	490	1044	2241	0.41224	1.8e-07	244
1	MA0117.2	Mafb	AWWNTGCTGACD	0.03	5.3e-05	-9.85	0	211	489	1225	2543	0.43149	2.2e-07	244
1	MA0047.2	Foxa2	TGTTTACWYWGB	0.035	6e-05	-9.71	0	89	489	470	2080	0.182	2.5e-07	244
1	MA0856.1	RXRG	GRGGTCAAAGGTCA	0.037	6.5e-05	-9.65	0	97	487	63	170	0.19918	2.7e-07	243
1	MA0697.1	ZIC3	GACCCCCCGCTGYGH	0.039	6.8e-05	-9.6	0	78	486	209	931	0.16049	2.8e-07	242
1	MA0470.1	E2F4	GGGCGGGAARN	0.047	8.1e-05	-9.43	0	190	490	289	591	0.38776	3.3e-07	244

## Sheet: NASH-specific_DI
db_index	motif_id	motif_alt_id	consensus	E-value	adj_p-value	log_adj_p-value	bin_location	bin_width	total_width	sites_in_bin	total_sites	p_success	p-value	mult_tests
1	MA0139.1	CTCF	YGRCCASYAGRKGGCRSYR	1.7e-261	2.9e-264	-606.82	0	72	482	952	1972	0.14938	1.2e-266	240
1	MA1102.1	CTCFL	CRSCAGGGGGCRSB	1.1e-171	1.8e-174	-400.05	0	65	487	867	2381	0.13347	7.5e-177	243
1	MA0671.1	NFIX	NNTGCCAAN	1.4e-48	2.3e-51	-116.58	0	130	492	1336	3480	0.26423	9.5e-54	245
1	MA0484.1	HNF4G	NRRGDNCAAAGKYCA	6.9e-47	1.2e-49	-112.65	0	96	486	933	2959	0.19753	5e-52	242
1	MA0739.1	Hic1	RTGCCAACY	1e-35	1.8e-38	-86.93	0	140	492	1316	3358	0.28455	7.2e-41	245
1	MA1100.1	ASCL1	VSAGCAGCTGSNN	1.4e-34	2.4e-37	-84.31	0	204	488	1407	2572	0.41803	1e-39	243
1	MA0751.1	ZIC4	GRCCCCCCGCKGYGH	2.6e-31	4.5e-34	-76.79	0	82	486	599	2158	0.16872	1.8e-36	242
1	MA0838.1	CEBPG	ATTRCGCAAY	6.9e-31	1.2e-33	-75.81	0	167	491	530	992	0.34012	4.9e-36	245
1	MA0677.1	Nr2f6	RRGGTCAAAGGTCA	1.3e-30	2.2e-33	-75.2	0	101	487	512	1472	0.20739	9.1e-36	243
1	MA0816.1	Ascl2	ARCAGCTGCY	1.7e-28	2.9e-31	-70.3	0	205	491	1361	2536	0.41752	1.2e-33	245
1	MA0836.1	CEBPD	RTTRCGCAAY	3.1e-28	5.4e-31	-69.69	0	155	491	782	1720	0.31568	2.2e-33	245
1	MA0114.3	Hnf4a	RGGGTCAAAGTCCAVT	1.7e-27	2.9e-30	-68	0	131	485	193	332	0.2701	1.2e-32	242
1	MA0119.1	NFIC::TLX1	TGGCASSRWGCCAA	4.6e-27	8e-30	-66.99	0	133	487	295	586	0.2731	3.3e-32	243
1	MA0738.1	HIC2	RTGCCCRSB	6.9e-26	1.2e-28	-64.29	0	112	492	1077	3438	0.22764	4.9e-31	245
1	MA0065.2	Pparg::Rxra	STRGGGCARAGGKCA	3.6e-25	6.3e-28	-62.64	0	160	486	1419	3349	0.32922	2.6e-30	242
1	MA0466.2	CEBPB	RTTRCGCAAY	4.3e-25	7.5e-28	-62.46	0	155	491	849	1933	0.31568	3.1e-30	245
1	MA0258.2	ESR2	AGGTCASVNTGMCCY	1.3e-24	2.2e-27	-61.38	0	234	486	1621	2753	0.48148	9.1e-30	242
1	MA0837.1	CEBPE	VTTRCGCAAY	4.2e-24	7.3e-27	-60.18	0	155	491	961	2245	0.31568	3e-29	245
1	MA0102.3	CEBPA	ATTGCAYAAYH	1.5e-23	2.7e-26	-58.89	0	152	490	839	1954	0.3102	1.1e-28	244
1	MA0104.4	MYCN	VVCCACGTGGBB	4.5e-23	7.7e-26	-57.82	0	99	489	568	1821	0.20245	3.2e-28	244
1	MA0597.1	THAP1	YTGCCCDBA	4.1e-22	7.2e-25	-55.6	0	124	492	1167	3498	0.25203	2.9e-27	245
1	MA0147.3	MYC	NNCCACGTGCNB	8.3e-20	1.4e-22	-50.3	0	111	489	742	2317	0.22699	5.8e-25	244
1	MA0499.1	Myod1	NSCAGCTGYYNYB	3e-19	5.3e-22	-49	0	128	488	665	1787	0.2623	2.2e-24	243
1	MA1109.1	NEUROD1	NRACAGATGGYNN	1.6e-18	2.8e-21	-47.33	0	218	488	1571	2915	0.44672	1.2e-23	243
1	MA0615.1	Gmeb1	BHBBKKACGTMMNWNNN	2.4e-18	4.1e-21	-46.95	0	90	484	395	1319	0.18595	1.7e-23	241
1	MA0697.1	ZIC3	GACCCCCCGCTGYGH	3.2e-18	5.5e-21	-46.64	0	52	486	230	1094	0.107	2.3e-23	242
1	MA0103.3	ZEB1	SNCACCTGSVN	7.2e-18	1.2e-20	-45.83	0	128	490	980	2844	0.26122	5.1e-23	244
1	MA1099.1	Hes1	SVCACGYGHN	8.7e-18	1.5e-20	-45.64	0	129	491	1019	2958	0.26273	6.1e-23	245
1	MA0820.1	FIGLA	WMCACCTGKW	4.3e-17	7.5e-20	-44.04	0	103	491	877	3097	0.20978	3.1e-22	245
1	MA0500.1	Myog	RRCAGCTGSNV	1.2e-16	2.1e-19	-43.01	0	212	490	847	1527	0.43265	8.6e-22	244
1	MA0830.1	TCF4	HRCACCTGBN	1.6e-16	2.8e-19	-42.73	0	127	491	817	2354	0.25866	1.1e-21	245
1	MA0670.1	NFIA	NDTGCCAAND	1.7e-16	2.9e-19	-42.69	0	129	491	441	1120	0.26273	1.2e-21	245
1	MA1111.1	NR2F2	NAAAGGTCANR	3e-16	5.2e-19	-42.1	0	140	490	1121	3075	0.28571	2.1e-21	244
1	MA1108.1	MXI1	NVVCCACGTGSNB	3.8e-16	6.6e-19	-41.86	0	112	488	640	1987	0.22951	2.7e-21	243
1	MA0071.1	RORA	AWMWAGGTCA	1.2e-15	2.1e-18	-40.7	0	141	491	637	1611	0.28717	8.6e-21	245
1	MA0160.1	NR4A2	AAGGTCAC	1.8e-15	3.1e-18	-40.31	0	141	493	1198	3327	0.286	1.3e-20	246
1	MA0513.1	SMAD2::SMAD3::SMAD4	CTGTCTGDCACCT	2.7e-15	4.7e-18	-39.9	0	144	488	964	2533	0.29508	1.9e-20	243
1	MA0696.1	ZIC1	GACCCCCYGCTGTG	2.7e-15	4.7e-18	-39.89	0	83	487	202	628	0.17043	1.9e-20	243
1	MA0014.3	PAX5	RRGCGTGACCNN	4.8e-15	8.3e-18	-39.33	0	123	489	846	2542	0.25153	3.4e-20	244
1	MA0521.1	Tcf12	RACAGCTGSNV	4.9e-15	8.5e-18	-39.31	0	212	490	877	1605	0.43265	3.5e-20	244
1	MA0522.2	TCF3	HRCACCTGBN	5.1e-15	8.8e-18	-39.27	0	193	491	1161	2392	0.39308	3.6e-20	245
1	MA0824.1	ID4	NRCACCTGBH	8.7e-15	1.5e-17	-38.74	0	127	491	928	2756	0.25866	6.1e-20	245
1	MA0017.2	NR2F1	CARAGGTCAMVNG	1.3e-14	2.2e-17	-38.34	0	228	488	984	1707	0.46721	9.2e-20	243
1	MA0871.1	TFEC	RTCACRTGAB	2.4e-14	4.2e-17	-37.71	0	129	491	965	2848	0.26273	1.7e-19	245
1	MA0810.1	TFAP2A(var.2)	YGCCCBVRGGCR	5.4e-14	9.3e-17	-36.91	0	81	489	570	2415	0.16564	3.8e-19	244
1	MA0024.3	E2F1	TTTGGCGCCAAA	6.5e-14	1.1e-16	-36.73	0	83	489	170	513	0.16973	4.6e-19	244
1	MA0512.2	Rxra	GRGGTCAAAGGTCA	7.1e-14	1.2e-16	-36.64	0	97	487	129	305	0.19918	5e-19	243
1	MA0505.1	Nr5a2	RAGTTCAAGGYCAGS	8.2e-14	1.4e-16	-36.49	0	164	486	904	2102	0.33745	5.9e-19	242
1	MA0161.2	NFIC	NNCTTGGCANN	8.9e-14	1.5e-16	-36.41	0	110	490	880	2994	0.22449	6.3e-19	244
1	MA0811.1	TFAP2B	YGCCCBVRGGCA	1e-13	1.8e-16	-36.25	0	205	489	1216	2390	0.41922	7.4e-19	244
1	MA0043.2	HLF	NVTTACRTAAYH	3.8e-13	6.5e-16	-34.97	0	135	489	663	1790	0.27607	2.7e-18	244
1	MA0524.2	TFAP2C	YGCCYBVRGGCA	3.8e-13	6.6e-16	-34.96	0	101	489	705	2529	0.20654	2.7e-18	244
1	MA0825.1	MNT	RVCACGTGMH	1.2e-12	2.1e-15	-33.79	0	113	491	646	2071	0.23014	8.7e-18	245
1	MA0665.1	MSC	AACAGCTGTT	1.6e-12	2.7e-15	-33.55	0	151	491	694	1716	0.30754	1.1e-17	245
1	MA1129.1	FOSL1::JUN(var.2)	ATGACGTCAT	1.8e-12	3.2e-15	-33.39	0	87	491	502	1977	0.17719	1.3e-17	245
1	MA0148.3	FOXA1	YNBNTGTTTACWYWD	2e-12	3.4e-15	-33.32	0	98	486	572	2040	0.20165	1.4e-17	242
1	MA0639.1	DBP	NRTTACGTAAYV	2.8e-12	4.9e-15	-32.95	0	139	489	303	698	0.28425	2e-17	244
1	MA1148.1	PPARA::RXRA	AWNTRGGTYAAAGGTCAN	5.1e-12	8.7e-15	-32.37	0	99	483	825	3080	0.20497	3.6e-17	241
1	MA0058.3	MAX	AVCACGTGNY	1.9e-11	3.3e-14	-31.05	0	111	491	548	1763	0.22607	1.3e-16	245
1	MA1145.1	FOSL2::JUND(var.2)	NNRTGACGTCAYHSN	2.5e-11	4.3e-14	-30.77	0	168	486	673	1503	0.34568	1.8e-16	242
1	MA0018.3	CREB1	NVTGACGTCABN	2.9e-11	4.9e-14	-30.64	0	167	489	853	1983	0.34151	2e-16	244
1	MA0048.2	NHLH1	CGCAGCTGCK	3.5e-11	6e-14	-30.44	0	193	491	960	1987	0.39308	2.5e-16	245
1	MA1112.1	NR4A1	NAAAGGTCAN	5e-11	8.6e-14	-30.09	0	175	491	1010	2304	0.35642	3.5e-16	245
1	MA1146.1	NR1A4::RXRA	GAGKTCATTGACCYB	5.5e-11	9.5e-14	-29.98	0	126	486	753	2240	0.25926	3.9e-16	242
1	MA0504.1	NR2C2	VGRGGTCARAGGTCA	5.9e-11	1e-13	-29.92	0	186	486	881	1854	0.38272	4.2e-16	242
1	MA1136.1	FOSB::JUNB(var.2)	RTGACGTCAT	1.5e-10	2.5e-13	-29.01	0	57	491	339	1898	0.11609	1e-15	245
1	MA0643.1	Esrrg	TCAAGGTCAH	1.9e-10	3.2e-13	-28.77	0	159	491	896	2217	0.32383	1.3e-15	245
1	MA1149.1	RARA::RXRG	RRGGTCAHNNNRRGGTCA	2.6e-10	4.5e-13	-28.43	0	127	483	827	2472	0.26294	1.9e-15	241
1	MA0774.1	MEIS2	TTGACAGS	3.2e-10	5.6e-13	-28.21	0	197	493	1396	2966	0.39959	2.3e-15	246
1	MA1131.1	FOSL2::JUN(var.2)	GRTGACGTMAT	4.7e-10	8.1e-13	-27.84	0	166	490	707	1637	0.33878	3.3e-15	244
1	MA1110.1	NR1H4	KCAATGACCYN	1e-09	1.8e-12	-27.06	0	122	490	924	2962	0.24898	7.3e-15	244
1	MA0649.1	HEY2	GRCACGTGYC	2.3e-09	4e-12	-26.24	0	105	491	492	1680	0.21385	1.6e-14	245
1	MA0856.1	RXRG	GRGGTCAAAGGTCA	2.9e-09	5e-12	-26.02	0	87	487	92	236	0.17864	2.1e-14	243
1	MA1114.1	PBX3	NNNTGAGTGACAGGBNN	4.9e-09	8.5e-12	-25.49	0	178	484	1252	2870	0.36777	3.5e-14	241
1	MA0116.1	Znf423	GSMMCCYARGGKKBM	8.8e-09	1.5e-11	-24.91	0	74	486	132	455	0.15226	6.3e-14	242
1	MA0833.1	ATF4	GKATGAYGCAATM	9.6e-09	1.7e-11	-24.83	0	184	488	464	933	0.37705	6.8e-14	243
1	MA0812.1	TFAP2B(var.2)	HGCCTSAGGCD	1.3e-08	2.2e-11	-24.52	0	178	490	827	1851	0.36327	9.2e-14	244
1	MA1147.1	NR4A2::RXRA	VRGGTCRTTGACCYY	2.4e-08	4.2e-11	-23.9	0	116	486	523	1643	0.23868	1.7e-13	242
1	MA1123.1	TWIST1	NNDCCAGATGTBN	3.5e-08	6e-11	-23.54	0	210	488	1541	3113	0.43033	2.5e-13	243
1	MA0692.1	TFEB	RYCACGTGAC	5.2e-08	9e-11	-23.14	0	113	491	688	2335	0.23014	3.7e-13	245
1	MA0872.1	TFAP2A(var.3)	TGCCCYSRGGGCA	7.3e-08	1.3e-10	-22.79	0	92	488	276	975	0.18852	5.2e-13	243
1	MA0646.1	GCM1	BATGCGGGTAC	8.5e-08	1.5e-10	-22.64	0	74	490	417	1972	0.15102	6e-13	244
1	MA0855.1	RXRB	GGGGTCAAAGGTCA	1.1e-07	1.8e-10	-22.42	0	283	487	153	185	0.58111	7.5e-13	243
1	MA0632.1	Tcfl5	NBCDCGHGVN	1.2e-07	2e-10	-22.31	0	153	491	746	1922	0.31161	8.3e-13	245
1	MA1140.1	JUNB(var.2)	RTGACGTCAY	1.2e-07	2.1e-10	-22.29	0	57	491	373	2237	0.11609	8.5e-13	245
1	MA0813.1	TFAP2B(var.3)	TGCCCYBRGGGCA	1.3e-07	2.2e-10	-22.24	0	54	488	160	818	0.11066	9e-13	243
1	MA0815.1	TFAP2C(var.3)	TGCCCYSRGGGCA	1.3e-07	2.3e-10	-22.18	0	92	488	223	755	0.18852	9.6e-13	243
1	MA0003.3	TFAP2A	HGCCYSAGGCD	1.5e-07	2.5e-10	-22.11	0	168	490	996	2419	0.34286	1e-12	244
1	MA0750.2	ZBTB7A	NVCCGGAAGTGSV	1.5e-07	2.6e-10	-22.09	0	204	488	1328	2738	0.41803	1.1e-12	243
1	MA0138.2	REST	TTCAGCACCATGGACAGCDCC	2.2e-07	3.7e-10	-21.71	0	124	480	207	518	0.25833	1.6e-12	239
1	MA0506.1	NRF1	GCGCVTGCGCR	3.6e-07	6.2e-10	-21.19	0	180	490	414	857	0.36735	2.6e-12	244
1	MA0039.3	KLF4	MCACACCCTNN	7.6e-07	1.3e-09	-20.46	0	158	490	1132	2966	0.32245	5.4e-12	244
1	MA0093.2	USF1	VYCAYGTGACC	1.1e-06	1.9e-09	-20.07	0	118	490	579	1870	0.24082	7.9e-12	244
1	MA0488.1	JUN	DDRATGATGTCAT	2.2e-06	3.7e-09	-19.41	0	84	488	269	1058	0.17213	1.5e-11	243
1	MA0814.1	TFAP2C(var.2)	HGCCTSAGGCD	2.3e-06	3.9e-09	-19.35	0	94	490	587	2370	0.19184	1.6e-11	244
1	MA0823.1	HEY1	GRCACGTGCC	2.6e-06	4.5e-09	-19.21	0	133	491	330	884	0.27088	1.9e-11	245
1	MA0494.1	Nr1h3::Rxra	TGACCTNNAGTRACCYYDN	3e-06	5.2e-09	-19.08	0	76	482	531	2561	0.15768	2.1e-11	240
1	MA0047.2	Foxa2	TGTTTACWYWGB	4.6e-06	7.9e-09	-18.66	0	103	489	646	2424	0.21063	3.2e-11	244
1	MA0150.2	Nfe2l2	CASNATGACTCAGCA	4.7e-06	8.1e-09	-18.63	0	118	486	483	1525	0.2428	3.3e-11	242
1	MA0691.1	TFAP4	AWCAGCTGWT	1.3e-05	2.2e-08	-17.61	0	131	491	475	1376	0.2668	9.2e-11	245
1	MA0608.1	Creb3l2	GCCACGTGD	1.4e-05	2.4e-08	-17.56	0	226	492	356	603	0.45935	9.7e-11	245
1	MA1133.1	JUN::JUNB(var.2)	KRTGACGTCATN	1.4e-05	2.5e-08	-17.52	0	55	489	360	2297	0.11247	1e-10	244
1	MA0059.1	MAX::MYC	RASCACGTGGT	1.8e-05	3.2e-08	-17.27	0	100	490	349	1247	0.20408	1.3e-10	244
1	MA0831.2	TFE3	CACGTGAY	3.6e-05	6.3e-08	-16.59	0	119	493	685	2296	0.24138	2.5e-10	246
1	MA0775.1	MEIS3	DTGACAGS	4.7e-05	8.2e-08	-16.32	0	113	493	919	3338	0.22921	3.3e-10	246
1	MA0603.1	Arntl	NGTCACGTGH	5.3e-05	9.1e-08	-16.21	0	101	491	511	1932	0.2057	3.7e-10	245
1	MA0832.1	Tcf21	RYAACAGCTGTTRN	8.4e-05	1.5e-07	-15.74	0	133	487	173	420	0.2731	6e-10	243
1	MA0141.3	ESRRB	TCAAGGTCAWW	0.00013	2.3e-07	-15.27	0	160	490	426	1022	0.32653	9.5e-10	244
1	MA1127.1	FOSB::JUN	GATGACGTCAT	0.00015	2.6e-07	-15.18	0	168	490	691	1669	0.34286	1e-09	244
1	MA0492.1	JUND(var.2)	DDDRATGABGTCATN	0.0002	3.4e-07	-14.89	0	174	486	401	879	0.35802	1.4e-09	242
1	MA0745.1	SNAI2	DRCAGGTGB	0.00022	3.8e-07	-14.77	0	206	492	1556	3311	0.4187	1.6e-09	245
1	MA0091.1	TAL1::TCF3	NSAMCATCTGKT	0.00038	6.5e-07	-14.24	0	237	489	882	1580	0.48466	2.7e-09	244
1	MA0146.2	Zfx	SSSGCCBVGGCCTS	0.00051	8.7e-07	-13.95	0	101	487	567	2188	0.20739	3.6e-09	243
1	MA0840.1	Creb5	NATGACGTCAYH	0.00067	1.2e-06	-13.67	0	137	489	114	253	0.28016	4.7e-09	244
1	MA0092.1	Hand1::Tcf3	BRTCTGGMWT	0.0007	1.2e-06	-13.62	0	153	491	1219	3408	0.31161	4.9e-09	245
1	MA1139.1	FOSL2::JUNB(var.2)	DATGACGTCATH	0.0022	3.8e-06	-12.48	0	135	489	339	942	0.27607	1.6e-08	244
1	MA1113.1	PBX2	NTGATTGACAGN	0.0026	4.5e-06	-12.31	0	149	489	1036	2940	0.3047	1.8e-08	244
1	MA0067.1	Pax2	NGTCAYKB	0.0033	5.7e-06	-12.08	0	121	493	985	3441	0.24544	2.3e-08	246
1	MA0609.1	Crem	NATGACGTMA	0.0033	5.8e-06	-12.07	0	257	491	218	323	0.52342	2.3e-08	245
1	MA0526.2	USF2	NNNGGTCACGTGRYYN	0.0035	6e-06	-12.02	0	147	485	493	1319	0.30309	2.5e-08	242
1	MA1107.1	KLF9	VSCCACACCCACH	0.004	6.8e-06	-11.89	0	206	488	1215	2554	0.42213	2.8e-08	243
1	MA0626.1	Npas2	NSCACGTGTN	0.0056	9.8e-06	-11.54	0	105	491	535	2026	0.21385	4e-08	245
1	MA0007.3	Ar	RGGWACAYNGTGTWCYY	0.007	1.2e-05	-11.32	0	200	484	161	281	0.41322	5.1e-08	241
1	MA0607.1	Bhlha15	SCATATGT	0.008	1.4e-05	-11.19	0	225	493	676	1272	0.45639	5.6e-08	246
1	MA0763.1	ETV3	ACCGGAAGTR	0.0093	1.6e-05	-11.04	0	255	491	1402	2447	0.51935	6.5e-08	245
1	MA0842.1	NRL	DWWNTGCTGAC	0.0093	1.6e-05	-11.03	0	178	490	1388	3409	0.36327	6.6e-08	244
1	MA0503.1	Nkx2-5(var.2)	ARSCACTCAAS	0.0098	1.7e-05	-10.99	0	218	490	1187	2380	0.4449	6.9e-08	244
1	MA1126.1	FOS::JUN(var.2)	DRTGACGTCATHNDTN	0.011	1.9e-05	-10.87	0	71	485	477	2590	0.14639	7.8e-08	242
1	MA0604.1	Atf1	RTGACGTA	0.011	1.9e-05	-10.87	0	145	493	370	994	0.29412	7.8e-08	246
1	MA0159.1	RARA::RXRA	RGKTCANVGRSAGGTCA	0.012	2.1e-05	-10.79	0	176	484	719	1689	0.36364	8.5e-08	241
1	MA0620.2	MITF	NNDRGTCACGTGACYHNN	0.032	5.5e-05	-9.82	0	93	483	296	1167	0.19255	2.3e-07	241
1	MA0664.1	MLXIPL	RTCACGTGAT	0.034	5.9e-05	-9.74	0	105	491	438	1645	0.21385	2.4e-07	245
1	MA0668.1	NEUROD2	RMCATATGBY	0.034	6e-05	-9.73	0	49	491	319	2413	0.0998	2.4e-07	245
1	MA1143.1	FOSL1::JUND(var.2)	RTGACGTMAY	0.037	6.4e-05	-9.66	0	79	491	607	3115	0.1609	2.6e-07	245
1	MA0742.1	Klf12	GRCCACGCCCWHHWH	0.039	6.7e-05	-9.61	0	222	486	510	947	0.45679	2.8e-07	242

## Sheet: CON-specific_PR
db_index	motif_id	motif_alt_id	consensus	E-value	adj_p-value	log_adj_p-value	bin_location	bin_width	total_width	sites_in_bin	total_sites	p_success	p-value	mult_tests
1	MA0477.1	FOSL1	RRTGASTCAKV	4.6e-128	7.9e-131	-299.58	0	122	490	906	1722	0.24898	3.2e-133	244
1	MA0490.1	JUNB	NRRTGASTCAK	4.3e-125	7.4e-128	-292.73	0	176	490	1155	1801	0.35918	3e-130	244
1	MA0491.1	JUND	DRTGASTCATS	6.9e-121	1.2e-123	-283.04	0	122	490	805	1495	0.24898	4.9e-126	244
1	MA0476.1	FOS	DVTGASTCATB	4.3e-106	7.4e-109	-248.98	0	178	490	1218	1994	0.36327	3e-111	244
1	MA1141.1	FOS::JUND	NKATGAGTCATNN	1.2e-94	2.1e-97	-222.62	0	140	488	1338	2808	0.28689	8.6e-100	243
1	MA1138.1	FOSL2::JUNB	KRTGASTCAT	3e-92	5.2e-95	-217.09	0	177	491	1441	2553	0.36049	2.1e-97	245
1	MA1134.1	FOS::JUNB	KATGASTCATHN	1.2e-88	2.1e-91	-208.77	0	177	489	1486	2663	0.36196	8.8e-94	244
1	MA0655.1	JDP2	ATGACTCAT	1.4e-88	2.4e-91	-208.66	0	164	492	1036	1822	0.33333	9.8e-94	245
1	MA0489.1	JUN(var.2)	RRRRRRTGASTCAT	9.8e-88	1.7e-90	-206.7	0	181	487	1435	2503	0.37166	7e-93	243
1	MA1135.1	FOSB::JUNB	KRTGASTCAT	2.2e-86	3.8e-89	-203.58	0	177	491	1567	2866	0.36049	1.6e-91	245
1	MA1144.1	FOSL2::JUND	KATGACTCAT	1e-78	1.8e-81	-185.95	0	121	491	1252	3091	0.24644	7.2e-84	245
1	MA1128.1	FOSL1::JUN	NKATGACTCATNN	1.8e-75	3e-78	-178.49	0	176	488	1901	3698	0.36066	1.3e-80	243
1	MA0478.1	FOSL2	KRRTGASTCAB	7.2e-75	1.2e-77	-177.08	0	130	490	1115	2533	0.26531	5.1e-80	244
1	MA1130.1	FOSL2::JUN	NNRTGAGTCAYN	2.2e-70	3.8e-73	-166.74	0	125	489	1482	3778	0.25562	1.6e-75	244
1	MA0099.3	FOS::JUN	ATGAGTCAYM	7.2e-67	1.2e-69	-158.66	0	123	491	1564	4152	0.25051	5.1e-72	245
1	MA0841.1	NFE2	VATGACTCATS	1.4e-66	2.4e-69	-157.98	0	164	490	495	757	0.33469	1e-71	244
1	MA1101.1	BACH2	NMTGACTCAGCANH	6.3e-65	1.1e-67	-154.19	0	111	487	1408	4008	0.22793	4.5e-70	243
1	MA1132.1	JUN::JUNB	KATGACKCAT	7.9e-53	1.4e-55	-126.34	0	121	491	1855	5390	0.24644	5.5e-58	245
1	MA0462.1	BATF::JUN	RRWATGASTCA	4.1e-51	7.1e-54	-122.38	0	118	490	992	2610	0.24082	2.9e-56	244
1	MA1137.1	FOSL1::JUNB	NDRTGACTCATNN	1.3e-44	2.3e-47	-107.38	0	122	488	1825	5357	0.25	9.6e-50	243
1	MA0062.2	Gabpa	CCGGAAGTGVV	1.6e-44	2.7e-47	-107.23	0	164	490	1757	3915	0.33469	1.1e-49	244
1	MA0475.2	FLI1	ACCGGAARTR	3.9e-44	6.7e-47	-106.32	0	161	491	1489	3299	0.3279	2.7e-49	245
1	MA0076.2	ELK4	BCRCTTCCGGB	1.2e-43	2.1e-46	-105.16	0	168	490	1897	4193	0.34286	8.8e-49	244
1	MA0150.2	Nfe2l2	CASNATGACTCAGCA	1.9e-43	3.2e-46	-104.75	0	182	486	1504	2969	0.37449	1.3e-48	242
1	MA0098.3	ETS1	ACCGGAARTR	9.3e-42	1.6e-44	-100.84	0	167	491	1984	4470	0.34012	6.5e-47	245
1	MA0760.1	ERF	ACCGGAAGTR	1.4e-41	2.4e-44	-100.44	0	161	491	1662	3777	0.3279	9.8e-47	245
1	MA0750.2	ZBTB7A	NVCCGGAAGTGSV	3.5e-41	6e-44	-99.52	0	168	488	2471	5671	0.34426	2.5e-46	243
1	MA0759.1	ELK3	ACCGGAAGTD	6.4e-41	1.1e-43	-98.92	0	161	491	1843	4263	0.3279	4.5e-46	245
1	MA0761.1	ETV1	ACCGGAAGTD	9e-40	1.6e-42	-96.26	0	161	491	2071	4884	0.3279	6.4e-45	245
1	MA0474.2	ERG	ACCGGAARTV	2e-39	3.4e-42	-95.47	0	161	491	1956	4583	0.3279	1.4e-44	245
1	MA0156.2	FEV	ACCGGAAGTN	2e-38	3.4e-41	-93.18	0	161	491	1930	4527	0.3279	1.4e-43	245
1	MA0501.1	MAF::NFE2	ATGACTCAGCANWTY	7.6e-38	1.3e-40	-91.83	0	176	486	958	1845	0.36214	5.4e-43	242
1	MA1142.1	FOSL1::JUND	NRTGACTCAT	1e-35	1.8e-38	-86.93	0	123	491	1932	5887	0.25051	7.2e-41	245
1	MA0762.1	ETV2	AACCGGAAATR	7.4e-34	1.3e-36	-82.64	0	166	490	1175	2531	0.33878	5.3e-39	244
1	MA0139.1	CTCF	YGRCCASYAGRKGGCRSYR	6e-33	1e-35	-80.56	0	152	482	1346	3173	0.31535	4.3e-38	240
1	MA0764.1	ETV4	ACCGGAAGTR	1.9e-32	3.2e-35	-79.42	0	161	491	2140	5184	0.3279	1.3e-37	245
1	MA0765.1	ETV5	ACCGGAWGYN	3.9e-32	6.8e-35	-78.67	0	161	491	2261	5519	0.3279	2.8e-37	245
1	MA0591.1	Bach1::Mafk	RSSATGACTCAGCAB	1.1e-30	2e-33	-75.31	0	186	486	815	1505	0.38272	8.1e-36	242
1	MA0641.1	ELF4	AACCCGGAAGTR	4e-30	6.9e-33	-74.06	0	169	489	931	1928	0.3456	2.8e-35	244
1	MA0028.2	ELK1	ACCGGAAGTR	1e-29	1.7e-32	-73.13	0	161	491	911	1975	0.3279	7.1e-35	245
1	MA0598.2	EHF	WACCCGGAAGTA	6.8e-28	1.2e-30	-68.92	0	165	489	1416	3226	0.33742	4.8e-33	244
1	MA0645.1	ETV6	MSCGGAAGTR	1.4e-27	2.4e-30	-68.21	0	167	491	2150	5119	0.34012	9.8e-33	245
1	MA1102.1	CTCFL	CRSCAGGGGGCRSB	9.5e-27	1.6e-29	-66.28	0	143	487	1716	4584	0.29363	6.7e-32	243
1	MA0473.2	ELF1	AACCCGGAAGTR	1.6e-25	2.8e-28	-63.43	0	165	489	765	1605	0.33742	1.2e-30	244
1	MA0493.1	Klf1	RRCCACACCCW	1.4e-24	2.5e-27	-61.25	0	138	490	1653	4617	0.28163	1e-29	244
1	MA0640.1	ELF3	WACCCGGAAGTAR	3.6e-22	6.2e-25	-55.74	0	212	488	866	1512	0.43443	2.6e-27	243
1	MA1114.1	PBX3	NNNTGAGTGACAGGBNN	4.2e-21	7.3e-24	-53.28	0	192	484	2531	5414	0.39669	3e-26	241
1	MA0136.2	ELF5	AMSMGGAAGTD	3e-20	5.1e-23	-51.32	0	234	490	3262	5991	0.47755	2.1e-25	244
1	MA0685.1	SP4	BWRGCCACGCCCMCTYH	4.4e-19	7.6e-22	-48.63	0	100	484	351	1023	0.20661	3.1e-24	241
1	MA0746.1	SP3	VCCACGCCCMC	3.2e-16	5.6e-19	-42.03	0	146	490	2119	5974	0.29796	2.3e-21	244
1	MA0686.1	SPDEF	AMCCGGATGTR	3.5e-16	6e-19	-41.95	0	166	490	840	1893	0.33878	2.5e-21	244
1	MA0089.1	MAFG::NFE2L1	NATGAC	6.3e-16	1.1e-18	-41.36	0	145	495	2180	6270	0.29293	4.4e-21	247
1	MA0742.1	Klf12	GRCCACGCCCWHHWH	1.6e-15	2.8e-18	-40.42	0	116	486	725	2228	0.23868	1.2e-20	242
1	MA0067.1	Pax2	NGTCAYKB	2.7e-15	4.6e-18	-39.91	0	151	493	2271	6299	0.30629	1.9e-20	246
1	MA0599.1	KLF5	GCCCCDCCCH	3.5e-15	6e-18	-39.66	0	153	491	1914	5147	0.31161	2.4e-20	245
1	MA1143.1	FOSL1::JUND(var.2)	RTGACGTMAY	2e-14	3.4e-17	-37.92	0	143	491	1927	5554	0.29124	1.4e-19	245
1	MA0763.1	ETV3	ACCGGAAGTR	3.1e-14	5.4e-17	-37.45	0	161	491	1867	4794	0.3279	2.2e-19	245
1	MA0014.3	PAX5	RRGCGTGACCNN	3.9e-14	6.7e-17	-37.25	0	241	489	2790	5020	0.49284	2.7e-19	244
1	MA0605.1	Atf3	GATGACGT	1.4e-12	2.5e-15	-33.62	0	143	493	1219	3411	0.29006	1e-17	246
1	MA0079.3	SP1	GCCCCKCCCCC	4.6e-12	7.9e-15	-32.47	0	138	490	1748	5223	0.28163	3.2e-17	244
1	MA0741.1	KLF16	GMCACGCCCCC	2.6e-11	4.6e-14	-30.72	0	130	490	1605	5065	0.26531	1.9e-16	244
1	MA0516.1	SP2	GYCCCGCCYCYBSSS	9.7e-11	1.7e-13	-29.41	0	190	486	2432	5476	0.39095	7e-16	242
1	MA1100.1	ASCL1	VSAGCAGCTGSNN	1e-10	1.8e-13	-29.35	0	186	488	2217	5084	0.38115	7.4e-16	243
1	MA0114.3	Hnf4a	RGGGTCAAAGTCCAVT	1.3e-10	2.3e-13	-29.11	0	147	485	203	413	0.30309	9.4e-16	242
1	MA0017.2	NR2F1	CARAGGTCAMVNG	4.1e-09	7.1e-12	-25.67	0	152	488	1130	3004	0.31148	2.9e-14	243
1	MA0740.1	KLF14	KRCCACGCCCMCYT	4.4e-09	7.6e-12	-25.61	0	145	487	928	2524	0.29774	3.1e-14	243
1	MA0039.3	KLF4	MCACACCCTNN	5.8e-09	9.9e-12	-25.33	0	136	490	1889	5868	0.27755	4.1e-14	244
1	MA0258.2	ESR2	AGGTCASVNTGMCCY	8.2e-09	1.4e-11	-24.97	0	176	486	2088	5057	0.36214	5.9e-14	242
1	MA0816.1	Ascl2	ARCAGCTGCY	2.6e-08	4.6e-11	-23.81	0	199	491	2164	4730	0.4053	1.9e-13	245
1	MA0512.2	Rxra	GRGGTCAAAGGTCA	3e-08	5.2e-11	-23.69	0	109	487	152	392	0.22382	2.1e-13	243
1	MA0774.1	MEIS2	TTGACAGS	4.9e-08	8.5e-11	-23.19	0	143	493	1841	5500	0.29006	3.5e-13	246
1	MA1107.1	KLF9	VSCCACACCCACH	5.3e-08	9.1e-11	-23.12	0	118	488	1505	5281	0.2418	3.8e-13	243
1	MA0119.1	NFIC::TLX1	TGGCASSRWGCCAA	6.2e-08	1.1e-10	-22.96	0	117	487	318	920	0.24025	4.4e-13	243
1	MA0513.1	SMAD2::SMAD3::SMAD4	CTGTCTGDCACCT	8.1e-08	1.4e-10	-22.69	0	220	488	2383	4744	0.45082	5.8e-13	243
1	MA0838.1	CEBPG	ATTRCGCAAY	1.6e-06	2.8e-09	-19.7	0	175	491	590	1321	0.35642	1.1e-11	245
1	MA0751.1	ZIC4	GRCCCCCCGCKGYGH	3.4e-06	5.8e-09	-18.96	0	98	486	1067	4401	0.20165	2.4e-11	242
1	MA0677.1	Nr2f6	RRGGTCAAAGGTCA	4.9e-06	8.5e-09	-18.59	0	127	487	743	2308	0.26078	3.5e-11	243
1	MA0524.2	TFAP2C	YGCCYBVRGGCA	5.1e-06	8.7e-09	-18.56	0	173	489	2069	5206	0.35378	3.6e-11	244
1	MA1113.1	PBX2	NTGATTGACAGN	1.3e-05	2.2e-08	-17.63	0	123	489	1513	5205	0.25153	9e-11	244
1	MA0065.2	Pparg::Rxra	STRGGGCARAGGKCA	1.3e-05	2.3e-08	-17.59	0	142	486	2064	6267	0.29218	9.5e-11	242
1	MA0833.1	ATF4	GKATGAYGCAATM	2.2e-05	3.8e-08	-17.09	0	80	488	329	1440	0.16393	1.6e-10	243
1	MA0505.1	Nr5a2	RAGTTCAAGGYCAGS	3.1e-05	5.3e-08	-16.75	0	250	486	2139	3784	0.5144	2.2e-10	242
1	MA0484.1	HNF4G	NRRGDNCAAAGKYCA	3.5e-05	6e-08	-16.63	0	138	486	1681	5197	0.28395	2.5e-10	242
1	MA0526.2	USF2	NNNGGTCACGTGRYYN	4.1e-05	7e-08	-16.47	0	113	485	669	2315	0.23299	2.9e-10	242
1	MA0080.4	SPI1	AAAAAGCGGAAGTW	6.2e-05	1.1e-07	-16.05	0	275	487	416	606	0.56468	4.4e-10	243
1	MA0018.3	CREB1	NVTGACGTCABN	0.00011	1.9e-07	-15.45	0	163	489	1363	3572	0.33333	8e-10	244
1	MA0472.2	EGR2	MCGCCCACGCA	0.00017	2.9e-07	-15.04	0	126	490	705	2248	0.25714	1.2e-09	244
1	MA0747.1	SP8	RCCACGCCCMCY	0.00023	3.9e-07	-14.76	0	125	489	1632	5615	0.25562	1.6e-09	244
1	MA1131.1	FOSL2::JUN(var.2)	GRTGACGTMAT	0.00025	4.3e-07	-14.66	0	142	490	934	2729	0.2898	1.8e-09	244
1	MA0692.1	TFEB	RYCACGTGAC	0.00032	5.5e-07	-14.42	0	113	491	1099	4075	0.23014	2.2e-09	245
1	MA0597.1	THAP1	YTGCCCDBA	0.00036	6.2e-07	-14.29	0	146	492	2136	6467	0.29675	2.5e-09	245
1	MA0081.1	SPIB	WGMGGAA	0.00052	8.9e-07	-13.93	0	260	494	3541	6292	0.52632	3.6e-09	246
1	MA0496.2	MAFK	WWWTGCTGASTCAGCAWWW	0.00052	8.9e-07	-13.93	0	170	482	1122	2764	0.3527	3.7e-09	240
1	MA0499.1	Myod1	NSCAGCTGYYNYB	0.00088	1.5e-06	-13.4	0	152	488	1264	3545	0.31148	6.2e-09	243
1	MA0811.1	TFAP2B	YGCCCBVRGGCA	0.00096	1.7e-06	-13.31	0	173	489	2002	5105	0.35378	6.8e-09	244
1	MA0006.1	Ahr::Arnt	YGCGTG	0.0012	2.1e-06	-13.08	0	139	495	1632	5154	0.28081	8.5e-09	247
1	MA0856.1	RXRG	GRGGTCAAAGGTCA	0.0012	2.1e-06	-13.08	0	109	487	109	294	0.22382	8.6e-09	243
1	MA0608.1	Creb3l2	GCCACGTGD	0.0018	3e-06	-12.71	0	110	492	287	948	0.22358	1.2e-08	245
1	MA1149.1	RARA::RXRG	RRGGTCAHNNNRRGGTCA	0.0018	3.2e-06	-12.67	0	185	483	2009	4754	0.38302	1.3e-08	241
1	MA0656.1	JDP2(var.2)	GATGACGTCAYC	0.0022	3.8e-06	-12.47	0	73	489	87	322	0.14928	1.6e-08	244
1	MA0831.2	TFE3	CACGTGAY	0.0027	4.7e-06	-12.26	0	115	493	1109	4102	0.23327	1.9e-08	246
1	MA0146.2	Zfx	SSSGCCBVGGCCTS	0.0028	4.9e-06	-12.24	0	211	487	2258	4775	0.43326	2e-08	243
1	MA0048.2	NHLH1	CGCAGCTGCK	0.0036	6.2e-06	-12	0	155	491	1390	3895	0.31568	2.5e-08	245
1	MA0834.1	ATF7	NDATGACGTCATMV	0.0041	7.2e-06	-11.85	0	265	487	237	344	0.54415	2.9e-08	243
1	MA1139.1	FOSL2::JUNB(var.2)	DATGACGTCATH	0.0042	7.3e-06	-11.83	0	243	489	950	1687	0.49693	3e-08	244
1	MA0504.1	NR2C2	VGRGGTCARAGGTCA	0.0052	9.1e-06	-11.61	0	190	486	1670	3851	0.39095	3.7e-08	242
1	MA0130.1	ZNF354C	MTCCAC	0.0061	1.1e-05	-11.46	0	119	495	1704	6318	0.2404	4.3e-08	247
1	MA0871.1	TFEC	RTCACRTGAB	0.0065	1.1e-05	-11.4	0	145	491	1669	5058	0.29532	4.6e-08	245
1	MA0775.1	MEIS3	DTGACAGS	0.007	1.2e-05	-11.33	0	151	493	2066	6110	0.30629	4.9e-08	246
1	MA0071.1	RORA	AWMWAGGTCA	0.0074	1.3e-05	-11.27	0	119	491	782	2725	0.24236	5.2e-08	245
1	MA1133.1	JUN::JUNB(var.2)	KRTGACGTCATN	0.01	1.8e-05	-10.92	0	143	489	1372	4158	0.29243	7.4e-08	244
1	MA0093.2	USF1	VYCAYGTGACC	0.011	1.9e-05	-10.87	0	114	490	870	3191	0.23265	7.8e-08	244
1	MA0732.1	EGR3	HHMCGCCCACGCAHH	0.013	2.2e-05	-10.72	0	126	486	409	1254	0.25926	9.1e-08	242
1	MA0498.2	MEIS1	HTGACAD	0.018	3.1e-05	-10.38	0	304	494	4053	6264	0.61538	1.3e-07	246
1	MA0603.1	Arntl	NGTCACGTGH	0.019	3.4e-05	-10.3	0	71	491	665	3801	0.1446	1.4e-07	245
1	MA0633.1	Twist2	NCCATATGTK	0.02	3.4e-05	-10.28	0	113	491	601	2163	0.23014	1.4e-07	245
1	MA0665.1	MSC	AACAGCTGTT	0.029	5.1e-05	-9.89	0	153	491	1099	3100	0.31161	2.1e-07	245
1	MA0639.1	DBP	NRTTACGTAAYV	0.03	5.1e-05	-9.88	0	225	489	514	947	0.46012	2.1e-07	244
1	MA0159.1	RARA::RXRA	RGKTCANVGRSAGGTCA	0.032	5.6e-05	-9.79	0	128	484	963	3160	0.26446	2.3e-07	241
1	MA0488.1	JUN	DDRATGATGTCAT	0.035	6.1e-05	-9.71	0	224	488	872	1675	0.45902	2.5e-07	243
1	MA1147.1	NR4A2::RXRA	VRGGTCRTTGACCYY	0.039	6.8e-05	-9.6	0	98	486	716	2990	0.20165	2.8e-07	242
1	MA1099.1	Hes1	SVCACGYGHN	0.041	7.1e-05	-9.56	0	113	491	1445	5585	0.23014	2.9e-07	245
1	MA1145.1	FOSL2::JUND(var.2)	NNRTGACGTCAYHSN	0.041	7.1e-05	-9.55	0	142	486	901	2673	0.29218	2.9e-07	242
1	MA0492.1	JUND(var.2)	DDDRATGABGTCATN	0.049	8.5e-05	-9.37	0	244	486	781	1371	0.50206	3.5e-07	242

## Sheet: NASH-specific_PR
db_index	motif_id	motif_alt_id	consensus	E-value	adj_p-value	log_adj_p-value	bin_location	bin_width	total_width	sites_in_bin	total_sites	p_success	p-value	mult_tests
1	MA0139.1	CTCF	YGRCCASYAGRKGGCRSYR	5.6e-127	9.7e-130	-297.07	0	78	482	1219	3765	0.16183	4e-132	240
1	MA1102.1	CTCFL	CRSCAGGGGGCRSB	4.5e-74	7.7e-77	-175.26	0	99	487	1672	5347	0.20329	3.2e-79	243
1	MA0677.1	Nr2f6	RRGGTCAAAGGTCA	4.3e-30	7.5e-33	-73.98	0	199	487	1510	2889	0.40862	3.1e-35	243
1	MA0114.3	Hnf4a	RGGGTCAAAGTCCAVT	4.3e-26	7.4e-29	-64.77	0	111	485	258	575	0.22887	3.1e-31	242
1	MA0484.1	HNF4G	NRRGDNCAAAGKYCA	4.8e-25	8.2e-28	-62.36	0	80	486	1341	6066	0.16461	3.4e-30	242
1	MA0671.1	NFIX	NNTGCCAAN	1.1e-20	1.9e-23	-52.31	0	144	492	2591	7428	0.29268	7.8e-26	245
1	MA0838.1	CEBPG	ATTRCGCAAY	2.2e-19	3.7e-22	-49.34	0	113	491	566	1664	0.23014	1.5e-24	245
1	MA0512.2	Rxra	GRGGTCAAAGGTCA	4.4e-19	7.6e-22	-48.63	0	139	487	269	548	0.28542	3.1e-24	243
1	MA1100.1	ASCL1	VSAGCAGCTGSNN	5.3e-19	9.2e-22	-48.44	0	170	488	2420	5876	0.34836	3.8e-24	243
1	MA0147.3	MYC	NNCCACGTGCNB	1.1e-18	1.8e-21	-47.75	0	161	489	2052	5186	0.32924	7.5e-24	244
1	MA0017.2	NR2F1	CARAGGTCAMVNG	2.7e-18	4.7e-21	-46.8	0	114	488	1077	3511	0.23361	1.9e-23	243
1	MA1099.1	Hes1	SVCACGYGHN	4.3e-17	7.5e-20	-44.04	0	151	491	2375	6536	0.30754	3.1e-22	245
1	MA0499.1	Myod1	NSCAGCTGYYNYB	5.7e-17	9.9e-20	-43.76	0	168	488	1691	4054	0.34426	4.1e-22	243
1	MA1108.1	MXI1	NVVCCACGTGSNB	1.3e-16	2.3e-19	-42.94	0	156	488	1804	4676	0.31967	9.3e-22	243
1	MA0670.1	NFIA	NDTGCCAAND	3.3e-16	5.7e-19	-42	0	169	491	822	1822	0.3442	2.3e-21	245
1	MA0856.1	RXRG	GRGGTCAAAGGTCA	5.9e-16	1e-18	-41.42	0	137	487	208	416	0.28131	4.2e-21	243
1	MA0014.3	PAX5	RRGCGTGACCNN	1.4e-14	2.4e-17	-38.27	0	147	489	2052	5765	0.30061	9.8e-20	244
1	MA0824.1	ID4	NRCACCTGBH	1.8e-14	3.1e-17	-38.01	0	181	491	2515	5909	0.36864	1.3e-19	245
1	MA0504.1	NR2C2	VGRGGTCARAGGTCA	5.7e-14	9.8e-17	-36.87	0	122	486	1398	4515	0.25103	4e-19	242
1	MA0500.1	Myog	RRCAGCTGSNV	1.7e-13	2.9e-16	-35.77	0	164	490	1457	3602	0.33469	1.2e-18	244
1	MA0071.1	RORA	AWMWAGGTCA	2e-13	3.5e-16	-35.59	0	101	491	855	3156	0.2057	1.4e-18	245
1	MA0774.1	MEIS2	TTGACAGS	3.2e-13	5.6e-16	-35.12	0	69	493	1123	6259	0.13996	2.3e-18	246
1	MA0258.2	ESR2	AGGTCASVNTGMCCY	3.8e-13	6.5e-16	-34.97	0	120	486	1683	5655	0.24691	2.7e-18	242
1	MA0065.2	Pparg::Rxra	STRGGGCARAGGKCA	5.5e-12	9.4e-15	-32.3	0	188	486	3132	7199	0.38683	3.9e-17	242
1	MA0692.1	TFEB	RYCACGTGAC	7.9e-12	1.4e-14	-31.93	0	159	491	1734	4535	0.32383	5.6e-17	245
1	MA0104.4	MYCN	VVCCACGTGGBB	8.5e-12	1.5e-14	-31.85	0	125	489	1237	3931	0.25562	6e-17	244
1	MA0524.2	TFAP2C	YGCCYBVRGGCA	1.7e-11	2.9e-14	-31.16	0	163	489	2275	5921	0.33333	1.2e-16	244
1	MA1114.1	PBX3	NNNTGAGTGACAGGBNN	2.3e-11	3.9e-14	-30.86	0	174	484	2472	6021	0.3595	1.6e-16	241
1	MA0521.1	Tcf12	RACAGCTGSNV	3.4e-11	5.8e-14	-30.48	0	168	490	1498	3676	0.34286	2.4e-16	244
1	MA0751.1	ZIC4	GRCCCCCCGCKGYGH	4.6e-11	8e-14	-30.16	0	216	486	2515	5016	0.44444	3.3e-16	242
1	MA0816.1	Ascl2	ARCAGCTGCY	4.7e-11	8.1e-14	-30.15	0	169	491	2129	5358	0.3442	3.3e-16	245
1	MA0119.1	NFIC::TLX1	TGGCASSRWGCCAA	5e-11	8.6e-14	-30.08	0	85	487	275	986	0.17454	3.5e-16	243
1	MA0855.1	RXRB	GGGGTCAAAGGTCA	6.4e-11	1.1e-13	-29.84	0	149	487	175	338	0.30595	4.5e-16	243
1	MA0597.1	THAP1	YTGCCCDBA	7.8e-11	1.4e-13	-29.63	0	224	492	3748	7472	0.45528	5.5e-16	245
1	MA0871.1	TFEC	RTCACRTGAB	1.5e-10	2.6e-13	-28.99	0	159	491	2190	5872	0.32383	1.1e-15	245
1	MA0820.1	FIGLA	WMCACCTGKW	2.1e-10	3.6e-13	-28.66	0	169	491	2589	6625	0.3442	1.5e-15	245
1	MA0750.2	ZBTB7A	NVCCGGAAGTGSV	4.5e-10	7.7e-13	-27.89	0	198	488	2863	6302	0.40574	3.2e-15	243
1	MA0161.2	NFIC	NNCTTGGCANN	5.9e-10	1e-12	-27.61	0	158	490	2319	6288	0.32245	4.2e-15	244
1	MA0739.1	Hic1	RTGCCAACY	8.2e-10	1.4e-12	-27.29	0	242	492	3813	7091	0.49187	5.8e-15	245
1	MA1146.1	NR1A4::RXRA	GAGKTCATTGACCYB	8.7e-10	1.5e-12	-27.22	0	188	486	2078	4700	0.38683	6.2e-15	242
1	MA0738.1	HIC2	RTGCCCRSB	1.3e-09	2.3e-12	-26.8	0	190	492	3176	7389	0.38618	9.3e-15	245
1	MA0102.3	CEBPA	ATTGCAYAAYH	1.6e-09	2.8e-12	-26.6	0	102	490	850	3210	0.20816	1.2e-14	244
1	MA0160.1	NR4A2	AAGGTCAC	2.7e-09	4.7e-12	-26.09	0	149	493	2412	7005	0.30223	1.9e-14	246
1	MA0505.1	Nr5a2	RAGTTCAAGGYCAGS	3.2e-09	5.6e-12	-25.92	0	202	486	2004	4234	0.41564	2.3e-14	242
1	MA0493.1	Klf1	RRCCACACCCW	5.7e-09	9.9e-12	-25.34	0	154	490	1821	5002	0.31429	4.1e-14	244
1	MA1147.1	NR4A2::RXRA	VRGGTCRTTGACCYY	7.1e-09	1.2e-11	-25.13	0	162	486	1359	3448	0.33333	5e-14	242
1	MA0039.3	KLF4	MCACACCCTNN	8e-09	1.4e-11	-25	0	134	490	2096	6662	0.27347	5.7e-14	244
1	MA0058.3	MAX	AVCACGTGNY	1.6e-08	2.7e-11	-24.34	0	95	491	856	3508	0.19348	1.1e-13	245
1	MA0685.1	SP4	BWRGCCACGCCCMCTYH	1.8e-08	3.1e-11	-24.2	0	134	484	401	1051	0.27686	1.3e-13	241
1	MA0649.1	HEY2	GRCACGTGYC	2.4e-08	4.1e-11	-23.91	0	165	491	1586	4059	0.33605	1.7e-13	245
1	MA0103.3	ZEB1	SNCACCTGSVN	2.6e-08	4.5e-11	-23.83	0	170	490	2520	6455	0.34694	1.8e-13	244
1	MA0830.1	TCF4	HRCACCTGBN	3.2e-08	5.6e-11	-23.6	0	169	491	2074	5290	0.3442	2.3e-13	245
1	MA1109.1	NEUROD1	NRACAGATGGYNN	4.2e-08	7.2e-11	-23.35	0	70	488	1082	6119	0.14344	3e-13	243
1	MA1107.1	KLF9	VSCCACACCCACH	5.8e-08	1e-10	-23.02	0	156	488	2156	5930	0.31967	4.1e-13	243
1	MA0599.1	KLF5	GCCCCDCCCH	8.2e-08	1.4e-10	-22.67	0	203	491	2604	5657	0.41344	5.8e-13	245
1	MA0522.2	TCF3	HRCACCTGBN	1.3e-07	2.2e-10	-22.23	0	169	491	2089	5348	0.3442	9e-13	245
1	MA0466.2	CEBPB	RTTRCGCAAY	1.4e-07	2.5e-10	-22.12	0	65	491	567	3217	0.13238	1e-12	245
1	MA0006.1	Ahr::Arnt	YGCGTG	2.1e-07	3.6e-10	-21.75	0	131	495	1819	5961	0.26465	1.5e-12	247
1	MA0823.1	HEY1	GRCACGTGCC	3e-07	5.2e-10	-21.38	0	165	491	941	2323	0.33605	2.1e-12	245
1	MA0836.1	CEBPD	RTTRCGCAAY	3.5e-07	6e-10	-21.24	0	97	491	712	2836	0.19756	2.4e-12	245
1	MA0834.1	ATF7	NDATGACGTCATMV	3.6e-07	6.2e-10	-21.2	0	111	487	148	383	0.22793	2.6e-12	243
1	MA0048.2	NHLH1	CGCAGCTGCK	3.9e-07	6.7e-10	-21.13	0	169	491	1789	4548	0.3442	2.7e-12	245
1	MA0516.1	SP2	GYCCCGCCYCYBSSS	4e-07	6.9e-10	-21.09	0	108	486	1572	6049	0.22222	2.9e-12	242
1	MA0615.1	Gmeb1	BHBBKKACGTMMNWNNN	4e-07	6.9e-10	-21.09	0	278	484	2200	3482	0.57438	2.9e-12	241
1	MA0079.3	SP1	GCCCCKCCCCC	6e-07	1e-09	-20.69	0	104	490	1434	5736	0.21224	4.2e-12	244
1	MA0811.1	TFAP2B	YGCCCBVRGGCA	7.1e-07	1.2e-09	-20.52	0	147	489	1973	5764	0.30061	5e-12	244
1	MA0632.1	Tcfl5	NBCDCGHGVN	8.2e-07	1.4e-09	-20.38	0	159	491	1718	4628	0.32383	5.8e-12	245
1	MA0007.3	Ar	RGGWACAYNGTGTWCYY	9.2e-07	1.6e-09	-20.26	0	176	484	287	570	0.36364	6.6e-12	241
1	MA0747.1	SP8	RCCACGCCCMCY	1e-06	1.8e-09	-20.16	0	101	489	1551	6424	0.20654	7.2e-12	244
1	MA0018.3	CREB1	NVTGACGTCABN	1.2e-06	2.1e-09	-20	0	153	489	1443	3972	0.31288	8.5e-12	244
1	MA0138.2	REST	TTCAGCACCATGGACAGCDCC	1.2e-06	2.2e-09	-19.96	0	280	480	784	1153	0.58333	9e-12	239
1	MA0746.1	SP3	VCCACGCCCMC	1.4e-06	2.5e-09	-19.81	0	196	490	3012	6847	0.4	1e-11	244
1	MA0831.2	TFE3	CACGTGAY	2.8e-06	4.8e-09	-19.16	0	161	493	1705	4570	0.32657	1.9e-11	246
1	MA0742.1	Klf12	GRCCACGCCCWHHWH	3.2e-06	5.6e-09	-19.01	0	136	486	821	2404	0.27984	2.3e-11	242
1	MA0775.1	MEIS3	DTGACAGS	3.9e-06	6.7e-09	-18.83	0	171	493	2693	7004	0.34686	2.7e-11	246
1	MA1149.1	RARA::RXRG	RRGGTCAHNNNRRGGTCA	4.5e-06	7.8e-09	-18.67	0	157	483	2013	5487	0.32505	3.2e-11	241
1	MA0130.1	ZNF354C	MTCCAC	6.3e-06	1.1e-08	-18.34	0	163	495	2648	7245	0.32929	4.4e-11	247
1	MA0825.1	MNT	RVCACGTGMH	9.9e-06	1.7e-08	-17.88	0	165	491	1647	4302	0.33605	7e-11	245
1	MA0591.1	Bach1::Mafk	RSSATGACTCAGCAB	1.6e-05	2.7e-08	-17.44	0	118	486	397	1226	0.2428	1.1e-10	242
1	MA0464.2	BHLHE40	VKCACGTGMC	1.7e-05	2.9e-08	-17.35	0	109	491	607	2163	0.222	1.2e-10	245
1	MA1129.1	FOSL1::JUN(var.2)	ATGACGTCAT	1.9e-05	3.3e-08	-17.23	0	99	491	961	3955	0.20163	1.3e-10	245
1	MA0643.1	Esrrg	TCAAGGTCAH	3.3e-05	5.7e-08	-16.67	0	103	491	1098	4412	0.20978	2.3e-10	245
1	MA0656.1	JDP2(var.2)	GATGACGTCAYC	3.6e-05	6.2e-08	-16.6	0	111	489	122	318	0.22699	2.5e-10	244
1	MA0115.1	NR1H2::RXRA	AAAGGTCAAAGGTCAAC	4e-05	6.8e-08	-16.5	0	112	484	42	73	0.2314	2.8e-10	241
1	MA0810.1	TFAP2A(var.2)	YGCCCBVRGGCR	4.5e-05	7.8e-08	-16.37	0	153	489	2073	5911	0.31288	3.2e-10	244
1	MA1131.1	FOSL2::JUN(var.2)	GRTGACGTMAT	4.9e-05	8.5e-08	-16.28	0	110	490	859	3165	0.22449	3.5e-10	244
1	MA0641.1	ELF4	AACCCGGAAGTR	5.1e-05	8.9e-08	-16.24	0	199	489	896	1875	0.40695	3.6e-10	244
1	MA1111.1	NR2F2	NAAAGGTCANR	6.6e-05	1.1e-07	-15.99	0	86	490	1274	6188	0.17551	4.7e-10	244
1	MA0492.1	JUND(var.2)	DDDRATGABGTCATN	7.1e-05	1.2e-07	-15.91	0	144	486	552	1489	0.2963	5.1e-10	242
1	MA0604.1	Atf1	RTGACGTA	0.00015	2.7e-07	-15.14	0	237	493	1307	2413	0.48073	1.1e-09	246
1	MA0141.3	ESRRB	TCAAGGTCAWW	0.00022	3.9e-07	-14.76	0	88	490	436	1860	0.17959	1.6e-09	244
1	MA0740.1	KLF14	KRCCACGCCCMCYT	0.00043	7.4e-07	-14.12	0	135	487	920	2811	0.27721	3e-09	243
1	MA0043.2	HLF	NVTTACRTAAYH	0.00043	7.4e-07	-14.11	0	67	489	556	3201	0.13701	3e-09	244
1	MA0696.1	ZIC1	GACCCCCYGCTGTG	0.00074	1.3e-06	-13.57	0	253	487	919	1552	0.51951	5.3e-09	243
1	MA0741.1	KLF16	GMCACGCCCCC	0.00079	1.4e-06	-13.5	0	136	490	1780	5706	0.27755	5.6e-09	244
1	MA0691.1	TFAP4	AWCAGCTGWT	0.00093	1.6e-06	-13.34	0	169	491	1152	2916	0.3442	6.6e-09	245
1	MA0839.1	CREB3L1	VTGCCACGTCAYCA	0.00093	1.6e-06	-13.34	0	165	487	456	1078	0.33881	6.6e-09	243
1	MA1136.1	FOSB::JUNB(var.2)	RTGACGTCAT	0.0011	1.9e-06	-13.19	0	143	491	1267	3796	0.29124	7.6e-09	245
1	MA0062.2	Gabpa	CCGGAAGTGVV	0.0011	1.9e-06	-13.19	0	198	490	1766	3936	0.40408	7.7e-09	244
1	MA0503.1	Nkx2-5(var.2)	ARSCACTCAAS	0.0014	2.5e-06	-12.91	0	204	490	2280	5004	0.41633	1e-08	244
1	MA0526.2	USF2	NNNGGTCACGTGRYYN	0.0015	2.6e-06	-12.87	0	163	485	1029	2649	0.33608	1.1e-08	242
1	MA0159.1	RARA::RXRA	RGKTCANVGRSAGGTCA	0.0019	3.2e-06	-12.65	0	258	484	2120	3661	0.53306	1.3e-08	241
1	MA0004.1	Arnt	CACGTG	0.002	3.5e-06	-12.57	0	153	495	876	2418	0.30909	1.4e-08	247
1	MA0146.2	Zfx	SSSGCCBVGGCCTS	0.0021	3.6e-06	-12.54	0	155	487	1911	5402	0.31828	1.5e-08	243
1	MA0603.1	Arntl	NGTCACGTGH	0.0023	3.9e-06	-12.45	0	163	491	1594	4282	0.33198	1.6e-08	245
1	MA0513.1	SMAD2::SMAD3::SMAD4	CTGTCTGDCACCT	0.0024	4.2e-06	-12.39	0	128	488	1586	5357	0.2623	1.7e-08	243
1	MA0067.1	Pax2	NGTCAYKB	0.0025	4.3e-06	-12.36	0	169	493	2708	7244	0.3428	1.7e-08	246
1	MA0506.1	NRF1	GCGCVTGCGCR	0.003	5.1e-06	-12.18	0	142	490	947	2805	0.2898	2.1e-08	244
1	MA0833.1	ATF4	GKATGAYGCAATM	0.0032	5.4e-06	-12.12	0	134	488	558	1659	0.27459	2.2e-08	243
1	MA0488.1	JUN	DDRATGATGTCAT	0.0035	6e-06	-12.02	0	134	488	617	1856	0.27459	2.5e-08	243
1	MA0617.1	Id2	RCACGTGR	0.0053	9.2e-06	-11.59	0	107	493	190	608	0.21704	3.8e-08	246
1	MA0872.1	TFAP2A(var.3)	TGCCCYSRGGGCA	0.0055	9.4e-06	-11.57	0	222	488	1526	3029	0.45492	3.9e-08	243
1	MA0028.2	ELK1	ACCGGAAGTR	0.006	1e-05	-11.48	0	107	491	501	1849	0.21792	4.2e-08	245
1	MA0626.1	Npas2	NSCACGTGTN	0.0061	1.1e-05	-11.45	0	125	491	1170	4005	0.25458	4.3e-08	245
1	MA0622.1	Mlxip	BCACGTGK	0.0069	1.2e-05	-11.34	0	107	493	189	608	0.21704	4.8e-08	246
1	MA0697.1	ZIC3	GACCCCCCGCTGYGH	0.0098	1.7e-05	-10.99	0	56	486	400	2679	0.11523	7e-08	242
1	MA0620.2	MITF	NNDRGTCACGTGACYHNN	0.011	1.9e-05	-10.85	0	109	483	574	2087	0.22567	8e-08	241
1	MA0093.2	USF1	VYCAYGTGACC	0.012	2.1e-05	-10.75	0	76	490	686	3663	0.1551	8.8e-08	244
1	MA0840.1	Creb5	NATGACGTCAYH	0.015	2.7e-05	-10.53	0	135	489	193	503	0.27607	1.1e-07	244
1	MA0837.1	CEBPE	VTTRCGCAAY	0.016	2.8e-05	-10.49	0	65	491	657	4090	0.13238	1.1e-07	245
1	MA1139.1	FOSL2::JUNB(var.2)	DATGACGTCATH	0.021	3.6e-05	-10.22	0	131	489	617	1923	0.26789	1.5e-07	244
1	MA0664.1	MLXIPL	RTCACGTGAT	0.021	3.7e-05	-10.2	0	109	491	860	3310	0.222	1.5e-07	245
1	MA0605.1	Atf3	GATGACGT	0.031	5.3e-05	-9.84	0	155	493	1267	3578	0.3144	2.2e-07	246
1	MA1110.1	NR1H4	KCAATGACCYN	0.041	7.1e-05	-9.55	0	70	490	982	5910	0.14286	2.9e-07	244

## Sheet: BSA-specific_DI
db_index	motif_id	motif_alt_id	consensus	E-value	adj_p-value	log_adj_p-value	bin_location	bin_width	total_width	sites_in_bin	total_sites	p_success	p-value	mult_tests
1	MA0139.1	CTCF	YGRCCASYAGRKGGCRSYR	5.7e-308	9.9e-536	-1231.9	0	30	482	1548	5691	0.06224	4.1e-538	240
1	MA1102.1	CTCFL	CRSCAGGGGGCRSB	9.9e-308	1.7e-361	-830.7	0	23	487	1275	7098	0.04723	7.0e-364	243
1	MA0477.1	FOSL1	RRTGASTCAKV	1.5e-307	2.7e-319	-733.54	0	158	490	2233	3491	0.32245	1.1e-321	244
1	MA0491.1	JUND	DRTGASTCATS	1.5e-305	2.7e-308	-708.21	0	122	490	1718	2996	0.24898	1.1e-310	244
1	MA0490.1	JUNB	NRRTGASTCAK	1e-301	1.8e-304	-699.41	0	124	490	2045	3796	0.25306	7.3e-307	244
1	MA0489.1	JUN(var.2)	RRRRRRTGASTCAT	4.4e-272	7.6e-275	-631.19	0	127	487	2508	5066	0.26078	3.1e-277	243
1	MA0476.1	FOS	DVTGASTCATB	2.7e-271	4.7e-274	-629.36	0	122	490	2098	4144	0.24898	1.9e-276	244
1	MA1141.1	FOS::JUND	NKATGAGTCATNN	1.7e-270	2.9e-273	-627.55	0	134	488	2806	5634	0.27459	1.2e-275	243
1	MA1134.1	FOS::JUNB	KATGASTCATHN	2.8e-270	4.8e-273	-627.04	0	121	489	2601	5567	0.24744	2e-275	244
1	MA1128.1	FOSL1::JUN	NKATGACTCATNN	1.4e-258	2.4e-261	-600.08	0	122	488	3265	7527	0.25	1e-263	243
1	MA1144.1	FOSL2::JUND	KATGACTCAT	1.4e-256	2.5e-259	-595.46	0	121	491	2669	5878	0.24644	1e-261	245
1	MA0655.1	JDP2	ATGACTCAT	8.3e-246	1.4e-248	-570.68	0	126	492	1914	3702	0.2561	5.9e-251	245
1	MA1138.1	FOSL2::JUNB	KRTGASTCAT	4.9e-245	8.5e-248	-568.9	0	111	491	2297	5261	0.22607	3.5e-250	245
1	MA0478.1	FOSL2	KRRTGASTCAB	8.5e-242	1.5e-244	-561.45	0	116	490	2202	4803	0.23673	6e-247	244
1	MA1130.1	FOSL2::JUN	NNRTGAGTCAYN	9.4e-240	1.6e-242	-556.74	0	117	489	3050	7320	0.23926	6.6e-245	244
1	MA1135.1	FOSB::JUNB	KRTGASTCAT	2.7e-239	4.7e-242	-555.67	0	121	491	2624	5873	0.24644	1.9e-244	245
1	MA0099.3	FOS::JUN	ATGAGTCAYM	2.4e-236	4.2e-239	-548.89	0	121	491	3370	8132	0.24644	1.7e-241	245
1	MA1137.1	FOSL1::JUNB	NDRTGACTCATNN	4.3e-204	7.4e-207	-474.64	0	134	488	4209	10076	0.27459	3e-209	243
1	MA1132.1	JUN::JUNB	KATGACKCAT	1.1e-191	1.9e-194	-446.04	0	121	491	3811	9976	0.24644	7.9e-197	245
1	MA0841.1	NFE2	VATGACTCATS	3.1e-183	5.3e-186	-426.61	0	158	490	1058	1540	0.32245	2.2e-188	244
1	MA0808.1	TEAD3	RCATTCCW	2.2e-181	3.9e-184	-422.32	0	139	493	3566	8250	0.28195	1.6e-186	246
1	MA1101.1	BACH2	NMTGACTCAGCANH	8e-181	1.4e-183	-421.05	0	167	487	3786	7469	0.34292	5.7e-186	243
1	MA1142.1	FOSL1::JUND	NRTGACTCAT	9e-168	1.6e-170	-390.99	0	121	491	3967	10779	0.24644	6.4e-173	245
1	MA0462.1	BATF::JUN	RRWATGASTCA	3.1e-159	5.4e-162	-371.33	0	122	490	2324	5584	0.24898	2.2e-164	244
1	MA1121.1	TEAD2	NYACATTCCWNNS	4.6e-139	7.9e-142	-324.9	0	138	488	4052	10097	0.28279	3.3e-144	243
1	MA0150.2	Nfe2l2	CASNATGACTCAGCA	4.6e-132	7.9e-135	-308.79	0	134	486	2309	5297	0.27572	3.2e-137	242
1	MA0809.1	TEAD4	NRCATTCCWN	3.1e-130	5.3e-133	-304.58	0	139	491	4200	10639	0.2831	2.2e-135	245
1	MA0090.2	TEAD1	YRCATTCCWH	1e-124	1.8e-127	-291.85	0	139	491	4226	10794	0.2831	7.3e-130	245
1	MA0501.1	MAF::NFE2	ATGACTCAGCANWTY	7.2e-122	1.2e-124	-285.3	0	122	486	1485	3364	0.25103	5.1e-127	242
1	MA1143.1	FOSL1::JUND(var.2)	RTGACGTMAY	7.3e-83	1.3e-85	-195.49	0	159	491	4231	10118	0.32383	5.2e-88	245
1	MA0751.1	ZIC4	GRCCCCCCGCKGYGH	1.2e-79	2.1e-82	-188.09	0	120	486	2324	6544	0.24691	8.5e-85	242
1	MA0739.1	Hic1	RTGCCAACY	4.3e-76	7.4e-79	-179.9	0	104	492	3085	10645	0.21138	3e-81	245
1	MA0591.1	Bach1::Mafk	RSSATGACTCAGCAB	3.6e-69	6.2e-72	-163.97	0	170	486	1342	2549	0.34979	2.6e-74	242
1	MA0605.1	Atf3	GATGACGT	4.4e-68	7.5e-71	-161.46	0	125	493	2413	6854	0.25355	3.1e-73	246
1	MA0738.1	HIC2	RTGCCCRSB	1e-63	1.7e-66	-151.41	0	128	492	3668	10927	0.26016	7.1e-69	245
1	MA0014.3	PAX5	RRGCGTGACCNN	1.1e-62	1.9e-65	-149.05	0	147	489	3120	7955	0.30061	7.6e-68	244
1	MA0511.2	RUNX2	WAACCGCAA	3.4e-61	5.9e-64	-145.59	0	120	492	2554	7722	0.2439	2.4e-66	245
1	MA0742.1	Klf12	GRCCACGCCCWHHWH	1.7e-58	2.9e-61	-139.39	0	120	486	1270	3360	0.24691	1.2e-63	242
1	MA0067.1	Pax2	NGTCAYKB	1.7e-56	2.9e-59	-134.77	0	145	493	4024	10943	0.29412	1.2e-61	246
1	MA1099.1	Hes1	SVCACGYGHN	1.3e-55	2.3e-58	-132.74	0	153	491	3812	9774	0.31161	9.2e-61	245
1	MA0597.1	THAP1	YTGCCCDBA	5.3e-55	9.1e-58	-131.34	0	104	492	3079	11125	0.21138	3.7e-60	245
1	MA0002.2	RUNX1	BBYTGTGGTTT	7.4e-55	1.3e-57	-131	0	210	490	5543	10952	0.42857	5.2e-60	244
1	MA0493.1	Klf1	RRCCACACCCW	1.4e-54	2.4e-57	-130.37	0	134	490	2503	6886	0.27347	9.9e-60	244
1	MA0684.1	RUNX3	WAACCRCAAA	1.5e-54	2.6e-57	-130.3	0	187	491	3908	8345	0.38086	1.1e-59	245
1	MA0148.3	FOXA1	YNBNTGTTTACWYWD	1.6e-54	2.7e-57	-130.26	0	148	486	2849	7217	0.30453	1.1e-59	242
1	MA0871.1	TFEC	RTCACRTGAB	8.5e-53	1.5e-55	-126.26	0	129	491	3124	9242	0.26273	6e-58	245
1	MA0671.1	NFIX	NNTGCCAAN	8.1e-50	1.4e-52	-119.4	0	190	492	5075	11056	0.38618	5.7e-55	245
1	MA0047.2	Foxa2	TGTTTACWYWGB	5.4e-48	9.3e-51	-115.2	0	145	489	3156	8429	0.29652	3.8e-53	244
1	MA0024.3	E2F1	TTTGGCGCCAAA	1.6e-47	2.8e-50	-114.1	0	69	489	381	1217	0.1411	1.1e-52	244
1	MA0089.1	MAFG::NFE2L1	NATGAC	2.1e-47	3.6e-50	-113.85	0	145	495	3965	11006	0.29293	1.5e-52	247
1	MA1100.1	ASCL1	VSAGCAGCTGSNN	2.2e-44	3.8e-47	-106.89	0	132	488	2684	7736	0.27049	1.6e-49	243
1	MA0104.4	MYCN	VVCCACGTGGBB	1.6e-42	2.8e-45	-102.6	0	151	489	2196	5471	0.30879	1.1e-47	244
1	MA0696.1	ZIC1	GACCCCCYGCTGTG	8.4e-40	1.4e-42	-96.34	0	127	487	690	1640	0.26078	5.9e-45	243
1	MA0107.1	RELA	GGGRATTTCC	4.7e-39	8.1e-42	-94.62	0	149	491	1692	4176	0.30346	3.3e-44	245
1	MA0697.1	ZIC3	GACCCCCCGCTGYGH	9.4e-39	1.6e-41	-93.92	0	24	486	329	2873	0.04938	6.7e-44	242
1	MA0018.3	CREB1	NVTGACGTCABN	2.3e-37	3.9e-40	-90.74	0	139	489	2318	6385	0.28425	1.6e-42	244
1	MA0093.2	USF1	VYCAYGTGACC	6e-37	1e-39	-89.77	0	130	490	2007	5798	0.26531	4.2e-42	244
1	MA1133.1	JUN::JUNB(var.2)	KRTGACGTCATN	9.3e-37	1.6e-39	-89.32	0	157	489	2990	7570	0.32106	6.6e-42	244
1	MA1131.1	FOSL2::JUN(var.2)	GRTGACGTMAT	1.5e-36	2.7e-39	-88.82	0	140	490	1905	5103	0.28571	1.1e-41	244
1	MA0258.2	ESR2	AGGTCASVNTGMCCY	1.3e-35	2.2e-38	-86.72	0	64	486	1584	8684	0.13169	9e-41	242
1	MA1129.1	FOSL1::JUN(var.2)	ATGACGTCAT	5.3e-34	9.1e-37	-82.99	0	131	491	2068	6026	0.2668	3.7e-39	245
1	MA0496.2	MAFK	WWWTGCTGASTCAGCAWWW	5.9e-34	1e-36	-82.88	0	160	482	2148	5122	0.33195	4.2e-39	240
1	MA0834.1	ATF7	NDATGACGTCATMV	6.2e-34	1.1e-36	-82.82	0	165	487	422	733	0.33881	4.4e-39	243
1	MA1109.1	NEUROD1	NRACAGATGGYNN	1.2e-32	2.1e-35	-79.83	0	118	488	2819	9406	0.2418	8.8e-38	243
1	MA0103.3	ZEB1	SNCACCTGSVN	2.5e-32	4.3e-35	-79.12	0	106	490	2444	8937	0.21633	1.8e-37	244
1	MA0816.1	Ascl2	ARCAGCTGCY	8.9e-32	1.5e-34	-77.86	0	131	491	2610	7879	0.2668	6.3e-37	245
1	MA0842.1	NRL	DWWNTGCTGAC	1.4e-31	2.4e-34	-77.41	0	198	490	5063	10919	0.40408	9.9e-37	244
1	MA0130.1	ZNF354C	MTCCAC	3.4e-31	5.8e-34	-76.53	0	171	495	4366	10821	0.34545	2.4e-36	247
1	MA0495.2	MAFF	DWWTTGCTGAGTCAGCAAWWW	5.1e-31	8.8e-34	-76.11	0	192	480	2811	5845	0.4	3.7e-36	239
1	MA0692.1	TFEB	RYCACGTGAC	5.5e-31	9.5e-34	-76.04	0	111	491	2128	7369	0.22607	3.9e-36	245
1	MA0039.3	KLF4	MCACACCCTNN	5.9e-31	1e-33	-75.97	0	152	490	3708	10056	0.3102	4.2e-36	244
1	MA0146.2	Zfx	SSSGCCBVGGCCTS	1e-30	1.8e-33	-75.39	0	175	487	2638	6032	0.35934	7.5e-36	243
1	MA1136.1	FOSB::JUNB(var.2)	RTGACGTCAT	3.5e-30	6.1e-33	-74.18	0	139	491	2104	5887	0.2831	2.5e-35	245
1	MA0750.2	ZBTB7A	NVCCGGAAGTGSV	6.9e-30	1.2e-32	-73.5	0	216	488	4552	8971	0.44262	4.9e-35	243
1	MA1139.1	FOSL2::JUNB(var.2)	DATGACGTCATH	2e-29	3.4e-32	-72.47	0	141	489	1196	3054	0.28834	1.4e-34	244
1	MA0524.2	TFAP2C	YGCCYBVRGGCA	6.8e-29	1.2e-31	-71.22	0	213	489	3921	7780	0.43558	4.8e-34	244
1	MA0147.3	MYC	NNCCACGTGCNB	1e-28	1.8e-31	-70.81	0	93	489	1805	7289	0.19018	7.3e-34	244
1	MA0492.1	JUND(var.2)	DDDRATGABGTCATN	2.2e-28	3.8e-31	-70.04	0	142	486	1110	2783	0.29218	1.6e-33	242
1	MA0656.1	JDP2(var.2)	GATGACGTCAYC	7.5e-28	1.3e-30	-68.82	0	143	489	377	754	0.29243	5.3e-33	244
1	MA0831.2	TFE3	CACGTGAY	7.5e-28	1.3e-30	-68.82	0	131	493	2441	7437	0.26572	5.3e-33	246
1	MA0872.1	TFAP2A(var.3)	TGCCCYSRGGGCA	8.7e-28	1.5e-30	-68.66	0	80	488	635	2453	0.16393	6.2e-33	243
1	MA0824.1	ID4	NRCACCTGBH	1.8e-27	3e-30	-67.97	0	137	491	2909	8623	0.27902	1.2e-32	245
1	MA0734.1	GLI2	GCGACCACMCTR	6.2e-27	1.1e-29	-66.71	0	103	489	1602	5813	0.21063	4.4e-32	244
1	MA0740.1	KLF14	KRCCACGCCCMCYT	6.7e-27	1.2e-29	-66.62	0	117	487	1185	3630	0.24025	4.8e-32	243
1	MA0494.1	Nr1h3::Rxra	TGACCTNNAGTRACCYYDN	7.4e-27	1.3e-29	-66.53	0	96	482	2000	7886	0.19917	5.3e-32	240
1	MA1126.1	FOS::JUN(var.2)	DRTGACGTCATHNDTN	2.8e-26	4.8e-29	-65.21	0	77	485	1723	8322	0.15876	2e-31	242
1	MA0807.1	TBX5	AGGTGTKA	3.1e-26	5.4e-29	-65.09	0	115	493	3073	10927	0.23327	2.2e-31	246
1	MA1145.1	FOSL2::JUND(var.2)	NNRTGACGTCAYHSN	1.2e-25	2e-28	-63.78	0	140	486	1776	4874	0.28807	8.3e-31	242
1	MA0488.1	JUN	DDRATGATGTCAT	3.9e-25	6.7e-28	-62.57	0	196	488	1541	3059	0.40164	2.8e-30	243
1	MA0810.1	TFAP2A(var.2)	YGCCCBVRGGCR	1e-24	1.7e-27	-61.61	0	221	489	3877	7497	0.45194	7.2e-30	244
1	MA0811.1	TFAP2B	YGCCCBVRGGCA	2.2e-24	3.7e-27	-60.85	0	221	489	3830	7407	0.45194	1.5e-29	244
1	MA1108.1	MXI1	NVVCCACGTGSNB	2.4e-24	4.2e-27	-60.74	0	92	488	1505	6098	0.18852	1.7e-29	243
1	MA0499.1	Myod1	NSCAGCTGYYNYB	5.7e-24	9.8e-27	-59.89	0	128	488	1753	5290	0.2623	4e-29	243
1	MA0820.1	FIGLA	WMCACCTGKW	4.7e-23	8.1e-26	-57.77	0	131	491	3121	9860	0.2668	3.3e-28	245
1	MA1114.1	PBX3	NNNTGAGTGACAGGBNN	7.7e-23	1.3e-25	-57.28	0	138	484	3183	9454	0.28512	5.5e-28	241
1	MA0161.2	NFIC	NNCTTGGCANN	1.5e-22	2.6e-25	-56.59	0	150	490	3321	9254	0.30612	1.1e-27	244
1	MA0813.1	TFAP2B(var.3)	TGCCCYBRGGGCA	5.2e-22	9e-25	-55.37	0	80	488	526	2038	0.16393	3.7e-27	243
1	MA0526.2	USF2	NNNGGTCACGTGRYYN	7.6e-22	1.3e-24	-54.99	0	133	485	1383	3922	0.27423	5.4e-27	242
1	MA0803.1	TBX15	AGGTGTGA	8e-22	1.4e-24	-54.93	0	147	493	2541	7114	0.29817	5.6e-27	246
1	MA1140.1	JUNB(var.2)	RTGACGTCAY	1.1e-21	1.9e-24	-54.61	0	165	491	2756	6934	0.33605	7.8e-27	245
1	MA0657.1	KLF13	RTGMCACGCCCCTTTTTG	1.4e-21	2.4e-24	-54.38	0	153	483	399	800	0.31677	1e-26	241
1	MA0815.1	TFAP2C(var.3)	TGCCCYSRGGGCA	2.1e-21	3.7e-24	-53.95	0	80	488	484	1851	0.16393	1.5e-26	243
1	MA0003.3	TFAP2A	HGCCYSAGGCD	1.1e-20	2e-23	-52.28	0	224	490	3717	7164	0.45714	8.1e-26	244
1	MA0599.1	KLF5	GCCCCDCCCH	2.2e-20	3.7e-23	-51.64	0	125	491	2190	7074	0.25458	1.5e-25	245
1	MA1127.1	FOSB::JUN	GATGACGTCAT	9.2e-20	1.6e-22	-50.19	0	138	490	1803	5196	0.28163	6.5e-25	244
1	MA0814.1	TFAP2C(var.2)	HGCCTSAGGCD	1e-19	1.7e-22	-50.11	0	156	490	2644	7031	0.31837	7.1e-25	244
1	MA0685.1	SP4	BWRGCCACGCCCMCTYH	1.8e-19	3.2e-22	-49.5	0	114	484	513	1447	0.23554	1.3e-24	241
1	MA0116.1	Znf423	GSMMCCYARGGKKBM	2.5e-19	4.3e-22	-49.2	0	86	486	381	1305	0.17695	1.8e-24	242
1	MA1107.1	KLF9	VSCCACACCCACH	2.7e-19	4.6e-22	-49.12	0	104	488	2315	8974	0.21311	1.9e-24	243
1	MA1113.1	PBX2	NTGATTGACAGN	3.5e-19	6.1e-22	-48.85	0	127	489	2931	9585	0.25971	2.5e-24	244
1	MA0746.1	SP3	VCCACGCCCMC	7e-19	1.2e-21	-48.16	0	100	490	2475	10087	0.20408	5e-24	244
1	MA0092.1	Hand1::Tcf3	BRTCTGGMWT	1.4e-18	2.4e-21	-47.48	0	129	491	3319	10863	0.26273	9.8e-24	245
1	MA0509.1	Rfx1	GTYNCCATGGCAAC	1.7e-18	2.9e-21	-47.29	0	201	487	2658	5549	0.41273	1.2e-23	243
1	MA0600.2	RFX2	SGTTGCCATGGYAACS	2.5e-18	4.4e-21	-46.87	0	133	485	347	789	0.27423	1.8e-23	242
1	MA0522.2	TCF3	HRCACCTGBN	2.6e-18	4.6e-21	-46.84	0	131	491	2356	7389	0.2668	1.9e-23	245
1	MA0840.1	Creb5	NATGACGTCAYH	1.9e-17	3.3e-20	-44.86	0	153	489	433	929	0.31288	1.4e-22	244
1	MA0801.1	MGA	AGGTGTGA	2.2e-17	3.9e-20	-44.7	0	119	493	2653	9298	0.24138	1.6e-22	246
1	MA0806.1	TBX4	AGGTGTGA	4.3e-17	7.4e-20	-44.04	0	91	493	2282	10261	0.18458	3e-22	246
1	MA0484.1	HNF4G	NRRGDNCAAAGKYCA	5.6e-17	9.6e-20	-43.79	0	296	486	6121	9313	0.60905	4e-22	242
1	MA0695.1	ZBTB7C	RCGACCACCGAN	5.7e-17	9.9e-20	-43.76	0	113	489	2646	9689	0.23108	4.1e-22	244
1	MA0119.1	NFIC::TLX1	TGGCASSRWGCCAA	6.5e-17	1.1e-19	-43.63	0	177	487	702	1440	0.36345	4.6e-22	243
1	MA0775.1	MEIS3	DTGACAGS	7.2e-17	1.2e-19	-43.53	0	145	493	3609	10713	0.29412	5.1e-22	246
1	MA0812.1	TFAP2B(var.2)	HGCCTSAGGCD	1.8e-16	3.2e-19	-42.59	0	124	490	1622	5207	0.25306	1.3e-21	244
1	MA0481.2	FOXP1	NDGTAAACAGNN	2e-16	3.4e-19	-42.52	0	119	489	2786	9767	0.24335	1.4e-21	244
1	MA0510.2	RFX5	SGTTGCCATGGYAACV	2.3e-16	3.9e-19	-42.38	0	143	485	471	1095	0.29485	1.6e-21	242
1	MA0649.1	HEY2	GRCACGTGYC	3.3e-16	5.7e-19	-42.01	0	117	491	1447	4866	0.23829	2.3e-21	245
1	MA0033.2	FOXL1	RTAAACA	7.6e-16	1.3e-18	-41.17	0	114	494	2651	9772	0.23077	5.3e-21	246
1	MA0659.1	MAFG	WWWNTGCTGASTCAGCAHWWW	8.9e-16	1.5e-18	-41.02	0	192	480	1709	3583	0.4	6.4e-21	239
1	MA0830.1	TCF4	HRCACCTGBN	1.4e-15	2.4e-18	-40.56	0	139	491	2397	7196	0.2831	9.9e-21	245
1	MA0747.1	SP8	RCCACGCCCMCY	7.4e-15	1.3e-17	-38.89	0	113	489	2473	9089	0.23108	5.3e-20	244
1	MA0048.2	NHLH1	CGCAGCTGCK	7.8e-15	1.3e-17	-38.85	0	135	491	1928	5860	0.27495	5.5e-20	245
1	MA0500.1	Myog	RRCAGCTGSNV	8.6e-15	1.5e-17	-38.75	0	142	490	1551	4391	0.2898	6.1e-20	244
1	MA0774.1	MEIS2	TTGACAGS	1.1e-14	1.8e-17	-38.53	0	173	493	3879	9822	0.35091	7.5e-20	246
1	MA0825.1	MNT	RVCACGTGMH	1.6e-14	2.8e-17	-38.11	0	135	491	2125	6526	0.27495	1.1e-19	245
1	MA0603.1	Arntl	NGTCACGTGH	2e-14	3.5e-17	-37.9	0	127	491	1916	6186	0.25866	1.4e-19	245
1	MA0668.1	NEUROD2	RMCATATGBY	3.6e-14	6.2e-17	-37.31	0	77	491	1568	8083	0.15682	2.5e-19	245
1	MA0117.2	Mafb	AWWNTGCTGACD	4.2e-14	7.2e-17	-37.16	0	199	489	4155	9175	0.40695	3e-19	244
1	MA0521.1	Tcf12	RACAGCTGSNV	6e-14	1e-16	-36.81	0	142	490	1693	4858	0.2898	4.2e-19	244
1	MA0778.1	NFKB2	AGGGGAWTCCCCY	6.8e-14	1.2e-16	-36.68	0	142	488	552	1369	0.29098	4.9e-19	243
1	MA0059.1	MAX::MYC	RASCACGTGGT	1.1e-13	1.8e-16	-36.23	0	116	490	1181	3967	0.23673	7.5e-19	244
1	MA1110.1	NR1H4	KCAATGACCYN	4e-13	6.9e-16	-34.9	0	166	490	3627	9517	0.33878	2.8e-18	244
1	MA0160.1	NR4A2	AAGGTCAC	5.8e-13	1e-15	-34.53	0	245	493	5764	10703	0.49696	4.1e-18	246
1	MA0646.1	GCM1	BATGCGGGTAC	6.3e-13	1.1e-15	-34.46	0	122	490	1856	6250	0.24898	4.5e-18	244
1	MA0632.1	Tcfl5	NBCDCGHGVN	9.4e-13	1.6e-15	-34.06	0	99	491	1469	5941	0.20163	6.6e-18	245
1	MA0114.3	Hnf4a	RGGGTCAAAGTCCAVT	1.2e-12	2.1e-15	-33.79	0	155	485	406	888	0.31959	8.7e-18	242
1	MA0058.3	MAX	AVCACGTGNY	1.5e-12	2.6e-15	-33.58	0	91	491	1323	5746	0.18534	1.1e-17	245
1	MA0513.1	SMAD2::SMAD3::SMAD4	CTGTCTGDCACCT	1.8e-12	3.1e-15	-33.41	0	166	488	3129	8123	0.34016	1.3e-17	243
1	MA1123.1	TWIST1	NNDCCAGATGTBN	1.9e-12	3.3e-15	-33.33	0	132	488	3065	9926	0.27049	1.4e-17	243
1	MA0823.1	HEY1	GRCACGTGCC	6e-12	1e-14	-32.2	0	103	491	670	2375	0.20978	4.2e-17	245
1	MA0741.1	KLF16	GMCACGCCCCC	1.1e-11	1.9e-14	-31.6	0	156	490	2870	7925	0.31837	7.7e-17	244
1	MA0101.1	REL	BGGRNWTTCC	1.2e-11	2.1e-14	-31.52	0	149	491	3205	9340	0.30346	8.4e-17	245
1	MA0798.1	RFX3	BGTTRCCATGGYAACS	1.2e-11	2.1e-14	-31.51	0	123	485	811	2473	0.25361	8.5e-17	242
1	MA0608.1	Creb3l2	GCCACGTGD	1.8e-11	3.2e-14	-31.09	0	160	492	759	1819	0.3252	1.3e-16	245
1	MA0835.1	BATF3	TGATGACGTCATCA	1.9e-11	3.2e-14	-31.07	0	137	487	115	207	0.28131	1.3e-16	243
1	MA0639.1	DBP	NRTTACGTAAYV	2.1e-11	3.7e-14	-30.93	0	171	489	849	1929	0.34969	1.5e-16	244
1	MA0850.1	FOXP3	RTAAACA	2.4e-11	4.2e-14	-30.81	0	118	494	2990	10968	0.23887	1.7e-16	246
1	MA0760.1	ERF	ACCGGAAGTR	3.4e-11	5.8e-14	-30.48	0	211	491	2788	5774	0.42974	2.4e-16	245
1	MA1149.1	RARA::RXRG	RRGGTCAHNNNRRGGTCA	6.5e-11	1.1e-13	-29.82	0	117	483	2201	7805	0.24224	4.7e-16	241
1	MA0105.4	NFKB1	AGGGGAWTCCCCT	1.9e-10	3.2e-13	-28.77	0	80	488	124	373	0.16393	1.3e-15	243
1	MA0138.2	REST	TTCAGCACCATGGACAGCDCC	3.2e-10	5.6e-13	-28.22	0	210	480	810	1504	0.4375	2.3e-15	239
1	MA0847.1	FOXD2	GTAAACA	3.7e-10	6.4e-13	-28.09	0	108	494	2695	10766	0.21862	2.6e-15	246
1	MA0031.1	FOXD1	GTAAACAW	1.6e-09	2.8e-12	-26.58	0	117	493	2275	8315	0.23732	1.2e-14	246
1	MA0017.2	NR2F1	CARAGGTCAMVNG	1.7e-09	2.9e-12	-26.55	0	160	488	1835	4826	0.32787	1.2e-14	243
1	MA0613.1	FOXG1	RTAAACAW	1.9e-09	3.2e-12	-26.46	0	139	493	858	2429	0.28195	1.3e-14	246
1	MA0833.1	ATF4	GKATGAYGCAATM	2e-09	3.5e-12	-26.37	0	92	488	655	2633	0.18852	1.4e-14	243
1	MA0620.2	MITF	NNDRGTCACGTGACYHNN	4.3e-09	7.4e-12	-25.63	0	133	483	1178	3538	0.27536	3.1e-14	241
1	MA0799.1	RFX4	NGTWRCCATGGYWACS	4.5e-09	7.7e-12	-25.59	0	135	485	1197	3564	0.27835	3.2e-14	242
1	MA0595.1	SREBF1	VTCACCCCAY	4.5e-09	7.8e-12	-25.58	0	117	491	1036	3528	0.23829	3.2e-14	245
1	MA0006.1	Ahr::Arnt	YGCGTG	5.1e-09	8.9e-12	-25.45	0	117	495	2315	8529	0.23636	3.6e-14	247
1	MA0259.1	ARNT::HIF1A	VBACGTGC	6.9e-09	1.2e-11	-25.15	0	117	493	1300	4554	0.23732	4.9e-14	246
1	MA0615.1	Gmeb1	BHBBKKACGTMMNWNNN	9.2e-09	1.6e-11	-24.86	0	42	484	453	3672	0.08678	6.6e-14	241
1	MA0670.1	NFIA	NDTGCCAAND	9.8e-09	1.7e-11	-24.8	0	147	491	1072	2953	0.29939	6.9e-14	245
1	MA0765.1	ETV5	ACCGGAWGYN	1.1e-08	1.9e-11	-24.68	0	259	491	4960	8749	0.52749	7.8e-14	245
1	MA0767.1	GCM2	BATGCGGGTR	1.2e-08	2e-11	-24.63	0	157	491	3174	8901	0.31976	8.2e-14	245
1	MA0062.2	Gabpa	CCGGAAGTGVV	1.2e-08	2e-11	-24.62	0	306	490	3557	5283	0.62449	8.3e-14	244
1	MA0498.2	MEIS1	HTGACAD	2.3e-08	3.9e-11	-23.96	0	248	494	5890	10971	0.50202	1.6e-13	246
1	MA0623.1	Neurog1	DCCATATGKB	2.6e-08	4.4e-11	-23.84	0	107	491	2659	10749	0.21792	1.8e-13	245
1	MA0691.1	TFAP4	AWCAGCTGWT	3e-08	5.1e-11	-23.69	0	121	491	1203	4054	0.24644	2.1e-13	245
1	MA0157.2	FOXO3	GTAAACAW	4.5e-08	7.8e-11	-23.27	0	67	493	946	5560	0.1359	3.2e-13	246
1	MA0042.2	FOXI1	GTAAACA	4.8e-08	8.3e-11	-23.21	0	114	494	2375	9026	0.23077	3.4e-13	246
1	MA0098.3	ETS1	ACCGGAARTR	1.2e-07	2.1e-10	-22.26	0	203	491	3098	6797	0.41344	8.8e-13	245
1	MA0641.1	ELF4	AACCCGGAAGTR	1.9e-07	3.3e-10	-21.83	0	205	489	1281	2630	0.41922	1.4e-12	244
1	MA0598.2	EHF	WACCCGGAAGTA	2e-07	3.5e-10	-21.78	0	241	489	2608	4800	0.49284	1.4e-12	244
1	MA1153.1	Smad4	TGTCTRGM	2.6e-07	4.4e-10	-21.54	0	185	493	1803	4215	0.37525	1.8e-12	246
1	MA0688.1	TBX2	DAGGTGTGAAA	3.7e-07	6.4e-10	-21.17	0	94	490	2162	9838	0.19184	2.6e-12	244
1	MA0665.1	MSC	AACAGCTGTT	4.9e-07	8.5e-10	-20.88	0	121	491	1551	5394	0.24644	3.5e-12	245
1	MA1111.1	NR2F2	NAAAGGTCANR	1.4e-06	2.4e-09	-19.85	0	216	490	4669	9839	0.44082	9.8e-12	244
1	MA0596.1	SREBF2	RTGGGGTGAY	1.6e-06	2.7e-09	-19.72	0	293	491	2737	4230	0.59674	1.1e-11	245
1	MA0849.1	FOXO6	GTAAACA	1.8e-06	3.1e-09	-19.58	0	140	494	2678	8460	0.2834	1.3e-11	246
1	MA0764.1	ETV4	ACCGGAAGTR	2e-06	3.5e-09	-19.47	0	269	491	4848	8298	0.54786	1.4e-11	245
1	MA0643.1	Esrrg	TCAAGGTCAH	2.1e-06	3.7e-09	-19.43	0	243	491	3748	7010	0.49491	1.5e-11	245
1	MA0473.2	ELF1	AACCCGGAAGTR	3.4e-06	5.9e-09	-18.95	0	237	489	1135	2034	0.48466	2.4e-11	244
1	MA0761.1	ETV1	ACCGGAAGTD	3.9e-06	6.7e-09	-18.81	0	283	491	4684	7636	0.57637	2.8e-11	245
1	MA0071.1	RORA	AWMWAGGTCA	6.1e-06	1e-08	-18.37	0	205	491	2163	4653	0.41752	4.3e-11	245
1	MA0028.2	ELK1	ACCGGAAGTR	6.2e-06	1.1e-08	-18.35	0	217	491	1144	2241	0.44196	4.4e-11	245
1	MA0474.2	ERG	ACCGGAARTV	8.4e-06	1.4e-08	-18.05	0	275	491	4281	7162	0.56008	5.9e-11	245
1	MA0154.3	EBF1	ATTCCCHWGGGAMT	9e-06	1.5e-08	-17.98	0	331	487	2456	3360	0.67967	6.4e-11	243
1	MA0759.1	ELK3	ACCGGAAGTD	9.4e-06	1.6e-08	-17.94	0	275	491	3816	6360	0.56008	6.6e-11	245
1	MA0472.2	EGR2	MCGCCCACGCA	1.1e-05	1.8e-08	-17.82	0	158	490	1005	2633	0.32245	7.4e-11	244
1	MA0475.2	FLI1	ACCGGAARTR	1.3e-05	2.2e-08	-17.61	0	211	491	2304	4847	0.42974	9.2e-11	245
1	MA0512.2	Rxra	GRGGTCAAAGGTCA	1.5e-05	2.5e-08	-17.49	0	155	487	402	966	0.31828	1e-10	243
1	MA0506.1	NRF1	GCGCVTGCGCR	1.7e-05	3e-08	-17.34	0	88	490	483	2051	0.17959	1.2e-10	244
1	MA0667.1	MYF6	AACARCTGTT	1.9e-05	3.2e-08	-17.24	0	209	491	2243	4760	0.42566	1.3e-10	245
1	MA0156.2	FEV	ACCGGAAGTN	2e-05	3.4e-08	-17.2	0	275	491	4130	6909	0.56008	1.4e-10	245
1	MA0829.1	Srebf1(var.2)	ATCACGTGAY	4.3e-05	7.4e-08	-16.42	0	135	491	760	2272	0.27495	3e-10	245
1	MA0076.2	ELK4	BCRCTTCCGGB	4.4e-05	7.5e-08	-16.4	0	282	490	3648	5930	0.57551	3.1e-10	244
1	MA0664.1	MLXIPL	RTCACGTGAT	4.6e-05	7.9e-08	-16.36	0	129	491	1518	5031	0.26273	3.2e-10	245
1	MA0763.1	ETV3	ACCGGAAGTR	5.9e-05	1e-07	-16.1	0	265	491	4520	7872	0.53971	4.2e-10	245
1	MA0745.1	SNAI2	DRCAGGTGB	0.00012	2.1e-07	-15.38	0	80	492	1954	10585	0.1626	8.6e-10	245
1	MA0043.2	HLF	NVTTACRTAAYH	0.00018	3.1e-07	-15	0	167	489	1897	4965	0.34151	1.3e-09	244
1	MA0100.3	MYB	NNCAACTGHH	0.0002	3.4e-07	-14.89	0	159	491	1601	4368	0.32383	1.4e-09	245
1	MA0503.1	Nkx2-5(var.2)	ARSCACTCAAS	0.00025	4.3e-07	-14.65	0	180	490	2993	7472	0.36735	1.8e-09	244
1	MA0795.1	SMAD3	YGTCTAGACA	0.00027	4.7e-07	-14.56	0	137	491	598	1739	0.27902	1.9e-09	245
1	MA0863.1	MTF1	TTTGCACACGGCAC	0.00031	5.3e-07	-14.45	0	145	487	334	852	0.29774	2.2e-09	243
1	MA0828.1	SREBF2(var.2)	ATCACGTGAY	0.00043	7.4e-07	-14.12	0	113	491	525	1814	0.23014	3e-09	245
1	MA0019.1	Ddit3::Cebpa	VNRTGCAATMCC	0.00058	1e-06	-13.82	0	113	489	2037	7868	0.23108	4.1e-09	244
1	MA1117.1	RELB	RDATTCCCCNN	0.00092	1.6e-06	-13.36	0	260	490	5372	9599	0.53061	6.5e-09	244
1	MA0091.1	TAL1::TCF3	NSAMCATCTGKT	0.00095	1.6e-06	-13.32	0	113	489	1424	5389	0.23108	6.7e-09	244
1	MA1147.1	NR4A2::RXRA	VRGGTCRTTGACCYY	0.0011	1.9e-06	-13.19	0	106	486	1198	4738	0.21811	7.7e-09	242
1	MA0616.1	Hes2	NNNNGRCACGTGM	0.0017	3e-06	-12.71	0	196	488	4514	10537	0.40164	1.2e-08	243
1	MA0698.1	ZBTB18	NATCCAGATGTKB	0.0018	3.1e-06	-12.67	0	130	488	1570	5217	0.26639	1.3e-08	243
1	MA0060.3	NFYA	RRCCAATCAGM	0.002	3.5e-06	-12.55	0	138	490	2336	7516	0.28163	1.4e-08	244
1	MA0805.1	TBX1	AGGTGTGA	0.0021	3.6e-06	-12.53	0	91	493	1422	6728	0.18458	1.5e-08	246
1	MA0136.2	ELF5	AMSMGGAAGTD	0.0025	4.3e-06	-12.35	0	252	490	5436	10033	0.51429	1.8e-08	244
1	MA0626.1	Npas2	NSCACGTGTN	0.0027	4.7e-06	-12.28	0	151	491	2354	6957	0.30754	1.9e-08	245
1	MA0677.1	Nr2f6	RRGGTCAAAGGTCA	0.0033	5.7e-06	-12.07	0	217	487	2156	4431	0.44559	2.4e-08	243
1	MA1146.1	NR1A4::RXRA	GAGKTCATTGACCYB	0.0034	5.9e-06	-12.04	0	138	486	2097	6670	0.28395	2.4e-08	242
1	MA1116.1	RBPJ	BVTGGGAANN	0.0035	6e-06	-12.02	0	273	491	5265	9007	0.55601	2.5e-08	245
1	MA0516.1	SP2	GYCCCGCCYCYBSSS	0.0036	6.1e-06	-12	0	74	486	1344	7674	0.15226	2.5e-08	242
1	MA0030.1	FOXF2	BNAASGTAAACAAD	0.0063	1.1e-05	-11.43	0	153	487	1359	3830	0.31417	4.5e-08	243
1	MA0461.2	Atoh1	RMCATATGBY	0.0093	1.6e-05	-11.04	0	113	491	2030	7949	0.23014	6.6e-08	245
1	MA0797.1	TGIF2	TGACAGSTGTCA	0.015	2.5e-05	-10.58	0	101	489	592	2358	0.20654	1e-07	244
1	MA0640.1	ELF3	WACCCGGAAGTAR	0.019	3.4e-05	-10.3	0	246	488	1224	2188	0.5041	1.4e-07	243
1	MA0781.1	PAX9	CGTCACGCWTGASTGMM	0.02	3.4e-05	-10.28	0	230	484	93	133	0.47521	1.4e-07	241
1	MA0607.1	Bhlha15	SCATATGT	0.021	3.6e-05	-10.23	0	135	493	1333	4311	0.27383	1.5e-07	246
1	MA0115.1	NR1H2::RXRA	AAAGGTCAAAGGTCAAC	0.025	4.3e-05	-10.05	0	158	484	94	184	0.32645	1.8e-07	241
1	MA0832.1	Tcf21	RYAACAGCTGTTRN	0.026	4.5e-05	-10.01	0	133	487	476	1423	0.2731	1.9e-07	243
1	MA0800.1	EOMES	RAGGTGTGAAAWN	0.028	4.8e-05	-9.95	0	80	488	1458	7858	0.16393	2e-07	243
1	MA0638.1	CREB3	VTGCCACGTCAYCR	0.041	7.1e-05	-9.55	0	151	487	518	1387	0.31006	2.9e-07	243

## Sheet: PAL-specific_DI
db_index	motif_id	motif_alt_id	consensus	E-value	adj_p-value	log_adj_p-value	bin_location	bin_width	total_width	sites_in_bin	total_sites	p_success	p-value	mult_tests
1	MA0477.1	FOSL1	RRTGASTCAKV	1.5e-61	2.5e-64	-146.44	0	176	490	509	763	0.35918	1e-66	244
1	MA0491.1	JUND	DRTGASTCATS	2.5e-60	4.3e-63	-143.6	0	178	490	453	653	0.36327	1.8e-65	244
1	MA0490.1	JUNB	NRRTGASTCAK	2.9e-55	5e-58	-131.94	0	178	490	530	820	0.36327	2e-60	244
1	MA0476.1	FOS	DVTGASTCATB	9.2e-51	1.6e-53	-121.57	0	176	490	540	866	0.35918	6.5e-56	244
1	MA1141.1	FOS::JUND	NKATGAGTCATNN	9.8e-50	1.7e-52	-119.21	0	186	488	738	1226	0.38115	7e-55	243
1	MA0655.1	JDP2	ATGACTCAT	3e-49	5.2e-52	-118.09	0	186	492	526	812	0.37805	2.1e-54	245
1	MA0489.1	JUN(var.2)	RRRRRRTGASTCAT	5.6e-48	9.7e-51	-115.16	0	181	487	662	1104	0.37166	4e-53	243
1	MA1134.1	FOS::JUNB	KATGASTCATHN	7.1e-44	1.2e-46	-105.72	0	185	489	703	1194	0.37832	5e-49	244
1	MA0478.1	FOSL2	KRRTGASTCAB	1.8e-41	3e-44	-100.2	0	168	490	620	1122	0.34286	1.2e-46	244
1	MA1138.1	FOSL2::JUNB	KRTGASTCAT	3.5e-41	6.1e-44	-99.51	0	187	491	663	1120	0.38086	2.5e-46	245
1	MA1135.1	FOSB::JUNB	KRTGASTCAT	2.1e-39	3.7e-42	-95.4	0	191	491	723	1232	0.389	1.5e-44	245
1	MA1144.1	FOSL2::JUND	KATGACTCAT	2.8e-39	4.8e-42	-95.15	0	187	491	738	1287	0.38086	1.9e-44	245
1	MA1128.1	FOSL1::JUN	NKATGACTCATNN	7e-35	1.2e-37	-85.01	0	186	488	896	1654	0.38115	5e-40	243
1	MA0099.3	FOS::JUN	ATGAGTCAYM	5.8e-33	1e-35	-80.59	0	207	491	1011	1760	0.42159	4.1e-38	245
1	MA1130.1	FOSL2::JUN	NNRTGAGTCAYN	1.8e-32	3e-35	-79.48	0	195	489	901	1619	0.39877	1.2e-37	244
1	MA1101.1	BACH2	NMTGACTCAGCANH	3.3e-27	5.8e-30	-67.33	0	183	487	910	1770	0.37577	2.4e-32	243
1	MA1132.1	JUN::JUNB	KATGACKCAT	6.1e-26	1.1e-28	-64.42	0	197	491	1169	2237	0.40122	4.3e-31	245
1	MA0841.1	NFE2	VATGACTCATS	1.1e-23	1.8e-26	-59.27	0	186	490	221	321	0.37959	7.5e-29	244
1	MA1137.1	FOSL1::JUNB	NDRTGACTCATNN	2.2e-23	3.9e-26	-58.51	0	208	488	1212	2233	0.42623	1.6e-28	243
1	MA1142.1	FOSL1::JUND	NRTGACTCAT	9.5e-21	1.6e-23	-52.47	0	197	491	1219	2404	0.40122	6.7e-26	245
1	MA0462.1	BATF::JUN	RRWATGASTCA	1.6e-20	2.7e-23	-51.95	0	172	490	616	1243	0.35102	1.1e-25	244
1	MA0150.2	Nfe2l2	CASNATGACTCAGCA	1.8e-18	3.1e-21	-47.21	0	126	486	504	1308	0.25926	1.3e-23	242
1	MA0501.1	MAF::NFE2	ATGACTCAGCANWTY	1.1e-16	1.9e-19	-43.09	0	204	486	478	814	0.41975	8e-22	242
1	MA0591.1	Bach1::Mafk	RSSATGACTCAGCAB	9.1e-15	1.6e-17	-38.69	0	186	486	379	683	0.38272	6.5e-20	242
1	MA0146.2	Zfx	SSSGCCBVGGCCTS	4.8e-13	8.3e-16	-34.73	0	157	487	709	1674	0.32238	3.4e-18	243
1	MA0039.3	KLF4	MCACACCCTNN	2.7e-09	4.7e-12	-26.08	0	164	490	954	2325	0.33469	1.9e-14	244
1	MA0605.1	Atf3	GATGACGT	4.3e-08	7.4e-11	-23.32	0	209	493	754	1456	0.42394	3e-13	246
1	MA0811.1	TFAP2B	YGCCCBVRGGCA	8.6e-08	1.5e-10	-22.62	0	287	489	1253	1878	0.58691	6.1e-13	244
1	MA1107.1	KLF9	VSCCACACCCACH	1e-07	1.8e-10	-22.43	0	148	488	806	2149	0.30328	7.5e-13	243
1	MA0524.2	TFAP2C	YGCCYBVRGGCA	6.1e-07	1e-09	-20.68	0	191	489	918	1966	0.39059	4.3e-12	244
1	MA1143.1	FOSL1::JUND(var.2)	RTGACGTMAY	2.3e-06	4e-09	-19.33	0	195	491	1048	2248	0.39715	1.6e-11	245
1	MA0003.3	TFAP2A	HGCCYSAGGCD	2.5e-06	4.3e-09	-19.27	0	176	490	808	1862	0.35918	1.7e-11	244
1	MA0810.1	TFAP2A(var.2)	YGCCCBVRGGCR	4.5e-06	7.8e-09	-18.67	0	233	489	1043	1890	0.47648	3.2e-11	244
1	MA0014.3	PAX5	RRGCGTGACCNN	4.8e-06	8.2e-09	-18.62	0	245	489	1126	1959	0.50102	3.4e-11	244
1	MA0814.1	TFAP2C(var.2)	HGCCTSAGGCD	3.3e-05	5.7e-08	-16.68	0	176	490	761	1764	0.35918	2.3e-10	244
1	MA0067.1	Pax2	NGTCAYKB	4.3e-05	7.4e-08	-16.42	0	133	493	806	2469	0.26978	3e-10	246
1	MA0089.1	MAFG::NFE2L1	NATGAC	7.4e-05	1.3e-07	-15.88	0	203	495	1170	2484	0.4101	5.2e-10	247
1	MA0742.1	Klf12	GRCCACGCCCWHHWH	7.9e-05	1.4e-07	-15.81	0	124	486	279	789	0.25514	5.6e-10	242
1	MA1114.1	PBX3	NNNTGAGTGACAGGBNN	0.00042	7.2e-07	-14.14	0	162	484	884	2246	0.33471	3e-09	241
1	MA0018.3	CREB1	NVTGACGTCABN	0.00043	7.5e-07	-14.1	0	241	489	868	1529	0.49284	3.1e-09	244
1	MA1099.1	Hes1	SVCACGYGHN	0.00047	8.1e-07	-14.03	0	153	491	810	2187	0.31161	3.3e-09	245
1	MA0812.1	TFAP2B(var.2)	HGCCTSAGGCD	0.0014	2.3e-06	-12.97	0	176	490	614	1422	0.35918	9.6e-09	244
1	MA0258.2	ESR2	AGGTCASVNTGMCCY	0.0028	4.9e-06	-12.24	0	266	486	1291	2128	0.54733	2e-08	242
1	MA0738.1	HIC2	RTGCCCRSB	0.0029	4.9e-06	-12.22	0	216	492	1216	2459	0.43902	2e-08	245
1	MA0488.1	JUN	DDRATGATGTCAT	0.0052	9e-06	-11.62	0	216	488	404	746	0.44262	3.7e-08	243
1	MA0496.2	MAFK	WWWTGCTGASTCAGCAWWW	0.0054	9.4e-06	-11.58	0	158	482	460	1138	0.3278	3.9e-08	240
1	MA0595.1	SREBF1	VTCACCCCAY	0.0074	1.3e-05	-11.26	0	99	491	248	898	0.20163	5.2e-08	245
1	MA0492.1	JUND(var.2)	DDDRATGABGTCATN	0.0097	1.7e-05	-10.99	0	212	486	350	647	0.43621	7e-08	242
1	MA0739.1	Hic1	RTGCCAACY	0.013	2.3e-05	-10.69	0	258	492	1381	2390	0.52439	9.3e-08	245
1	MA0103.3	ZEB1	SNCACCTGSVN	0.015	2.5e-05	-10.59	0	232	490	1144	2160	0.47347	1e-07	244
1	MA1133.1	JUN::JUNB(var.2)	KRTGACGTCATN	0.019	3.3e-05	-10.33	0	229	489	910	1715	0.4683	1.3e-07	244
1	MA1131.1	FOSL2::JUN(var.2)	GRTGACGTMAT	0.019	3.3e-05	-10.32	0	132	490	404	1197	0.26939	1.3e-07	244
1	MA0871.1	TFEC	RTCACRTGAB	0.023	4e-05	-10.13	0	131	491	681	2151	0.2668	1.6e-07	245
1	MA0834.1	ATF7	NDATGACGTCATMV	0.043	7.4e-05	-9.51	0	159	487	90	176	0.32649	3.1e-07	243
1	MA1136.1	FOSB::JUNB(var.2)	RTGACGTCAT	0.045	7.7e-05	-9.47	0	143	491	469	1321	0.29124	3.2e-07	245

[truncated: 2 more sheets: BSA-specific_PR, PAL-specific_PR]
