# Supplementary material for: Characterization of regulatory transcriptional mechanisms in hepatocyte lipotoxicity
Source: Sci Rep. 2022 Jul 7;12:11477. doi: 10.1038/s41598-022-15731-4 (PMC9262951; doi:10.1038/s41598-022-15731-4)
Supplement: Supplementary file 6 — Supplementary Table S5. [file 41598_2022_15731_MOESM6_ESM.xlsx]

## Sheet: ISMARA_Human_NASH
Motif	CON_1	CON_2	CON_3	CON_4	NASH_5	NASH_6	NASH_7	NASH_8	z-value
PITX1	0.014478	-0.007468	0.021612	0.012537	-0.011536	-0.014578	-0.00417	-0.010876	3.36098
NR3C1	-0.010375	0.009037	-0.045304	-0.014014	0.01821	0.01411	0.013032	0.015305	3.21145
FOXM1_TBL1XR1	-0.01607	0.00044	-0.002438	-0.003448	0.006486	0.007116	0.001075	0.00684	2.8481
ID4_TCF4_SNAI2	-0.019433	0.020404	-0.044529	0.00445	0.009546	0.014836	0.012222	0.002503	2.73904
HNF1A_HNF1B	-0.029224	0.059784	-0.138228	-0.003817	0.028159	0.043689	0.002097	0.03754	2.53029
MAFK	-0.017625	0.018958	-0.040802	-0.006117	0.012736	0.02139	0.003034	0.008425	2.43485
OLIG2_NEUROD1_ATOH1	0.013104	0.01894	0.009195	0.011694	-0.015782	-0.009515	-0.028617	0.000979	2.36082
MECP2	0.009565	-0.011598	0.020108	0.003026	-0.005306	-0.010779	-0.001564	-0.003452	2.24698
NFIA	-0.011451	-0.003087	-0.017169	-0.01581	0.015746	0.013267	0.01155	0.006955	2.21158
FOXK1_FOXP2_FOXB1_FOXP3	-0.002061	0.005952	-0.035101	-0.019349	0.013673	0.025871	0.006996	0.004018	2.17945
TBP	0.008333	-0.012108	0.054611	0.027126	-0.045264	-0.007427	-0.014598	-0.010674	2.14274
PATZ1_KLF4	0.002467	0.001916	-0.000971	0.013814	-0.00967	-0.002807	-0.004419	-0.000329	2.07813
IRF9	-0.008795	-0.018601	-0.04416	0.162023	-0.034071	-0.034671	-0.021736	1.1e-05	2.05793
YBX1_FOS_NFYC_NFYA_NFYB_CEBPZ	0.008438	-0.015203	0.02453	0.010269	-0.010789	-0.000913	-0.013889	-0.002444	1.92728
HMGA1	-0.013451	-0.010811	0.007091	-0.015776	0.011452	-0.003472	0.021701	0.003267	1.90224
EGR3_EGR2	0.008941	-0.005257	0.040963	-0.001661	-0.007306	-0.010583	-0.008577	-0.01652	1.88378
SP3	0.002604	0.000507	0.006037	0.002865	-0.008531	-0.002587	-0.002238	0.001342	1.88044
IKZF1	0.002869	0.002022	-0.001764	0.008566	-0.006037	-0.001468	-0.007032	0.002844	1.83939
FOXL1	-0.02188	0.009968	-0.016749	-0.001909	0.01242	0.001478	0.001829	0.014844	1.83391
HOXC8	-0.001686	0.007178	-0.017312	-0.017624	0.010066	-0.003693	0.007691	0.01538	1.77013
HOXC13	-0.020594	0.008394	-0.033931	-0.003191	0.018927	0.010194	0.00823	0.011971	1.76361
IRF3	-0.029222	0.002432	-0.012504	0.10108	-0.01343	-0.031703	-0.014989	-0.001664	1.75677
KLF3	0.009372	0.006745	-0.011912	0.025617	-0.007537	-0.011849	0.001433	-0.011868	1.72961
MZF1	0.004753	-0.004697	0.014616	0.016615	-0.009322	-0.007599	-0.004935	-0.009432	1.71839
HOXD10	-0.013949	-0.011039	-0.000429	-0.010252	0.013673	-0.003492	0.010877	0.014611	1.71263
MAX_TFEB	0.021851	-0.006472	0.013444	0.009573	-0.019306	-0.009421	0.00041	-0.010079	1.71017
MLX_USF2_USF1_PAX2	-0.017292	-0.004653	-0.011067	6.1e-05	0.017564	0.006773	0.003849	0.004764	1.69999
KLF15	-0.009097	0.010816	-0.030649	-0.014195	0.004815	0.01992	0.011339	0.007051	1.68157
FOSL1	0.02452	-0.02221	0.046333	-0.00328	-0.024272	-0.005419	-0.001125	-0.014547	1.60282
IRF2_STAT2_IRF8_IRF1	-0.034404	-0.024625	-0.029427	0.224229	-0.068039	-0.02855	-0.053028	0.013844	1.59437
CXXC1	0.009378	-0.010073	-0.004445	-0.033272	0.021767	0.010927	0.010593	-0.004875	1.55052
HLF_TEF	-0.018819	0.024469	-0.029637	-0.02499	0.0164	0.006212	0.019603	0.006761	1.54719
ZFX	0.010587	-0.015611	0.014078	0.014382	-0.007206	-0.010528	-0.002116	-0.003587	1.54349
ELF2_GABPA_ELF5	0.005913	-0.016595	0.02147	0.008678	-6.6e-05	-0.013284	-0.002274	-0.003841	1.511
HOXB6_PRRX2	-0.008736	0.010836	-0.012508	-0.01701	0.006052	0.015726	0.004288	0.001351	1.49893
NR1H4	-0.005441	-0.007876	-0.023988	-0.005756	0.016003	0.021435	-0.000377	0.006002	1.49514

## Sheet: ISMARA_Mouse_PAL
Motif	BSA_1	BSA_2	BSA_3	PAL_1	PAL_2	PAL_3	z-value
Atf4	-0.054789	-0.05462	-0.056834	0.055649	0.055909	0.054685	9.36168
Hey1_Myc_Mxi1	-0.024089	-0.026856	-0.023623	0.025371	0.025402	0.023795	7.32831
Ahr	-0.011094	-0.012112	-0.009972	0.011152	0.012444	0.009582	6.88786
Zfp219_Zfp740	-0.022472	-0.026717	-0.024324	0.023309	0.02524	0.024964	6.2353
E2f4	0.03517	0.038087	0.029358	-0.036922	-0.034496	-0.031196	6.15718
Hdx	-0.041772	-0.055164	-0.03712	0.052297	0.048182	0.033578	5.54864
Xbp1_Creb3l1	-0.029598	-0.028861	-0.030055	0.032514	0.027572	0.028429	5.31147
Irf2_Irf1_Irf8_Irf9_Irf7	-0.016674	-0.021374	-0.021248	0.017018	0.017091	0.025187	5.26339
Mzf1	-0.019919	-0.015707	-0.012974	0.01532	0.017807	0.015473	5.20096
Klf4_Sp3	0.007173	0.007975	0.006042	-0.008212	-0.007604	-0.005375	5.03053
Nfatc2	-0.010845	-0.015165	-0.013341	0.015592	0.012714	0.011045	4.60666
Tgif1_Meis3	0.016932	0.01604	0.006447	-0.012881	-0.013669	-0.01287	4.54249
Tfdp1_Wt1_Egr2	0.003212	0.005297	0.005906	-0.005867	-0.003164	-0.005384	4.49347
Foxd1	-0.02735	-0.023452	-0.021736	0.026627	0.024861	0.021049	4.48898
Elf1_Elf2_Etv2_Elf4	-0.006197	-0.007461	-0.005681	0.005583	0.007734	0.006023	4.42121
Foxp2_Foxp3	0.016769	0.01939	0.020089	-0.018011	-0.017089	-0.021148	4.38984
Nfatc1	-0.027038	-0.029464	-0.019432	0.034045	0.031392	0.010497	4.23764
Maz_Zfp281	0.004652	0.00392	0.003433	-0.003115	-0.004547	-0.004343	4.20748
Max_Mycn	-0.017976	-0.016447	-0.007424	0.013268	0.016118	0.012461	4.19198
Epas1_Bcl3	0.017922	0.022034	0.013435	-0.018283	-0.018379	-0.016729	4.17084
Mecp2	-0.003752	-0.0062	-0.003736	0.003601	0.00559	0.004496	4.13047
Cebpb	-0.017177	-0.017196	-0.027261	0.019411	0.022703	0.019521	4.07408
Sox18_Sox12	0.034872	0.021352	0.014466	-0.024945	-0.024526	-0.021219	4.06798
Junb_Jund	-0.022989	-0.011323	-0.013389	0.019673	0.016507	0.011521	3.90916
E2f2_E2f5	0.018013	0.013499	0.017751	-0.019766	-0.015202	-0.014294	3.85395
Etv6	-0.015019	-0.015733	-0.015856	0.012193	0.019804	0.014609	3.65738
Hcfc1_Six5_Smarcc2_Zfp143	-0.009234	-0.006939	-0.004855	0.006895	0.009669	0.004465	3.6062
Tbp	-0.04346	-0.026168	0.006998	0.022555	0.020308	0.019768	3.4938
Atf6	-0.012577	-0.01406	-0.016475	0.016075	0.016633	0.010402	3.472
Zbtb7b	-0.022963	-0.016132	-0.016972	0.021819	0.018577	0.01567	3.44123
Tcf7_Tcf7l2	0.018735	0.016131	0.008746	-0.017141	-0.011255	-0.015216	3.43857
Hey2	-0.022324	-0.01862	-0.014134	0.017712	0.017858	0.019507	3.38166
Klf16_Sp8	-0.006988	-0.005522	-0.003179	0.006522	0.004955	0.004212	3.37868
Nr2f2	0.026308	0.019321	0.012305	-0.021526	-0.025056	-0.011353	3.29388
Foxp1_Foxj2	-0.013325	-0.009994	-0.012254	0.012884	0.012169	0.01052	3.2488
Hnf1a	0.013885	0.027179	0.024041	-0.011303	-0.030582	-0.023219	3.21148
Tead1	0.0098	0.022335	0.026708	-0.016587	-0.022311	-0.019945	3.18069
Creb3	-0.017478	-0.012494	-0.018705	0.018129	0.016842	0.013706	3.17866
Foxj3_Tbl1xr1	0.006579	0.004655	0.001264	-0.004097	-0.00487	-0.003531	3.15782
Klf6_Patz1	-0.009272	-0.006233	-0.003831	0.008582	0.006498	0.004255	3.11972
Sox2	0.0094	0.007016	0.00954	-0.008049	-0.009399	-0.008508	3.07444
Hnf1b	0.0159	0.012611	0.018449	-0.010747	-0.019769	-0.016444	3.0723
Hoxa5	0.015977	0.010211	0.00616	-0.013065	-0.009643	-0.00964	2.93882
Klf1	-0.013357	-0.004941	-0.00421	0.008518	0.007444	0.006546	2.92824
Nkx3-1	0.018953	0.019425	0.009501	-0.014748	-0.018849	-0.014282	2.91386
Yy1_Yy2	-0.020845	-0.014005	-0.001086	0.015173	0.012907	0.007855	2.9042
Onecut2_Onecut3	0.018127	0.011973	0.013851	-0.013647	-0.015056	-0.015248	2.88848
Foxf1	0.012047	0.01567	0.014115	-0.009693	-0.0142	-0.017938	2.88817
Mybl2	0.021036	0.01194	0.007185	-0.016552	-0.009709	-0.0139	2.83298
Esrrb_Esrra	0.015405	0.007837	0.009027	-0.009972	-0.007834	-0.014462	2.80366
E2f1	0.008233	0.003257	0.011203	-0.009615	-0.006311	-0.006767	2.78842
Mtf1	-0.027124	-0.01781	-0.010134	0.02134	0.019715	0.014012	2.76869
Hif1a	-0.015299	-0.014641	-0.014641	0.017758	0.015248	0.011574	2.76793
Clock	-0.010095	-0.013578	-0.023773	0.015706	0.018644	0.013095	2.74482
Rarg	-0.014196	-0.007442	-0.005315	0.010637	0.008158	0.008157	2.74181
Rela_Rel_Nfkb1	-0.009939	-0.009107	-0.009867	0.008588	0.012914	0.00741	2.68685
Fosl2_Bach2	-0.011877	-0.015533	-0.010666	0.010602	0.015548	0.011925	2.68219
Bptf	0.00635	0.00635	0.004659	-0.00483	-0.006534	-0.005996	2.63762
E2f3	0.033341	0.019644	0.001022	-0.024751	-0.016566	-0.01269	2.63465
Nfe2_Bach1_Mafk	-0.016827	-0.008229	-0.016534	0.017157	0.012406	0.012026	2.62859
Nr5a2	-0.034018	-0.014904	-0.002087	0.019899	0.01819	0.01292	2.60798
Mef2b	-0.011652	-0.010213	-0.016945	0.009682	0.01658	0.012548	2.58
Foxa2_Foxa1	0.02106	0.014796	0.004691	-0.01609	-0.014539	-0.009918	2.57284
Bhlhe40	-0.021064	-0.014649	-0.013991	0.017589	0.016707	0.015407	2.56163
Ets1	-0.009615	-0.008285	-0.005129	0.007868	0.007054	0.008108	2.5543
Tcf21_Msc	-0.00775	-0.006175	-0.014323	0.012713	0.010027	0.005507	2.54246
Foxo6	0.021916	0.017005	0.007981	-0.016675	-0.019542	-0.010686	2.539
Tfap2c	-0.023665	-0.015558	-0.004362	0.017152	0.012822	0.013611	2.52988
Tbx21	0.011305	0.01737	0.012876	-0.016418	-0.009551	-0.015581	2.52882
Ebf1	0.002027	0.003732	0.006602	-0.003646	-0.003911	-0.004803	2.52741
Hsfy2	0.01185	0.011225	0.009893	-0.009681	-0.013225	-0.010062	2.49478
Sox5_Sry	0.009138	0.013248	0.009529	-0.010494	-0.00887	-0.012551	2.48581
Pou5f1	-0.015567	-0.01081	-0.005994	0.014787	0.006729	0.010855	2.44725
Esrrg	-0.013806	-0.012965	-0.016693	0.014302	0.015247	0.013914	2.44047
Prrx1_Isx_Prrxl1	-0.014017	-0.009933	-0.011923	0.017014	0.009056	0.009802	2.42588
Atf1_Creb5	-0.008274	-0.01363	-0.011644	0.008881	0.01553	0.009137	2.42272
Foxd2	-0.01326	-0.012402	-0.017625	0.015699	0.010137	0.017451	2.42139
Prop1	-0.009876	-0.013432	-0.013043	0.012693	0.012887	0.010771	2.40394
Runx3	-0.023848	-0.020977	-0.005794	0.01579	0.016445	0.018384	2.39782
Tfap2d	-0.011636	-0.00986	-0.011519	0.015002	0.009684	0.008329	2.39229
Nfil3_Tef	-0.010951	-0.013328	-0.009283	0.013953	0.01121	0.008399	2.39006
Pou2f2_Pou3f1	-0.046962	-0.025562	0.021911	0.016157	0.023276	0.01118	2.38832
Hes5_Hes7	0.012621	0.017802	0.011684	-0.014641	-0.018302	-0.009164	2.35778
Meis1	-0.007535	-0.008188	-0.016388	0.006396	0.012152	0.013562	2.33619
Irx5	-0.013856	-0.015665	-0.016433	0.013134	0.017057	0.015764	2.33207
Hic1	0.005306	0.005803	0.004078	-0.005257	-0.0049	-0.005031	2.3178
Rfx5	-0.018356	-0.016263	-0.010776	0.017891	0.011971	0.015534	2.29343
Irx6_Irx2_Irx3	0.008741	0.006532	0.008784	-0.006469	-0.00752	-0.010068	2.29167
Pou2f3	0.010454	0.014077	0.006374	-0.010173	-0.011397	-0.009334	2.27643
Esr1	0.003079	0.006662	0.010142	-0.005331	-0.008208	-0.006345	2.26619
Nr1i3	0.003819	0.003515	0.006691	-0.005542	-0.005373	-0.003111	2.22271
Pou4f1_Pou6f1	-0.010884	-0.019123	-0.005838	0.004711	0.017065	0.014069	2.2191
Hsf1	-0.008003	-0.012331	-0.018911	0.011899	0.011789	0.015558	2.2173
Brca1	-0.012545	-0.013776	-0.009973	0.012785	0.012898	0.010611	2.17903
Lef1	0.010859	0.006428	0.010737	-0.009051	-0.009758	-0.009214	2.17211
Srf	-0.01274	-0.010144	-0.013598	0.008946	0.012614	0.014922	2.1605
Mbd2	-0.018294	-0.009321	-0.004133	0.00888	0.013072	0.009796	2.15701
Foxm1	-0.011167	-0.010426	-0.014987	0.011056	0.012044	0.013479	2.15373
Dmc1	0.013105	0.008121	0.002697	-0.01	-0.00524	-0.008683	2.14537
Pax5	-0.003822	-0.004402	-0.008458	0.007007	0.003914	0.005761	2.13323
Cebpd	0.015836	0.016861	0.011636	-0.015194	-0.016135	-0.013004	2.12285
Nanog	0.014216	0.010565	0.004327	-0.013845	-0.009897	-0.005365	2.07339
Arnt	-0.014389	-0.009759	-0.009652	0.011184	0.011694	0.010921	2.07182
Elf5	-0.000959	-0.006769	-0.00772	0.006298	0.004079	0.005072	2.06342
Osr2_Osr1	-0.012992	-0.014306	-0.008591	0.010551	0.010192	0.015146	2.03468
Creb1	-0.001785	-0.011649	-0.010359	0.008173	0.007513	0.008107	2.02983
Zkscan3	0.018922	0.010595	0.009704	-0.007071	-0.018885	-0.013265	2.02308
Fos	-0.013321	-0.00962	-0.007049	0.005904	0.011713	0.012374	2.01863
Arid5b	-0.015226	-0.01314	-0.010656	0.010529	0.013207	0.015287	2.00499
Rorc_Nr1d1	-0.005686	-0.016373	-0.013	0.011863	0.012017	0.011179	2.00496
Hmga1	0.012279	0.012994	0.002972	-0.011875	-0.011835	-0.004535	1.97081
Nfat5	0.010816	0.01342	0.010683	-0.012769	-0.009678	-0.012472	1.96611
Klf7	-0.016069	-0.012852	-0.009499	0.013464	0.012584	0.012372	1.96067
Pbx1_Pbx3	-0.012233	-0.002446	-0.007885	0.006819	0.00979	0.005956	1.95794
Nfe2l2	0.008	0.015903	0.008219	-0.012646	-0.009476	-0.01	1.94388
Zbtb33_Chd2	0.005485	-0.009551	-0.016758	0.00391	0.007104	0.009809	1.93642
Tfap2a	0.005635	0.008965	0.006357	-0.007335	-0.011323	-0.0023	1.90864
Nr1h2	-0.014135	-0.009233	-0.008079	0.005633	0.013535	0.012279	1.89744
Ddit3	-0.00571	-0.011144	-0.014753	0.011153	0.007578	0.012877	1.89044
Hoxb7	0.016414	0.010988	1.5e-05	-0.013757	-0.009424	-0.004235	1.87923
Hnf4a	0.00166	0.012608	0.012123	-0.001842	-0.014809	-0.009741	1.85934
Hlf	0.010699	0.010508	0.005482	-0.005747	-0.014156	-0.006787	1.85928
Ebf3	0.005577	0.007621	0.010464	-0.003544	-0.011056	-0.009062	1.85648
Mafa	0.014787	0.014235	0.007762	-0.01072	-0.016148	-0.009916	1.84047
Myod1	0.00403	0.007978	0.010552	-0.007836	-0.006148	-0.008576	1.8371
Rhox11	-0.007464	-0.010102	-0.016791	0.012262	0.010296	0.011798	1.82716
Nrf1	-0.002555	-0.00289	-0.00238	0.001652	0.002838	0.003334	1.82224
Hoxa2	0.008183	0.005739	0.006139	-0.008145	-0.005405	-0.006511	1.81167
Lhx8	0.008931	0.015318	0.006659	-0.010737	-0.00862	-0.01155	1.80063
Smad3	-0.04249	-0.023007	0.019626	0.019778	0.014302	0.011792	1.79893
Figla	0.009265	0.007892	0.009109	-0.010849	-0.006704	-0.008713	1.78431
Isl2	0.006382	0.007395	0.014376	-0.011489	-0.008638	-0.008026	1.77254
Zfp110	-0.007246	-0.006732	-0.001961	0.001344	0.008735	0.005859	1.76269
Onecut1_Cux2	-0.01364	-0.011377	-0.008682	0.011499	0.012826	0.009374	1.76069
Nkx1-1_Nkx1-2	-0.009319	-0.012857	-0.012104	0.007969	0.013303	0.013008	1.7541
Klf12_Klf14_Sp4	-0.002905	-0.004073	-0.002878	0.004187	0.002701	0.002968	1.75344
Six6	-0.012792	-0.003858	-0.011446	0.009734	0.008509	0.009854	1.75336
Zbtb6	-0.016181	-0.012339	-0.001435	0.009726	0.014275	0.005955	1.75085
Foxi1_Foxo1	0.005925	0.006056	0.004971	-0.007414	-0.0081	-0.001437	1.72311
Jun	-0.008315	-0.007112	-0.011506	0.011388	0.005861	0.009684	1.71946
Zfp691	-0.015854	-0.002345	-0.013618	0.011092	0.009235	0.01149	1.71672
Smad2	-0.014222	-0.011556	-0.009225	0.010555	0.014183	0.010267	1.69378
Nkx6-3_Dbx2_Barx2	-0.005233	-0.018389	-0.009063	0.009755	0.014674	0.008255	1.69147
Hoxa4	0.005976	0.007502	0.011295	-0.007393	-0.007133	-0.010247	1.68878
Nfatc3	0.008285	0.005519	0.009209	-0.011007	-0.00983	-0.002175	1.68313
Rad21_Smc3	-0.010496	-0.008993	-0.001192	0.004825	0.010929	0.004927	1.67096
Tfeb_Usf1_Srebf1_Usf2_Bhlhe41_Srebf2	0.008942	0.006572	0.00078	-0.007928	-0.002434	-0.005932	1.66495
Myb	0.017065	0.004881	0.00219	-0.00871	-0.009836	-0.00559	1.66358
Olig2_Olig3	-0.010633	-0.007226	-0.003931	0.011141	0.008012	0.002637	1.65941
Obox1	-0.01141	-0.009863	-0.003876	0.009271	0.007784	0.008094	1.65782
Ptf1a	-0.012729	-0.01324	-0.004531	0.005018	0.013072	0.012409	1.6548
Tbr1	0.007658	0.006187	0.001309	-0.004113	-0.005575	-0.005466	1.64014
Bcl6	0.004988	0.007898	0.011201	-0.010591	-0.00873	-0.004764	1.63985
Ppard	-0.008955	-0.012741	-0.009575	0.010369	0.006812	0.014089	1.62932
Neurog2	0.005046	0.010546	0.012343	-0.008031	-0.009865	-0.010039	1.61777
Gli2	-0.014288	-0.011997	-0.003052	0.010745	0.012768	0.005824	1.59984
Prdm1	-0.007687	-0.00669	-0.007213	0.013103	0.004186	0.0043	1.58896
Foxf2	-0.013559	-0.013381	-0.00296	0.011372	0.006968	0.01156	1.58857
Hmga2	-0.004108	-0.010086	-0.009806	0.003917	0.009108	0.010974	1.58785
Ybx1_Nfya_Nfyb_Nfyc_Cebpz	0.000308	2.3e-05	0.004809	-0.002142	-0.001232	-0.001766	1.58232
Irf4	0.012811	0.013687	0.001633	-0.010207	-0.009655	-0.008268	1.55916
Taf1	0.00483	-0.006618	-0.017865	0.002368	0.00729	0.009994	1.55477
Msx1_Lhx9_Barx1_Rax_Dlx6	-0.012241	-0.010572	-0.004732	0.008212	0.008065	0.011267	1.54043
Myf6	-0.009463	-0.003926	-0.0006	0.005802	0.00348	0.004707	1.53594
Aire	0.01274	0.011087	0.005065	-0.008072	-0.010261	-0.010558	1.52667
Pou3f4	-0.015914	-0.002551	-0.009166	0.012858	0.007899	0.006875	1.52174
Tcf4_Mesp1	-0.003613	-0.003298	-0.005029	0.005792	0.002608	0.00354	1.51189
Cux1	-0.002953	-0.00399	-0.008979	0.002764	0.005642	0.007515	1.50765
Lhx3	0.01519	0.007452	0.007109	-0.007957	-0.008103	-0.01369	1.49974
Nkx3-2	0.006094	0.006474	0.009019	-0.006491	-0.008321	-0.006775	1.49964
Sp100	-0.007777	-0.009457	-0.004934	0.013061	0.006811	0.002295	1.49739
Zfhx3	0.013463	0.008997	0.005192	-0.006304	-0.010464	-0.010884	1.48507

## Sheet: CREMA_Human_NASH
Motif	CON	NASH	z-value
YBX1_FOS_NFYC_NFYA_NFYB_CEBPZ	0.027783	-0.027783	11.2887
BATF	0.047401	-0.047401	10.6722
NFIX_NFIB	-0.026002	0.026002	8.47192
CEBPA	-0.052281	0.052281	7.99215
FOSL2_SMARCC1	0.080833	-0.080833	7.63985
NR3C1	-0.028956	0.028956	7.42572
KLF16_SP2	0.020237	-0.020237	7.25761
ID4_TCF4_SNAI2	-0.030778	0.030778	7.05104
FOXK1_FOXP2_FOXB1_FOXP3	-0.05809	0.05809	6.87308
ERG	0.034729	-0.034729	6.59885
SP4_PML	-0.010301	0.010301	5.88256
SP1	-0.021502	0.021502	5.76366
FOSB	0.052744	-0.052744	5.45503
BPTF	-0.025527	0.025527	5.33045
RCOR1_MTA3	0.010068	-0.010068	5.31876
ATF2_ATF1_ATF3	-0.023763	0.023763	4.55668
NFIL3	-0.023108	0.023108	4.42814
ONECUT1	-0.036142	0.036142	4.41198
PATZ1_KLF4	0.007799	-0.007799	4.30258
ARID5A	-0.029831	0.029831	4.22419
WT1_MTF1_ZBTB7B	-0.008647	0.008647	4.09493
GMEB2	-0.024094	0.024094	4.0694
ETV1_ERF_FEV_ELF1	-0.028256	0.028256	3.99619
JDP2	0.034894	-0.034894	3.95968
KLF3	0.016165	-0.016165	3.93583
SIX5_SMARCC2_HCFC1	0.009303	-0.009303	3.91719
SPIC	0.020106	-0.020106	3.86458
NFIA	-0.046032	0.046032	3.75818
NRF1	0.011666	-0.011666	3.64225
HIC2	-0.015123	0.015123	3.61548
JUN	0.026248	-0.026248	3.54502
HMBOX1	-0.02658	0.02658	3.45315
PAX5	0.008952	-0.008952	3.4209
AR_NR3C2	-0.025997	0.025997	3.41816
PAX8	0.022884	-0.022884	3.41777
IRX3	-0.030703	0.030703	3.32999
HNF4G	-0.011682	0.011682	3.27707
HNF1A_HNF1B	-0.023399	0.023399	3.26351
ISL1	-0.031017	0.031017	3.21479
RORC	-0.041245	0.041245	3.11577
KLF8	0.007973	-0.007973	3.06122
ZNF711_TFAP2A_TFAP2D	0.004791	-0.004791	3.05894
FOXD3_FOXI1_FOXF1	-0.020455	0.020455	3.05876
POU5F1_POU2F3	0.01812	-0.01812	2.98003
EGR1_EGR4	0.020951	-0.020951	2.93485
FOSL1	0.042811	-0.042811	2.92521
MAFK	-0.01371	0.01371	2.88003
MAZ_ZNF281_GTF2F1	-0.009914	0.009914	2.8712
HOXC9	-0.025891	0.025891	2.86588
GATA3	0.00843	-0.00843	2.84821
SP3	0.004997	-0.004997	2.83803
FOXQ1	-0.018617	0.018617	2.82032
HMGA1	-0.032265	0.032265	2.79842
NR6A1	-0.01604	0.01604	2.7826
ATF7	0.027852	-0.027852	2.67803
SIX6	0.032516	-0.032516	2.67148
ZBTB3	0.024547	-0.024547	2.64701
GATA5	-0.021947	0.021947	2.63999
PAX7_NOBOX	0.028412	-0.028412	2.59319
TEAD4	-0.0252	0.0252	2.56611
FOXA2_FOXJ3	-0.019572	0.019572	2.54125
TBP	0.017933	-0.017933	2.49216
GCM2	0.027025	-0.027025	2.47574
RAD21_SMC3	0.00937	-0.00937	2.47341
ZNF524	0.012079	-0.012079	2.43703
RXRA_NR2F6_NR2C2	0.014118	-0.014118	2.41211
REL	0.024589	-0.024589	2.39817
MESP1	0.022323	-0.022323	2.32027
NR2E1	-0.02853	0.02853	2.31742
ZNF263	0.014077	-0.014077	2.30752
RARG	-0.01227	0.01227	2.30291
RUNX1_RUNX2	0.010238	-0.010238	2.28474
SOX21	0.028153	-0.028153	2.2521
IRF2_STAT2_IRF8_IRF1	0.015203	-0.015203	2.20597
MYB	0.012002	-0.012002	2.1909
SRF	0.025694	-0.025694	2.17235
NR1H4	-0.020576	0.020576	2.17152
PITX3	0.011896	-0.011896	2.1664
CTCF_CTCFL	0.008671	-0.008671	2.14553
RARB	-0.013929	0.013929	2.12288
OSR1_OSR2	0.016815	-0.016815	2.12069
RARA	0.012904	-0.012904	2.10635
HIVEP1	0.017883	-0.017883	2.09659
HOXD10	-0.019095	0.019095	2.09101
MNT_HEY1_HEY2	-0.013501	0.013501	2.08498
DUXA	-0.014637	0.014637	2.08375
SOX18	-0.012976	0.012976	2.05592
ZNF652	-0.016831	0.016831	2.05329
NR1I2	-0.021128	0.021128	2.03408
IKZF1	0.003729	-0.003729	1.9999
REST	0.024797	-0.024797	1.9913
NR2F1	-0.012021	0.012021	1.98837
MLXIPL	-0.005566	0.005566	1.94359
WRNIP1	0.005975	-0.005975	1.916
SP100	0.012874	-0.012874	1.89501
RELB	0.017057	-0.017057	1.87088
PGR	-0.022507	0.022507	1.85374
CUX2	-0.015238	0.015238	1.85329
FOXO3_FOXD2	0.020296	-0.020296	1.82195
THRA_RXRB	-0.019698	0.019698	1.79787
MLX_USF2_USF1_PAX2	0.021104	-0.021104	1.79584
GLI3	0.008763	-0.008763	1.78965
BARHL1	-0.010912	0.010912	1.77767
NFKB2	0.013088	-0.013088	1.76949
TFAP4_MSC	0.016265	-0.016265	1.76515
EBF1	0.006639	-0.006639	1.7645
PBX3	0.010208	-0.010208	1.76114
ZKSCAN3	0.022309	-0.022309	1.7566
SHOX2_HOXC5	-0.018506	0.018506	1.75473
LHX6	-0.015888	0.015888	1.75253
BACH1_NFE2_NFE2L2	0.011162	-0.011162	1.75185
ISX	-0.020183	0.020183	1.73704
HOXA5	-0.018032	0.018032	1.73106
BHLHE22_BHLHA15_BHLHE23	0.021247	-0.021247	1.72475
IRX2	-0.013326	0.013326	1.67542
MEF2B	0.025127	-0.025127	1.66037
CREB5_CREM_JUNB	-0.021419	0.021419	1.6388
CEBPG	-0.014956	0.014956	1.63371
OLIG2_NEUROD1_ATOH1	-0.015577	0.015577	1.63201
SREBF2	0.021238	-0.021238	1.6198
ZNF784	0.018068	-0.018068	1.617
HOXC12_HOXD12	0.014348	-0.014348	1.5909
RREB1	-0.013975	0.013975	1.59089
NR2F2	-0.008559	0.008559	1.57333
TCF7	-0.009405	0.009405	1.56093
GATA2	0.018127	-0.018127	1.53141
NR4A3	-0.008136	0.008136	1.53116
CREB1	-0.013881	0.013881	1.52453
TBX5	-0.018296	0.018296	1.51417
ZNF423	-0.017857	0.017857	1.50624
FOXL1	0.012707	-0.012707	1.50447
HOMEZ	-0.011933	0.011933	1.49915
NKX2-3	0.013854	-0.013854	1.49649
ELK4_ETV5_ELK1_ELK3_ELF4	0.006285	-0.006285	1.47154
NR2E3	-0.008595	0.008595	1.46729

## Sheet: CREMA_Mouse_PAL
Motif	BSA	PAL	z-value
Smarcc1_Fosl1	-0.041873	0.041873	24.1373
Rela_Rel_Nfkb1	0.050653	-0.050653	18.325
Foxi1_Foxo1	0.04842	-0.04842	11.4278
Hnf4a	0.045834	-0.045834	9.23618
Foxj3_Tbl1xr1	0.015907	-0.015907	8.96299
Atf3	-0.016811	0.016811	8.76242
Dbp	0.036994	-0.036994	8.68908
Tead3_Tead4	0.055083	-0.055083	7.8579
Tcf7_Tcf7l2	0.025963	-0.025963	7.24298
Runx2_Bcl11a	0.01116	-0.01116	7.16551
Wrnip1_Mta3_Rcor1	-0.009129	0.009129	7.14527
Ahr	-0.013367	0.013367	7.06696
Zfx_Zfp711	-0.00631	0.00631	6.85318
Gata5	0.027414	-0.027414	6.46508
Foxk1_Foxj1	0.027467	-0.027467	6.41817
Mecp2	-0.007076	0.007076	6.31976
Hnf1b	0.024772	-0.024772	6.04316
Hmga1	0.042049	-0.042049	6.00108
Hsf2	0.019655	-0.019655	5.94784
Zfp524	-0.020144	0.020144	5.79282
Foxd2	0.038798	-0.038798	5.51822
Tal1	0.019715	-0.019715	5.4128
Tgif1_Meis3	-0.010752	0.010752	5.1249
Stat5a	0.012647	-0.012647	4.97786
Nkx2-2	0.021821	-0.021821	4.94559
Nr2f1_Nr4a1	0.025129	-0.025129	4.91749
Sp1	0.010753	-0.010753	4.87211
Aire	0.021157	-0.021157	4.80846
Foxa3	0.030197	-0.030197	4.72311
Smad3	0.020639	-0.020639	4.71283
Zfp691	-0.021465	0.021465	4.46005
Nfic_Nfib	-0.014944	0.014944	4.36963
Hoxa5	0.013475	-0.013475	4.3457
Klf16_Sp8	-0.008766	0.008766	4.11675
Epas1_Bcl3	-0.027473	0.027473	4.06571
Esr1	-0.00948	0.00948	4.03303
Tead1	0.020108	-0.020108	4.03198
Srf	0.020607	-0.020607	3.87837
Foxa2_Foxa1	0.019281	-0.019281	3.87635
Ubp1	0.010198	-0.010198	3.77364
Hoxb3	-0.019213	0.019213	3.7272
Foxp2_Foxp3	-0.033772	0.033772	3.69279
Foxf1	0.019423	-0.019423	3.55286
Nfe2_Bach1_Mafk	0.014403	-0.014403	3.4918
Isl1	0.020075	-0.020075	3.43519
Hoxb8_Pdx1	-0.016989	0.016989	3.3728
Pbx1_Pbx3	-0.012015	0.012015	3.3382
Hlf	-0.015873	0.015873	3.31204
Elf3	0.013222	-0.013222	3.30026
Sox3_Sox10	-0.004052	0.004052	3.29636
Hand1	0.009553	-0.009553	3.24535
Nfe2l2	-0.015226	0.015226	3.23973
Mecom	0.029401	-0.029401	3.21508
Tlx2	-0.012752	0.012752	3.15652
Foxf2	-0.026009	0.026009	3.15072
Foxc2	-0.027654	0.027654	3.05379
Smad1	0.003934	-0.003934	3.0511
Zbtb3	-0.011577	0.011577	3.00798
Zbtb18	-0.009715	0.009715	2.99096
Gcm2	-0.006689	0.006689	2.93316
Pax8	-0.015984	0.015984	2.92641
Maff	0.015963	-0.015963	2.91472
Hoxb13	0.012967	-0.012967	2.85827
Atf7_E4f1	0.017159	-0.017159	2.84179
Nfatc2	0.010774	-0.010774	2.84104
Hnf4g	0.004685	-0.004685	2.80261
Irf4	0.018658	-0.018658	2.7978
Rfx3_Rfx1_Rfx4	0.008083	-0.008083	2.79404
Meox2	-0.015549	0.015549	2.75582
Junb_Jund	-0.016714	0.016714	2.72432
Zfhx3	-0.020463	0.020463	2.68861
Nkx2-4	0.015159	-0.015159	2.67422
Tfeb_Usf1_Srebf1_Usf2_Bhlhe41_Srebf2	0.009902	-0.009902	2.64465
Hmbox1	0.011619	-0.011619	2.62508
Cebpe	0.007827	-0.007827	2.62002
Hoxb5	-0.017279	0.017279	2.58671
Cxxc1	-0.018507	0.018507	2.57523
Irf2_Irf1_Irf8_Irf9_Irf7	0.010842	-0.010842	2.49422
Atf1_Creb5	-0.014551	0.014551	2.47653
Chd1_Pml	-0.003837	0.003837	2.4483
Ddit3	-0.01077	0.01077	2.44627
Klf12_Klf14_Sp4	0.005868	-0.005868	2.44135
Jun	-0.010758	0.010758	2.43856
Crem_Jdp2	0.021158	-0.021158	2.41182
Hmga2	0.014775	-0.014775	2.39233
Rarg	0.007698	-0.007698	2.37065
Cebpa_Cebpg	0.015569	-0.015569	2.3614
Fosl2_Bach2	0.009486	-0.009486	2.36071
Mafb	-0.007502	0.007502	2.34552
Gata4	0.021277	-0.021277	2.33472
Etv1_Etv5_Gabpa	-0.006796	0.006796	2.30405
Ybx1_Nfya_Nfyb_Nfyc_Cebpz	0.003389	-0.003389	2.26572
Prox1	-0.015659	0.015659	2.26376
Esr2	-0.005046	0.005046	2.25883
Rxra	0.011918	-0.011918	2.25098
Hic1	-0.005161	0.005161	2.23061
Foxd1	-0.021371	0.021371	2.21741
Dlx5_Dlx4	0.010967	-0.010967	2.19718
Nfia	0.007329	-0.007329	2.19272
Nkx2-3	0.012439	-0.012439	2.15896
Pou5f1	0.014764	-0.014764	2.14557
Mga	0.012821	-0.012821	2.14207
Nfat5	0.013521	-0.013521	2.14188
Nr1i3	0.007952	-0.007952	2.13793
Stat6	0.011845	-0.011845	2.10819
Klf8	-0.006917	0.006917	2.08939
Pou1f1	0.006345	-0.006345	2.07572
Arntl_Tfe3_Mlx_Mitf_Mlxipl_Tfec	-0.008296	0.008296	2.02681
Creb1	-0.009291	0.009291	2.02212
Hcfc1_Six5_Smarcc2_Zfp143	-0.003489	0.003489	2.0183
Meis2	0.007593	-0.007593	2.01735
Elf1_Elf2_Etv2_Elf4	0.004072	-0.004072	2.00838
Klf6_Patz1	0.009317	-0.009317	2.00357
Obox1	0.011741	-0.011741	1.98723
Prdm14	0.016122	-0.016122	1.97918
Otx1	-0.012784	0.012784	1.96187
Klf7	-0.00821	0.00821	1.91098
Gli2	-0.011301	0.011301	1.90847
Tbr1	0.006468	-0.006468	1.90194
Max_Mycn	-0.006784	0.006784	1.89836
Gata6	0.020296	-0.020296	1.88935
Pou3f2	0.012296	-0.012296	1.85837
Foxc1	-0.009071	0.009071	1.85352
Cux1	-0.006556	0.006556	1.83334
Pax3	-0.010737	0.010737	1.83195
Ppara	-0.014013	0.014013	1.83026
Tbx19	-0.002931	0.002931	1.82922
Zkscan1	0.012365	-0.012365	1.81361
Hoxa13	-0.011495	0.011495	1.81315
Batf	-0.006686	0.006686	1.80564
Elf5	-0.005411	0.005411	1.7649
E2f4	0.009703	-0.009703	1.74845
Rxrb	-0.015073	0.015073	1.72407
Xbp1_Creb3l1	-0.012833	0.012833	1.72295
Hinfp	-0.005803	0.005803	1.71284
Runx1	0.013627	-0.013627	1.70335
Tfcp2	-0.00808	0.00808	1.67572
Irf3	-0.013887	0.013887	1.57987
Zfp263	-0.012798	0.012798	1.56272
Taf1	0.009638	-0.009638	1.54599
Pou2f2_Pou3f1	-0.012262	0.012262	1.53131
Plag1	0.004607	-0.004607	1.52435
Hes5_Hes7	-0.010604	0.010604	1.50366
Isl2	0.008114	-0.008114	1.50348
Sox1	-0.012743	0.012743	1.4974
Vdr	-0.005421	0.005421	1.48694
Pax5	-0.009634	0.009634	1.48302
Gsc2_Dmbx1	-0.014219	0.014219	1.47647
Pou3f4	0.010348	-0.010348	1.47108
Nkx2-9	0.007724	-0.007724	1.46603
Spi1	0.004529	-0.004529	1.45816
