# Supplementary material for: Characterization of regulatory transcriptional mechanisms in hepatocyte lipotoxicity
Source: Sci Rep. 2022 Jul 7;12:11477. doi: 10.1038/s41598-022-15731-4 (PMC9262951; doi:10.1038/s41598-022-15731-4)
Supplement: Supplementary file 7 — Supplementary Table S6. [file 41598_2022_15731_MOESM7_ESM.xlsx]

## Sheet: TCF4-KO+BSA_vs_CON+BSA
GeneID	Base mean	log2(FC)	Fold change	StdErr	Wald-Stats	P-value	P-adj	Chromosome	Start	End	Strand	gene_biotype	gene_name
ENSMUSG00000026167	223.926	3.6376	12.4459	0.154768	23.5035	3.75181e-122	5.07169e-118	1	74791515	74804179	+	protein_coding	Wnt10a
ENSMUSG00000020641	65.5575	2.79919	6.96048	0.256548	10.911	1.02177e-27	1.97318e-24	12	26442745	26456452	-	protein_coding	Rsad2
ENSMUSG00000034459	64.2936	2.64189	6.2415	0.27363	9.65497	4.68289e-22	7.0337e-19	19	34640870	34650009	+	protein_coding	Ifit1
ENSMUSG00000032280	26.9975	2.48501	5.59839	0.271073	9.1673	4.84999e-20	5.9602e-17	9	61372365	61418497	+	protein_coding	Tle3
ENSMUSG00000029811	23.7459	2.184	4.54412	0.275967	7.91399	2.49275e-15	1.34788e-12	6	48872895	48909188	+	protein_coding	Aoc1
ENSMUSG00000040405	53.105	2.0854	4.24394	0.240919	8.65604	4.8844e-18	4.40182e-15	11	46735079	46779578	+	protein_coding	Havcr1
ENSMUSG00000035692	21.6606	2.0787	4.22427	0.299807	6.93347	4.10639e-12	1.41609e-09	4	156199454	156200796	-	protein_coding	Isg15
ENSMUSG00000043531	31.1803	1.82917	3.55333	0.266441	6.8652	6.63975e-12	2.13705e-09	19	50143298	50678646	-	protein_coding	Sorcs1
ENSMUSG00000029605	40.3986	1.79205	3.46307	0.251068	7.13771	9.49013e-13	3.46723e-10	5	120812634	120824163	+	polymorphic_pseudogene	Oas1b
ENSMUSG00000028268	121.331	1.7398	3.33989	0.185799	9.3639	7.68469e-21	1.03882e-17	3	142560025	142573209	+	protein_coding	Gbp3
ENSMUSG00000025498	77.5044	1.7309	3.31935	0.249747	6.93061	4.19024e-12	1.41609e-09	7	141262705	141266481	-	protein_coding	Irf7
ENSMUSG00000032661	239.948	1.64041	3.11754	0.181328	9.04665	1.47428e-19	1.66078e-16	5	120753097	120777661	-	protein_coding	Oas3
ENSMUSG00000106734	21.4108	1.61974	3.0732	0.27191	5.95689	2.5708e-09	4.76055e-07	6	3333193	3346128	-	lncRNA	Gm20559
ENSMUSG00000033355	186.435	1.46378	2.75829	0.191025	7.66276	1.8198e-14	8.48278e-12	16	23520290	23614222	+	protein_coding	Rtp4
ENSMUSG00000012123	29.8249	1.43885	2.71105	0.251351	5.72448	1.03751e-08	1.64004e-06	4	134060814	134092504	+	protein_coding	Crybg2
ENSMUSG00000019122	208.278	1.38676	2.61491	0.121391	11.4239	3.17546e-30	1.07315e-26	11	83572918	83578636	-	protein_coding	Ccl9
ENSMUSG00000027544	43.0614	1.37769	2.59851	0.231786	5.94379	2.785e-09	5.08753e-07	2	168476409	168601657	-	protein_coding	Nfatc2
ENSMUSG00000029561	166.271	1.35318	2.55475	0.197616	6.84752	7.51421e-12	2.36226e-09	5	114896935	114912234	+	protein_coding	Oasl2
ENSMUSG00000023341	45.5715	1.33916	2.53004	0.221929	6.03419	1.59763e-09	3.12997e-07	16	97535307	97560900	+	polymorphic_pseudogene	Mx2
ENSMUSG00000057614	49.9177	1.32072	2.4979	0.204311	6.46425	1.01803e-10	2.69838e-08	5	18265134	18360355	-	protein_coding	Gnai1
ENSMUSG00000069874	142.709	1.28891	2.44343	0.157915	8.16205	3.29391e-16	2.12034e-13	11	58199617	58222782	+	protein_coding	Irgm2
ENSMUSG00000020638	68.0735	1.26923	2.41032	0.212818	5.9639	2.46283e-09	4.62397e-07	12	26469203	26479837	+	protein_coding	Cmpk2
ENSMUSG00000040483	160.848	1.26462	2.40264	0.174405	7.25108	4.13468e-13	1.59693e-10	11	72301628	72313733	+	protein_coding	Xaf1
ENSMUSG00000089417	27.1184	1.22795	2.34234	0.306219	4.01003	6.07118e-05	0.00303964	3	69085104	69085447	-	scaRNA	Gm22009
ENSMUSG00000090272	16.3258	1.21174	2.31617	0.295735	4.09739	4.17837e-05	0.0022414	1	173849125	173880881	-	protein_coding	Mndal
ENSMUSG00000034330	39.0152	1.20392	2.30365	0.246363	4.88677	1.02504e-06	0.000103407	8	117498290	117635142	+	protein_coding	Plcg2
ENSMUSG00000021003	143.82	1.2026	2.30154	0.143406	8.38594	5.03235e-17	3.9677e-14	12	98202293	98259459	-	protein_coding	Galc
ENSMUSG00000037921	14.9246	1.18268	2.26998	0.294574	4.01488	5.94768e-05	0.00300003	8	61928086	62038244	+	protein_coding	Ddx60
ENSMUSG00000002325	495.057	1.1814	2.26796	0.104589	11.2957	1.3786e-29	3.72718e-26	14	55603570	55610030	+	protein_coding	Irf9
ENSMUSG00000062488	32.697	1.15147	2.22141	0.261254	4.4075	1.04572e-05	0.000781	19	34607969	34613401	+	protein_coding	Ifit3b
ENSMUSG00000031125	20.8479	1.12869	2.1866	0.286342	3.94176	8.08873e-05	0.00378351	X	56136571	56153498	+	protein_coding	3830403N18Rik
ENSMUSG00000078853	116.78	1.08493	2.12128	0.168578	6.43578	1.22839e-10	3.13309e-08	11	58199555	58207591	+	protein_coding	Igtp
ENSMUSG00000064215	1383.68	1.05157	2.07278	0.126867	8.28876	1.14436e-16	7.73475e-14	12	103434210	103440239	+	protein_coding	Ifi27
ENSMUSG00000058354	240.327	1.00159	2.00221	0.130609	7.66867	1.73792e-14	8.39043e-12	15	101689909	101694307	-	protein_coding	Krt6a
ENSMUSG00000070695	93.7175	0.979024	1.97113	0.180389	5.42731	5.72109e-08	7.73377e-06	1	115684755	116587323	+	protein_coding	Cntnap5a
ENSMUSG00000078922	16.0023	0.976665	1.96791	0.28582	3.41707	0.000632999	0.0186217	11	48985326	48994172	-	protein_coding	Tgtp1
ENSMUSG00000034422	432.174	0.96834	1.95659	0.121325	7.98134	1.44748e-15	8.5074e-13	16	35832873	35871544	-	protein_coding	Parp14
ENSMUSG00000046718	833.245	0.966851	1.95457	0.135139	7.15449	8.39862e-13	3.15368e-10	8	71534254	71537456	-	protein_coding	Bst2
ENSMUSG00000027313	1268.52	0.961361	1.94715	0.0686715	13.9994	1.57152e-44	7.08128e-41	2	119351228	119354381	+	protein_coding	Chac1
ENSMUSG00000021999	36.8333	0.948438	1.92978	0.257195	3.68762	0.000226363	0.0085474	14	75242286	75283555	+	protein_coding	Cpb2
ENSMUSG00000030107	835.081	0.945017	1.92521	0.12745	7.4148	1.21806e-13	5.31152e-11	6	121245905	121270917	+	protein_coding	Usp18
ENSMUSG00000040838	23.9179	0.922436	1.89531	0.271662	3.39553	0.000684971	0.0194935	11	104685706	105117394	+	protein_coding	Gm11639
ENSMUSG00000032978	102.947	0.893508	1.85769	0.181788	4.91511	8.87341e-07	9.08718e-05	4	119656606	119658954	-	protein_coding	Guca2b
ENSMUSG00000073406	26.8662	0.89193	1.85566	0.284022	3.14035	0.00168744	0.0362651	17	36080114	36084223	-	polymorphic_pseudogene	H2-Bl
ENSMUSG00000042104	43.0159	0.887169	1.84954	0.235906	3.76069	0.000169448	0.00681727	14	118985038	119099430	-	protein_coding	Uggt2
ENSMUSG00000036957	23.5331	0.876923	1.83645	0.26799	3.27223	0.00106704	0.026245	7	30355488	30362772	-	protein_coding	Lrfn3
ENSMUSG00000025091	53.8674	0.875077	1.83411	0.208051	4.20608	2.59841e-05	0.00162617	19	58759718	58777534	+	protein_coding	Pnliprp2
ENSMUSG00000025432	554.813	0.869227	1.82668	0.128659	6.75603	1.41829e-11	4.35737e-09	10	127000708	127020994	+	protein_coding	Avil
ENSMUSG00000056144	30.5309	0.866691	1.82348	0.258528	3.3524	0.00080113	0.0215731	7	104244456	104262234	+	protein_coding	Trim34a
ENSMUSG00000004552	25.8521	0.853224	1.80653	0.243403	3.5054	0.000455919	0.0143643	1	131638305	131675505	+	protein_coding	Ctse
ENSMUSG00000006538	41.6583	0.83994	1.78998	0.210825	3.98406	6.77484e-05	0.0033182	1	74945314	74951672	-	protein_coding	Ihh
ENSMUSG00000022096	155.091	0.837696	1.78719	0.134992	6.20554	5.45089e-10	1.27043e-07	14	70552211	70573548	+	protein_coding	Hr
ENSMUSG00000109953	93.698	0.821608	1.76738	0.20733	3.9628	7.40754e-05	0.00358219	8	27279440	27281070	+	TEC	5430430B14Rik
ENSMUSG00000027894	38.8583	0.817299	1.7621	0.223678	3.65391	0.00025828	0.00951344	3	107467542	107518018	-	protein_coding	Slc6a17
ENSMUSG00000027078	160.242	0.814893	1.75917	0.147181	5.53666	3.08286e-08	4.38675e-06	2	84798827	84810335	+	protein_coding	Ube2l6
ENSMUSG00000001166	53.6386	0.809174	1.75221	0.206498	3.91855	8.90825e-05	0.0040683	5	120800193	120812514	-	protein_coding	Oas1c
ENSMUSG00000027188	667.649	0.808786	1.75174	0.103524	7.81258	5.60289e-15	2.80518e-12	2	102550011	102643041	+	protein_coding	Pamr1
ENSMUSG00000036181	1832.66	0.802631	1.74428	0.0914207	8.77953	1.64157e-18	1.58505e-15	13	23738807	23740367	+	protein_coding	Hist1h1c
ENSMUSG00000021070	37.6921	0.800637	1.74187	0.2429	3.29615	0.000980183	0.0247701	12	105563225	105595237	+	protein_coding	Bdkrb2
ENSMUSG00000020108	930.294	0.794264	1.73419	0.0948506	8.37385	5.57674e-17	3.9677e-14	10	59949668	59951834	-	protein_coding	Ddit4
ENSMUSG00000095562	50.4146	0.780786	1.71807	0.242128	3.22468	0.00126114	0.0294007	X	170009658	170019281	+	lncRNA	Gm21887
ENSMUSG00000053093	45.4726	0.778315	1.71513	0.209268	3.71922	0.000199838	0.00785293	14	54970683	54994626	-	protein_coding	Myh7
ENSMUSG00000025407	34.3928	0.764897	1.69925	0.240973	3.1742	0.00150248	0.0331889	10	127329881	127341974	-	protein_coding	Gli1
ENSMUSG00000067203	89.3348	0.752703	1.68495	0.18355	4.1008	4.11726e-05	0.00222628	17	33974658	33978827	-	transcribed_unprocessed_pseudogene	H2-K2
ENSMUSG00000033032	28.5216	0.750799	1.68272	0.240982	3.11558	0.00183582	0.0385504	18	61730260	61786702	-	protein_coding	Afap1l1
ENSMUSG00000075602	269.228	0.746363	1.67756	0.126353	5.90696	3.48481e-09	6.19838e-07	15	74994876	74998031	-	protein_coding	Ly6a
ENSMUSG00000073489	89.8012	0.74483	1.67578	0.159808	4.66078	3.15007e-06	0.000272965	1	173747292	173766943	-	protein_coding	Ifi204
ENSMUSG00000021208	214.29	0.729775	1.65838	0.128607	5.67446	1.39126e-08	2.08968e-06	12	103450897	103457223	-	protein_coding	Ifi27l2b
ENSMUSG00000026308	182.614	0.722331	1.64985	0.110298	6.54891	5.79602e-11	1.56701e-08	1	91351015	91362416	+	protein_coding	Klhl30
ENSMUSG00000030717	1380.21	0.709819	1.6356	0.0888444	7.98947	1.35523e-15	8.32724e-13	7	126623248	126630861	-	protein_coding	Nupr1
ENSMUSG00000106990	114.834	0.700864	1.62548	0.173661	4.03583	5.44102e-05	0.00279665	6	28211007	28214805	-	TEC	Gm42547
ENSMUSG00000026104	400.547	0.693716	1.61744	0.112911	6.14394	8.04993e-10	1.78392e-07	1	52119439	52161865	+	protein_coding	Stat1
ENSMUSG00000029379	91.1417	0.691528	1.61499	0.209371	3.30288	0.000956983	0.024572	5	90786102	90789600	+	protein_coding	Cxcl3
ENSMUSG00000106106	56.0113	0.689262	1.61246	0.220668	3.12353	0.00178697	0.0378828	17	39846352	39848827	-	rRNA	CT010467.1
ENSMUSG00000047822	144.252	0.681258	1.60354	0.172004	3.96071	7.47282e-05	0.00358219	9	21835509	21837347	+	protein_coding	Angptl8
ENSMUSG00000038550	277.512	0.677909	1.59982	0.1442	4.70118	2.5866e-06	0.000231561	3	95878502	95882251	-	protein_coding	Ciart
ENSMUSG00000067212	745.396	0.675481	1.59713	0.119533	5.651	1.59513e-08	2.31859e-06	17	36029772	36032855	-	protein_coding	H2-T23
ENSMUSG00000040605	84.9728	0.669701	1.59074	0.162779	4.11416	3.88591e-05	0.00213535	16	97356741	97442936	+	protein_coding	Bace2
ENSMUSG00000028893	735.454	0.66754	1.58836	0.0797102	8.37459	5.54155e-17	3.9677e-14	4	132492031	132510501	-	protein_coding	Sesn2
ENSMUSG00000006777	107.605	0.667513	1.58833	0.149587	4.46237	8.10599e-06	0.000637074	11	99477973	99493137	-	protein_coding	Krt23
ENSMUSG00000024538	695.649	0.653718	1.57322	0.0741427	8.81703	1.17539e-18	1.22222e-15	18	53406331	53418115	-	protein_coding	Ppic
ENSMUSG00000089762	335.163	0.65113	1.5704	0.140009	4.65063	3.30928e-06	0.000283132	2	30471536	30474219	-	protein_coding	Ier5l
ENSMUSG00000071637	76.6344	0.650558	1.56978	0.189016	3.44181	0.000577844	0.0172821	16	15887285	15891031	+	protein_coding	Cebpd
ENSMUSG00000028943	175.323	0.632431	1.55017	0.142022	4.45304	8.4663e-06	0.000661546	4	152120330	152152371	-	protein_coding	Espn
ENSMUSG00000078942	63.2989	0.622515	1.53956	0.184054	3.38224	0.000718974	0.0200533	13	100281120	100317674	-	protein_coding	Naip6
ENSMUSG00000030413	65.3518	0.611309	1.52764	0.173296	3.52755	0.000419429	0.0135968	7	18871330	18890459	+	protein_coding	Pglyrp1
ENSMUSG00000057092	130.529	0.605803	1.52183	0.190601	3.17838	0.00148102	0.0329499	7	31068171	31076704	-	protein_coding	Fxyd3
ENSMUSG00000068246	1099.41	0.604522	1.52047	0.129305	4.67516	2.93729e-06	0.000257105	15	77729038	77736382	+	protein_coding	Apol9b
ENSMUSG00000034738	111.149	0.598788	1.51444	0.152082	3.93726	8.24168e-05	0.0038225	2	69135799	69189330	+	protein_coding	Nostrin
ENSMUSG00000022906	568.876	0.594201	1.50964	0.0936193	6.34699	2.19565e-10	5.39652e-08	16	35938469	35972605	+	protein_coding	Parp9
ENSMUSG00000024028	257.004	0.589362	1.50458	0.147267	4.002	6.28081e-05	0.00311311	17	31141048	31144282	-	protein_coding	Tff2
ENSMUSG00000104713	56.833	0.583897	1.49889	0.18423	3.16939	0.00152758	0.0333601	5	105270701	105293698	-	protein_coding	Gbp6
ENSMUSG00000045545	1393.57	0.582762	1.49771	0.0958265	6.08143	1.19117e-09	2.40332e-07	11	100203161	100207548	-	protein_coding	Krt14
ENSMUSG00000047735	711.124	0.580437	1.4953	0.100127	5.79699	6.75152e-09	1.11226e-06	6	3372256	3399572	-	protein_coding	Samd9l
ENSMUSG00000018102	601.054	0.574918	1.48959	0.0988566	5.81568	6.03872e-09	1.03331e-06	13	23684198	23692908	+	protein_coding	Hist1h2bc
ENSMUSG00000036390	1601.77	0.57471	1.48938	0.0854706	6.72407	1.76722e-11	5.30874e-09	6	67035095	67037457	-	protein_coding	Gadd45a
ENSMUSG00000046668	134.694	0.571847	1.48643	0.139712	4.09303	4.25771e-05	0.00227493	18	35829396	35861688	+	protein_coding	Cxxc5
ENSMUSG00000030739	339.429	0.560814	1.4751	0.115307	4.86367	1.1523e-06	0.000114535	7	44605802	44670843	-	protein_coding	Myh14
ENSMUSG00000028270	506.708	0.556305	1.4705	0.104043	5.3469	8.94758e-08	1.18582e-05	3	142620601	142638008	+	protein_coding	Gbp2
ENSMUSG00000026628	5487.16	0.553186	1.46732	0.0556377	9.94265	2.71516e-23	4.58794e-20	1	191170295	191218039	-	protein_coding	Atf3
ENSMUSG00000074896	247.964	0.547648	1.4617	0.163248	3.3547	0.000794501	0.0215664	19	34583530	34588731	+	protein_coding	Ifit3
ENSMUSG00000026170	109.229	0.547293	1.46134	0.169829	3.22262	0.00127024	0.0295036	1	74713573	74737892	+	protein_coding	Cyp27a1
ENSMUSG00000072620	1708.21	0.54559	1.45962	0.0827673	6.59185	4.34387e-11	1.22334e-08	11	83065111	83070678	+	protein_coding	Slfn2
ENSMUSG00000020178	290.709	0.544595	1.45861	0.14222	3.82923	0.000128543	0.00546429	10	75316876	75334784	+	protein_coding	Adora2a
ENSMUSG00000036053	415.788	0.542516	1.45651	0.118911	4.56237	5.05787e-06	0.000409415	2	52857859	53133804	+	protein_coding	Fmnl2
ENSMUSG00000017897	76.4121	0.536753	1.4507	0.173164	3.09968	0.00193728	0.039921	2	165595031	165771727	+	protein_coding	Eya2
ENSMUSG00000040875	92.4015	-0.551346	-1.46545	0.160598	-3.43308	0.000596763	0.0176742	9	114978568	115232225	+	protein_coding	Osbpl10
ENSMUSG00000053062	73.6659	-0.579725	-1.49456	0.182036	-3.18468	0.00144915	0.0326494	16	84774122	84825928	+	protein_coding	Jam2
ENSMUSG00000032769	86.186	-0.580536	-1.4954	0.18749	-3.09635	0.0019592	0.0402455	1	14872647	14918862	-	protein_coding	Trpa1
ENSMUSG00000089706	62.4027	-0.583161	-1.49813	0.186675	-3.12394	0.00178446	0.0378828	1	98031115	98057680	-	lncRNA	B230216N24Rik
ENSMUSG00000017697	75.0109	-0.587687	-1.50284	0.192174	-3.0581	0.00222742	0.0440208	2	163726583	163750239	-	protein_coding	Ada
ENSMUSG00000038486	337.889	-0.599487	-1.51518	0.092884	-6.45415	1.0883e-10	2.82917e-08	3	96181150	96195521	+	protein_coding	Sv2a
ENSMUSG00000029919	424.93	-0.661914	-1.58218	0.0949167	-6.97363	3.08875e-12	1.09878e-09	6	65117292	65144908	-	protein_coding	Hpgds
ENSMUSG00000097352	68.1199	-0.662659	-1.583	0.203028	-3.26388	0.00109898	0.0267675	10	22306701	22321765	+	transcribed_unprocessed_pseudogene	C920009B18Rik
ENSMUSG00000030022	231.066	-0.681603	-1.60392	0.121701	-5.60063	2.13576e-08	3.07141e-06	6	92772698	92943492	-	protein_coding	Adamts9
ENSMUSG00000066842	379.189	-0.687367	-1.61034	0.165099	-4.16336	3.13597e-05	0.0018593	1	150562523	150993435	-	protein_coding	Hmcn1
ENSMUSG00000052914	59.3586	-0.779923	-1.71704	0.205549	-3.79433	0.000148041	0.00615506	4	96516137	96553661	-	protein_coding	Cyp2j6
ENSMUSG00000027435	21.8132	-0.87261	-1.83097	0.275126	-3.17167	0.00151566	0.0332467	2	148436639	148443563	-	protein_coding	Cd93
ENSMUSG00000016239	114.763	-0.87694	-1.83648	0.187351	-4.68073	2.85849e-06	0.000252556	X	36328352	36362341	+	protein_coding	Lonrf3
ENSMUSG00000037855	57.4278	-0.886413	-1.84857	0.216012	-4.10354	4.06882e-05	0.00220893	10	67886102	67912662	-	protein_coding	Zfp365
ENSMUSG00000040978	43.9229	-0.898807	-1.86452	0.228308	-3.93682	8.25692e-05	0.0038225	11	9048593	9069356	+	protein_coding	Gm11992
ENSMUSG00000030268	23.1013	-0.917531	-1.88888	0.258709	-3.54658	0.000390267	0.0128049	6	144993834	145076184	-	protein_coding	Bcat1
ENSMUSG00000047146	19.9926	-0.918216	-1.88978	0.260441	-3.52562	0.000422486	0.013598	10	62804569	62908996	-	protein_coding	Tet1
ENSMUSG00000001946	26.2226	-0.935447	-1.91248	0.259412	-3.60603	0.000310916	0.0110025	9	37528077	37538319	+	protein_coding	Esam
ENSMUSG00000026686	41.8883	-0.940274	-1.91889	0.226454	-4.15216	3.29345e-05	0.00191378	1	167689236	167848741	+	protein_coding	Lmx1a
ENSMUSG00000027022	469.288	-1.00391	-2.00543	0.136684	-7.34474	2.06162e-13	8.44513e-11	2	67173833	67526615	+	protein_coding	Xirp2
ENSMUSG00000007655	18.5358	-1.1207	-2.17453	0.282001	-3.9741	7.06457e-05	0.00343521	6	17306334	17341452	+	protein_coding	Cav1
ENSMUSG00000021061	22.1531	-1.16407	-2.24088	0.260426	-4.46984	7.82764e-06	0.000618795	12	76580487	76710547	-	protein_coding	Sptb
ENSMUSG00000041301	16.6918	-1.22922	-2.34439	0.295073	-4.1658	3.1026e-05	0.00185265	6	18170686	18322768	+	protein_coding	Cftr
ENSMUSG00000001349	52.6455	-1.29862	-2.45993	0.22409	-5.79507	6.8292e-09	1.11226e-06	9	22099215	22109630	+	protein_coding	Cnn1
ENSMUSG00000024998	13.8851	-1.42726	-2.68935	0.301952	-4.72676	2.2813e-06	0.000205591	19	38481108	38785030	+	protein_coding	Plce1
ENSMUSG00000030108	21.3025	-1.55372	-2.93572	0.271461	-5.72352	1.04337e-08	1.64004e-06	6	121300226	121337733	+	protein_coding	Slc6a13
ENSMUSG00000053477	337.74	-1.77796	-3.42942	0.112805	-15.7614	5.73263e-56	3.87468e-52	18	69343355	69689079	+	protein_coding	Tcf4

## Sheet: CON+PAL_vs_CON+BSA
GeneID	Base mean	log2(FC)	Fold change	StdErr	Wald-Stats	P-value	P-adj	Chromosome	Start	End	Strand	gene_biotype	gene_name
ENSMUSG00000021260	64.2559	3.70445	13.0362	0.261912	14.1439	2.03798e-45	1.18779e-43	12	108306269	108330869	+	protein_coding	Hhipl1
ENSMUSG00000021226	635.316	3.52625	11.5214	0.0991036	35.5814	2.71589e-277	6.50965e-274	12	83987860	83993873	+	protein_coding	Acot2
ENSMUSG00000036181	1832.66	3.38011	10.4116	0.0852706	39.6398	0	0	13	23738807	23740367	+	protein_coding	Hist1h1c
ENSMUSG00000029380	284.665	3.25022	9.51509	0.13975	23.2574	1.19735e-119	3.7031e-117	5	90891240	90893115	+	protein_coding	Cxcl1
ENSMUSG00000032487	5268.29	3.2262	9.35802	0.0862427	37.4084	2.85177e-306	1.09365e-302	1	150100030	150108227	+	protein_coding	Ptgs2
ENSMUSG00000100119	34.9413	3.19275	9.14352	0.278606	11.4597	2.10178e-30	6.26776e-29	19	59493135	59559391	+	lncRNA	2700089I24Rik
ENSMUSG00000020826	363.382	3.17552	9.03498	0.131861	24.0824	3.8216e-128	1.38263e-125	11	78920786	78960254	+	protein_coding	Nos2
ENSMUSG00000027737	955.603	3.1541	8.9018	0.109523	28.7986	2.23261e-182	2.14051e-179	3	49892525	50443614	-	protein_coding	Slc7a11
ENSMUSG00000086290	1502.09	3.0548	8.3097	0.0765415	39.9103	0	0	4	132308622	132311024	+	lncRNA	Snhg12
ENSMUSG00000018916	391.873	3.01725	8.09623	0.121638	24.8051	7.89759e-136	3.52178e-133	11	54247270	54249667	-	protein_coding	Csf2
ENSMUSG00000109372	24.4861	2.936	7.65288	0.288546	10.1752	2.55962e-24	5.39942e-23	8	35765789	35818047	+	protein_coding	Gm19410
ENSMUSG00000047904	122.804	2.89776	7.45267	0.190734	15.1927	3.95549e-52	2.91717e-50	11	113619341	113626028	+	protein_coding	Sstr2
ENSMUSG00000025432	554.813	2.88773	7.40106	0.119225	24.2208	1.34332e-129	5.15162e-127	10	127000708	127020994	+	protein_coding	Avil
ENSMUSG00000040435	3900.42	2.84591	7.1896	0.0764888	37.2069	5.27562e-303	1.686e-299	7	45522915	45526268	-	protein_coding	Ppp1r15a
ENSMUSG00000038742	176.687	2.8356	7.13841	0.170387	16.6421	3.45337e-62	3.61849e-60	9	20873807	20879727	-	protein_coding	Angptl6
ENSMUSG00000097743	311.468	2.82835	7.10261	0.13535	20.8965	5.76028e-97	1.21377e-94	14	56696279	56701268	-	lncRNA	Gm16973
ENSMUSG00000058427	69.0535	2.81586	7.04138	0.22571	12.4755	1.01504e-35	3.932e-34	5	90903870	90905938	+	protein_coding	Cxcl2
ENSMUSG00000035910	48.6561	2.80009	6.96486	0.243431	11.5026	1.27998e-30	3.902e-29	13	25056003	25210706	+	protein_coding	Dcdc2a
ENSMUSG00000014905	577.027	2.78095	6.87304	0.109001	25.513	1.41503e-143	7.33329e-141	12	44205558	44210326	-	protein_coding	Dnajb9
ENSMUSG00000038550	277.512	2.76845	6.81376	0.127867	21.651	5.9488e-104	1.42585e-101	3	95878502	95882251	-	protein_coding	Ciart
ENSMUSG00000061531	27.4827	2.75104	6.73201	0.283922	9.68942	3.34412e-22	6.148e-21	2	14174522	14221993	+	protein_coding	Tmem236
ENSMUSG00000026712	93.2441	2.75074	6.7306	0.201288	13.6657	1.62732e-42	8.61986e-41	2	14229391	14332057	+	protein_coding	Mrc1
ENSMUSG00000047787	42.0202	2.7398	6.67978	0.245816	11.1457	7.51284e-29	2.08177e-27	19	7092000	7105729	-	protein_coding	Flrt1
ENSMUSG00000052131	23.5883	2.7023	6.5084	0.282623	9.56152	1.16035e-21	2.06398e-20	6	34412333	34423142	+	protein_coding	Akr1b7
ENSMUSG00000032715	6992.2	2.64335	6.2478	0.0601481	43.9473	0	0	2	152337421	152344032	-	protein_coding	Trib3
ENSMUSG00000052565	83.2594	2.63533	6.21317	0.206969	12.733	3.87815e-37	1.60266e-35	13	23553261	23560686	+	protein_coding	Hist1h1d
ENSMUSG00000026822	21.2354	2.6051	6.08436	0.284591	9.15387	5.49299e-20	8.73797e-19	2	32384632	32388252	-	protein_coding	Lcn2
ENSMUSG00000003545	175.682	2.58961	6.01934	0.150373	17.2212	1.84265e-66	2.14139e-64	7	19302695	19310051	-	protein_coding	Fosb
ENSMUSG00000086841	3140.4	2.58102	5.98364	0.115946	22.2606	8.90695e-110	2.43987e-107	11	62602876	62604807	+	lncRNA	2410006H16Rik
ENSMUSG00000025408	2300.18	2.57334	5.95185	0.0954099	26.9714	3.20197e-160	2.04659e-157	10	127290773	127296288	+	protein_coding	Ddit3
ENSMUSG00000050359	4410.35	2.51388	5.71153	0.076387	32.9098	1.59288e-237	2.77668e-234	3	92483951	92485895	-	protein_coding	Sprr1a
ENSMUSG00000020788	52.4429	2.50666	5.68304	0.233735	10.7244	7.82262e-27	1.93297e-25	11	72961168	72993044	+	protein_coding	Atp2a3
ENSMUSG00000033427	122.11	2.50131	5.662	0.172258	14.5208	8.95199e-48	5.77961e-46	10	75401114	75441679	+	protein_coding	Upb1
ENSMUSG00000047562	37.0843	2.49997	5.65673	0.252757	9.89079	4.56404e-23	8.8758e-22	9	7502351	7510240	+	protein_coding	Mmp10
ENSMUSG00000091017	12.7274	2.49164	5.62416	0.300379	8.29499	1.08594e-16	1.37264e-15	1	191162583	191164817	-	protein_coding	Fam71a
ENSMUSG00000037086	28.9226	2.48136	5.58423	0.273068	9.08697	1.01837e-19	1.58243e-18	X	45090903	45092791	+	protein_coding	Prr32
ENSMUSG00000017943	22.6069	2.4701	5.54083	0.281919	8.76175	1.92247e-18	2.77376e-17	2	163438475	163455324	+	protein_coding	Gdap1l1
ENSMUSG00000116657	109.916	2.45863	5.49695	0.182821	13.4483	3.15163e-41	1.56967e-39	17	27545706	27556518	-	lncRNA	Gm49774
ENSMUSG00000025383	89.7728	2.41119	5.31912	0.204443	11.7939	4.19485e-32	1.37969e-30	10	128296138	128298752	-	protein_coding	Il23a
ENSMUSG00000005413	862.147	2.38841	5.23581	0.0873373	27.347	1.17303e-164	8.03315e-162	8	75093620	75100589	+	protein_coding	Hmox1
ENSMUSG00000022805	25.6701	2.36444	5.14952	0.281311	8.40505	4.2768e-17	5.61312e-16	16	38297753	38342143	-	protein_coding	Maats1
ENSMUSG00000020812	1096.95	2.3505	5.10001	0.0794243	29.5942	1.77479e-192	2.00185e-189	11	116671659	116675799	+	lncRNA	Snhg16
ENSMUSG00000063820	28.3426	2.34955	5.09664	0.272018	8.63748	5.74689e-18	8.0612e-17	5	77004054	77010606	+	protein_coding	Arl9
ENSMUSG00000020399	17.2312	2.31677	4.98215	0.296086	7.82464	5.09098e-15	5.63949e-14	11	46454934	46481255	+	protein_coding	Havcr2
ENSMUSG00000038517	35.1571	2.30086	4.9275	0.249105	9.23649	2.54722e-20	4.12109e-19	11	97136170	97151495	-	protein_coding	Tbkbp1
ENSMUSG00000070313	33.8716	2.29986	4.92412	0.253042	9.08888	1.00061e-19	1.55863e-18	9	36635753	36643376	-	protein_coding	Pate14
ENSMUSG00000044770	16.5133	2.29009	4.89087	0.291483	7.85669	3.94415e-15	4.40472e-14	10	42860369	42960780	+	protein_coding	Scml4
ENSMUSG00000022508	357.123	2.26525	4.80738	0.115548	19.6044	1.41696e-85	2.56323e-83	16	23965051	23988852	-	protein_coding	Bcl6
ENSMUSG00000036019	160.763	2.22309	4.66892	0.169545	13.1121	2.80776e-39	1.28494e-37	10	105187662	105574451	-	protein_coding	Tmtc2
ENSMUSG00000079652	40.4259	2.21996	4.65881	0.239963	9.25127	2.21848e-20	3.60502e-19	6	29279592	29290680	+	protein_coding	Fam71f2
ENSMUSG00000029378	908.926	2.20031	4.59578	0.0938432	23.4467	1.4299e-121	4.64716e-119	5	91139598	91148432	+	protein_coding	Areg
ENSMUSG00000038508	590.311	2.18039	4.53275	0.123809	17.6109	2.03051e-69	2.54477e-67	8	70629392	70632456	-	protein_coding	Gdf15
ENSMUSG00000026628	5487.16	2.16917	4.49765	0.0539788	40.1856	0	0	1	191170295	191218039	-	protein_coding	Atf3
ENSMUSG00000026864	58906.4	2.1658	4.48716	0.0598119	36.2103	4.1979e-287	1.14993e-283	2	34771969	34777547	+	protein_coding	Hspa5
ENSMUSG00000029379	91.1417	2.16277	4.47775	0.192287	11.2476	2.37877e-29	6.74747e-28	5	90786102	90789600	+	protein_coding	Cxcl3
ENSMUSG00000029641	34.2741	2.1496	4.43704	0.268666	8.001	1.23408e-15	1.43851e-14	5	146845070	146847726	+	protein_coding	Rasl11a
ENSMUSG00000024912	2159.74	2.14467	4.42192	0.0659046	32.5421	2.70788e-232	4.32697e-229	19	5447546	5455946	+	protein_coding	Fosl1
ENSMUSG00000097039	1380.48	2.12202	4.35303	0.0725379	29.254	3.99962e-188	4.03646e-185	15	62037985	62378096	+	lncRNA	Pvt1
ENSMUSG00000074794	306.707	2.11567	4.33391	0.119092	17.765	1.31873e-70	1.72018e-68	13	80883383	80896042	+	protein_coding	Arrdc3
ENSMUSG00000030717	1380.21	2.11444	4.33022	0.0857206	24.6666	2.43966e-134	1.06319e-131	7	126623248	126630861	-	protein_coding	Nupr1
ENSMUSG00000018238	17.1174	2.0866	4.24745	0.289939	7.19668	6.16974e-13	5.72073e-12	11	53431022	53437904	+	protein_coding	Gdf9
ENSMUSG00000010095	21198	2.08618	4.24623	0.0624068	33.4288	5.23231e-245	1.0033e-241	19	8706881	8723369	-	protein_coding	Slc3a2
ENSMUSG00000098050	128.649	2.07719	4.21984	0.162295	12.7988	1.66496e-37	6.94036e-36	8	40853827	40855027	-	processed_pseudogene	Gm5345
ENSMUSG00000028972	12.7163	2.07692	4.21906	0.303288	6.84802	7.48801e-12	6.34479e-11	4	150187014	150201332	-	protein_coding	Car6
ENSMUSG00000032854	16.1204	2.07332	4.20855	0.28908	7.17215	7.38289e-13	6.79304e-12	3	125865270	125938619	-	protein_coding	Ugt8a
ENSMUSG00000028527	45.442	2.07248	4.20608	0.239733	8.64494	5.38328e-18	7.58445e-17	4	101419276	101466995	+	protein_coding	Ak4
ENSMUSG00000026420	21.2888	2.07053	4.20041	0.273712	7.56463	3.88959e-14	3.97563e-13	1	130882073	130887454	-	protein_coding	Il24
ENSMUSG00000050395	455.824	2.05667	4.16024	0.173945	11.8237	2.9451e-32	9.73661e-31	4	63727083	63745113	-	protein_coding	Tnfsf15
ENSMUSG00000027273	120.046	2.05452	4.15406	0.168085	12.2231	2.33944e-34	8.52829e-33	2	136713452	136782428	+	protein_coding	Snap25
ENSMUSG00000020889	1602.88	2.05084	4.14347	0.079464	25.8084	7.13263e-147	3.79912e-144	11	98767931	98775333	-	protein_coding	Nr1d1
ENSMUSG00000018102	601.054	2.03309	4.0928	0.0920098	22.0964	3.41968e-108	8.74297e-106	13	23684198	23692908	+	protein_coding	Hist1h2bc
ENSMUSG00000015837	28925.2	2.03216	4.09016	0.0591384	34.3627	9.09345e-259	1.93741e-255	11	50199365	50210827	-	protein_coding	Sqstm1
ENSMUSG00000070385	23.9944	2.02762	4.07733	0.288466	7.02897	2.08059e-12	1.84445e-11	3	103074013	103099720	+	protein_coding	Ampd1
ENSMUSG00000031596	579.344	2.01158	4.03223	0.11616	17.3173	3.48543e-67	4.15113e-65	8	40862395	40922308	+	protein_coding	Slc7a2
ENSMUSG00000087113	25.5868	2.00967	4.02689	0.26985	7.44734	9.52379e-14	9.42305e-13	11	107428275	107435686	+	lncRNA	Gm11714
ENSMUSG00000024032	124.23	2.00702	4.01951	0.188755	10.6329	2.09459e-26	4.96461e-25	17	31161394	31165277	-	protein_coding	Tff1
ENSMUSG00000032204	44.1599	2.00475	4.01318	0.241313	8.30767	9.75962e-17	1.24016e-15	9	71110658	71168682	-	protein_coding	Aqp9
ENSMUSG00000067006	16.5325	2.00379	4.01052	0.278815	7.18681	6.63213e-13	6.13168e-12	1	106861172	106883348	+	protein_coding	Serpinb5
ENSMUSG00000086150	58.0892	2.00055	4.00152	0.210802	9.49016	2.30677e-21	4.03211e-20	4	32559679	32571708	-	lncRNA	Bach2os
ENSMUSG00000053141	232.262	1.99104	3.97523	0.138464	14.3794	6.96858e-47	4.32435e-45	2	161521989	162661147	-	protein_coding	Ptprt
ENSMUSG00000048602	25.8089	1.99091	3.97488	0.271084	7.34425	2.06913e-13	1.99075e-12	17	33113350	33139683	-	protein_coding	Morc2b
ENSMUSG00000038539	1437.85	1.98805	3.967	0.0712694	27.8948	3.08259e-171	2.18921e-168	7	44812255	44816658	-	protein_coding	Atf5
ENSMUSG00000087590	269.932	1.98239	3.95147	0.151325	13.1002	3.28367e-39	1.48501e-37	18	33794891	33795986	+	lncRNA	Epb41l4aos
ENSMUSG00000020484	2142.38	1.97118	3.92089	0.0687862	28.6567	1.32435e-180	1.15429e-177	11	5520658	5525893	+	protein_coding	Xbp1
ENSMUSG00000073406	26.8662	1.96553	3.90557	0.273833	7.17786	7.08117e-13	6.52795e-12	17	36080114	36084223	-	polymorphic_pseudogene	H2-Bl
ENSMUSG00000040828	42.4015	1.96435	3.90236	0.243575	8.06465	7.34468e-16	8.7096e-15	17	56628142	56664456	+	protein_coding	Catsperd
ENSMUSG00000026875	697.144	1.96004	3.89072	0.0857804	22.8495	1.47923e-115	4.36374e-113	2	34941749	34961772	-	protein_coding	Traf1
ENSMUSG00000025194	1170.89	1.95395	3.87433	0.107329	18.2052	4.69665e-74	6.47902e-72	19	43782191	43840740	+	protein_coding	Abcc2
ENSMUSG00000028542	1517.25	1.95184	3.86869	0.0714477	27.3185	2.55792e-164	1.69131e-161	4	117834505	117875198	+	protein_coding	Slc6a9
ENSMUSG00000031972	27.2855	1.94199	3.84235	0.265415	7.3168	2.53956e-13	2.42631e-12	8	123891768	123894751	-	protein_coding	Acta1
ENSMUSG00000027022	469.288	1.93995	3.83691	0.119149	16.2817	1.33133e-59	1.29585e-57	2	67173833	67526615	+	protein_coding	Xirp2
ENSMUSG00000108414	3386.82	1.93808	3.83195	0.0650445	29.7962	4.37357e-195	5.24145e-192	19	8723474	8726443	+	lncRNA	Snhg1
ENSMUSG00000074578	2074.37	1.93036	3.81151	0.0894896	21.5708	3.3781e-103	7.89939e-101	2	167062933	167065862	+	lncRNA	Zfas1
ENSMUSG00000085156	995.349	1.92525	3.79803	0.0787343	24.4525	4.7299e-132	1.8895e-129	11	6525590	6528779	-	lncRNA	Snhg15
ENSMUSG00000109953	93.698	1.90871	3.75474	0.197425	9.66802	4.12276e-22	7.54331e-21	8	27279440	27281070	+	TEC	5430430B14Rik
ENSMUSG00000022769	1883.09	1.90532	3.74592	0.0799944	23.8182	2.16473e-125	7.15666e-123	16	17130137	17132383	-	protein_coding	Sdf2l1
ENSMUSG00000057069	220.442	1.89268	3.71325	0.132752	14.2573	4.03824e-46	2.40476e-44	13	12565873	12611396	+	protein_coding	Ero1lb
ENSMUSG00000025069	242.152	1.88695	3.69853	0.121669	15.5089	3.0202e-54	2.48551e-52	19	47865533	47886324	+	protein_coding	Gsto2
ENSMUSG00000091572	10.6742	1.88325	3.68906	0.302641	6.22272	4.88599e-10	3.52213e-09	3	64257214	64289709	-	protein_coding	Vmn2r3
ENSMUSG00000024965	34.8827	1.87951	3.6795	0.243554	7.71702	1.19083e-14	1.2721e-13	19	6998957	7019469	-	protein_coding	Fermt3
ENSMUSG00000048388	16.0086	1.87643	3.67165	0.298189	6.29276	3.11874e-10	2.29126e-09	2	83812635	83883486	+	protein_coding	Fam171b
ENSMUSG00000024388	82.1267	1.87368	3.66466	0.179872	10.4167	2.07986e-25	4.69745e-24	18	31959233	32036961	-	protein_coding	Myo7b
ENSMUSG00000020108	930.294	1.86619	3.64569	0.0915465	20.3852	2.26335e-92	4.42854e-90	10	59949668	59951834	-	protein_coding	Ddit4
ENSMUSG00000021359	29.9112	1.86353	3.63897	0.265456	7.0201	2.21711e-12	1.95733e-11	13	40715301	40738376	-	protein_coding	Tfap2a
ENSMUSG00000118506	37.5657	1.86224	3.63572	0.24906	7.47708	7.59921e-14	7.57354e-13	3	90062795	90068347	+	protein_coding	1700094D03Rik
ENSMUSG00000027438	510.535	1.86132	3.63341	0.117144	15.8892	7.52541e-57	6.63775e-55	2	148693984	148732467	-	protein_coding	Napb
ENSMUSG00000041323	67.0838	1.8566	3.62154	0.19745	9.40289	5.30833e-21	8.99976e-20	12	105705975	105782447	+	protein_coding	Ak7
ENSMUSG00000036390	1601.77	1.83665	3.57179	0.0828567	22.1666	7.22311e-109	1.8973e-106	6	67035095	67037457	-	protein_coding	Gadd45a
ENSMUSG00000027313	1268.52	1.83615	3.57057	0.0657336	27.9333	1.05328e-171	7.76793e-169	2	119351228	119354381	+	protein_coding	Chac1
ENSMUSG00000078816	31.8318	1.83557	3.56911	0.246683	7.441	9.99286e-14	9.87697e-13	7	3289178	3331099	+	protein_coding	Prkcg
ENSMUSG00000032315	289.313	1.82799	3.55043	0.109274	16.7286	8.11468e-63	8.64439e-61	9	57687927	57703824	+	protein_coding	Cyp1a1
ENSMUSG00000029410	15.0685	1.82415	3.54098	0.29372	6.2105	5.28161e-10	3.79307e-09	5	92226678	92256278	-	protein_coding	Ppef2
ENSMUSG00000115852	50.0241	1.80987	3.5061	0.226621	7.98631	1.39037e-15	1.6148e-14	16	24122698	24382390	-	transcribed_processed_pseudogene	AC169509.1
ENSMUSG00000020695	16.7538	1.80652	3.49797	0.297886	6.06446	1.32397e-09	9.11565e-09	11	105292642	105351139	+	protein_coding	Mrc2
ENSMUSG00000081490	11.7588	1.8053	3.49502	0.302651	5.96495	2.44715e-09	1.6453e-08	4	11144709	11145270	+	processed_pseudogene	Gm11830
ENSMUSG00000031762	250.557	1.80443	3.49292	0.117748	15.3245	5.24585e-53	4.07243e-51	8	94172663	94173568	+	protein_coding	Mt2
ENSMUSG00000079598	18.143	1.80271	3.48874	0.288968	6.23843	4.41993e-10	3.20788e-09	6	38663066	38680865	+	protein_coding	Clec2l
ENSMUSG00000085282	21.4496	1.8011	3.48486	0.276386	6.51661	7.19162e-11	5.5943e-10	10	105573952	105583874	+	lncRNA	Gm15663
ENSMUSG00000027938	28.0479	1.78754	3.45225	0.258783	6.90747	4.93357e-12	4.23841e-11	3	90237499	90243512	-	protein_coding	Creb3l4
ENSMUSG00000020712	63.1275	1.77758	3.42852	0.194332	9.14717	5.84465e-20	9.26974e-19	11	106276671	106288745	+	protein_coding	Tcam1
ENSMUSG00000109501	21.4595	1.77074	3.41229	0.282274	6.27312	3.53888e-10	2.58507e-09	7	47110850	47125990	+	lncRNA	Gm14377
ENSMUSG00000035540	165.591	1.76484	3.39836	0.140988	12.5176	5.98064e-36	2.33562e-34	5	89417521	89457898	-	protein_coding	Gc
ENSMUSG00000020773	22.9375	1.75282	3.37016	0.28205	6.21455	5.14704e-10	3.69919e-09	11	116105751	116127210	-	protein_coding	Trim47
ENSMUSG00000097048	304.268	1.7476	3.35799	0.112189	15.5773	1.03822e-54	8.65559e-53	6	86526246	86582466	+	lncRNA	1600020E01Rik
ENSMUSG00000031635	6.31404	1.74668	3.35586	0.300931	5.80427	6.46478e-09	4.1865e-08	8	62057041	62123150	-	protein_coding	Anxa10
ENSMUSG00000006724	46.5859	1.74313	3.3476	0.235269	7.40908	1.27182e-13	1.24934e-12	10	127048249	127053006	+	protein_coding	Cyp27b1
ENSMUSG00000032575	4267.65	1.74009	3.34056	0.0785817	22.1437	1.1996e-108	3.10843e-106	9	106838311	106891979	-	protein_coding	Manf
ENSMUSG00000026715	19.4637	1.73835	3.33653	0.28259	6.15149	7.67567e-10	5.41305e-09	1	160978584	161005863	+	protein_coding	Serpinc1
ENSMUSG00000018543	15.7008	1.72953	3.3162	0.288727	5.99021	2.09574e-09	1.41799e-08	11	97771480	97775918	-	protein_coding	1700001P01Rik
ENSMUSG00000050578	61.8865	1.71857	3.2911	0.206826	8.30925	9.631e-17	1.22463e-15	9	7272513	7283331	+	protein_coding	Mmp13
ENSMUSG00000038975	3737.26	1.7175	3.28865	0.0742887	23.1192	2.96853e-118	9.03516e-116	3	153907286	153913009	-	protein_coding	Rabggtb
ENSMUSG00000053797	48.7702	1.71549	3.28409	0.227385	7.54444	4.54228e-14	4.6255e-13	11	100246090	100248902	-	protein_coding	Krt16
ENSMUSG00000029468	30.8358	1.71386	3.28037	0.27568	6.21683	5.07291e-10	3.65002e-09	5	122643910	122691432	+	protein_coding	P2rx7
ENSMUSG00000099583	19.9092	1.71345	3.27943	0.28352	6.04347	1.50833e-09	1.03294e-08	13	23575762	23577011	+	protein_coding	Hist1h3d
ENSMUSG00000046711	1133.87	1.70874	3.26875	0.0776596	22.0029	2.70071e-107	6.81396e-105	17	27556496	27563674	+	protein_coding	Hmga1
ENSMUSG00000097195	1115.68	1.70582	3.26215	0.0902837	18.894	1.27698e-79	2.00706e-77	9	88521049	88522929	-	lncRNA	Snhg5
ENSMUSG00000031770	3571.38	1.69871	3.24611	0.0545956	31.1144	1.53767e-212	2.10605e-209	8	94386437	94395377	+	protein_coding	Herpud1
ENSMUSG00000020641	65.5575	1.69656	3.24127	0.26155	6.48657	8.78131e-11	6.76775e-10	12	26442745	26456452	-	protein_coding	Rsad2
ENSMUSG00000021680	11.8408	1.68974	3.226	0.303844	5.56122	2.67898e-08	1.62819e-07	13	95431370	95444924	-	protein_coding	Crhbp
ENSMUSG00000097772	1730.37	1.6888	3.22388	0.0706751	23.8952	3.43181e-126	1.17509e-123	5	100420841	100429535	-	lncRNA	5430416N02Rik
ENSMUSG00000090173	44.0636	1.68863	3.22351	0.231441	7.29616	2.96088e-13	2.80925e-12	11	62847068	62877465	+	protein_coding	Fbxw10
ENSMUSG00000010760	126.611	1.68704	3.21995	0.166306	10.1442	3.51703e-24	7.3463e-23	7	143501544	143503150	-	protein_coding	Phlda2
ENSMUSG00000021335	249.801	1.68479	3.21494	0.117031	14.3961	5.47627e-47	3.42044e-45	13	23867749	23895730	+	protein_coding	Slc17a1
ENSMUSG00000067724	41.5323	1.68214	3.20904	0.238103	7.06477	1.6088e-12	1.43817e-11	5	24502756	24527202	-	protein_coding	Gbx1
ENSMUSG00000024610	88.5724	1.68065	3.20572	0.17578	9.56109	1.16521e-21	2.07071e-20	18	60803847	60812652	+	protein_coding	Cd74
ENSMUSG00000092203	2014.13	1.67606	3.19553	0.0700343	23.9319	1.42504e-126	5.06021e-124	17	34950237	34952471	-	lncRNA	1110038B12Rik
ENSMUSG00000117007	16.471	1.674	3.19099	0.293634	5.70099	1.19113e-08	7.47626e-08	17	29053335	29060167	+	lncRNA	Gm41556
ENSMUSG00000053560	1411.71	1.66444	3.16991	0.0948117	17.5552	5.42281e-69	6.66554e-67	8	84661330	84662854	-	protein_coding	Ier2
ENSMUSG00000031939	1945.33	1.64853	3.13515	0.0646935	25.4822	3.10154e-143	1.52492e-140	9	15306213	15316991	+	protein_coding	Taf1d
ENSMUSG00000034282	15.3094	1.64793	3.13384	0.292748	5.62919	1.81055e-08	1.11524e-07	11	116220558	116238077	-	protein_coding	Evpl
ENSMUSG00000034640	504.914	1.64549	3.12855	0.0902545	18.2317	2.89159e-74	4.04717e-72	3	65528409	65555518	+	protein_coding	Tiparp
ENSMUSG00000085331	12.0987	1.64539	3.12833	0.301378	5.45956	4.77311e-08	2.82119e-07	13	21769124	21770476	+	lncRNA	Gm11274
ENSMUSG00000020178	290.709	1.63791	3.11215	0.135438	12.0935	1.14339e-33	4.02285e-32	10	75316876	75334784	+	protein_coding	Adora2a
ENSMUSG00000032085	43.2891	1.62875	3.09244	0.220417	7.38938	1.4751e-13	1.44018e-12	9	45929618	45936058	-	protein_coding	Tagln
ENSMUSG00000020363	6.33117	1.628	3.09085	0.301717	5.39579	6.82209e-08	3.95805e-07	11	49794177	49838613	+	protein_coding	Gfpt2
ENSMUSG00000044937	97.8372	1.6279	3.09064	0.190015	8.56724	1.05994e-17	1.45694e-16	10	86705810	86776844	+	protein_coding	Ttc41
ENSMUSG00000034686	137.319	1.62765	3.09009	0.174696	9.31705	1.19624e-20	1.97741e-19	13	55464266	55473154	+	protein_coding	Prr7
ENSMUSG00000086775	159.705	1.62548	3.08544	0.138559	11.7313	8.80726e-32	2.83831e-30	2	26640371	26645944	+	lncRNA	Snhg7os
ENSMUSG00000090326	7.45484	1.62329	3.08078	0.30004	5.41026	6.29333e-08	3.67015e-07	5	62811673	62888308	+	protein_coding	Dthd1
ENSMUSG00000003541	4855.54	1.62219	3.07842	0.0677888	23.9301	1.48937e-126	5.19248e-124	17	35821683	35822923	+	protein_coding	Ier3
ENSMUSG00000023272	3055.78	1.62141	3.07675	0.0778653	20.8232	2.66569e-96	5.55595e-94	15	88819645	88826683	+	protein_coding	Creld2
ENSMUSG00000067889	43.2778	1.62107	3.07603	0.223642	7.2485	4.21402e-13	3.95903e-12	19	4711166	4752360	+	protein_coding	Sptbn2
ENSMUSG00000044860	16.3378	1.61991	3.07356	0.288503	5.61489	1.96688e-08	1.20881e-07	9	99006789	99035715	-	protein_coding	Gm1123
ENSMUSG00000098234	1306.72	1.61066	3.05392	0.0983191	16.382	2.57282e-60	2.54298e-58	1	9941958	9944118	-	lncRNA	Snhg6
ENSMUSG00000053461	38.597	1.60669	3.04551	0.236233	6.80127	1.03701e-11	8.64924e-11	1	183418214	183436808	+	protein_coding	Hhipl2
ENSMUSG00000032591	16.7894	1.6063	3.04469	0.277461	5.78926	7.06958e-09	4.55355e-08	9	108080435	108085003	+	protein_coding	Mst1
ENSMUSG00000024330	38.2238	1.60446	3.04081	0.24106	6.65584	2.81687e-11	2.25715e-10	17	34039436	34066685	+	protein_coding	Col11a2
ENSMUSG00000020873	3099.02	1.60179	3.0352	0.0778383	20.5785	4.28046e-94	8.63977e-92	11	95384691	95391776	+	protein_coding	Slc35b1
ENSMUSG00000003341	15.0018	1.60064	3.03278	0.287662	5.56432	2.63175e-08	1.60203e-07	10	80519583	80539124	-	protein_coding	Atp8b3
ENSMUSG00000021373	14.6533	1.60032	3.03211	0.287725	5.56199	2.66718e-08	1.62153e-07	13	46501847	46650281	+	protein_coding	Cap2
ENSMUSG00000024992	31.8555	1.59584	3.02271	0.24041	6.63801	3.17954e-11	2.53504e-10	19	38132780	38183958	+	protein_coding	Pde6c
ENSMUSG00000048163	13.6145	1.59495	3.02085	0.300761	5.30306	1.13876e-07	6.46793e-07	5	113818535	113832644	-	protein_coding	Selplg
ENSMUSG00000016494	21.6281	1.59454	3.01999	0.269794	5.91023	3.41628e-09	2.26728e-08	1	194938818	194961279	+	protein_coding	Cd34
ENSMUSG00000025746	10.5311	1.59222	3.01513	0.303587	5.2447	1.56534e-07	8.77389e-07	5	30013113	30019981	+	protein_coding	Il6
ENSMUSG00000026674	274.226	1.59214	3.01496	0.145466	10.9451	7.01288e-28	1.84968e-26	1	169972306	170110762	-	protein_coding	Ddr2
ENSMUSG00000038418	332.254	1.59032	3.01116	0.109919	14.4681	1.92618e-47	1.22299e-45	18	34859822	34864984	+	protein_coding	Egr1
ENSMUSG00000029417	59.0237	1.57838	2.98634	0.202154	7.80779	5.81986e-15	6.41724e-14	5	92321346	92328079	-	protein_coding	Cxcl9
ENSMUSG00000110697	155.973	1.5685	2.96595	0.146293	10.7216	8.06236e-27	1.982e-25	8	126812639	126908215	-	lncRNA	Gm31718
ENSMUSG00000104960	1024.11	1.56796	2.96484	0.0980653	15.9889	1.52712e-57	1.38125e-55	3	123507551	123508404	-	lncRNA	Snhg8
ENSMUSG00000072919	21.3784	1.56729	2.96348	0.280065	5.59617	2.19134e-08	1.34289e-07	12	87221039	87238732	-	protein_coding	Noxred1
ENSMUSG00000023045	1453.52	1.56463	2.95801	0.0581398	26.9115	1.61194e-159	9.65905e-157	15	102150525	102163469	+	protein_coding	Soat2
ENSMUSG00000005125	7784.54	1.5626	2.95386	0.0544261	28.7105	2.81736e-181	2.57251e-178	15	66929317	66969640	-	protein_coding	Ndrg1
ENSMUSG00000084807	33.5599	1.5584	2.94527	0.246933	6.31103	2.77188e-10	2.04347e-09	4	149780023	149780714	-	lncRNA	Gm13073
ENSMUSG00000041168	10531	1.55437	2.93706	0.051405	30.2377	7.56179e-201	9.66648e-198	17	56614296	56626887	-	protein_coding	Lonp1
ENSMUSG00000032218	21.7851	1.55001	2.9282	0.275834	5.61936	1.91663e-08	1.17831e-07	9	70407691	70421547	-	protein_coding	Ccnb2
ENSMUSG00000110151	17.0618	1.54979	2.92775	0.287171	5.39676	6.78535e-08	3.94031e-07	8	117681621	117693198	+	lncRNA	Gm38416
ENSMUSG00000020717	15.4317	1.54525	2.91854	0.290323	5.32252	1.02337e-07	5.84545e-07	11	106654216	106750628	-	protein_coding	Pecam1
ENSMUSG00000028862	333.273	1.53905	2.90604	0.122685	12.5448	4.24448e-36	1.6781e-34	4	133240817	133252929	+	protein_coding	Map3k6
ENSMUSG00000024521	1632.42	1.53647	2.90084	0.0691431	22.2216	2.12309e-109	5.73384e-107	18	66458532	66465565	+	protein_coding	Pmaip1
ENSMUSG00000024990	4776	1.53441	2.89669	0.0615351	24.9355	3.06724e-137	1.40952e-134	19	38116628	38125281	-	protein_coding	Rbp4
ENSMUSG00000043639	72.6024	1.53411	2.89611	0.181568	8.44926	2.93167e-17	3.88224e-16	19	53677305	53867080	+	protein_coding	Rbm20
ENSMUSG00000050296	8.18609	1.53208	2.89202	0.30414	5.0374	4.7191e-07	2.50661e-06	1	71242275	71414910	-	protein_coding	Abca12
ENSMUSG00000037999	77.0861	1.53061	2.88908	0.171759	8.91139	5.03988e-19	7.55588e-18	5	62602444	62766159	-	protein_coding	Arap2
ENSMUSG00000035504	821.338	1.52976	2.88739	0.0729667	20.9653	1.36194e-97	2.93429e-95	10	80329952	80336441	+	protein_coding	Reep6
ENSMUSG00000031789	11.136	1.52059	2.86908	0.305645	4.975	6.5247e-07	3.39791e-06	8	95239044	95306585	-	protein_coding	Cngb1
ENSMUSG00000053332	5095.05	1.51973	2.86737	0.0793885	19.1429	1.10843e-81	1.83225e-79	1	161034421	161038539	+	lncRNA	Gas5
ENSMUSG00000072949	505.962	1.51122	2.8505	0.0981932	15.3902	1.90371e-53	1.52098e-51	12	84009489	84018371	+	protein_coding	Acot1
ENSMUSG00000020912	6.97008	1.51115	2.85036	0.303506	4.97896	6.39254e-07	3.33725e-06	11	99415665	99422259	-	protein_coding	Krt12
ENSMUSG00000030659	980.908	1.50709	2.84236	0.0714688	21.0874	1.03902e-98	2.31665e-96	7	116504368	116540584	+	protein_coding	Nucb2
ENSMUSG00000074183	13.7656	1.5037	2.83568	0.291121	5.16519	2.40189e-07	1.32156e-06	9	78230655	78242684	+	protein_coding	Gsta1
ENSMUSG00000038264	31.1804	1.50363	2.83556	0.262257	5.73343	9.84176e-09	6.2392e-08	9	57940111	57962865	+	protein_coding	Sema7a
ENSMUSG00000030110	13.6654	1.50163	2.83163	0.294659	5.09617	3.46599e-07	1.87794e-06	6	118151744	118197718	-	protein_coding	Ret
ENSMUSG00000081249	16.6098	1.49903	2.82652	0.289781	5.17297	2.30404e-07	1.27137e-06	11	96795438	96795825	-	processed_pseudogene	Gm11517
ENSMUSG00000019577	1298.49	1.49838	2.82524	0.0618883	24.211	1.70467e-129	6.40923e-127	6	5483350	5496309	-	protein_coding	Pdk4
ENSMUSG00000027843	27.6032	1.49717	2.82288	0.253264	5.91149	3.39025e-09	2.25097e-08	3	103859794	103912247	+	protein_coding	Ptpn22
ENSMUSG00000092521	58.5115	1.4963	2.82119	0.198509	7.53772	4.78242e-14	4.85972e-13	17	36732641	36734751	+	unprocessed_pseudogene	Gm4271
ENSMUSG00000047180	6006.36	1.49584	2.82029	0.0529587	28.2454	1.61887e-175	1.34965e-172	1	36264596	36274679	-	protein_coding	Neurl3
ENSMUSG00000033538	289.944	1.4902	2.80928	0.115393	12.9141	3.74818e-38	1.61146e-36	9	5308827	5336783	+	protein_coding	Casp4
ENSMUSG00000028186	6.62417	1.47992	2.78934	0.303405	4.87771	1.07324e-06	5.4328e-06	3	146570425	146632305	+	protein_coding	Uox
ENSMUSG00000020892	13.2487	1.47921	2.78795	0.295236	5.01024	5.43623e-07	2.86373e-06	11	69125895	69149115	+	protein_coding	Aloxe3
ENSMUSG00000023393	77.4204	1.46602	2.76259	0.187478	7.81969	5.29527e-15	5.85902e-14	2	180725262	180742280	+	protein_coding	Slc17a9
ENSMUSG00000059256	17.3505	1.46471	2.76007	0.288538	5.07631	3.84839e-07	2.07051e-06	14	56129555	56132608	-	protein_coding	Gzmd
ENSMUSG00000028893	735.454	1.46281	2.75645	0.0756971	19.3246	3.33879e-83	5.76768e-81	4	132492031	132510501	-	protein_coding	Sesn2
ENSMUSG00000046961	8.30916	1.46147	2.75388	0.304531	4.79906	1.5941e-06	7.90453e-06	16	37916495	38007530	+	protein_coding	Gpr156
ENSMUSG00000022676	939.497	1.45977	2.75064	0.0905678	16.118	1.90782e-58	1.77585e-56	16	14705851	14709385	+	protein_coding	Snai2
ENSMUSG00000078612	137.573	1.45548	2.74247	0.144646	10.0623	8.10684e-24	1.65723e-22	4	104913455	105016863	+	protein_coding	Fyb2
ENSMUSG00000041571	1126.41	1.45023	2.73251	0.0847763	17.1065	1.32647e-65	1.514e-63	7	15917207	15922402	-	protein_coding	Selenow
ENSMUSG00000096035	98.0989	1.44877	2.72976	0.170223	8.51101	1.72422e-17	2.32287e-16	5	91987474	91995320	+	protein_coding	Odaph
ENSMUSG00000075701	1824.47	1.44826	2.72879	0.0691037	20.9578	1.59359e-97	3.39523e-95	7	66079648	66089405	+	protein_coding	Selenos
ENSMUSG00000106928	128.228	1.44615	2.72481	0.162625	8.89256	5.97159e-19	8.91786e-18	5	35551259	35553964	-	TEC	Gm43860
ENSMUSG00000016239	114.763	1.43974	2.71272	0.15817	9.10249	8.82833e-20	1.37965e-18	X	36328352	36362341	+	protein_coding	Lonrf3
ENSMUSG00000043289	31.6772	1.43661	2.70685	0.240966	5.96189	2.49338e-09	1.6758e-08	9	81863669	82206007	+	protein_coding	Mei4
ENSMUSG00000034765	659.703	1.43524	2.70427	0.0843775	17.0098	6.95221e-65	7.66141e-63	19	53529108	53542431	+	protein_coding	Dusp5
ENSMUSG00000052684	3937.68	1.43357	2.70114	0.0612986	23.3866	5.84388e-121	1.86761e-118	4	95049033	95052222	-	protein_coding	Jun
ENSMUSG00000025473	131.639	1.42738	2.68959	0.165797	8.60921	7.35662e-18	1.0222e-16	7	139978931	139992562	-	protein_coding	Adam8
ENSMUSG00000048078	247.289	1.42184	2.67927	0.155952	9.11718	7.71059e-20	1.20991e-18	7	96171245	96911093	+	protein_coding	Tenm4
ENSMUSG00000024524	62.2625	1.42066	2.67708	0.218235	6.50977	7.5266e-11	5.84302e-10	18	67088215	67226792	+	protein_coding	Gnal
ENSMUSG00000021136	33.9939	1.41963	2.67517	0.24342	5.83202	5.47593e-09	3.57146e-08	12	81026807	81186414	+	protein_coding	Smoc1
ENSMUSG00000081058	9.84684	1.41961	2.67513	0.30472	4.65874	3.18158e-06	1.50485e-05	3	96238107	96239127	-	protein_coding	Hist2h3c2
ENSMUSG00000025911	10.4357	1.41733	2.67091	0.304217	4.65896	3.17818e-06	1.50362e-05	1	9547947	9580673	+	protein_coding	Adhfe1
ENSMUSG00000111594	70.3852	1.41372	2.66424	0.186599	7.57626	3.5565e-14	3.65661e-13	8	69554801	69585162	-	unprocessed_pseudogene	Gm3365
ENSMUSG00000030166	809.579	1.4106	2.65847	0.0759293	18.5778	4.86256e-77	7.28435e-75	6	119902697	119922828	+	protein_coding	Rad52
ENSMUSG00000029752	5272.98	1.40864	2.65486	0.0631735	22.2979	3.87162e-110	1.07592e-107	6	7675168	7693254	-	protein_coding	Asns
ENSMUSG00000082794	11.9732	1.40741	2.6526	0.300038	4.69078	2.72171e-06	1.3044e-05	X	68503125	68504131	+	processed_pseudogene	Gm6806
ENSMUSG00000043631	13.8902	1.40195	2.64258	0.295841	4.73886	2.14929e-06	1.04627e-05	13	49504809	49532789	+	protein_coding	Ecm2
ENSMUSG00000026544	35.7445	1.39729	2.63406	0.236857	5.89928	3.65087e-09	2.41564e-08	1	172630763	172632962	-	protein_coding	Dusp23
ENSMUSG00000058022	19.0171	1.39398	2.62802	0.290572	4.79735	1.60775e-06	7.96811e-06	13	41763147	41847684	-	protein_coding	Adtrp
ENSMUSG00000035373	17.2673	1.38964	2.62013	0.286513	4.85018	1.23351e-06	6.18046e-06	11	82045711	82047525	+	protein_coding	Ccl7
ENSMUSG00000108736	69.5074	1.3849	2.61153	0.199809	6.9311	4.17588e-12	3.61012e-11	7	116543655	116545755	+	lncRNA	Gm45151
ENSMUSG00000079049	67.3986	1.37943	2.60165	0.190387	7.2454	4.31154e-13	4.04273e-12	13	32881433	32898211	-	protein_coding	Serpinb1c
ENSMUSG00000030187	5.15213	1.37923	2.60129	0.295502	4.66741	3.05023e-06	1.44952e-05	6	131219222	131247362	-	protein_coding	Klra2
ENSMUSG00000026456	2201.56	1.379	2.60088	0.0656224	21.0142	4.86621e-98	1.06034e-95	1	134405558	134411740	+	protein_coding	Cyb5r1
ENSMUSG00000016356	31.9176	1.37641	2.59622	0.24574	5.60111	2.12985e-08	1.30688e-07	2	180986534	181018363	+	protein_coding	Col20a1
ENSMUSG00000062310	557.397	1.37631	2.59604	0.0901353	15.2694	1.22278e-52	9.23102e-51	1	88499870	88510066	-	protein_coding	Glrp1
ENSMUSG00000032115	9668.96	1.37559	2.59474	0.0539633	25.4912	2.46898e-143	1.24586e-140	9	44379489	44392369	+	protein_coding	Hyou1
ENSMUSG00000062380	6.25823	1.37443	2.59266	0.300188	4.57857	4.68165e-06	2.17204e-05	8	123411423	123422015	+	protein_coding	Tubb3
ENSMUSG00000040405	53.105	1.37305	2.59017	0.247181	5.55482	2.77892e-08	1.68635e-07	11	46735079	46779578	+	protein_coding	Havcr1
ENSMUSG00000030270	13.7926	1.37275	2.58964	0.292672	4.6904	2.72677e-06	1.30649e-05	6	113282306	113305627	+	protein_coding	Cpne9
ENSMUSG00000036067	86.2468	1.37221	2.58867	0.187852	7.30473	2.77828e-13	2.64384e-12	2	27021362	27027998	-	protein_coding	Slc2a6
ENSMUSG00000035285	42.7332	1.36991	2.58455	0.228829	5.98664	2.14221e-09	1.44739e-08	7	4922027	4925006	+	protein_coding	Nat14
ENSMUSG00000023073	85.5899	1.36387	2.57374	0.166146	8.20886	2.23296e-16	2.74821e-15	8	5083218	5105351	-	protein_coding	Slc10a2
ENSMUSG00000013367	28.6361	1.35978	2.56647	0.265029	5.1307	2.88659e-07	1.57649e-06	7	43472903	43490075	-	protein_coding	Iglon5
ENSMUSG00000078851	96.3739	1.35596	2.55967	0.175422	7.72969	1.07811e-14	1.15879e-13	11	58954684	58956830	+	protein_coding	Hist3h2a
ENSMUSG00000002083	380.023	1.35494	2.55786	0.115718	11.7089	1.14746e-31	3.67934e-30	7	16308392	16318205	+	protein_coding	Bbc3
ENSMUSG00000009596	6.14959	1.35256	2.55365	0.301881	4.48044	7.44893e-06	3.35289e-05	X	134460117	134476490	-	protein_coding	Taf7l
ENSMUSG00000079173	82.9856	1.34883	2.54706	0.171701	7.85574	3.9743e-15	4.43581e-14	5	137378636	137477064	-	protein_coding	Zan
ENSMUSG00000069270	35.9282	1.34653	2.543	0.244202	5.51401	3.50755e-08	2.10114e-07	13	23681466	23683948	-	protein_coding	Hist1h2ac
ENSMUSG00000107167	7.19654	1.34603	2.54212	0.303578	4.43389	9.25478e-06	4.11741e-05	2	34833006	34839728	+	protein_coding	Gm34653
ENSMUSG00000026483	6483.19	1.34515	2.54056	0.0900939	14.9305	2.08639e-50	1.45478e-48	1	151571185	151721939	+	protein_coding	Fam129a
ENSMUSG00000040511	3552.56	1.34193	2.53491	0.0555239	24.1686	4.76445e-129	1.75689e-126	7	19903577	19921160	-	protein_coding	Pvr
ENSMUSG00000071796	207.353	1.34095	2.53317	0.119089	11.2601	2.06623e-29	5.86962e-28	8	20262612	20297432	-	transcribed_unprocessed_pseudogene	6820431F20Rik
ENSMUSG00000027358	50.1434	1.33763	2.52735	0.217424	6.15215	7.64388e-10	5.39262e-09	2	133552158	133562885	+	protein_coding	Bmp2
ENSMUSG00000005045	96.4832	1.33705	2.52634	0.166244	8.04266	8.79102e-16	1.03734e-14	4	152338650	152390194	+	protein_coding	Chd5
ENSMUSG00000034664	20.2873	1.33591	2.52434	0.275699	4.84552	1.2628e-06	6.32223e-06	11	102453296	102470122	-	protein_coding	Itga2b
ENSMUSG00000028680	273.487	1.33479	2.52239	0.111965	11.9216	9.13694e-33	3.06613e-31	4	117128654	117133963	-	protein_coding	Plk3
ENSMUSG00000039345	296.572	1.33415	2.52127	0.107785	12.3778	3.44458e-35	1.29509e-33	16	8470787	8490684	+	protein_coding	Mettl22
ENSMUSG00000022346	9589.09	1.33295	2.51917	0.0494975	26.9296	9.88161e-160	6.11225e-157	15	61985390	61990374	+	protein_coding	Myc
ENSMUSG00000057722	10.0249	1.33216	2.51779	0.300936	4.4267	9.56852e-06	4.24616e-05	4	101717403	101815352	+	protein_coding	Lepr
ENSMUSG00000021281	16.2717	1.32588	2.50686	0.284005	4.66851	3.03385e-06	1.44237e-05	12	111442468	111455018	+	protein_coding	Tnfaip2
ENSMUSG00000106990	114.834	1.3238	2.50324	0.166724	7.94008	2.02051e-15	2.30752e-14	6	28211007	28214805	-	TEC	Gm42547
ENSMUSG00000022602	105.548	1.32373	2.50313	0.169173	7.82472	5.0878e-15	5.63923e-14	15	74669082	74672570	-	protein_coding	Arc
ENSMUSG00000073647	211.614	1.32355	2.5028	0.154798	8.55017	1.22906e-17	1.67619e-16	18	4198319	4198938	-	processed_pseudogene	Gm10557
ENSMUSG00000049287	557.414	1.32261	2.50119	0.0868051	15.2366	2.02138e-52	1.50233e-50	11	59155368	59163739	-	protein_coding	Iba57
ENSMUSG00000108368	22.5803	1.31935	2.49554	0.277792	4.74943	2.03992e-06	9.95303e-06	6	72603003	72605502	-	TEC	Gm45053
ENSMUSG00000109141	47.8619	1.31549	2.48887	0.206031	6.38493	1.71474e-10	1.28785e-09	8	24412178	24416937	+	lncRNA	Gm30692
ENSMUSG00000035845	966.056	1.31469	2.48749	0.0611974	21.4828	2.25511e-102	5.14783e-100	15	88805243	88819318	-	protein_coding	Alg12
ENSMUSG00000100094	62.364	1.31222	2.48324	0.196469	6.67904	2.40509e-11	1.93609e-10	7	65803110	65806449	+	lncRNA	1810008I18Rik
ENSMUSG00000087226	9.28787	1.31183	2.48257	0.303067	4.32852	1.50117e-05	6.486e-05	2	106463822	106523103	-	lncRNA	Gm14015
ENSMUSG00000016179	25.5372	1.3108	2.48079	0.262951	4.98496	6.19732e-07	3.24346e-06	1	193346345	193370298	-	protein_coding	Camk1g
ENSMUSG00000034394	934.897	1.30861	2.47704	0.0845093	15.4849	4.38972e-54	3.56281e-52	11	4257556	4272514	+	protein_coding	Lif
ENSMUSG00000000792	11.8659	1.30825	2.47641	0.30201	4.33182	1.47882e-05	6.39953e-05	8	70882888	70892757	-	protein_coding	Slc5a5
ENSMUSG00000021483	341.445	1.30799	2.47597	0.108609	12.0431	2.1078e-33	7.25621e-32	13	64432313	64441773	+	protein_coding	Cdk20
ENSMUSG00000038011	19.2455	1.30784	2.47571	0.288816	4.52828	5.94656e-06	2.71618e-05	5	124725084	124834308	+	protein_coding	Dnah10
ENSMUSG00000031824	127.332	1.3059	2.47238	0.162332	8.04461	8.65198e-16	1.02156e-14	8	120114151	120165306	+	protein_coding	6430548M08Rik
ENSMUSG00000037071	1298.63	1.29923	2.46097	0.0849375	15.2963	8.09851e-53	6.26165e-51	19	44394454	44407879	-	protein_coding	Scd1
ENSMUSG00000018476	2757.97	1.29885	2.46033	0.110198	11.7865	4.58013e-32	1.50126e-30	11	69398507	69413675	-	protein_coding	Kdm6b
ENSMUSG00000044786	491.556	1.29575	2.45504	0.0786438	16.4761	5.44707e-61	5.46846e-59	7	28376783	28380253	-	protein_coding	Zfp36
ENSMUSG00000035394	9.62175	1.29361	2.4514	0.304915	4.24252	2.21026e-05	9.33315e-05	18	74283089	74359986	+	protein_coding	Cfap53
ENSMUSG00000022408	9.75666	1.29088	2.44677	0.30497	4.2328	2.30796e-05	9.71359e-05	15	80671846	80700425	+	protein_coding	Fam83f
ENSMUSG00000019890	5.41048	1.28703	2.44025	0.29847	4.31208	1.61723e-05	6.95613e-05	10	102481755	102490486	-	protein_coding	Nts
ENSMUSG00000040808	50.6943	1.28697	2.44015	0.218935	5.87831	4.14464e-09	2.73105e-08	X	162961991	162964599	-	protein_coding	S100g
ENSMUSG00000080115	23.5226	1.28397	2.43508	0.270771	4.74189	2.11729e-06	1.03148e-05	10	127031003	127041513	-	protein_coding	Eef1akmt3
ENSMUSG00000039742	84.5454	1.28317	2.43373	0.184206	6.96594	3.26214e-12	2.84196e-11	6	29319139	29336019	+	protein_coding	Fam71f1
ENSMUSG00000062591	8.99499	1.28312	2.43364	0.301911	4.24999	2.13782e-05	9.04515e-05	17	57080065	57087782	-	protein_coding	Tubb4a
ENSMUSG00000113049	7.54228	1.27903	2.42675	0.303958	4.2079	2.5775e-05	0.000107983	13	13034857	13038936	+	lncRNA	Gm48544
ENSMUSG00000096010	11.0269	1.27778	2.42466	0.30184	4.23332	2.30271e-05	9.69361e-05	6	136801552	136804415	-	protein_coding	Hist4h4
ENSMUSG00000028713	198.944	1.27664	2.42275	0.130237	9.80245	1.09886e-22	2.09868e-21	4	115624724	115647723	-	protein_coding	Cyp4b1
ENSMUSG00000118491	6.94489	1.27646	2.42243	0.304646	4.18997	2.78996e-05	0.000116274	19	12763659	12796126	-	protein_coding	Zfp91
ENSMUSG00000085573	5.71683	1.27502	2.42002	0.298217	4.27547	1.90735e-05	8.13285e-05	8	11187754	11204503	+	lncRNA	Gm15418
ENSMUSG00000020048	34748.2	1.27188	2.41476	0.0573723	22.1689	6.86041e-109	1.82706e-106	10	86690208	86705509	-	protein_coding	Hsp90b1
ENSMUSG00000039908	251.82	1.26314	2.40018	0.117444	10.7553	5.59808e-27	1.40502e-25	11	119355556	119381079	+	protein_coding	Slc26a11
ENSMUSG00000032192	140.646	1.2599	2.3948	0.143153	8.80111	1.35471e-18	1.97841e-17	9	75306287	75345876	+	protein_coding	Gnb5
ENSMUSG00000083064	26.1091	1.25766	2.39108	0.253347	4.96419	6.89885e-07	3.58497e-06	1	91296044	91296936	+	processed_pseudogene	Gm7785
ENSMUSG00000028860	8.95638	1.25714	2.39022	0.304372	4.13028	3.6232e-05	0.000148514	4	133253089	133263113	-	protein_coding	Sytl1
ENSMUSG00000059430	6.83678	1.2551	2.38684	0.305432	4.10926	3.9693e-05	0.000161424	6	83512904	83536265	-	protein_coding	Actg2
ENSMUSG00000037577	8.03721	1.25347	2.38414	0.304908	4.11097	3.93996e-05	0.000160401	17	32183769	32189549	-	protein_coding	Ephx3
ENSMUSG00000030785	6.45679	1.25155	2.38097	0.302328	4.13971	3.4775e-05	0.000142878	7	128205434	128206387	-	protein_coding	Cox6a2
ENSMUSG00000054426	331.305	1.25154	2.38096	0.119678	10.4575	1.35329e-25	3.07093e-24	3	115881580	115888130	-	lncRNA	A930005H10Rik
ENSMUSG00000035783	39.5614	1.25135	2.38064	0.218669	5.72258	1.04919e-08	6.64407e-08	19	34241089	34255590	-	protein_coding	Acta2
ENSMUSG00000050747	132.432	1.24986	2.37818	0.163662	7.63681	2.22672e-14	2.32303e-13	17	36860690	36867210	-	protein_coding	Trim15
ENSMUSG00000097789	69.0104	1.24484	2.36992	0.187236	6.64847	2.96145e-11	2.36805e-10	7	84528953	84583531	+	protein_coding	Gm2115
ENSMUSG00000028494	5248.46	1.24468	2.36966	0.04761	26.1433	1.17593e-150	6.4424e-148	4	86648385	86670060	-	protein_coding	Plin2
ENSMUSG00000072770	173.808	1.24421	2.36889	0.129205	9.62972	5.98949e-22	1.08348e-20	6	125049688	125063267	+	protein_coding	Acrbp
ENSMUSG00000041096	526.444	1.24198	2.36523	0.08866	14.0083	1.38636e-44	7.91177e-43	X	152336851	152342425	-	protein_coding	Tspyl2
ENSMUSG00000034586	1708.64	1.23991	2.36184	0.0716066	17.3156	3.58652e-67	4.24515e-65	11	115347706	115367756	-	protein_coding	Hid1
ENSMUSG00000111734	51.4663	1.23954	2.36124	0.21983	5.63865	1.7139e-08	1.06013e-07	9	114118087	114192640	+	lncRNA	Gm29825
ENSMUSG00000087249	75.7138	1.23948	2.36114	0.182214	6.80237	1.02914e-11	8.59109e-11	11	59810079	59818491	+	lncRNA	Gm16062
ENSMUSG00000026976	284.872	1.23929	2.36082	0.107437	11.5351	8.78124e-31	2.70708e-29	2	24420559	24475599	-	protein_coding	Pax8
ENSMUSG00000016206	262.805	1.23783	2.35844	0.130108	9.51388	1.83682e-21	3.22832e-20	17	37270219	37274484	+	protein_coding	H2-M3
ENSMUSG00000022821	7.89462	1.23476	2.35342	0.305147	4.04644	5.20026e-05	0.000207524	16	37580152	37632020	+	protein_coding	Hgd
ENSMUSG00000067219	347.24	1.23224	2.34931	0.100908	12.2115	2.6998e-34	9.80466e-33	5	72647794	72671078	+	protein_coding	Nipal1
ENSMUSG00000030050	5.5463	1.23141	2.34796	0.301841	4.07966	4.51008e-05	0.000181759	6	87345649	87350942	-	protein_coding	Gkn1
ENSMUSG00000035530	11154.4	1.23014	2.3459	0.0797161	15.4315	1.00505e-53	8.06351e-52	11	100319884	100322096	+	protein_coding	Eif1
ENSMUSG00000049723	3.96302	1.22986	2.34544	0.290704	4.23062	2.33044e-05	9.79962e-05	9	7344380	7369499	+	protein_coding	Mmp12
ENSMUSG00000043448	10.3971	1.2279	2.34225	0.300159	4.09082	4.29855e-05	0.000173892	11	59175567	59183213	-	protein_coding	Gjc2
ENSMUSG00000087153	106.572	1.22515	2.33779	0.163846	7.47742	7.57948e-14	7.5578e-13	8	19682448	19697736	+	unprocessed_pseudogene	Gm6483
ENSMUSG00000087368	120.298	1.22397	2.33588	0.167536	7.3057	2.75828e-13	2.62612e-12	X	136741823	136803364	+	lncRNA	BC065397
ENSMUSG00000031497	37.8252	1.22337	2.33492	0.233341	5.24286	1.58108e-07	8.85692e-07	8	10006466	10039072	+	protein_coding	Tnfsf13b
ENSMUSG00000033967	39.3406	1.22223	2.33308	0.226274	5.40156	6.60625e-08	3.83979e-07	7	12927415	12931072	+	protein_coding	Rnf225
ENSMUSG00000044763	1136.97	1.22215	2.33294	0.0743123	16.4461	8.93981e-61	8.92817e-59	16	56032608	56037819	-	protein_coding	Trmt10c
ENSMUSG00000053641	672.907	1.2201	2.32963	0.121316	10.0572	8.53552e-24	1.73562e-22	9	64811339	64919667	+	protein_coding	Dennd4a
ENSMUSG00000031530	3997.28	1.21954	2.32873	0.0715551	17.0434	3.91411e-65	4.36355e-63	8	34807296	34819894	+	protein_coding	Dusp4
ENSMUSG00000035042	11.7434	1.21951	2.32868	0.302311	4.03396	5.48441e-05	0.000218091	11	83525777	83530518	-	protein_coding	Ccl5
ENSMUSG00000044244	164.812	1.21681	2.32432	0.147615	8.24314	1.67755e-16	2.08876e-15	9	100457718	100486788	-	protein_coding	Il20rb
ENSMUSG00000004885	8.71935	1.21482	2.32112	0.304659	3.98749	6.6777e-05	0.000262172	3	87948665	87953376	+	protein_coding	Crabp2
ENSMUSG00000084855	6.17748	1.20988	2.31318	0.304031	3.97945	6.90759e-05	0.000270589	5	108002259	108002486	+	processed_pseudogene	Gm9850
ENSMUSG00000000567	690.982	1.20877	2.3114	0.0867248	13.938	3.72448e-44	2.07005e-42	11	112782223	112787760	+	protein_coding	Sox9
ENSMUSG00000041180	27.4219	1.20738	2.30919	0.259704	4.64908	3.33415e-06	1.57043e-05	19	36554638	36621135	+	protein_coding	Hectd2
ENSMUSG00000030344	8.91932	1.206	2.30698	0.304928	3.95504	7.65207e-05	0.000297297	6	126853097	126874308	+	protein_coding	Akap3
ENSMUSG00000047822	144.252	1.20532	2.30588	0.167287	7.20509	5.8006e-13	5.39673e-12	9	21835509	21837347	+	protein_coding	Angptl8
ENSMUSG00000110393	127.429	1.19919	2.29611	0.143098	8.38019	5.28433e-17	6.87896e-16	13	65241752	65250154	+	lncRNA	Gm36445
ENSMUSG00000051703	69.0889	1.19419	2.28816	0.195289	6.11499	9.65603e-10	6.73779e-09	1	75479531	75485705	+	protein_coding	Tmem198
ENSMUSG00000053007	1472.47	1.19346	2.287	0.0885688	13.4749	2.19735e-41	1.10589e-39	6	53287269	53700376	+	protein_coding	Creb5
ENSMUSG00000017607	101.376	1.19335	2.28683	0.159418	7.48564	7.11982e-14	7.12539e-13	11	99065677	99089306	-	protein_coding	Tns4
ENSMUSG00000063851	43.296	1.19125	2.2835	0.224397	5.30866	1.10434e-07	6.27803e-07	4	62427539	62435252	-	protein_coding	Rnf183
ENSMUSG00000026177	11.026	1.19115	2.28335	0.304199	3.91571	9.01388e-05	0.000346653	1	74375194	74386062	+	protein_coding	Slc11a1
ENSMUSG00000030854	6.98468	1.1907	2.28264	0.303987	3.91695	8.96781e-05	0.000345089	7	47077794	47133684	-	protein_coding	Ptpn5
ENSMUSG00000047221	519.72	1.19051	2.28234	0.0809008	14.7157	5.11017e-49	3.42614e-47	5	21424957	21482124	+	protein_coding	Fam185a
ENSMUSG00000031880	117.396	1.1881	2.27852	0.153897	7.72008	1.16259e-14	1.24401e-13	8	104628069	104631327	-	protein_coding	Rrad
ENSMUSG00000040413	21.7762	1.18703	2.27684	0.273074	4.34693	1.38057e-05	6.00219e-05	11	46668959	46707061	-	protein_coding	Timd2
ENSMUSG00000042851	92.1323	1.18627	2.27564	0.175208	6.77065	1.28208e-11	1.06011e-10	2	128967401	129018563	+	protein_coding	Zc3h6
ENSMUSG00000021266	3839.91	1.18489	2.27347	0.0594571	19.9285	2.30216e-88	4.28581e-86	12	108860029	108894174	-	protein_coding	Wars
ENSMUSG00000040838	23.9179	1.18463	2.27305	0.267185	4.43373	9.26169e-06	4.11793e-05	11	104685706	105117394	+	protein_coding	Gm11639
ENSMUSG00000026435	69.1133	1.18403	2.27211	0.185052	6.39838	1.57029e-10	1.18545e-09	1	131962966	131982969	+	protein_coding	Slc45a3
ENSMUSG00000031149	14.1331	1.18338	2.27109	0.296445	3.99191	6.55422e-05	0.000257694	X	7728438	7731064	+	protein_coding	Praf2
ENSMUSG00000053581	4350.17	1.18133	2.26786	0.0528434	22.3553	1.07223e-110	3.11515e-108	5	139471210	139484549	-	protein_coding	Zfand2a
ENSMUSG00000036655	6.50041	1.17948	2.26495	0.297297	3.96734	7.26807e-05	0.000283435	12	28594172	28623377	-	protein_coding	Colec11
ENSMUSG00000021996	2449.83	1.17885	2.26397	0.0856881	13.7575	4.59233e-43	2.46661e-41	14	74732296	74750765	+	protein_coding	Esd
ENSMUSG00000110597	13.7391	1.17768	2.26213	0.292366	4.02811	5.62266e-05	0.000223172	8	104886861	104902787	+	transcribed_unprocessed_pseudogene	Gm8798
ENSMUSG00000020424	6.8255	1.17584	2.25924	0.304787	3.8579	0.000114363	0.000432955	11	4218224	4222409	+	protein_coding	Castor1
ENSMUSG00000047963	2257.51	1.17563	2.25892	0.068165	17.2468	1.1819e-66	1.38189e-64	5	92603040	92606579	+	protein_coding	Stbd1
ENSMUSG00000048490	1871.4	1.17476	2.25755	0.124226	9.45663	3.18027e-21	5.5187e-20	16	76287399	76373827	-	protein_coding	Nrip1
ENSMUSG00000045377	11.3973	1.17467	2.25742	0.302718	3.88041	0.000104279	0.000396971	11	69396518	69398234	-	protein_coding	Tmem88
ENSMUSG00000031712	175.146	1.16864	2.248	0.124422	9.39258	5.85479e-21	9.89124e-20	8	82331631	82403222	-	protein_coding	Il15
ENSMUSG00000019838	209.994	1.16692	2.24532	0.126339	9.23641	2.54895e-20	4.12109e-19	10	40033531	40142258	-	protein_coding	Slc16a10
ENSMUSG00000027520	4.04042	1.16571	2.24344	0.288636	4.0387	5.37483e-05	0.000214	1	63273264	63314576	+	protein_coding	Zdbf2
ENSMUSG00000069305	5.77798	1.16503	2.24237	0.30085	3.87244	0.00010775	0.000409453	13	21831766	21832196	-	protein_coding	Hist1h4n
ENSMUSG00000118125	238.075	1.16479	2.242	0.130962	8.89406	5.89176e-19	8.81236e-18	19	5728087	5731713	-	protein_coding	Gm50387
ENSMUSG00000030104	2562.38	1.16418	2.24106	0.0701827	16.5878	8.53224e-62	8.79601e-60	6	108828640	108859356	+	protein_coding	Edem1
ENSMUSG00000036030	36.7763	1.16218	2.23795	0.226402	5.13325	2.84782e-07	1.55797e-06	9	72806873	72917291	+	protein_coding	Prtg
ENSMUSG00000101750	9.71159	1.16127	2.23654	0.302314	3.84126	0.000122403	0.000460936	11	49285281	49295891	+	protein_coding	Olfr1392
ENSMUSG00000037254	46.6553	1.15908	2.23315	0.207764	5.57885	2.42109e-08	1.47754e-07	2	10094592	10131396	-	protein_coding	Itih2
ENSMUSG00000032281	2662.31	1.15563	2.22781	0.049574	23.3112	3.41451e-120	1.07333e-117	9	54604876	54661870	-	protein_coding	Acsbg1
ENSMUSG00000006638	191.762	1.15541	2.22747	0.118361	9.76178	1.64249e-22	3.11213e-21	5	30950065	30955091	+	polymorphic_pseudogene	Abhd1
ENSMUSG00000092300	214.529	1.15484	2.22659	0.123102	9.38116	6.52536e-21	1.09758e-19	11	116216002	116220287	+	polymorphic_pseudogene	Cdk3
ENSMUSG00000110622	14.803	1.15461	2.22624	0.288649	4.00005	6.33296e-05	0.000249506	8	70703456	70717650	+	protein_coding	Iqcn
ENSMUSG00000064299	20.3558	1.15274	2.22336	0.274236	4.20345	2.62872e-05	0.000109888	9	114237696	114317028	-	lncRNA	4921528I07Rik
ENSMUSG00000036158	1404.98	1.15243	2.22287	0.0650933	17.7042	3.88948e-70	5.00542e-68	15	93499113	93595891	-	protein_coding	Prickle1
ENSMUSG00000029446	2583.78	1.15107	2.22079	0.0712193	16.1623	9.29673e-59	8.73847e-57	5	129765557	129787449	-	protein_coding	Psph
ENSMUSG00000082676	70.4166	1.14958	2.21849	0.191233	6.01141	1.83916e-09	1.25145e-08	4	12131550	12131975	-	processed_pseudogene	Gm11843
ENSMUSG00000020648	285.548	1.14928	2.21803	0.107347	10.7063	9.51314e-27	2.32671e-25	12	31640049	31654826	-	protein_coding	Dus4l
ENSMUSG00000025355	17.6504	1.14922	2.21793	0.299049	3.8429	0.000121587	0.00045804	10	128790909	128800824	+	protein_coding	Mmp19
ENSMUSG00000022044	12.4779	1.14823	2.21641	0.302297	3.79833	0.000145671	0.000542484	14	66344295	66361680	+	protein_coding	Stmn4
ENSMUSG00000031901	327.44	1.14613	2.2132	0.104706	10.9462	6.931e-28	1.8306e-26	8	105991336	106053840	+	protein_coding	Dus2
ENSMUSG00000025591	508.64	1.1452	2.21177	0.088897	12.8824	5.65809e-38	2.41098e-36	8	66473117	66486530	-	protein_coding	Tma16
ENSMUSG00000021250	366.424	1.14376	2.20956	0.0951539	12.0201	2.78602e-33	9.48881e-32	12	85473889	85477273	+	protein_coding	Fos
ENSMUSG00000020034	267.86	1.14257	2.20774	0.124148	9.20327	3.47225e-20	5.56227e-19	10	84576625	84614359	+	protein_coding	Tcp11l2
ENSMUSG00000002732	189.81	1.14198	2.20684	0.138069	8.27109	1.32745e-16	1.66473e-15	2	76663043	76673116	-	protein_coding	Fkbp7
ENSMUSG00000037542	5.96566	1.13792	2.20063	0.30253	3.76134	0.000169004	0.000622722	10	21377290	21396585	+	protein_coding	Aldh8a1
ENSMUSG00000027859	1709.36	1.1333	2.1936	0.0641114	17.677	6.30278e-70	8.05705e-68	3	102469918	102521013	+	protein_coding	Ngf
ENSMUSG00000025823	6341.39	1.13049	2.18933	0.038457	29.3962	6.13922e-190	6.53997e-187	6	47796140	47813430	-	protein_coding	Pdia4
ENSMUSG00000102418	4.14163	1.12785	2.18533	0.291395	3.87052	0.000108606	0.000412542	1	170277319	170286769	+	protein_coding	Sh2d1b1
ENSMUSG00000021196	71.3191	1.1271	2.18419	0.199696	5.64409	1.66061e-08	1.02916e-07	13	6579767	6648777	-	protein_coding	Pfkp
ENSMUSG00000085385	3487.63	1.12636	2.18307	0.0535453	21.0356	3.10016e-98	6.83282e-96	2	158353699	158361580	-	lncRNA	Snhg17
ENSMUSG00000026227	17.6671	1.12597	2.18248	0.271216	4.15154	3.30246e-05	0.000136036	1	86045862	86055456	+	protein_coding	2810459M11Rik
ENSMUSG00000043029	23.5349	1.12399	2.17949	0.260094	4.32149	1.54978e-05	6.68401e-05	11	73267387	73300363	+	protein_coding	Trpv3
ENSMUSG00000054321	434.462	1.12311	2.17816	0.103251	10.8775	1.47534e-27	3.79218e-26	18	14783244	14900359	+	protein_coding	Taf4b
ENSMUSG00000034330	39.0152	1.12298	2.17796	0.245727	4.57002	4.87676e-06	2.25547e-05	8	117498290	117635142	+	protein_coding	Plcg2
ENSMUSG00000031825	11.5736	1.12184	2.17624	0.297161	3.77519	0.000159887	0.000591289	8	119992437	120052793	+	protein_coding	Crispld2
ENSMUSG00000095217	7.74309	1.1213	2.17543	0.305556	3.66971	0.00024283	0.000871798	13	21754122	21754503	+	protein_coding	Hist1h2bn
ENSMUSG00000022893	184.005	1.12051	2.17424	0.121334	9.23492	2.58475e-20	4.17545e-19	16	85793826	85803113	-	protein_coding	Adamts1
ENSMUSG00000041654	1542.39	1.12017	2.17372	0.066379	16.8753	6.83731e-64	7.49174e-62	11	113244852	113650079	-	protein_coding	Slc39a11
ENSMUSG00000028300	715.553	1.11986	2.17325	0.0901182	12.4265	1.87619e-35	7.12394e-34	4	35191284	35226175	-	protein_coding	C9orf72
ENSMUSG00000047496	10.4667	1.11977	2.17312	0.30285	3.69743	0.000217793	0.000788256	1	105276913	105356710	-	protein_coding	Rnf152
ENSMUSG00000025386	9.94162	1.11819	2.17075	0.305118	3.66478	0.000247552	0.000887918	11	120447604	120453500	-	protein_coding	Pde6g
ENSMUSG00000022498	1888.73	1.11754	2.16977	0.0578157	19.3294	3.0392e-83	5.29788e-81	16	11074910	11134650	-	protein_coding	Txndc11
ENSMUSG00000021998	162.842	1.11594	2.16736	0.128453	8.68751	3.7046e-18	5.27363e-17	14	75131100	75230842	+	protein_coding	Lcp1
ENSMUSG00000027611	392.037	1.11552	2.16673	0.0924947	12.0604	1.71019e-33	5.91929e-32	2	155751116	155755471	+	protein_coding	Procr
ENSMUSG00000000223	37.2757	1.11193	2.16135	0.241	4.61383	3.95309e-06	1.84879e-05	X	134404550	134456573	+	protein_coding	Drp2
ENSMUSG00000033177	3.71589	1.11119	2.16023	0.287995	3.85836	0.000114152	0.00043224	16	45656314	45693658	-	protein_coding	Tmprss7
ENSMUSG00000069267	7.81032	1.11009	2.15859	0.305601	3.63247	0.000280716	0.000997878	13	23752266	23752886	+	protein_coding	Hist1h3b
ENSMUSG00000037363	84.3365	1.10934	2.15747	0.179427	6.18271	6.30107e-10	4.48656e-09	8	25578489	25597582	-	protein_coding	Letm2
ENSMUSG00000067455	10.4103	1.10878	2.15664	0.305091	3.63427	0.00027877	0.000991545	13	21735063	21735837	+	protein_coding	Hist1h4j
ENSMUSG00000043421	756.777	1.10867	2.15646	0.0845888	13.1066	3.02007e-39	1.37227e-37	6	29272487	29275446	+	protein_coding	Hilpda
ENSMUSG00000020461	19.0661	1.10732	2.15445	0.281219	3.93758	8.23064e-05	0.000318383	11	29547949	29578367	+	protein_coding	Clhc1
ENSMUSG00000046962	1912.77	1.10731	2.15443	0.0764262	14.4886	1.43126e-47	9.14814e-46	16	97943356	97962622	-	protein_coding	Zbtb21
ENSMUSG00000097812	18.3451	1.1071	2.15412	0.27068	4.09006	4.31253e-05	0.000174384	8	121850193	121860621	+	lncRNA	Gm26812
ENSMUSG00000086938	31.7978	1.10595	2.1524	0.230786	4.79208	1.65059e-06	8.17198e-06	19	5406739	5422847	+	lncRNA	4930481A15Rik
ENSMUSG00000038335	4231.87	1.10348	2.14873	0.0561909	19.6381	7.30985e-86	1.34775e-83	11	74898070	74909342	+	protein_coding	Tsr1
ENSMUSG00000107198	19.5412	1.10269	2.14755	0.279804	3.94094	8.11621e-05	0.00031421	5	91257570	91283421	-	lncRNA	Gm19619
ENSMUSG00000036478	6195.98	1.10265	2.14748	0.0454166	24.2785	3.31145e-130	1.29586e-127	10	96617005	96622809	+	protein_coding	Btg1
ENSMUSG00000022136	1732.62	1.10177	2.14618	0.0675653	16.3068	8.83687e-60	8.64526e-58	14	118937975	118981697	+	protein_coding	Dnajc3
ENSMUSG00000028794	16.5759	1.10153	2.14582	0.291239	3.78221	0.000155442	0.000576051	4	128755363	128769298	+	protein_coding	A3galt2
ENSMUSG00000031297	18.233	1.10144	2.14569	0.285207	3.86191	0.000112505	0.000426256	X	101079209	101086020	-	protein_coding	Slc7a3
ENSMUSG00000037705	3.71757	1.10125	2.1454	0.291102	3.78302	0.000154936	0.00057431	9	42329618	42399929	-	protein_coding	Tecta
ENSMUSG00000050891	983.259	1.10085	2.1448	0.0700708	15.7105	1.28201e-55	1.10733e-53	15	58890154	58933738	-	protein_coding	Tatdn1
ENSMUSG00000050914	21.8146	1.10049	2.14428	0.26494	4.15374	3.27083e-05	0.000134936	8	45996901	46005707	-	protein_coding	Ankrd37
ENSMUSG00000114638	47.836	1.09952	2.14284	0.209641	5.24479	1.56457e-07	8.77213e-07	13	38527402	38532920	+	lncRNA	Gm31834
ENSMUSG00000067203	89.3348	1.09816	2.14082	0.178387	6.15609	7.45624e-10	5.26218e-09	17	33974658	33978827	-	transcribed_unprocessed_pseudogene	H2-K2
ENSMUSG00000029009	679.551	1.09806	2.14067	0.0826611	13.2839	2.87179e-40	1.37323e-38	4	148039076	148059551	+	protein_coding	Mthfr
ENSMUSG00000031549	16.189	1.0945	2.1354	0.293509	3.72904	0.000192214	0.000701372	8	24531891	24576333	-	protein_coding	Ido2
ENSMUSG00000035179	32.1219	1.09185	2.13147	0.240109	4.54732	5.43342e-06	2.49487e-05	19	10474234	10482928	-	protein_coding	Ppp1r32
ENSMUSG00000093405	5.4204	1.09093	2.13011	0.302468	3.60675	0.000310054	0.00109188	7	65861005	65861992	-	lncRNA	Gm20684
ENSMUSG00000045312	507.019	1.08924	2.12762	0.0948433	11.4846	1.57628e-30	4.74492e-29	13	94057795	94195409	+	protein_coding	Lhfpl2
ENSMUSG00000041120	83.839	1.08799	2.12577	0.169156	6.43186	1.26053e-10	9.6106e-10	4	139082283	139092993	-	protein_coding	Nbl1
ENSMUSG00000000384	3182.58	1.08723	2.12465	0.0554206	19.6177	1.09169e-85	1.99363e-83	11	6615597	6626067	-	protein_coding	Tbrg4
ENSMUSG00000036534	1394.75	1.08693	2.12421	0.0676937	16.0566	5.14272e-58	4.71826e-56	8	95835919	95853539	-	protein_coding	Slc38a7
ENSMUSG00000070980	5.65934	1.08693	2.12421	0.298826	3.63732	0.000275488	0.000980962	4	56740004	56741443	-	protein_coding	Actl7b
ENSMUSG00000037172	1198.79	1.08655	2.12366	0.0866629	12.5377	4.64558e-36	1.8329e-34	6	40401374	40436135	-	protein_coding	E330009J07Rik
ENSMUSG00000050503	24.4005	1.08576	2.12249	0.266256	4.07787	4.54504e-05	0.000183129	9	66508374	66514609	-	protein_coding	Fbxl22
ENSMUSG00000049300	304.235	1.08548	2.12207	0.099747	10.8823	1.40006e-27	3.60835e-26	3	110246108	110250998	-	protein_coding	Prmt6
ENSMUSG00000052392	93.0711	1.08475	2.121	0.164875	6.5792	4.72986e-11	3.72924e-10	12	84038378	84048601	+	protein_coding	Acot4
ENSMUSG00000028926	90.86	1.0836	2.11931	0.197985	5.47312	4.42192e-08	2.62346e-07	5	4803390	5420312	-	protein_coding	Cdk14
ENSMUSG00000031258	14.6766	1.08266	2.11794	0.278715	3.88448	0.00010255	0.000390778	X	134149042	134162076	-	protein_coding	Xkrx
ENSMUSG00000097971	5259.13	1.08223	2.1173	0.110903	9.7583	1.69983e-22	3.21442e-21	17	39843012	39846341	+	lncRNA	Gm26917
ENSMUSG00000033022	17.787	1.08159	2.11636	0.27861	3.88208	0.000103566	0.000394338	18	46713192	46728395	-	protein_coding	Cdo1
ENSMUSG00000089371	9.704	1.08052	2.1148	0.304119	3.55296	0.000380926	0.00132204	12	40222711	40222811	-	miRNA	Mir1938
ENSMUSG00000035109	19.5028	1.08026	2.11442	0.292587	3.69211	0.000222399	0.000803106	2	125627446	125724148	-	protein_coding	Shc4
ENSMUSG00000029452	18.4633	1.07715	2.10987	0.280781	3.83628	0.00012491	0.000469728	5	121451892	121524183	+	protein_coding	Tmem116
ENSMUSG00000042599	413.09	1.07623	2.10852	0.109193	9.85623	6.44204e-23	1.24648e-21	6	39136622	39206789	-	protein_coding	Kdm7a
ENSMUSG00000030029	1481.67	1.07398	2.10524	0.0755665	14.2124	7.6752e-46	4.51448e-44	6	94604528	94700158	-	protein_coding	Lrig1
ENSMUSG00000028755	108.717	1.07318	2.10407	0.142925	7.5087	5.97195e-14	6.02696e-13	4	138338423	138367992	-	protein_coding	Cda
ENSMUSG00000004791	332.139	1.0724	2.10293	0.123891	8.65595	4.88813e-18	6.91224e-17	12	85166634	85177790	-	protein_coding	Pgf
ENSMUSG00000020571	10488.2	1.07238	2.1029	0.0612931	17.496	1.53802e-68	1.85482e-66	12	17266544	17284770	+	protein_coding	Pdia6
ENSMUSG00000079363	164.655	1.0717	2.1019	0.135595	7.90366	2.70823e-15	3.06735e-14	5	105115766	105139586	-	protein_coding	Gbp4
ENSMUSG00000026249	300.644	1.07057	2.10026	0.104359	10.2585	1.08352e-24	2.33443e-23	1	79794196	79861180	-	protein_coding	Serpine2
ENSMUSG00000035818	116.345	1.07046	2.1001	0.160792	6.6574	2.7872e-11	2.2343e-10	19	56461639	56486752	+	protein_coding	Plekhs1
ENSMUSG00000028965	37.6185	1.07027	2.09983	0.229958	4.6542	3.25234e-06	1.53529e-05	4	150914561	150946102	+	protein_coding	Tnfrsf9
ENSMUSG00000034762	95.0159	1.0699	2.09929	0.161561	6.6223	3.53656e-11	2.81151e-10	4	107434590	107635061	+	protein_coding	Glis1
ENSMUSG00000114575	21.16	1.06937	2.09852	0.272898	3.91856	8.90782e-05	0.000343056	14	24438986	24446403	-	lncRNA	Gm47814
ENSMUSG00000031896	9.36974	1.06813	2.09671	0.302995	3.52524	0.000423103	0.00145551	8	105932002	105933862	-	protein_coding	Ctrl
ENSMUSG00000041301	16.6918	1.06769	2.09607	0.271636	3.93058	8.47403e-05	0.00032727	6	18170686	18322768	+	protein_coding	Cftr
ENSMUSG00000056962	2219.7	1.06707	2.09517	0.0687824	15.5137	2.80217e-54	2.31601e-52	11	116837431	116843449	-	protein_coding	Jmjd6
ENSMUSG00000033439	910.721	1.06611	2.09378	0.0666506	15.9955	1.37337e-57	1.24807e-55	3	116581092	116614587	-	protein_coding	Trmt13
ENSMUSG00000001497	125.379	1.0657	2.09319	0.14525	7.33701	2.18411e-13	2.09821e-12	12	56691766	56712822	+	protein_coding	Pax9
ENSMUSG00000006442	1202.55	1.06535	2.09268	0.0791198	13.465	2.51162e-41	1.25745e-39	4	148591502	148594993	+	protein_coding	Srm
ENSMUSG00000021214	10.0755	1.06468	2.0917	0.300883	3.5385	0.000402408	0.00139055	13	4132614	4150654	-	protein_coding	Akr1c18
ENSMUSG00000032353	1128.29	1.06467	2.09169	0.0853942	12.4677	1.11992e-35	4.32953e-34	9	89699205	89705068	-	protein_coding	Tmed3
ENSMUSG00000085492	396.934	1.06445	2.09137	0.0869302	12.2449	1.7893e-34	6.5352e-33	17	71557026	71598755	-	lncRNA	Trmt61b
ENSMUSG00000106680	18.6049	1.06435	2.09123	0.274824	3.87286	0.000107565	0.000408834	5	32713071	32713988	-	TEC	Gm43852
ENSMUSG00000003934	122.14	1.06388	2.09055	0.148417	7.16819	7.59965e-13	6.98577e-12	11	69554091	69560205	-	protein_coding	Efnb3
ENSMUSG00000114469	40.8381	1.06333	2.08975	0.222423	4.78065	1.74729e-06	8.61736e-06	19	20410543	20552330	-	lncRNA	C730002L08Rik
ENSMUSG00000049957	1821.11	1.06323	2.08961	0.065135	16.3235	6.71679e-60	6.60485e-58	11	120458114	120464358	+	protein_coding	Ccdc137
ENSMUSG00000058743	16.4224	1.06271	2.08885	0.287452	3.697	0.000218163	0.000789299	7	45816459	45824782	-	protein_coding	Kcnj14
ENSMUSG00000017734	146.393	1.06127	2.08677	0.131154	8.0918	5.87898e-16	7.02801e-15	2	164486105	164493319	+	protein_coding	Dbndd2
ENSMUSG00000029019	61.2165	1.06075	2.08602	0.192237	5.51794	3.42992e-08	2.05656e-07	4	147985787	147987205	+	protein_coding	Nppb
ENSMUSG00000110605	235.262	1.06043	2.08556	0.126383	8.39063	4.83541e-17	6.32032e-16	8	129263640	129282844	+	lncRNA	Gm32856
ENSMUSG00000019935	50.8973	1.05922	2.08381	0.215439	4.91656	8.80775e-07	4.50851e-06	10	89574019	89621253	-	protein_coding	Slc17a8
ENSMUSG00000039740	1528.83	1.05857	2.08286	0.0634975	16.671	2.13053e-62	2.25706e-60	4	47465066	47474333	-	protein_coding	Alg2
ENSMUSG00000071192	34.2581	1.05821	2.08235	0.245067	4.31803	1.57425e-05	6.78039e-05	17	25877627	25880858	-	protein_coding	Wfikkn1
ENSMUSG00000116858	300.405	1.05695	2.08053	0.124121	8.51552	1.65846e-17	2.23793e-16	17	3198109	3311120	+	lncRNA	Gm49797
ENSMUSG00000034591	62.6898	1.05691	2.08047	0.195849	5.39655	6.79327e-08	3.94372e-07	10	83230847	83337882	-	protein_coding	Slc41a2
ENSMUSG00000015533	1812.45	1.05643	2.07979	0.1159	9.11502	7.8654e-20	1.23319e-18	13	114833080	114932100	-	protein_coding	Itga2
ENSMUSG00000050439	6.18401	1.05477	2.07739	0.302834	3.483	0.000495836	0.00168725	15	80452239	80565156	-	protein_coding	Enthd1
ENSMUSG00000025403	11214	1.05243	2.07402	0.0506177	20.7918	5.13785e-96	1.05934e-93	10	127517122	127522444	-	protein_coding	Shmt2
ENSMUSG00000027799	47.8599	1.0504	2.0711	0.210884	4.98092	6.32827e-07	3.30729e-06	3	55625194	56183701	-	protein_coding	Nbea
ENSMUSG00000036894	424.298	1.04979	2.07023	0.0871316	12.0483	1.97902e-33	6.83744e-32	3	61361637	61368430	+	protein_coding	Rap2b
ENSMUSG00000118376	395.605	1.04969	2.07008	0.101528	10.3389	4.70123e-25	1.03616e-23	18	66504177	66511745	+	lncRNA	Gm9926
ENSMUSG00000033909	3305.96	1.04903	2.06914	0.0699562	14.9956	7.8469e-51	5.59347e-49	11	118259650	118290244	-	protein_coding	Usp36
ENSMUSG00000024063	19.1498	1.04875	2.06874	0.271327	3.86526	0.000110969	0.000420936	17	72918304	72941947	+	protein_coding	Lbh
ENSMUSG00000010067	2961.73	1.04774	2.06729	0.0777857	13.4696	2.36098e-41	1.18513e-39	9	107551554	107562267	+	protein_coding	Rassf1
ENSMUSG00000042743	234.742	1.04593	2.06469	0.124944	8.37114	5.70653e-17	7.40844e-16	13	104109740	104141735	+	protein_coding	Sgtb
ENSMUSG00000049516	1417.6	1.04551	2.06409	0.0863962	12.1013	1.03939e-33	3.67042e-32	7	46990395	47008411	-	protein_coding	Spty2d1
ENSMUSG00000061527	86.1626	1.04471	2.06295	0.17883	5.8419	5.16102e-09	3.37411e-08	15	101707069	101712898	-	protein_coding	Krt5
ENSMUSG00000106438	6.92283	1.04349	2.0612	0.304831	3.42317	0.000618964	0.00207095	5	105409366	105415670	+	lncRNA	Gm32051
ENSMUSG00000035041	31.8198	1.04134	2.05814	0.239041	4.35633	1.32261e-05	5.77174e-05	10	81084323	81098874	-	protein_coding	Creb3l3
ENSMUSG00000105692	362.185	1.04017	2.05648	0.117375	8.86195	7.8625e-19	1.16061e-17	3	89210424	89213164	+	TEC	Gm43737
ENSMUSG00000085912	68.9829	1.03907	2.0549	0.203002	5.11853	3.0792e-07	1.67659e-06	17	29057429	29079179	-	lncRNA	Trp53cor1
ENSMUSG00000021360	997.915	1.03621	2.05083	0.0727886	14.2359	5.48768e-46	3.24772e-44	13	40859753	40960892	+	protein_coding	Gcnt2
ENSMUSG00000041324	931.033	1.03596	2.05048	0.101473	10.2093	1.80201e-24	3.84356e-23	13	16011850	16031621	+	protein_coding	Inhba
ENSMUSG00000087128	25.1214	1.03399	2.04767	0.26589	3.88877	0.000100754	0.000384469	4	94460930	94477180	-	lncRNA	Gm12655
ENSMUSG00000031519	4.59195	1.03383	2.04745	0.297834	3.47116	0.000518222	0.00175843	8	54529579	54587875	+	protein_coding	Asb5
ENSMUSG00000022176	92.1744	1.03362	2.04716	0.182642	5.6593	1.51991e-08	9.45323e-08	14	54476099	54480431	+	protein_coding	Rem2
ENSMUSG00000020310	20.4613	1.03317	2.04652	0.276373	3.73833	0.000185244	0.000678131	10	79664558	79668537	+	protein_coding	Madcam1
ENSMUSG00000032776	256.696	1.03204	2.04492	0.12453	8.28755	1.15603e-16	1.45452e-15	7	72077829	72306608	-	protein_coding	Mctp2
ENSMUSG00000042406	14090.2	1.03068	2.04299	0.0671778	15.3426	3.97192e-53	3.10864e-51	15	80255183	80257541	+	protein_coding	Atf4
ENSMUSG00000024039	12.9662	1.02904	2.04066	0.293662	3.50415	0.000458061	0.00156761	17	31608893	31637238	-	protein_coding	Cbs
ENSMUSG00000006310	53.381	1.029	2.04062	0.190382	5.40496	6.48239e-08	3.77238e-07	7	30589680	30598909	-	protein_coding	Zbtb32
ENSMUSG00000046223	3119.63	1.02891	2.04048	0.075931	13.5506	7.85969e-42	4.08427e-40	7	24462483	24475968	+	protein_coding	Plaur
ENSMUSG00000001281	2.88129	1.02848	2.03988	0.281067	3.6592	0.000252999	0.000906101	15	102215994	102231944	-	protein_coding	Itgb7
ENSMUSG00000078651	193.879	1.02847	2.03986	0.124378	8.26886	1.35241e-16	1.69493e-15	11	101325062	101329702	+	protein_coding	Aoc2
ENSMUSG00000024335	14171.6	1.02827	2.03957	0.043093	23.8616	7.67658e-126	2.58243e-123	17	34112022	34122634	-	protein_coding	Brd2
ENSMUSG00000041028	9393.64	1.02793	2.0391	0.049901	20.5995	2.77559e-94	5.6619e-92	14	37120091	37135272	-	protein_coding	Ghitm
ENSMUSG00000050538	14.6557	1.02781	2.03893	0.289573	3.5494	0.000386114	0.00133762	11	97840779	97844099	+	protein_coding	B230217C12Rik
ENSMUSG00000070392	4.25768	1.02738	2.03832	0.292602	3.51119	0.000446104	0.00152969	3	96245553	96248509	+	lncRNA	Gm20634
ENSMUSG00000117886	14.5138	1.02733	2.03826	0.294668	3.48642	0.000489537	0.0016673	19	3253517	3255067	-	processed_pseudogene	Gm2106
ENSMUSG00000070695	93.7175	1.02697	2.03774	0.178524	5.75256	8.79025e-09	5.60349e-08	1	115684755	116587323	+	protein_coding	Cntnap5a
ENSMUSG00000063558	274.945	1.02613	2.03656	0.114931	8.92824	4.32835e-19	6.5095e-18	1	58029930	58106413	+	protein_coding	Aox1
ENSMUSG00000051495	2117.09	1.02585	2.03616	0.0541797	18.9342	5.96032e-80	9.5241e-78	8	126588295	126593986	-	protein_coding	Irf2bp2
ENSMUSG00000032257	7.29769	1.024	2.03356	0.30493	3.35816	0.000784619	0.00257886	9	49415193	49427021	-	protein_coding	Ankk1
ENSMUSG00000029828	69.0079	1.0239	2.03341	0.180269	5.67983	1.34828e-08	8.42402e-08	6	50573301	50596632	-	protein_coding	4921507P07Rik
ENSMUSG00000047517	4.89177	1.02389	2.03339	0.298608	3.42886	0.000606112	0.00203256	7	131032045	131121628	+	protein_coding	Dmbt1
ENSMUSG00000039782	596.313	1.02366	2.03307	0.0869777	11.7692	5.62569e-32	1.83145e-30	5	43233169	43289724	+	protein_coding	Cpeb2
ENSMUSG00000073700	850.242	1.02074	2.02896	0.0774663	13.1766	1.19642e-39	5.59544e-38	4	152008802	152017680	+	protein_coding	Klhl21
ENSMUSG00000019178	12.8224	1.02056	2.02871	0.296685	3.43987	0.000581991	0.00195784	5	135747219	135778385	-	protein_coding	Styxl1
ENSMUSG00000004038	9.44783	1.01993	2.02782	0.305954	3.33361	0.000857268	0.00279512	3	107963695	107969283	-	protein_coding	Gstm3
ENSMUSG00000035399	640.244	1.01992	2.0278	0.0892126	11.4324	2.87906e-30	8.53261e-29	2	163405821	163424697	-	protein_coding	Oser1
ENSMUSG00000027333	860.434	1.01636	2.02281	0.0731847	13.8877	7.52551e-44	4.15855e-42	2	131491495	131525922	+	protein_coding	Smox
ENSMUSG00000019301	18.3297	1.01628	2.0227	0.291098	3.4912	0.000480853	0.00164005	11	101078410	101080527	+	protein_coding	Hsd17b1
ENSMUSG00000050737	58.8825	1.01513	2.02109	0.188078	5.39741	6.76102e-08	3.92737e-07	2	30889470	30929863	-	protein_coding	Ptges
ENSMUSG00000097804	23.4869	1.01336	2.01861	0.269058	3.76633	0.000165667	0.000611131	3	7612704	7690001	+	lncRNA	Gm16685
ENSMUSG00000028211	775.442	1.01147	2.01596	0.119401	8.47121	2.42856e-17	3.22714e-16	4	11156430	11174379	+	protein_coding	Trp53inp1
ENSMUSG00000022157	80.1728	1.00903	2.01255	0.207091	4.87237	1.10266e-06	5.56993e-06	14	56082165	56085273	-	protein_coding	Mcpt8
ENSMUSG00000026923	170.396	1.00858	2.01193	0.13278	7.59587	3.05723e-14	3.15684e-13	2	26457902	26516663	-	protein_coding	Notch1
ENSMUSG00000022768	15.1531	1.00857	2.01192	0.300543	3.35583	0.000791259	0.00259668	16	17139063	17147229	-	protein_coding	Ccdc116
ENSMUSG00000031608	35.8248	1.00828	2.01152	0.224148	4.49829	6.85017e-06	3.10158e-05	8	57523827	57653032	-	protein_coding	Galnt7
ENSMUSG00000038067	24.4492	1.00734	2.01021	0.267943	3.75954	0.000170225	0.000626862	11	98701262	98703629	+	protein_coding	Csf3
ENSMUSG00000032131	15.5898	1.00552	2.00767	0.287356	3.49923	0.000466601	0.00159541	9	44273187	44288615	-	protein_coding	Abcg4
ENSMUSG00000021815	39.2455	1.00507	2.00704	0.226634	4.43478	9.21684e-06	4.10158e-05	14	20482866	20496901	-	protein_coding	Mss51
ENSMUSG00000027015	29.4205	1.00498	2.00692	0.258174	3.89267	9.91483e-05	0.000378719	2	71117922	71142926	+	protein_coding	Cybrd1
ENSMUSG00000032482	30.2397	1.00443	2.00616	0.25311	3.96837	7.2367e-05	0.000282384	9	110243782	110262576	+	protein_coding	Cspg5
ENSMUSG00000042354	3468.62	1.00416	2.00578	0.0667548	15.0425	3.86413e-51	2.77509e-49	14	31012432	31019152	-	protein_coding	Gnl3
ENSMUSG00000023979	29.1413	1.00328	2.00455	0.261287	3.83977	0.000123151	0.000463568	17	47385392	47392967	+	protein_coding	Guca1b
ENSMUSG00000090202	6.04593	1.0023	2.00319	0.302896	3.30906	0.000936106	0.00303155	3	146645192	146651317	-	protein_coding	4930503B20Rik
ENSMUSG00000025732	350.365	1.00229	2.00318	0.122454	8.18504	2.72209e-16	3.32036e-15	17	25863697	25868764	-	protein_coding	Mcrip2
ENSMUSG00000114554	5.96099	1.00185	2.00256	0.304325	3.29203	0.000994678	0.00320662	13	80940410	80948597	+	lncRNA	5430425K12Rik
ENSMUSG00000117975	2829.61	1.00168	2.00232	0.0567535	17.6496	1.02483e-69	1.3014e-67	19	47894601	47919299	-	protein_coding	Itprip
ENSMUSG00000051341	336.61	1.00049	2.00068	0.116865	8.56111	1.11782e-17	1.53431e-16	17	21535538	21562601	+	protein_coding	Zfp52
ENSMUSG00000055805	18.3249	1.00027	2.00037	0.285757	3.50042	0.00046453	0.0015889	11	103171106	103198901	+	protein_coding	Fmnl1
ENSMUSG00000021127	3308.39	0.999648	1.99951	0.0624488	16.0075	1.13319e-57	1.03471e-55	12	80107753	80113013	-	protein_coding	Zfp36l1
ENSMUSG00000040978	43.9229	0.999204	1.9989	0.19843	5.03556	4.76459e-07	2.52937e-06	11	9048593	9069356	+	protein_coding	Gm11992
ENSMUSG00000044667	133.928	0.998287	1.99763	0.149705	6.66836	2.58674e-11	2.08056e-10	3	117319138	117360876	-	protein_coding	Plppr4
ENSMUSG00000013483	6.1331	0.997806	1.99696	0.304097	3.28121	0.00103364	0.0033216	11	119307767	119345375	+	protein_coding	Card14
ENSMUSG00000007207	52.558	0.996414	1.99503	0.200585	4.96755	6.7805e-07	3.52634e-06	5	135023481	135051100	+	protein_coding	Stx1a
ENSMUSG00000062585	2.89925	0.996234	1.99479	0.272482	3.65614	0.000256038	0.000916641	4	135895393	135920207	+	protein_coding	Cnr2
ENSMUSG00000030513	234.262	0.995747	1.99411	0.121087	8.22338	1.97846e-16	2.44282e-15	7	65861733	66050386	+	protein_coding	Pcsk6
ENSMUSG00000020542	16.127	0.994749	1.99273	0.291885	3.40802	0.000654358	0.00218138	11	65176560	65269989	-	protein_coding	Myocd
ENSMUSG00000020434	154.915	0.994639	1.99258	0.126975	7.83336	4.74995e-15	5.27085e-14	11	3886087	3895098	-	protein_coding	4921536K21Rik
ENSMUSG00000032454	245.662	0.989343	1.98528	0.123705	7.99763	1.26841e-15	1.47673e-14	9	98486114	98509781	+	protein_coding	Rbp2
ENSMUSG00000042549	300.56	0.9874	1.98261	0.118155	8.35682	6.44337e-17	8.32728e-16	11	60920916	60931867	-	lncRNA	Map2k3os
ENSMUSG00000035711	52.4104	0.987182	1.98231	0.21845	4.51904	6.21217e-06	2.83009e-05	13	55523230	55529296	-	protein_coding	Dok3
ENSMUSG00000090946	167.413	0.987	1.98206	0.125057	7.89243	2.96364e-15	3.33993e-14	12	32378703	32382943	+	protein_coding	Ccdc71l
ENSMUSG00000029449	923.514	0.984877	1.97914	0.072358	13.6112	3.43725e-42	1.80573e-40	5	123103043	123132692	-	protein_coding	Rhof
ENSMUSG00000027068	279.491	0.98361	1.97741	0.111471	8.82389	1.10554e-18	1.61945e-17	2	69380444	69404533	+	protein_coding	Dhrs9
ENSMUSG00000058385	19.7217	0.9833	1.97698	0.276619	3.5547	0.000378406	0.00131424	13	23571395	23572013	+	protein_coding	Hist1h2bg
ENSMUSG00000024843	7569.18	0.982344	1.97567	0.0656943	14.9532	1.48332e-50	1.04569e-48	19	3851772	3894369	+	protein_coding	Chka
ENSMUSG00000024807	4459.44	0.982083	1.97532	0.0549068	17.8864	1.50592e-71	2.01931e-69	19	6046575	6053712	+	protein_coding	Syvn1
ENSMUSG00000000278	5041.26	0.981634	1.9747	0.0439596	22.3304	1.8734e-110	5.28273e-108	11	88924019	88955465	-	protein_coding	Scpep1
ENSMUSG00000044724	5.0655	0.980327	1.97291	0.298824	3.28061	0.00103581	0.00332748	19	4139786	4145740	+	protein_coding	Gpr152
ENSMUSG00000074340	29.2088	0.979733	1.9721	0.250648	3.9088	9.27561e-05	0.000356218	3	105973710	105987423	+	protein_coding	Ovgp1
ENSMUSG00000105881	63.59	0.979185	1.97135	0.199216	4.91518	8.86994e-07	4.53671e-06	5	123138930	123141569	+	lncRNA	4932422M17Rik
ENSMUSG00000024999	2099.7	0.978756	1.97077	0.0595963	16.4231	1.30702e-60	1.29856e-58	19	38788127	38819237	-	protein_coding	Noc3l
ENSMUSG00000054863	439.352	0.978165	1.96996	0.113972	8.5825	9.28336e-18	1.28248e-16	15	87544298	87759364	+	protein_coding	Tafa5
ENSMUSG00000002289	1800.42	0.977422	1.96894	0.063122	15.4847	4.40358e-54	3.56281e-52	17	33773749	33781830	-	protein_coding	Angptl4
ENSMUSG00000035270	7.80193	0.977061	1.96845	0.303605	3.2182	0.00128998	0.00407688	16	56204312	56273756	+	protein_coding	Impg2
ENSMUSG00000051232	1045.45	0.975945	1.96693	0.0724161	13.4769	2.13915e-41	1.07943e-39	11	78507054	78512172	-	protein_coding	Tmem199
ENSMUSG00000040359	548.17	0.972102	1.9617	0.0832887	11.6715	1.78306e-31	5.68484e-30	4	25248599	25281821	-	protein_coding	Ufl1
ENSMUSG00000095403	83.1895	0.971615	1.96103	0.236963	4.10029	4.12632e-05	0.000167561	8	20567596	20582771	+	unprocessed_pseudogene	Gm21092
ENSMUSG00000055333	1986.35	0.970983	1.96018	0.124686	7.78741	6.83956e-15	7.49421e-14	11	55250608	55336564	-	protein_coding	Fat2
ENSMUSG00000027456	3197.8	0.970212	1.95913	0.0675106	14.3712	7.84059e-47	4.8187e-45	2	151572621	151590005	+	protein_coding	Sdcbp2
ENSMUSG00000085929	74.5636	0.969935	1.95875	0.187951	5.16058	2.46187e-07	1.35378e-06	2	27540425	27543362	+	lncRNA	Gm13421
ENSMUSG00000055493	11.3795	0.96902	1.95751	0.295859	3.27527	0.00105559	0.00338591	10	11343403	11459644	+	protein_coding	Epm2a
ENSMUSG00000113722	85.5344	0.968599	1.95694	0.180731	5.35933	8.35305e-08	4.80269e-07	12	105030616	105032279	-	lncRNA	Snhg10
ENSMUSG00000042682	1378.93	0.968444	1.95673	0.0824551	11.7451	7.48236e-32	2.42765e-30	14	29968307	29975662	+	protein_coding	Selenok
ENSMUSG00000056313	1332.31	0.96723	1.95508	0.0646964	14.9503	1.55054e-50	1.08907e-48	8	24437179	24438984	-	protein_coding	Tcim
ENSMUSG00000040666	12.8722	0.966659	1.95431	0.293283	3.29599	0.000980752	0.00316705	16	96200449	96228935	+	protein_coding	Sh3bgr
ENSMUSG00000062151	31.8335	0.966205	1.95369	0.241833	3.99534	6.46012e-05	0.000254307	9	73479421	73968966	-	protein_coding	Unc13c
ENSMUSG00000040136	8.71125	0.965563	1.95283	0.305542	3.16017	0.00157679	0.00491145	7	46104522	46180033	-	protein_coding	Abcc8
ENSMUSG00000047407	4166.78	0.963188	1.94961	0.0445014	21.644	6.92157e-104	1.63853e-101	17	70844204	70853546	-	protein_coding	Tgif1
ENSMUSG00000023571	16.4082	0.962956	1.9493	0.291896	3.29898	0.000970382	0.00313567	4	155962317	155966629	+	protein_coding	C1qtnf12
ENSMUSG00000048495	447.545	0.962617	1.94884	0.085161	11.3035	1.26092e-29	3.63034e-28	1	57388236	57407101	-	protein_coding	Tyw5
ENSMUSG00000020080	11.4945	0.961955	1.94795	0.300306	3.20325	0.00135885	0.00427708	10	62383136	62422491	-	protein_coding	Hkdc1
ENSMUSG00000051367	12.2807	0.961311	1.94708	0.296134	3.2462	0.00116956	0.00372035	12	73040014	73053887	-	protein_coding	Six1
ENSMUSG00000020691	1110.68	0.960801	1.94639	0.055943	17.1746	4.11343e-66	4.75151e-64	11	105126424	105140394	+	protein_coding	Mettl2
ENSMUSG00000097428	4.32792	0.960303	1.94572	0.292731	3.2805	0.00103624	0.0033283	3	88200622	88203481	+	lncRNA	AW047730
ENSMUSG00000030124	56.461	0.960085	1.94542	0.199946	4.80171	1.57315e-06	7.80468e-06	6	124904360	124911705	-	protein_coding	Lag3
ENSMUSG00000056656	44.0435	0.958765	1.94365	0.216153	4.43559	9.18188e-06	4.08877e-05	15	77747797	77757003	-	protein_coding	Apol8
ENSMUSG00000027808	2654.21	0.958691	1.94355	0.0596704	16.0664	4.38536e-58	4.04276e-56	3	58519816	58525892	-	protein_coding	Serp1
ENSMUSG00000043284	1415.95	0.958335	1.94307	0.0799304	11.9896	4.02739e-33	1.36682e-31	11	60864451	60879272	-	protein_coding	Tmem11
ENSMUSG00000042659	250.085	0.957891	1.94247	0.112974	8.47886	2.27404e-17	3.03443e-16	7	68736994	68749241	-	protein_coding	Arrdc4
ENSMUSG00000036330	28.0045	0.957509	1.94195	0.257219	3.72255	0.000197224	0.000719105	8	69037710	69089235	-	protein_coding	Slc18a1
ENSMUSG00000049047	36.4726	0.955781	1.93963	0.215565	4.43384	9.25705e-06	4.11747e-05	X	134756594	134761455	+	protein_coding	Armcx3
ENSMUSG00000000409	8.8955	0.955481	1.93923	0.305176	3.13092	0.00174259	0.00538069	4	129548343	129573641	-	protein_coding	Lck
ENSMUSG00000038615	11098.2	0.955469	1.93921	0.0578965	16.503	3.48852e-61	3.52065e-59	11	96817413	96829968	-	protein_coding	Nfe2l1
ENSMUSG00000030844	56.8017	0.955246	1.93891	0.190167	5.0232	5.08187e-07	2.68813e-06	7	128373620	128418758	-	protein_coding	Rgs10
ENSMUSG00000026142	2975.82	0.954763	1.93826	0.0863988	11.0506	2.17633e-28	5.89424e-27	1	82316451	82445366	+	protein_coding	Rhbdd1
ENSMUSG00000107946	4.90594	0.954501	1.93791	0.297977	3.20327	0.00135875	0.00427708	6	128842557	128843171	-	lncRNA	Gm44066
ENSMUSG00000034751	890.753	0.954465	1.93786	0.147496	6.47111	9.72877e-11	7.46794e-10	13	102732485	103334497	-	protein_coding	Mast4
ENSMUSG00000117901	3.43943	0.953145	1.93609	0.288261	3.30653	0.000944592	0.00305749	19	7087468	7088421	-	lncRNA	AC109619.1
ENSMUSG00000054027	1586.81	0.952672	1.93545	0.0769399	12.382	3.26984e-35	1.23181e-33	10	86779004	86838389	+	protein_coding	Nt5dc3
ENSMUSG00000032184	15.665	0.952301	1.93496	0.287043	3.31763	0.000907861	0.00294805	9	75625740	75637771	+	protein_coding	Lysmd2
ENSMUSG00000022803	8.95837	0.951173	1.93344	0.304958	3.11903	0.00181447	0.00557841	16	38362208	38378216	+	protein_coding	Popdc2
ENSMUSG00000049871	5.13148	0.949669	1.93143	0.304472	3.11907	0.00181423	0.00557841	16	3945006	3976632	-	protein_coding	Nlrc3
ENSMUSG00000110458	62.5865	0.946303	1.92693	0.191107	4.95169	7.35718e-07	3.80766e-06	8	20122383	20122494	+	processed_pseudogene	Gm21769
ENSMUSG00000085183	643.404	0.945356	1.92566	0.0785161	12.0403	2.18201e-33	7.4848e-32	4	89050307	89084614	+	lncRNA	Wincr1
ENSMUSG00000031673	8.88914	0.944801	1.92492	0.30221	3.12631	0.00177017	0.00545531	8	102632094	102785642	-	protein_coding	Cdh11
ENSMUSG00000027722	1102.66	0.944256	1.9242	0.0690734	13.6703	1.5271e-42	8.11137e-41	3	37419895	37579096	+	protein_coding	Spata5
ENSMUSG00000026663	3824.57	0.944072	1.92395	0.0973787	9.69485	3.17091e-22	5.85198e-21	1	170704673	170867771	-	protein_coding	Atf6
ENSMUSG00000074466	136.785	0.944028	1.92389	0.160084	5.89707	3.70003e-09	2.44733e-08	3	89391849	89398779	+	lncRNA	Gm15417
ENSMUSG00000034706	19.5934	0.942761	1.9222	0.280937	3.35578	0.000791421	0.00259676	11	114727407	114757889	+	protein_coding	Dnaic2
ENSMUSG00000018669	1566.07	0.942554	1.92193	0.0713668	13.2072	7.97699e-40	3.76746e-38	11	96907425	96916496	-	protein_coding	Cdk5rap3
ENSMUSG00000035173	1929.64	0.941728	1.92083	0.103196	9.12566	7.12993e-20	1.12155e-18	19	56787480	56822190	-	protein_coding	Ccdc186
ENSMUSG00000046186	9.59138	0.941054	1.91993	0.302355	3.11242	0.0018556	0.00569208	9	78615545	78716253	+	protein_coding	Cd109
ENSMUSG00000026826	197.9	0.940504	1.9192	0.114338	8.22566	1.94117e-16	2.39831e-15	2	57106829	57124003	-	protein_coding	Nr4a2
ENSMUSG00000022748	325.264	0.940303	1.91893	0.0948492	9.91366	3.6308e-23	7.14058e-22	16	57301999	57606864	-	protein_coding	Cmss1
ENSMUSG00000037465	2490.89	0.940143	1.91872	0.0484854	19.3902	9.33367e-84	1.65716e-81	15	38291462	38300706	-	protein_coding	Klf10
ENSMUSG00000108456	93.0319	0.938704	1.9168	0.161294	5.81984	5.89038e-09	3.83264e-08	7	116546864	116549364	+	lncRNA	4732496C06Rik
ENSMUSG00000079511	79.4935	0.93781	1.91562	0.208519	4.49747	6.87656e-06	3.11133e-05	6	83101616	83109939	+	protein_coding	Gm42688
ENSMUSG00000053470	2453.29	0.937357	1.91502	0.0742923	12.6171	1.6987e-36	6.82864e-35	6	71588971	71632990	-	protein_coding	Kdm3a
ENSMUSG00000107108	6.54574	0.937125	1.91471	0.303546	3.08726	0.00202009	0.00615334	5	114855024	114859383	-	lncRNA	Gm9936
ENSMUSG00000110669	57.0368	0.937033	1.91459	0.233813	4.00762	6.13334e-05	0.000242139	8	19784745	19784856	+	processed_pseudogene	Gm10060
ENSMUSG00000072258	1057.55	0.935867	1.91304	0.0600298	15.59	8.50854e-55	7.15576e-53	1	183388980	183410198	+	protein_coding	Taf1a
ENSMUSG00000049565	2.40212	0.935437	1.91247	0.263005	3.55673	0.000375495	0.00130508	3	108739657	108782309	+	protein_coding	Aknad1
ENSMUSG00000028982	236.429	0.934627	1.9114	0.127146	7.35082	1.97001e-13	1.89919e-12	4	149744035	149774277	-	protein_coding	Slc25a33
ENSMUSG00000074973	16.7908	0.93367	1.91013	0.287373	3.24898	0.0011582	0.00368727	13	32938512	32938691	-	unprocessed_pseudogene	Gm11382
ENSMUSG00000031125	20.8479	0.933484	1.90988	0.286679	3.2562	0.00112915	0.00360177	X	56136571	56153498	+	protein_coding	3830403N18Rik
ENSMUSG00000074876	219.007	0.933442	1.90983	0.128731	7.25112	4.13334e-13	3.88514e-12	2	122630645	122632930	+	lncRNA	Spata5l1
ENSMUSG00000016995	6.95002	0.933236	1.90955	0.300934	3.10113	0.00192785	0.00589108	2	164389392	164405160	-	protein_coding	Matn4
ENSMUSG00000030498	273.038	0.932655	1.90879	0.103299	9.02867	1.73776e-19	2.66572e-18	7	51862014	51994975	+	protein_coding	Gas2
ENSMUSG00000085457	52.143	0.932518	1.9086	0.229292	4.06694	4.76351e-05	0.000191369	13	33935566	33960181	+	lncRNA	1110046J04Rik
ENSMUSG00000065037	106.668	0.9321	1.90805	0.175391	5.31441	1.07003e-07	6.09741e-07	9	78175302	78175633	-	misc_RNA	Rn7sk
ENSMUSG00000023952	2946.37	0.931366	1.90708	0.0511379	18.2128	4.08396e-74	5.67464e-72	17	46161031	46169370	+	protein_coding	Gtpbp2
ENSMUSG00000056501	1241.17	0.930797	1.90633	0.104902	8.87304	7.11755e-19	1.05552e-17	2	167688914	167690418	+	protein_coding	Cebpb
ENSMUSG00000049037	7.32053	0.929561	1.9047	0.305526	3.04249	0.00234629	0.00704402	6	122921847	122934619	+	protein_coding	Clec4a1
ENSMUSG00000101655	168.258	0.928537	1.90335	0.143017	6.49249	8.44304e-11	6.52015e-10	6	86483375	86488227	-	lncRNA	2310040G24Rik
ENSMUSG00000028653	554.666	0.928474	1.90326	0.0863442	10.7532	5.72602e-27	1.43525e-25	4	123016596	123054949	+	protein_coding	Trit1
ENSMUSG00000081434	58.0799	0.927724	1.90227	0.213481	4.3457	1.3883e-05	6.02958e-05	2	152353614	152354566	+	processed_pseudogene	Gm14165
ENSMUSG00000074274	10.0302	0.927513	1.90199	0.303692	3.05413	0.00225717	0.00679882	7	25152456	25156627	+	lncRNA	D930028M14Rik
ENSMUSG00000031627	525.774	0.927321	1.90174	0.0999549	9.27739	1.73679e-20	2.83671e-19	8	46739731	46847458	+	protein_coding	Irf2
ENSMUSG00000005951	107.77	0.92722	1.90161	0.159854	5.80042	6.61504e-09	4.27226e-08	11	73199459	73224511	+	protein_coding	Shpk
ENSMUSG00000072492	4.64808	0.924124	1.89753	0.299189	3.08877	0.00200988	0.00612614	14	55038461	55042979	+	transcribed_processed_pseudogene	Gm10364
ENSMUSG00000069862	6.442	0.923748	1.89704	0.304946	3.02922	0.00245186	0.00733567	8	123206622	123207021	+	processed_pseudogene	Rps12-ps9
ENSMUSG00000071342	6.55927	0.921909	1.89462	0.304411	3.0285	0.00245767	0.00735079	12	40175492	40199490	-	protein_coding	Lsmem1
ENSMUSG00000013089	206.696	0.921848	1.89454	0.125922	7.32077	2.46551e-13	2.35909e-12	16	22381308	22439719	-	protein_coding	Etv5
ENSMUSG00000009293	3702.61	0.921053	1.8935	0.0554123	16.6218	4.8448e-62	5.02157e-60	10	77622274	77645993	+	protein_coding	Ube2g2
ENSMUSG00000025350	85.5741	0.921045	1.89349	0.16371	5.62607	1.84363e-08	1.13525e-07	10	128913592	128922888	-	protein_coding	Rdh5
ENSMUSG00000038094	3.75421	0.921033	1.89347	0.288195	3.19586	0.00139413	0.00438236	16	29395852	29544864	-	protein_coding	Atp13a4
ENSMUSG00000020528	723	0.920998	1.89343	0.0710988	12.9538	2.23672e-38	9.68151e-37	11	61729649	61762088	-	protein_coding	Prpsap2
ENSMUSG00000006411	23.5826	0.919592	1.89158	0.260723	3.52709	0.000420161	0.00144694	1	171370098	171388598	+	protein_coding	Nectin4
ENSMUSG00000046108	5.35217	0.918777	1.89051	0.294943	3.1151	0.0018388	0.00564415	8	122422019	122423639	+	protein_coding	Il17c
ENSMUSG00000034063	25.4332	0.91865	1.89034	0.249289	3.68507	0.000228638	0.000824085	6	91902808	91950725	+	protein_coding	4930590J08Rik
ENSMUSG00000091997	42.3381	0.916775	1.88789	0.230347	3.97998	6.89216e-05	0.00027015	16	32923217	32924489	+	processed_pseudogene	Gm6611
ENSMUSG00000037868	8.22013	0.916762	1.88787	0.304853	3.00723	0.00263643	0.00783412	10	67535474	67542188	+	protein_coding	Egr2
ENSMUSG00000021482	1273.86	0.915874	1.88671	0.0702277	13.0415	7.10628e-39	3.16155e-37	13	64275279	64312710	-	protein_coding	Prxl2c
ENSMUSG00000114664	5.42165	0.915019	1.88559	0.301685	3.03303	0.00242115	0.00724956	13	76198990	76200866	+	TEC	Gm48639
ENSMUSG00000109157	2.7721	0.914964	1.88552	0.272632	3.35604	0.000790682	0.00259567	7	59318630	59321823	+	TEC	Gm44829
ENSMUSG00000044566	26.6445	0.914606	1.88505	0.274654	3.33003	0.000868366	0.00282794	13	38006051	38037069	-	protein_coding	Cage1
ENSMUSG00000104045	6.31336	0.91379	1.88399	0.305435	2.99176	0.00277372	0.00819509	2	12697416	12706853	+	lncRNA	Gm37565
ENSMUSG00000045538	438.077	0.912852	1.88276	0.101868	8.96112	3.21394e-19	4.87557e-18	8	106009620	106011882	-	protein_coding	Ddx28
ENSMUSG00000053334	308.052	0.912781	1.88267	0.109775	8.31503	9.17262e-17	1.1679e-15	5	113735802	113740600	+	protein_coding	Ficd
ENSMUSG00000057101	1675.43	0.912103	1.88179	0.0612155	14.8999	3.30237e-50	2.28603e-48	7	24081923	24107713	+	protein_coding	Zfp180
ENSMUSG00000082307	17.8987	0.9112	1.88061	0.277489	3.28374	0.00102441	0.00329471	2	24494067	24495011	+	processed_pseudogene	Gm13418
ENSMUSG00000032515	2402.82	0.910469	1.87966	0.0519188	17.5364	7.55409e-69	9.1677e-67	9	119971162	119984658	-	protein_coding	Csrnp1
ENSMUSG00000023336	25.6228	0.90938	1.87824	0.263449	3.45182	0.000556815	0.00187842	8	119666364	119688222	+	protein_coding	Wfdc1
ENSMUSG00000000811	308.293	0.908509	1.8771	0.113861	7.97913	1.47363e-15	1.70736e-14	6	89643987	89675529	+	protein_coding	Txnrd3
ENSMUSG00000024049	172.047	0.907224	1.87543	0.131175	6.91613	4.6416e-12	3.99474e-11	17	71002632	71126856	+	protein_coding	Myom1
ENSMUSG00000037447	1145.55	0.905869	1.87367	0.0657048	13.7869	3.05409e-43	1.64964e-41	1	36307732	36324029	+	protein_coding	Arid5a
ENSMUSG00000025190	3878.33	0.905556	1.87327	0.061199	14.7969	1.53406e-49	1.03942e-47	19	43499751	43524605	-	protein_coding	Got1
ENSMUSG00000090263	22.1311	0.90538	1.87304	0.255003	3.55046	0.000384553	0.0013327	18	74017906	74020088	+	lncRNA	D730045A05Rik
ENSMUSG00000025602	245.748	0.904298	1.87163	0.105374	8.58177	9.34243e-18	1.28971e-16	9	40192315	40213604	+	protein_coding	Zfp202
ENSMUSG00000060038	628.801	0.903689	1.87084	0.0854545	10.5751	3.88778e-26	9.13581e-25	8	85071756	85075162	+	protein_coding	Dhps
ENSMUSG00000036432	328.649	0.903402	1.87047	0.0979462	9.22346	2.87676e-20	4.63155e-19	3	58674937	58692400	-	protein_coding	Siah2
ENSMUSG00000032769	86.186	0.90319	1.8702	0.170942	5.28362	1.26658e-07	7.15785e-07	1	14872647	14918862	-	protein_coding	Trpa1
ENSMUSG00000026398	4.10236	0.902837	1.86974	0.290168	3.11142	0.00186187	0.00570858	1	136842570	136960448	-	protein_coding	Nr5a2
ENSMUSG00000004328	184.671	0.902019	1.86868	0.177814	5.07283	3.91938e-07	2.10516e-06	7	17031506	17062427	-	protein_coding	Hif3a
ENSMUSG00000028341	10.0046	0.901098	1.86749	0.305388	2.95066	0.00317093	0.00925036	4	48045152	48086447	+	protein_coding	Nr4a3
ENSMUSG00000048967	46.9939	0.900784	1.86708	0.218685	4.1191	3.8036e-05	0.000155245	8	69887787	69902712	-	protein_coding	Yjefn3
ENSMUSG00000025916	12.6774	0.9004	1.86658	0.291784	3.08585	0.00202975	0.00618078	1	9968623	10009136	-	protein_coding	Ppp1r42
ENSMUSG00000021456	12.0121	0.900088	1.86618	0.299893	3.00136	0.00268775	0.00796316	13	62836876	62858422	-	protein_coding	Fbp2
ENSMUSG00000063873	20.3777	0.89896	1.86472	0.283233	3.17393	0.00150391	0.0047005	2	145167753	145642166	+	protein_coding	Slc24a3
ENSMUSG00000060862	1489.94	0.898666	1.86434	0.0935818	9.603	7.7654e-22	1.39552e-20	4	136979731	137048801	-	protein_coding	Zbtb40
ENSMUSG00000026872	637.816	0.89839	1.86398	0.0929793	9.66226	4.3613e-22	7.95699e-21	2	44983631	45117395	-	protein_coding	Zeb2
ENSMUSG00000031490	2951.55	0.898259	1.86382	0.0930549	9.653	4.77385e-22	8.67663e-21	8	27260328	27276674	+	protein_coding	Eif4ebp1
ENSMUSG00000022554	1826.93	0.898141	1.86366	0.0747026	12.0229	2.69405e-33	9.19187e-32	15	76368897	76371437	+	protein_coding	Hgh1
ENSMUSG00000035262	17.0046	0.897833	1.86327	0.282848	3.17426	0.0015022	0.00469666	10	80805242	80807648	+	protein_coding	Amh
ENSMUSG00000071537	607.866	0.897249	1.86251	0.0861319	10.4171	2.0708e-25	4.68249e-24	6	38625692	38637242	-	protein_coding	Klrg2
ENSMUSG00000028889	1392.48	0.897186	1.86243	0.0713861	12.5681	3.16268e-36	1.25818e-34	4	124850678	124855242	+	protein_coding	Yrdc
ENSMUSG00000082361	66.7946	0.896961	1.86214	0.18025	4.97619	6.48469e-07	3.38167e-06	5	91357260	91402994	-	protein_coding	Btc
ENSMUSG00000020642	8.11737	0.896888	1.86204	0.303998	2.95031	0.00317459	0.00925822	12	26300963	26415254	-	protein_coding	Rnf144a
ENSMUSG00000078700	180.597	0.896804	1.86194	0.118918	7.54134	4.6516e-14	4.7318e-13	11	96916269	96965060	+	lncRNA	D030028A08Rik
ENSMUSG00000078249	44.2237	0.896348	1.86135	0.223716	4.00663	6.1592e-05	0.00024311	11	120762793	120764419	+	protein_coding	Hmga1b
ENSMUSG00000047604	376.255	0.895525	1.86029	0.0978308	9.15382	5.49569e-20	8.73797e-19	19	41845971	41848132	-	protein_coding	Frat2
ENSMUSG00000105941	10.35	0.895336	1.86004	0.30141	2.97049	0.00297321	0.00873871	3	89912915	89914053	+	lncRNA	Gm42809
ENSMUSG00000026981	3014.13	0.895175	1.85984	0.0485595	18.4346	6.93033e-76	1.01442e-73	2	24336852	24351494	+	protein_coding	Il1rn
ENSMUSG00000028280	5.24354	0.894964	1.85956	0.296566	3.01776	0.0025465	0.00759279	4	33132520	33163588	+	protein_coding	Gabrr1
ENSMUSG00000047084	847.305	0.89489	1.85947	0.0867564	10.315	6.02942e-25	1.3198e-23	7	80261214	80265374	+	protein_coding	Ngrn
ENSMUSG00000087141	2588.12	0.894873	1.85945	0.109501	8.17227	3.02636e-16	3.68213e-15	16	45959262	46010218	-	protein_coding	Plcxd2
ENSMUSG00000038393	3934.92	0.893429	1.85759	0.0587451	15.2086	3.10167e-52	2.29631e-50	3	96557956	96561883	+	protein_coding	Txnip
ENSMUSG00000041346	965.776	0.893156	1.85723	0.0780074	11.4496	2.36157e-30	7.02063e-29	11	69561757	69580255	-	protein_coding	Wrap53
ENSMUSG00000021392	2037.42	0.892535	1.85644	0.0574478	15.5365	1.96573e-54	1.63173e-52	13	49653077	49679016	+	protein_coding	Nol8
ENSMUSG00000087017	7.44906	0.891265	1.8548	0.30375	2.93421	0.00334402	0.00969777	2	122702046	122721456	+	lncRNA	4930417H01Rik
ENSMUSG00000085615	23.5996	0.889779	1.85289	0.266634	3.33708	0.000846629	0.00276137	14	122103429	122106974	-	lncRNA	A330035P11Rik
ENSMUSG00000016552	65.8883	0.888445	1.85118	0.186708	4.75846	1.95074e-06	9.53733e-06	15	77940521	77956722	-	protein_coding	Foxred2
ENSMUSG00000028967	859.605	0.887362	1.84979	0.0711984	12.4632	1.18481e-35	4.57119e-34	4	150853918	150868892	+	protein_coding	Errfi1
ENSMUSG00000045248	520.731	0.885703	1.84766	0.0825177	10.7335	7.08737e-27	1.76723e-25	8	72494560	72548270	-	protein_coding	Med26
ENSMUSG00000044177	3.74728	0.884914	1.84665	0.28845	3.06782	0.00215625	0.00652353	11	94235955	94246005	-	protein_coding	Wfikkn2
ENSMUSG00000039110	283.588	0.884074	1.84558	0.121853	7.25523	4.00981e-13	3.77458e-12	11	94501346	94521742	-	protein_coding	Mycbpap
ENSMUSG00000045576	1028	0.883815	1.84525	0.0615036	14.3701	7.96636e-47	4.88035e-45	3	104864004	104930064	+	protein_coding	St7l
ENSMUSG00000035227	4274.63	0.883526	1.84488	0.0600468	14.7139	5.24637e-49	3.50519e-47	7	99837568	99863462	-	protein_coding	Spcs2
ENSMUSG00000019505	8279.22	0.883002	1.84421	0.0683864	12.912	3.85374e-38	1.65314e-36	11	62551170	62553213	+	protein_coding	Ubb
ENSMUSG00000027412	841.307	0.882737	1.84387	0.0848615	10.4021	2.42557e-25	5.45255e-24	2	160880669	160906002	+	protein_coding	Lpin3
ENSMUSG00000047462	6.95519	0.882369	1.8434	0.305719	2.88621	0.0038991	0.0111357	13	19727425	19732951	-	protein_coding	Gpr141b
ENSMUSG00000110165	28.3319	0.88209	1.84304	0.244785	3.60353	0.00031392	0.00110428	14	56665604	56668124	-	transcribed_processed_pseudogene	Gm4032
ENSMUSG00000020482	1300.56	0.881666	1.8425	0.0751378	11.734	8.53306e-32	2.75921e-30	11	5528886	5542187	-	protein_coding	Ccdc117
ENSMUSG00000020653	777.273	0.881623	1.84245	0.0800489	11.0135	3.2879e-28	8.84229e-27	12	24651273	24662789	+	protein_coding	Klf11
ENSMUSG00000117771	11.3278	0.881565	1.84237	0.297375	2.96449	0.00303181	0.00889051	19	5435997	5436725	+	processed_pseudogene	Gm25432
ENSMUSG00000023067	1749.63	0.880488	1.841	0.0553615	15.9044	5.91114e-57	5.2475e-55	17	29090975	29100727	+	protein_coding	Cdkn1a
ENSMUSG00000093865	4.98375	0.880451	1.84095	0.303229	2.90358	0.00368921	0.0106153	3	129787880	129804030	-	protein_coding	Lrit3
ENSMUSG00000057054	32.9166	0.88019	1.84062	0.236034	3.72908	0.000192184	0.000701372	11	70688360	70700155	-	protein_coding	Inca1
ENSMUSG00000024436	1515.84	0.878932	1.83901	0.0587416	14.9627	1.287e-50	9.1401e-49	17	35910378	35916389	-	protein_coding	Mrps18b
ENSMUSG00000097746	11.9146	0.878889	1.83896	0.298301	2.94631	0.00321586	0.00936576	18	3336679	3366863	+	lncRNA	Gm6225
ENSMUSG00000020718	247.994	0.876338	1.83571	0.116746	7.50634	6.08052e-14	6.12787e-13	11	106768252	106779537	-	protein_coding	Polg2
ENSMUSG00000023892	557.377	0.875372	1.83448	0.0784583	11.1572	6.60753e-29	1.84156e-27	17	21450373	21465587	+	protein_coding	Zfp51
ENSMUSG00000029352	23.3622	0.875258	1.83434	0.264875	3.30442	0.000951719	0.003079	5	113075838	113081584	-	protein_coding	Crybb3
ENSMUSG00000050022	59.5356	0.874842	1.83381	0.196925	4.44251	8.89139e-06	3.96679e-05	5	140724126	140761439	+	protein_coding	Amz1
ENSMUSG00000003032	5367.95	0.874816	1.83377	0.0576265	15.1808	4.74122e-52	3.48325e-50	4	55527142	55532466	-	protein_coding	Klf4
ENSMUSG00000010492	4.5821	0.87329	1.83184	0.295407	2.95622	0.00311433	0.00910463	2	181578479	181585170	+	lncRNA	Uckl1os
ENSMUSG00000064307	44.9271	0.873174	1.83169	0.208273	4.19244	2.75966e-05	0.000115136	7	101912983	101933895	-	protein_coding	Lrrc51
ENSMUSG00000037580	198.502	0.871792	1.82993	0.117387	7.42666	1.11375e-13	1.09744e-12	14	47153894	47189413	-	protein_coding	Gch1
ENSMUSG00000039496	39.3416	0.87123	1.82922	0.228074	3.81995	0.00013348	0.000500095	2	3513029	3526376	+	protein_coding	Cdnf
ENSMUSG00000032724	1654.29	0.871164	1.82914	0.0670715	12.9886	1.42049e-38	6.23292e-37	2	103566309	103718423	+	protein_coding	Abtb2
ENSMUSG00000097166	17.5878	0.871088	1.82904	0.280145	3.10942	0.00187456	0.00574381	6	127149388	127212411	+	lncRNA	9330179D12Rik
ENSMUSG00000026880	1640	0.870522	1.82832	0.0644675	13.5033	1.49568e-41	7.60736e-40	2	35313985	35336976	-	protein_coding	Stom
ENSMUSG00000041084	3729.46	0.870286	1.82802	0.0686431	12.6784	7.78844e-37	3.17752e-35	3	130695911	130709444	-	protein_coding	Ostc
ENSMUSG00000023031	103.154	0.869348	1.82684	0.151611	5.73406	9.80553e-09	6.21969e-08	15	100674420	100687921	-	protein_coding	Cela1
ENSMUSG00000040918	509.791	0.869153	1.82659	0.080397	10.8108	3.06108e-27	7.76406e-26	1	164249045	164265385	+	protein_coding	Slc19a2
ENSMUSG00000038866	1950.29	0.86894	1.82632	0.0837452	10.376	3.18876e-25	7.0851e-24	1	105990405	106034074	+	protein_coding	Zcchc2
ENSMUSG00000037722	1151.21	0.868324	1.82554	0.0667766	13.0034	1.16994e-38	5.14532e-37	14	45376333	45404913	-	protein_coding	Gnpnat1
ENSMUSG00000032648	92.7076	0.868141	1.82531	0.169619	5.11817	3.08509e-07	1.67915e-06	19	6384398	6398459	+	protein_coding	Pygm
ENSMUSG00000037805	7376.44	0.868019	1.82516	0.0814303	10.6597	1.57174e-26	3.75319e-25	17	28328470	28331033	+	protein_coding	Rpl10a
ENSMUSG00000024359	19908.9	0.867549	1.82456	0.0546268	15.8814	8.53093e-57	7.46943e-55	18	34937413	34954357	-	protein_coding	Hspa9
ENSMUSG00000111997	25.1105	0.867497	1.8245	0.255989	3.3888	0.000701981	0.0023284	10	111500738	111501965	+	transcribed_processed_pseudogene	Gm5176
ENSMUSG00000027194	1981.16	0.865706	1.82223	0.0793384	10.9116	1.01503e-27	2.65527e-26	2	94300766	94406689	-	protein_coding	Ttc17
ENSMUSG00000108763	6.01812	0.864382	1.82056	0.304009	2.84328	0.00446518	0.012593	16	37850912	37861146	-	protein_coding	Gm36028
ENSMUSG00000097439	3.77737	0.863519	1.81947	0.284492	3.0353	0.00240293	0.00720166	9	21225370	21233046	+	lncRNA	Gm16754
ENSMUSG00000020910	295.529	0.863211	1.81908	0.102858	8.39224	4.76986e-17	6.23889e-16	11	67037904	67052594	-	protein_coding	Adprm
ENSMUSG00000097683	13.0431	0.862945	1.81875	0.290646	2.96906	0.00298712	0.00877555	19	44685810	44695460	-	lncRNA	Gm26644
ENSMUSG00000009108	73.2021	0.862701	1.81844	0.183805	4.69357	2.68478e-06	1.28766e-05	3	108092788	108101432	+	protein_coding	Gnat2
ENSMUSG00000010830	1482.69	0.861921	1.81746	0.0721568	11.9451	6.88573e-33	2.32454e-31	15	79516410	79527739	+	protein_coding	Kdelr3
ENSMUSG00000047246	39.5844	0.861585	1.81703	0.223412	3.85649	0.000115026	0.000435379	13	23583669	23621124	-	protein_coding	Hist1h2be
ENSMUSG00000033965	7.12144	0.861377	1.81677	0.305265	2.82173	0.00477653	0.0133726	X	103697413	103821983	-	protein_coding	Slc16a2
ENSMUSG00000024427	83.9078	0.861322	1.8167	0.169693	5.07576	3.8594e-07	2.07527e-06	18	38586246	38601415	-	protein_coding	Spry4
ENSMUSG00000114515	72.3042	0.858424	1.81306	0.183595	4.67563	2.93053e-06	1.39714e-05	7	126800789	126809108	-	protein_coding	Aldoa
ENSMUSG00000045502	5.1378	0.857211	1.81153	0.301648	2.84176	0.00448656	0.012644	5	123863569	123865499	-	protein_coding	Hcar2
ENSMUSG00000014867	12592.4	0.857129	1.81143	0.0465847	18.3994	1.32874e-75	1.93019e-73	2	26920039	26933928	-	protein_coding	Surf4
ENSMUSG00000026819	3217.88	0.856878	1.81111	0.0464036	18.4658	3.89435e-76	5.78869e-74	2	32414486	32451445	-	protein_coding	Slc25a25
ENSMUSG00000022454	107.958	0.856595	1.81076	0.160215	5.34652	8.96612e-08	5.14438e-07	15	95075229	95528559	-	protein_coding	Nell2
ENSMUSG00000010554	2409.67	0.8548	1.80851	0.0560481	15.2512	1.61696e-52	1.21589e-50	11	74770829	74828525	+	protein_coding	Mettl16
ENSMUSG00000032718	5.91839	0.854625	1.80829	0.303322	2.81755	0.00483915	0.0135224	6	134609206	134632488	-	protein_coding	Mansc1
ENSMUSG00000079036	712.482	0.853889	1.80737	0.0814535	10.4831	1.03255e-25	2.35986e-24	12	87425839	87444017	-	protein_coding	Alkbh1
ENSMUSG00000027261	5.10741	0.853613	1.80702	0.300099	2.84444	0.00444892	0.0125601	2	134497360	134554368	-	protein_coding	Hao1
ENSMUSG00000074146	5.99481	0.853569	1.80697	0.289891	2.94445	0.00323533	0.00941246	9	89113110	89177887	-	lncRNA	4930579C12Rik
ENSMUSG00000110834	85.2542	0.853476	1.80685	0.174617	4.88771	1.02014e-06	5.17218e-06	9	124270357	124282139	-	lncRNA	Gm39469
ENSMUSG00000024528	604.243	0.852416	1.80552	0.076243	11.1803	5.09452e-29	1.42609e-27	18	52465692	52491931	+	protein_coding	Srfbp1
ENSMUSG00000037278	1635.25	0.852369	1.80546	0.077029	11.0655	1.84329e-28	5.04929e-27	11	78541816	78550777	-	protein_coding	Tmem97
ENSMUSG00000052914	59.3586	0.851151	1.80394	0.181978	4.67722	2.90785e-06	1.38667e-05	4	96516137	96553661	-	protein_coding	Cyp2j6
ENSMUSG00000031425	89.9538	0.851071	1.80384	0.163934	5.19154	2.08557e-07	1.1558e-06	X	136822670	136839733	+	protein_coding	Plp1
ENSMUSG00000020491	320.049	0.850557	1.8032	0.100048	8.50148	1.8719e-17	2.51533e-16	11	58867215	58883288	+	protein_coding	2810021J22Rik
ENSMUSG00000038910	1962.09	0.850485	1.80311	0.0660232	12.8816	5.71419e-38	2.42948e-36	17	50509402	50688484	+	protein_coding	Plcl2
ENSMUSG00000081888	21.9027	0.850304	1.80288	0.269332	3.15708	0.00159357	0.0049597	2	129378270	129379396	-	unprocessed_pseudogene	Spcs2-ps
ENSMUSG00000007379	348.892	0.850303	1.80288	0.106191	8.00734	1.17221e-15	1.36805e-14	3	103102603	103169769	+	protein_coding	Dennd2c
ENSMUSG00000085936	187.139	0.850136	1.80267	0.115658	7.35041	1.97598e-13	1.90399e-12	13	28460033	28885620	-	lncRNA	2610307P16Rik
ENSMUSG00000004508	1234.66	0.849068	1.80134	0.0889595	9.54444	1.36847e-21	2.42517e-20	7	97081585	97308946	+	protein_coding	Gab2
ENSMUSG00000025484	494.523	0.846734	1.79842	0.102793	8.23723	1.7624e-16	2.18732e-15	7	140853393	140857577	-	protein_coding	Bet1l
ENSMUSG00000084845	15.4823	0.846242	1.79781	0.286298	2.9558	0.00311854	0.00911556	4	155734799	155740564	+	protein_coding	Tmem240
ENSMUSG00000039963	3.92841	0.846051	1.79757	0.297458	2.84427	0.00445138	0.0125633	11	119228571	119265238	+	protein_coding	Ccdc40
ENSMUSG00000025007	7763.41	0.845793	1.79725	0.0568445	14.8791	4.50659e-50	3.10841e-48	19	40550256	40588463	-	protein_coding	Aldh18a1
ENSMUSG00000100594	68.7731	0.844512	1.79566	0.180897	4.66848	3.03444e-06	1.44237e-05	1	151748948	151755018	-	lncRNA	2810414N06Rik
ENSMUSG00000004561	606.291	0.844176	1.79524	0.0794754	10.6218	2.35865e-26	5.5767e-25	14	51884841	51893039	+	protein_coding	Mettl17
ENSMUSG00000018405	561.051	0.843816	1.79479	0.0833724	10.121	4.45648e-24	9.22819e-23	11	84813060	84819515	-	protein_coding	Mrm1
ENSMUSG00000022365	4426.6	0.842794	1.79352	0.0540916	15.5808	9.82418e-55	8.22614e-53	15	57869501	57892448	-	protein_coding	Derl1
ENSMUSG00000001424	7035.81	0.842775	1.7935	0.0487581	17.2848	6.12146e-67	7.20116e-65	6	28475138	28935162	+	protein_coding	Snd1
ENSMUSG00000005802	3639.5	0.842723	1.79343	0.088699	9.50094	2.08011e-21	3.64257e-20	2	122681232	122702663	-	protein_coding	Slc30a4
ENSMUSG00000007682	15.7796	0.842065	1.79261	0.279296	3.01496	0.00257015	0.00765614	12	90724551	90738438	-	protein_coding	Dio2
ENSMUSG00000052253	2238.37	0.841976	1.7925	0.0737729	11.4131	3.59758e-30	1.05803e-28	15	25984365	25998481	+	protein_coding	Zfp622
ENSMUSG00000036938	5.36018	0.84157	1.792	0.291222	2.88979	0.00385496	0.0110277	6	41311232	41316841	-	protein_coding	Try5
ENSMUSG00000033486	140.619	0.841252	1.7916	0.145374	5.78679	7.1744e-09	4.61642e-08	2	121392630	121413792	-	protein_coding	Catsper2
ENSMUSG00000040329	66.4779	0.840563	1.79075	0.187524	4.48243	7.37963e-06	3.32404e-05	3	7569993	7613760	-	protein_coding	Il7
ENSMUSG00000069206	307.454	0.840262	1.79037	0.104787	8.01873	1.06847e-15	1.25155e-14	13	67424548	67451624	-	protein_coding	Zfp874a
ENSMUSG00000032392	225.575	0.83977	1.78977	0.111868	7.5068	6.05885e-14	6.11144e-13	9	65195352	65239224	+	protein_coding	Parp16
ENSMUSG00000027861	19.0289	0.8381	1.78769	0.275709	3.0398	0.00236739	0.00710179	3	102086414	102146514	+	protein_coding	Casq2
ENSMUSG00000113262	23.4211	0.837634	1.78712	0.274854	3.04756	0.00230709	0.00693393	10	81384465	81391560	+	protein_coding	Gm48551
ENSMUSG00000033644	7.80166	0.83696	1.78628	0.304029	2.7529	0.00590702	0.0161626	14	70372476	70429383	-	protein_coding	Piwil2
ENSMUSG00000070997	17.8542	0.836622	1.78586	0.285445	2.93094	0.00337934	0.00979722	4	45011686	45015406	+	lncRNA	1700055D18Rik
ENSMUSG00000010154	1129.84	0.836556	1.78578	0.0638077	13.1106	2.86409e-39	1.30759e-37	8	123332712	123369515	+	protein_coding	Spire2
ENSMUSG00000020901	11.6477	0.836072	1.78518	0.294795	2.83611	0.00456662	0.0128507	11	68432120	68497849	+	protein_coding	Pik3r5
ENSMUSG00000026458	6.78087	0.835975	1.78506	0.305551	2.73596	0.00621984	0.0169296	1	134296782	134332928	-	protein_coding	Ppfia4
ENSMUSG00000028525	6.25689	0.835951	1.78503	0.306051	2.73141	0.00630643	0.0171331	4	102087542	102607259	+	protein_coding	Pde4b
ENSMUSG00000024827	79.0558	0.835236	1.78415	0.189965	4.39679	1.09863e-05	4.84283e-05	19	30098446	30175429	-	protein_coding	Gldc
ENSMUSG00000039891	3.53097	0.835123	1.78401	0.291892	2.86107	0.0042222	0.0119764	10	17796225	17845665	+	protein_coding	Txlnb
ENSMUSG00000052572	27.3997	0.835114	1.784	0.240987	3.46539	0.000529469	0.00179374	7	90476671	92449247	+	protein_coding	Dlg2
ENSMUSG00000085524	12.686	0.835074	1.78395	0.296552	2.81594	0.00486345	0.0135824	2	156451905	156455651	-	lncRNA	Gm14224
ENSMUSG00000115358	3.32775	0.834986	1.78384	0.288356	2.89568	0.00378337	0.0108487	15	18385348	18385441	-	processed_pseudogene	Gm49138
ENSMUSG00000001627	6320.27	0.834642	1.78341	0.0790789	10.5545	4.83996e-26	1.13178e-24	12	40201566	40248504	-	protein_coding	Ifrd1
ENSMUSG00000024587	9272.68	0.834073	1.78271	0.0415929	20.0532	1.89116e-89	3.5552e-87	18	64499646	64516652	-	protein_coding	Nars
ENSMUSG00000024190	8312.3	0.833846	1.78243	0.0334405	24.9352	3.08734e-137	1.40952e-134	17	26505589	26562128	-	protein_coding	Dusp1
ENSMUSG00000005667	5693.45	0.83375	1.78231	0.0502994	16.5757	1.04403e-61	1.05922e-59	6	83305690	83325908	-	protein_coding	Mthfd2
ENSMUSG00000067929	22.4897	0.833242	1.78168	0.262701	3.17183	0.00151483	0.00473152	17	21691859	21692114	+	protein_coding	Gm10226
ENSMUSG00000118120	3.49494	0.832744	1.78107	0.272447	3.05653	0.00223915	0.00674983	18	54768383	54823789	-	lncRNA	Gm33732
ENSMUSG00000020142	2249.98	0.832503	1.78077	0.0571854	14.558	5.19749e-48	3.37837e-46	11	20302179	20332713	-	protein_coding	Slc1a4
ENSMUSG00000026424	5.29967	0.832479	1.78074	0.302475	2.75222	0.00591924	0.0161914	1	135160233	135167681	-	protein_coding	Gpr37l1
ENSMUSG00000042124	15.4158	0.831431	1.77945	0.287545	2.89149	0.00383424	0.0109766	3	92718684	92720350	-	protein_coding	Lce1f
ENSMUSG00000067795	5.08824	0.831376	1.77938	0.30326	2.74146	0.00611661	0.0166694	1	16065978	16093325	-	protein_coding	4930444P10Rik
ENSMUSG00000038524	655.457	0.831196	1.77916	0.0835229	9.95171	2.47875e-23	4.94076e-22	18	37957430	37969774	-	protein_coding	Fchsd1
ENSMUSG00000062743	71.4619	0.831053	1.77898	0.191514	4.33938	1.42882e-05	6.19717e-05	17	21383747	21399265	+	protein_coding	Zfp677
ENSMUSG00000027944	2621.94	0.831052	1.77898	0.0587743	14.1397	2.16158e-45	1.25601e-43	3	89995445	89998780	-	protein_coding	Hax1
ENSMUSG00000054582	13.8879	0.83105	1.77898	0.299655	2.77335	0.0055482	0.0152898	2	164025449	164050538	+	protein_coding	Pabpc1l
ENSMUSG00000020427	4519.19	0.83055	1.77836	0.0569541	14.5828	3.61371e-48	2.3569e-46	11	7206085	7213923	-	protein_coding	Igfbp3
ENSMUSG00000040463	8918.6	0.830362	1.77813	0.0582991	14.2431	4.94512e-46	2.93568e-44	11	72441354	72451768	+	protein_coding	Mybbp1a
ENSMUSG00000015652	517.59	0.830138	1.77786	0.108408	7.65751	1.89571e-14	1.99288e-13	5	5736316	5749326	-	protein_coding	Steap1
ENSMUSG00000110363	2.82303	0.829376	1.77692	0.271033	3.06006	0.00221293	0.00667709	8	47557528	47567896	+	lncRNA	Gm45576
ENSMUSG00000093989	14.7849	0.82916	1.77665	0.290989	2.84945	0.00437943	0.0123803	11	70238123	70239842	-	protein_coding	Rnasek
ENSMUSG00000070972	391.809	0.827893	1.77509	0.0931763	8.88523	6.37865e-19	9.4888e-18	4	58995061	59025573	+	protein_coding	Dnajc25
ENSMUSG00000025946	23.6093	0.827222	1.77427	0.25986	3.18333	0.00145591	0.00456013	1	65282055	65389244	+	protein_coding	Pth2r
ENSMUSG00000081404	16.3109	0.826594	1.77349	0.29632	2.78953	0.00527838	0.0146029	16	31987177	31987460	-	processed_pseudogene	Gm15694
ENSMUSG00000025198	1779.75	0.826489	1.77336	0.0578159	14.2952	2.34443e-46	1.42261e-44	19	44034943	44069785	-	protein_coding	Erlin1
ENSMUSG00000091412	4.92165	0.826458	1.77333	0.301777	2.73864	0.00616942	0.0168062	15	66969322	67013039	+	lncRNA	Gm2895
ENSMUSG00000020447	4.25505	0.826387	1.77324	0.293493	2.8157	0.00486713	0.0135887	11	6211012	6230143	-	protein_coding	Npc1l1
ENSMUSG00000018995	321.359	0.826075	1.77286	0.097234	8.49574	1.96668e-17	2.63714e-16	7	96951504	97064758	+	protein_coding	Nars2
ENSMUSG00000021831	1157.65	0.825621	1.7723	0.0861818	9.57999	9.70543e-22	1.73602e-20	14	45283086	45318771	-	protein_coding	Ero1l
ENSMUSG00000083460	11.6874	0.825112	1.77167	0.295611	2.79121	0.00525109	0.0145358	11	48734553	48735561	-	processed_pseudogene	Gm12182
ENSMUSG00000031101	9.59829	0.824804	1.77129	0.303087	2.72134	0.00650175	0.017599	X	48146435	48161565	+	protein_coding	Sash3
ENSMUSG00000053091	545.118	0.824417	1.77082	0.0945739	8.71717	2.85237e-18	4.07862e-17	7	66689888	66717256	+	protein_coding	Lins1
ENSMUSG00000054065	8.60885	0.824416	1.77082	0.305973	2.69441	0.00705134	0.0188906	7	141078217	141090510	+	protein_coding	Pkp3
ENSMUSG00000020385	1857.45	0.823457	1.76964	0.0619377	13.2949	2.4775e-40	1.19063e-38	11	51261729	51281766	+	protein_coding	Clk4
ENSMUSG00000089983	8.55622	0.821816	1.76763	0.305853	2.68697	0.00721041	0.019275	18	38209771	38229145	+	lncRNA	2010320O07Rik
ENSMUSG00000054942	6.10551	0.821805	1.76762	0.301141	2.72897	0.00635333	0.0172509	3	152273848	152340407	-	protein_coding	Miga1
ENSMUSG00000061086	24.2545	0.821128	1.76679	0.264609	3.10317	0.00191459	0.00585337	11	104550662	104595753	+	protein_coding	Myl4
ENSMUSG00000100975	38.2998	0.821105	1.76676	0.223545	3.67312	0.000239611	0.000860561	12	104925500	104926689	-	lncRNA	Gm28875
ENSMUSG00000031220	62.975	0.821048	1.76669	0.185514	4.42579	9.60916e-06	4.2632e-05	X	100402220	100442717	-	protein_coding	Awat2
ENSMUSG00000065258	8.15911	0.82067	1.76623	0.304215	2.69767	0.00698273	0.01875	2	26911260	26911334	+	snoRNA	Gm23969
ENSMUSG00000046854	9.39108	0.819718	1.76506	0.304026	2.69621	0.00701337	0.0188115	2	32574796	32583782	+	protein_coding	Pip5kl1
ENSMUSG00000079009	98.8872	0.819568	1.76488	0.151912	5.39503	6.85135e-08	3.97383e-07	2	150181754	150193279	+	protein_coding	Gm14139
ENSMUSG00000024097	5428.02	0.81892	1.76409	0.0564496	14.5071	1.0924e-47	7.0056e-46	17	80200079	80207307	-	protein_coding	Srsf7
ENSMUSG00000104212	28.5545	0.818171	1.76317	0.256648	3.18792	0.00143302	0.00449577	1	183414465	183414848	+	lncRNA	Gm37986
ENSMUSG00000038563	1023.43	0.815947	1.76045	0.0580756	14.0497	7.73114e-45	4.45179e-43	7	82648613	82777852	+	protein_coding	Efl1
ENSMUSG00000041872	7.60369	0.815817	1.76029	0.305997	2.66609	0.00767391	0.0203833	1	20777145	20790617	-	protein_coding	Il17f
ENSMUSG00000096768	162.476	0.815699	1.76015	0.150088	5.43482	5.48523e-08	3.22142e-07	Y	90784737	90816465	+	lncRNA	Gm47283
ENSMUSG00000060131	5.56385	0.814951	1.75924	0.291904	2.79184	0.00524088	0.0145138	2	126320972	126500674	-	protein_coding	Atp8b4
ENSMUSG00000096401	142.936	0.814584	1.75879	0.141531	5.7555	8.63853e-09	5.51228e-08	8	20136501	20151665	+	unprocessed_pseudogene	Gm21811
ENSMUSG00000046441	682.507	0.813628	1.75763	0.0805594	10.0997	5.53903e-24	1.14328e-22	8	110215664	110224486	+	protein_coding	Cmtr2
ENSMUSG00000115483	211.498	0.813474	1.75744	0.11747	6.92495	4.3612e-12	3.76524e-11	14	43275035	43306011	+	protein_coding	Gm9732
ENSMUSG00000047104	627.105	0.813421	1.75737	0.0783576	10.3809	3.02959e-25	6.75492e-24	6	135309126	135310405	-	protein_coding	Pbp2
ENSMUSG00000087259	403.814	0.812939	1.75679	0.0944779	8.60455	7.66199e-18	1.06232e-16	11	113043894	113201838	-	lncRNA	2610035D17Rik
ENSMUSG00000039099	23.8709	0.812808	1.75663	0.259705	3.12973	0.00174966	0.00539906	7	79743162	79785950	+	protein_coding	Wdr93
ENSMUSG00000002057	8.87043	0.812802	1.75662	0.304075	2.67303	0.00751695	0.0200052	11	78357576	78386558	-	protein_coding	Foxn1
ENSMUSG00000031750	436.597	0.812709	1.75651	0.0853951	9.51705	1.78171e-21	3.13721e-20	8	110741828	110805924	-	protein_coding	Il34
ENSMUSG00000045027	29.7627	0.812246	1.75594	0.241361	3.36527	0.000764686	0.00251853	17	23993533	23998100	-	protein_coding	Prss22
ENSMUSG00000068114	829.484	0.811271	1.75476	0.0673371	12.0479	1.98939e-33	6.86088e-32	15	82127921	82142203	+	protein_coding	Ccdc134
ENSMUSG00000032042	4020.85	0.811023	1.75446	0.0431826	18.7812	1.07563e-78	1.65002e-76	9	35200174	35247973	+	protein_coding	Srpr
ENSMUSG00000046157	74.9809	0.81093	1.75434	0.175724	4.61479	3.93492e-06	1.84074e-05	12	78961794	79007627	-	protein_coding	Tmem229b
ENSMUSG00000028145	194.406	0.810921	1.75433	0.123882	6.5459	5.91392e-11	4.63422e-10	3	94310088	94332540	+	protein_coding	Them4
ENSMUSG00000023267	3.29028	0.810901	1.75431	0.275641	2.94187	0.00326233	0.00948668	4	33062998	33095865	+	protein_coding	Gabrr2
ENSMUSG00000026725	21.7484	0.810714	1.75408	0.269437	3.00892	0.00262182	0.00779431	1	160085028	160153580	-	protein_coding	Tnn
ENSMUSG00000053654	8.24764	0.810573	1.75391	0.304986	2.65774	0.00786675	0.0208551	11	100262881	100269871	-	protein_coding	Krt42
ENSMUSG00000002043	432.43	0.810439	1.75375	0.118941	6.81381	9.50502e-12	7.96173e-11	7	19508394	19516145	+	protein_coding	Trappc6a
ENSMUSG00000079554	10.317	0.808535	1.75143	0.305464	2.64691	0.00812319	0.0214608	1	58278325	58380259	+	protein_coding	Aox2
ENSMUSG00000025592	4.3319	0.807761	1.75049	0.289195	2.79314	0.00521991	0.0144579	X	113297509	113836386	+	protein_coding	Dach2
ENSMUSG00000006014	25.4301	0.807013	1.74959	0.267401	3.01799	0.00254458	0.00758822	1	150449411	150466165	-	protein_coding	Prg4
ENSMUSG00000020368	23955	0.806896	1.74944	0.0484265	16.6623	2.46422e-62	2.59623e-60	11	50293960	50325673	-	protein_coding	Canx
ENSMUSG00000003484	3.9153	0.80649	1.74895	0.284871	2.83107	0.00463923	0.0130302	8	71988481	72009626	-	protein_coding	Cyp4f18
ENSMUSG00000027248	26019.7	0.805838	1.74816	0.0591282	13.6286	2.70551e-42	1.42523e-40	2	121413774	121438687	+	protein_coding	Pdia3
ENSMUSG00000026170	109.229	0.805694	1.74799	0.166091	4.85092	1.22892e-06	6.16227e-06	1	74713573	74737892	+	protein_coding	Cyp27a1
ENSMUSG00000054910	4.422	0.805686	1.74798	0.295001	2.73113	0.00631173	0.0171451	8	12672185	12679229	+	lncRNA	4931415C17Rik
ENSMUSG00000034057	19.0419	0.805571	1.74784	0.269636	2.98762	0.00281159	0.00829488	10	116776534	116896919	-	protein_coding	Myrfl
ENSMUSG00000026207	5.04792	0.805205	1.74739	0.30289	2.65841	0.00785108	0.0208164	1	75375296	75432320	+	protein_coding	Speg
ENSMUSG00000034667	7763.31	0.805187	1.74737	0.0553543	14.5461	6.18615e-48	4.00741e-46	10	121587379	121626332	-	protein_coding	Xpot
ENSMUSG00000031289	7.17863	0.804249	1.74624	0.305982	2.62842	0.00857823	0.022548	X	147383475	147429192	-	protein_coding	Il13ra2
ENSMUSG00000097527	6.78283	0.802749	1.74442	0.305449	2.62809	0.0085865	0.0225666	7	67204081	67222536	-	lncRNA	1700112J16Rik
ENSMUSG00000054226	1057.93	0.802685	1.74434	0.073754	10.8833	1.38498e-27	3.57428e-26	6	85911864	85930284	+	protein_coding	Tprkb
ENSMUSG00000019188	7767.07	0.802621	1.74427	0.0512399	15.664	2.66721e-55	2.27306e-53	2	152669460	152708670	+	protein_coding	H13
ENSMUSG00000073791	227.17	0.801918	1.74342	0.118474	6.76874	1.29907e-11	1.07323e-10	4	99829197	99912788	+	protein_coding	Efcab7
ENSMUSG00000003814	21071.2	0.800249	1.7414	0.04825	16.5855	8.87673e-62	9.10221e-60	8	84841849	84846934	-	protein_coding	Calr
ENSMUSG00000020694	2507.9	0.800186	1.74133	0.0601004	13.3142	1.91529e-40	9.29763e-39	11	105178806	105283959	+	protein_coding	Tlk2
ENSMUSG00000021565	47.9386	0.800066	1.74118	0.197506	4.05085	5.10329e-05	0.000203993	13	73679744	73704865	-	protein_coding	Slc6a19
ENSMUSG00000033530	411.254	0.799941	1.74103	0.0917351	8.72011	2.77926e-18	3.97704e-17	12	100300769	100520826	-	protein_coding	Ttc7b
ENSMUSG00000040599	2098.58	0.79978	1.74084	0.0455952	17.5409	6.98271e-69	8.52824e-67	11	71019610	71027371	+	protein_coding	Mis12
ENSMUSG00000023330	504.678	0.799763	1.74081	0.0903871	8.84819	8.89463e-19	1.30894e-17	2	126152140	126165279	+	protein_coding	Dtwd1
ENSMUSG00000032905	1273.61	0.799079	1.73999	0.0723	11.0523	2.13754e-28	5.79735e-27	18	46730143	46741580	-	protein_coding	Atg12
ENSMUSG00000030327	1598.12	0.799004	1.7399	0.0595235	13.4233	4.41355e-41	2.18118e-39	6	122874473	122888941	+	protein_coding	Necap1
ENSMUSG00000085795	1662.23	0.798569	1.73937	0.0700206	11.4048	3.95809e-30	1.16049e-28	8	26977324	26981461	+	protein_coding	Zfp703
ENSMUSG00000024150	2457.96	0.798242	1.73898	0.0494392	16.1459	1.21347e-58	1.13504e-56	17	87254442	87265935	-	protein_coding	Mcfd2
ENSMUSG00000007039	44.8598	0.797646	1.73826	0.224505	3.55291	0.000380999	0.00132205	17	35059034	35062095	+	protein_coding	Ddah2
ENSMUSG00000039233	1054.51	0.797209	1.73774	0.0626398	12.7269	4.19298e-37	1.72533e-35	13	13997948	14039638	-	protein_coding	Tbce
ENSMUSG00000049950	349.854	0.797203	1.73773	0.100052	7.96785	1.61464e-15	1.8651e-14	2	3328948	3332643	-	protein_coding	Rpp38
ENSMUSG00000032068	16.7146	0.796734	1.73716	0.280254	2.8429	0.00447053	0.0126044	9	50494524	50505482	+	protein_coding	Plet1
ENSMUSG00000015467	35.8778	0.796517	1.7369	0.236195	3.37228	0.000745473	0.00245905	17	34613348	34615971	-	protein_coding	Egfl8
ENSMUSG00000018572	2126.25	0.796469	1.73685	0.0634348	12.5557	3.6979e-36	1.46502e-34	11	69995776	70000009	+	protein_coding	Phf23
ENSMUSG00000110673	3.29196	0.796368	1.73672	0.288129	2.76393	0.00571103	0.0157025	8	121666813	121674088	-	lncRNA	Gm45833
ENSMUSG00000064145	2101.94	0.795986	1.73626	0.0563059	14.1368	2.25258e-45	1.30493e-43	9	108602941	108649386	-	protein_coding	Arih2
ENSMUSG00000061024	1969.62	0.795092	1.73519	0.0559085	14.2213	6.75688e-46	3.98656e-44	1	9545407	9547455	+	protein_coding	Rrs1
ENSMUSG00000049751	158.123	0.794451	1.73442	0.130428	6.09111	1.12128e-09	7.77595e-09	12	69182730	69184083	-	protein_coding	Rpl36al
ENSMUSG00000025034	2098.4	0.794015	1.73389	0.056725	13.9976	1.61186e-44	9.14422e-43	19	46501701	46516848	+	protein_coding	Trim8
ENSMUSG00000068739	11192.5	0.793968	1.73384	0.0588688	13.4871	1.86323e-41	9.45171e-40	3	108424864	108445209	-	protein_coding	Sars
ENSMUSG00000050270	48.4532	0.793941	1.7338	0.23423	3.38958	0.000699992	0.0023222	11	67025153	67035312	+	protein_coding	Tmem220
ENSMUSG00000001288	348.145	0.793107	1.7328	0.102119	7.76651	8.06758e-15	8.78953e-14	15	102234937	102257517	-	protein_coding	Rarg
ENSMUSG00000026567	2.71602	0.792036	1.73152	0.272577	2.90574	0.00366389	0.0105488	1	165485182	165576774	+	protein_coding	Adcy10
ENSMUSG00000037613	960.172	0.792028	1.73151	0.0798429	9.91984	3.41316e-23	6.7402e-22	7	143665808	143685872	-	protein_coding	Tnfrsf23
ENSMUSG00000027071	8.64466	0.791791	1.73122	0.305846	2.58886	0.00962948	0.0250366	2	84998582	85037462	-	protein_coding	P2rx3
ENSMUSG00000042759	254.206	0.79083	1.73007	0.100041	7.90506	2.67809e-15	3.0368e-14	7	126584941	126589112	+	protein_coding	Apobr
ENSMUSG00000039234	3439.5	0.790062	1.72915	0.077855	10.1479	3.38676e-24	7.08191e-23	3	123267454	123365641	+	protein_coding	Sec24d
ENSMUSG00000020775	2553.58	0.790057	1.72914	0.064665	12.2177	2.50106e-34	9.10015e-33	11	116131816	116138868	-	protein_coding	Mrpl38
ENSMUSG00000026615	15427.4	0.78975	1.72878	0.0572526	13.7941	2.76442e-43	1.49739e-41	1	185363043	185428360	+	protein_coding	Eprs
ENSMUSG00000066278	3191.7	0.789664	1.72867	0.065445	12.0661	1.59573e-33	5.5331e-32	5	124004640	124032270	-	protein_coding	Vps37b
ENSMUSG00000096932	41.5462	0.789337	1.72828	0.225542	3.49974	0.000465713	0.00159266	13	38960618	38966605	+	lncRNA	5033403F01Rik
ENSMUSG00000037509	22.3626	0.7892	1.72812	0.263044	3.00026	0.00269749	0.00798585	1	34678187	34813309	+	protein_coding	Arhgef4
ENSMUSG00000029534	659.849	0.789101	1.728	0.0734412	10.7447	6.27883e-27	1.57176e-25	6	17692932	17943025	+	protein_coding	St7
ENSMUSG00000032593	71.2333	0.788771	1.7276	0.179366	4.39756	1.09476e-05	4.82795e-05	9	108053158	108055701	+	protein_coding	Amigo3
ENSMUSG00000094281	31.3439	0.788156	1.72687	0.233008	3.38253	0.000718206	0.00237852	19	6044690	6044822	-	processed_pseudogene	Gm8034
ENSMUSG00000100625	8.19139	0.788059	1.72675	0.304978	2.58399	0.0097666	0.0253416	13	5855507	5858092	-	lncRNA	1700016G22Rik
ENSMUSG00000039563	12.6151	0.78797	1.72664	0.288963	2.72689	0.00639344	0.017345	5	36447610	36464853	-	lncRNA	2210406O10Rik
ENSMUSG00000056687	51.5142	0.787595	1.72619	0.201823	3.90241	9.52388e-05	0.000364949	11	109352834	109363654	-	lncRNA	Gm11696
ENSMUSG00000030510	11.5783	0.787234	1.72576	0.299025	2.63267	0.00847178	0.0223079	7	66743503	66823691	+	protein_coding	Cers3
ENSMUSG00000035840	853.836	0.786894	1.72536	0.109929	7.1582	8.17435e-13	7.49967e-12	13	81657662	81672871	+	protein_coding	Lysmd3
ENSMUSG00000028012	16.0588	0.786867	1.72532	0.291723	2.69731	0.00699014	0.018762	3	129804407	129822587	-	protein_coding	Rrh
ENSMUSG00000039033	1065.24	0.785855	1.72411	0.0631476	12.4447	1.49412e-35	5.69576e-34	2	139833479	140066805	-	protein_coding	Tasp1
ENSMUSG00000025995	2667.18	0.785169	1.72329	0.0652634	12.0308	2.44863e-33	8.36943e-32	1	45795165	45823619	+	protein_coding	Wdr75
ENSMUSG00000028464	9.28054	0.784736	1.72278	0.30226	2.59623	0.0094254	0.024556	4	43514710	43523765	-	protein_coding	Tpm2
ENSMUSG00000022241	8220.18	0.784682	1.72271	0.0549848	14.2709	3.32295e-46	1.99742e-44	15	11382300	11399665	-	protein_coding	Tars
ENSMUSG00000036214	152.282	0.78427	1.72222	0.149919	5.23129	1.68327e-07	9.40191e-07	17	36958591	36965625	+	protein_coding	Znrd1as
ENSMUSG00000020037	3.23193	0.783974	1.72187	0.279949	2.80041	0.0051037	0.0141667	10	84756061	84906538	+	protein_coding	Rfx4
ENSMUSG00000021692	558.107	0.783756	1.72161	0.0801829	9.77461	1.44721e-22	2.75573e-21	13	106947126	106960224	+	protein_coding	Dimt1
ENSMUSG00000051316	221.479	0.783752	1.7216	0.122602	6.39263	1.63053e-10	1.22802e-09	18	37640490	37644204	-	protein_coding	Taf7
ENSMUSG00000073775	999.107	0.783596	1.72142	0.0843034	9.29496	1.47266e-20	2.41765e-19	4	108847784	108849413	+	protein_coding	Kti12
ENSMUSG00000028111	5.02942	0.783017	1.72073	0.30359	2.57919	0.0099032	0.0256509	3	95499255	95509362	+	protein_coding	Ctsk
ENSMUSG00000050312	512.602	0.782418	1.72001	0.0892927	8.7624	1.91137e-18	2.76192e-17	16	62732443	62786818	-	protein_coding	Nsun3
ENSMUSG00000111709	4.11942	0.782281	1.71985	0.293407	2.6662	0.00767141	0.0203795	9	78257128	78269166	+	protein_coding	Gm3776
ENSMUSG00000059820	982.699	0.782125	1.71966	0.0649675	12.0387	2.22408e-33	7.61549e-32	9	50605239	50617464	-	protein_coding	Nkapd1
ENSMUSG00000006642	3.63068	0.781417	1.71882	0.290146	2.69319	0.00707726	0.0189481	5	30968661	30977018	+	protein_coding	Tcf23
ENSMUSG00000053442	9.47406	0.780722	1.71799	0.30359	2.57164	0.0101219	0.0261608	6	66894651	66896521	-	lncRNA	4930597O21Rik
ENSMUSG00000038046	371.894	0.780344	1.71754	0.0962191	8.11008	5.05871e-16	6.06634e-15	11	76243714	76250619	+	protein_coding	Mrm3
ENSMUSG00000054519	326.197	0.780197	1.71737	0.0995679	7.83583	4.65745e-15	5.1742e-14	11	59461196	59472474	-	protein_coding	Zfp867
ENSMUSG00000020607	9.58036	0.779743	1.71682	0.302726	2.57573	0.0100027	0.0258843	12	14146829	14152054	-	protein_coding	Lratd1
ENSMUSG00000039474	1330.97	0.779504	1.71654	0.0641027	12.1602	5.06156e-34	1.81412e-32	5	36966103	36989205	-	protein_coding	Wfs1
ENSMUSG00000038069	754.51	0.778672	1.71555	0.0696166	11.1852	4.82037e-29	1.3533e-27	8	47709343	47713932	-	protein_coding	Cdkn2aip
ENSMUSG00000032946	6.5197	0.77866	1.71554	0.305416	2.54951	0.0107875	0.0276944	19	6399339	6415216	+	protein_coding	Rasgrp2
ENSMUSG00000022474	791.451	0.778496	1.71534	0.0971251	8.0154	1.09782e-15	1.28436e-14	15	81951107	81960930	-	protein_coding	Pmm1
ENSMUSG00000069376	14.1157	0.777569	1.71424	0.281918	2.75814	0.00581309	0.015941	18	53984320	53985328	+	processed_pseudogene	Gm5507
ENSMUSG00000031538	5420.15	0.777063	1.71364	0.0438597	17.717	3.09758e-70	4.01325e-68	8	22757726	22782844	+	protein_coding	Plat
ENSMUSG00000071793	153.501	0.77598	1.71235	0.140366	5.52826	3.23432e-08	1.94536e-07	8	20385781	20424814	-	transcribed_unprocessed_pseudogene	2610005L07Rik
ENSMUSG00000042678	87.3981	0.77585	1.7122	0.166722	4.65354	3.26281e-06	1.53986e-05	11	60469338	60528369	+	protein_coding	Myo15
ENSMUSG00000062342	18.0682	0.775831	1.71218	0.28132	2.75783	0.00581873	0.0159506	13	33249611	33260850	+	protein_coding	Serpinb9e
ENSMUSG00000044950	964.882	0.775651	1.71196	0.0746497	10.3905	2.73799e-25	6.1333e-24	11	43681997	43721491	+	protein_coding	Pwwp2a
ENSMUSG00000020654	9.4825	0.774579	1.71069	0.304701	2.5421	0.011019	0.0282058	12	4133102	4213525	+	protein_coding	Adcy3
ENSMUSG00000044165	36.3901	0.773711	1.70966	0.242907	3.18522	0.00144646	0.00453347	3	103832600	103854618	+	protein_coding	Bcl2l15
ENSMUSG00000038888	401.946	0.773477	1.70938	0.0951706	8.12726	4.39097e-16	5.27881e-15	7	43672015	43678298	+	protein_coding	Ctu1
ENSMUSG00000036693	3884.6	0.772884	1.70868	0.0516674	14.9588	1.36405e-50	9.65151e-49	5	34638535	34660148	-	protein_coding	Nop14
ENSMUSG00000079304	12.1833	0.77279	1.70857	0.29222	2.64455	0.00817998	0.0215989	6	128375455	128385144	+	protein_coding	Tex52
ENSMUSG00000079478	36.2233	0.772398	1.70811	0.228115	3.386	0.000709191	0.00235028	19	5730302	5731732	-	protein_coding	Znrd2
ENSMUSG00000020241	162.097	0.772151	1.70781	0.133061	5.80299	6.51445e-09	4.21582e-08	10	76595761	76623630	-	protein_coding	Col6a2
ENSMUSG00000078768	208.576	0.77206	1.70771	0.116674	6.61723	3.65995e-11	2.90358e-10	7	30077336	30090527	-	protein_coding	Zfp566
ENSMUSG00000026751	2.78433	0.771328	1.70684	0.272642	2.82909	0.00466805	0.0131054	2	38692655	38714542	-	protein_coding	Nr5a1
ENSMUSG00000029797	24.1065	0.771152	1.70663	0.260672	2.95832	0.00309316	0.00904826	6	48448228	48501250	+	protein_coding	Sspo
ENSMUSG00000037958	1067.21	0.770822	1.70624	0.0669031	11.5215	1.02846e-30	3.14525e-29	11	77044291	77078435	-	protein_coding	Nsrp1
ENSMUSG00000038932	3.12748	0.770765	1.70617	0.278272	2.76982	0.00560865	0.0154431	2	180621955	180642708	-	protein_coding	Tcfl5
ENSMUSG00000117156	2.79878	0.770529	1.7059	0.274144	2.81068	0.00494375	0.0137626	17	70926201	70926532	-	processed_pseudogene	Gm49904
ENSMUSG00000112880	17.0721	0.770047	1.70533	0.286944	2.68361	0.00728316	0.0194415	12	80942672	80945396	-	lncRNA	Gm20337
ENSMUSG00000018697	1948.56	0.769853	1.7051	0.0736615	10.4512	1.44637e-25	3.27827e-24	11	84422854	84513522	-	protein_coding	Aatf
ENSMUSG00000020444	1399.49	0.769852	1.70509	0.103633	7.42861	1.09743e-13	1.08191e-12	11	59183874	59192212	-	protein_coding	Guk1
ENSMUSG00000032553	2716.72	0.76931	1.70445	0.059028	13.033	7.9455e-39	3.52673e-37	9	103188031	103202137	-	protein_coding	Srprb
ENSMUSG00000019326	9.42925	0.769083	1.70419	0.305923	2.51398	0.0119377	0.0302865	11	101330604	101341938	+	protein_coding	Aoc3
ENSMUSG00000022603	37.2455	0.768865	1.70393	0.225419	3.41082	0.000647684	0.00216101	15	74606028	74636353	-	protein_coding	Mroh4
ENSMUSG00000044405	6.10668	0.767823	1.7027	0.304968	2.51771	0.0118119	0.0299952	2	158502611	158508198	+	protein_coding	Adig
ENSMUSG00000053559	14.5379	0.767559	1.70239	0.283529	2.70716	0.00678624	0.0182736	15	100621338	100636940	-	protein_coding	Smagp
ENSMUSG00000109446	26.967	0.76739	1.70219	0.262663	2.92157	0.0034827	0.0100786	14	72426012	72491838	-	protein_coding	Gm9195
ENSMUSG00000025024	1429.12	0.767368	1.70216	0.0729203	10.5234	6.74121e-26	1.56858e-24	19	53379389	53390578	-	protein_coding	Smndc1
ENSMUSG00000054520	184.625	0.767213	1.70198	0.13114	5.85034	4.90573e-09	3.21378e-08	5	34525837	34563641	+	protein_coding	Sh3bp2
ENSMUSG00000030695	11951.2	0.767062	1.7018	0.0704223	10.8923	1.25404e-27	3.25388e-26	7	126795233	126800751	-	protein_coding	Aldoa
ENSMUSG00000072623	27.3287	0.766128	1.7007	0.265241	2.88842	0.00387178	0.0110676	6	118461949	118479320	-	protein_coding	Zfp9
ENSMUSG00000113002	3.22581	0.765664	1.70015	0.286613	2.67142	0.00755314	0.0200876	12	116162987	116163809	-	unprocessed_pseudogene	Gm48620
ENSMUSG00000049882	220.942	0.765349	1.69978	0.125868	6.08056	1.19764e-09	8.2786e-09	12	69577627	69583110	-	protein_coding	Vcpkmt
ENSMUSG00000116604	5.38172	0.764418	1.69868	0.302534	2.52672	0.0115134	0.0293303	16	20566357	20568508	+	lncRNA	Gm49745
ENSMUSG00000096916	388.718	0.763489	1.69759	0.107129	7.12683	1.02707e-12	9.3337e-12	7	27984853	28014115	-	protein_coding	Zfp850
ENSMUSG00000017830	30.0792	0.763461	1.69756	0.250644	3.04599	0.00231913	0.00696576	11	100694883	100704271	-	protein_coding	Dhx58
ENSMUSG00000085586	9.37547	0.762801	1.69678	0.305608	2.49601	0.0125598	0.0316803	11	97644183	97660367	-	lncRNA	Gm11613
ENSMUSG00000051596	3.49312	0.76133	1.69505	0.28659	2.65652	0.00789526	0.020922	5	38275971	38304217	+	protein_coding	Otop1
ENSMUSG00000066090	2.08833	0.761215	1.69492	0.257176	2.9599	0.00307737	0.00900757	4	103017871	103026842	-	protein_coding	Insl5
ENSMUSG00000060950	1116.22	0.76017	1.69369	0.0671093	11.3273	9.60744e-30	2.77862e-28	12	111678104	111683902	+	protein_coding	Trmt61a
ENSMUSG00000084013	63.8264	0.759913	1.69339	0.189707	4.00572	6.18287e-05	0.000243943	2	170285034	170285880	+	processed_pseudogene	Gm14270
ENSMUSG00000026950	2.62278	0.759746	1.69319	0.26789	2.83604	0.0045677	0.0128519	2	52136646	52378474	-	protein_coding	Neb
ENSMUSG00000028948	1079.97	0.759618	1.69304	0.0709691	10.7035	9.79938e-27	2.39062e-25	4	152039320	152061494	+	protein_coding	Nol9
ENSMUSG00000114255	57.2436	0.759565	1.69298	0.204358	3.71684	0.000201733	0.000734289	13	115089500	115090987	+	lncRNA	Gm10734
ENSMUSG00000020715	1027.36	0.758474	1.6917	0.105401	7.19608	6.19673e-13	5.74277e-12	11	106394649	106487852	-	protein_coding	Ern1
ENSMUSG00000097530	75.4577	0.758015	1.69116	0.194705	3.89315	9.89524e-05	0.000378121	7	72672817	72674278	+	processed_pseudogene	Kansl2-ps
ENSMUSG00000024516	358.256	0.757512	1.69057	0.0982798	7.70771	1.28094e-14	1.36608e-13	18	65800514	65817684	+	protein_coding	Sec11c
ENSMUSG00000092384	12.436	0.757107	1.6901	0.294284	2.57271	0.0100906	0.026094	10	127289695	127290788	-	lncRNA	Gm4189
ENSMUSG00000026577	976.678	0.756873	1.68982	0.0640081	11.8246	2.91125e-32	9.64132e-31	1	164289799	164307489	-	protein_coding	Blzf1
ENSMUSG00000020818	1236.66	0.756296	1.68915	0.0607311	12.4532	1.34357e-35	5.14229e-34	11	116852439	116875635	+	protein_coding	Mfsd11
ENSMUSG00000038594	179.66	0.755907	1.68869	0.161561	4.67878	2.88588e-06	1.37756e-05	10	53273442	53379947	-	protein_coding	Cep85l
ENSMUSG00000024339	4.46317	0.755111	1.68776	0.294956	2.56008	0.0104647	0.0269379	17	34203526	34216321	+	protein_coding	Tap2
ENSMUSG00000045795	404.724	0.754841	1.68745	0.0874685	8.62986	6.14251e-18	8.591e-17	7	81571265	81596836	+	protein_coding	Whamm
ENSMUSG00000023088	3333.29	0.754656	1.68723	0.0904446	8.34385	7.19107e-17	9.25428e-16	16	14361557	14475737	+	protein_coding	Abcc1
ENSMUSG00000037573	974.283	0.754102	1.68658	0.0646112	11.6714	1.78476e-31	5.68484e-30	11	94211453	94215495	+	protein_coding	Tob1
ENSMUSG00000073155	1358.5	0.753916	1.68636	0.0764797	9.85772	6.34743e-23	1.22941e-21	6	35252653	35263496	+	protein_coding	1810058I24Rik
ENSMUSG00000017688	124.807	0.753759	1.68618	0.165198	4.56276	5.04844e-06	2.3315e-05	3	3508029	3658052	+	protein_coding	Hnf4g
ENSMUSG00000032611	11.1674	0.753749	1.68617	0.301412	2.50073	0.0123939	0.0313278	9	108392804	108410934	+	protein_coding	1700102P08Rik
ENSMUSG00000020698	6.84598	0.75358	1.68597	0.301643	2.49825	0.0124808	0.0315019	11	82719249	82764321	-	protein_coding	Cct6b
ENSMUSG00000030092	2.73965	0.753568	1.68596	0.266473	2.82793	0.00468501	0.0131453	6	104492789	104863406	+	protein_coding	Cntn6
ENSMUSG00000035064	382.518	0.75326	1.6856	0.102427	7.3541	1.92213e-13	1.8549e-12	7	120842830	120907450	+	protein_coding	Eef2k
ENSMUSG00000050846	1390.53	0.753124	1.68544	0.0539703	13.9544	2.95688e-44	1.65301e-42	15	75940951	75949400	+	protein_coding	Zfp623
ENSMUSG00000038225	455.455	0.752825	1.68509	0.100467	7.49328	6.71749e-14	6.7474e-13	8	46575593	46617212	-	protein_coding	Primpol
ENSMUSG00000021890	3173.56	0.752783	1.68504	0.0523617	14.3766	7.25894e-47	4.49001e-45	14	31494398	31509858	+	protein_coding	Eaf1
ENSMUSG00000054474	80.4087	0.752301	1.68448	0.169354	4.44217	8.90553e-06	3.97217e-05	6	71128165	71144439	-	protein_coding	Thnsl2
ENSMUSG00000033857	129.992	0.752081	1.68422	0.141022	5.33309	9.65538e-08	5.52662e-07	11	118476828	118489209	+	protein_coding	Engase
ENSMUSG00000064105	179.548	0.751966	1.68409	0.143226	5.25022	1.51916e-07	8.52548e-07	19	46761595	46880192	+	protein_coding	Cnnm2
ENSMUSG00000030871	609.502	0.750665	1.68257	0.0770737	9.73957	2.04409e-22	3.83143e-21	7	122037212	122067263	-	protein_coding	Ears2
ENSMUSG00000027994	4.05498	0.750214	1.68204	0.294846	2.54443	0.0109456	0.0280405	3	129914959	129970206	-	protein_coding	Mcub
ENSMUSG00000116174	4.42148	0.750081	1.68189	0.300275	2.49798	0.0124904	0.031522	15	73428358	73428910	-	processed_pseudogene	Gm10362
ENSMUSG00000039648	141.747	0.749047	1.68068	0.132465	5.65466	1.56159e-08	9.69358e-08	2	30185123	30205847	-	protein_coding	Kyat1
ENSMUSG00000035506	9.45798	0.748808	1.6804	0.300956	2.4881	0.0128427	0.0322879	16	33517327	33664135	+	protein_coding	Slc12a8
ENSMUSG00000070425	4.74708	0.748449	1.67999	0.295086	2.53637	0.0112007	0.028625	7	102065712	102096864	+	protein_coding	Xntrpc
ENSMUSG00000026807	39.9817	0.748391	1.67992	0.216015	3.46454	0.000531148	0.00179911	2	28700163	28813165	+	protein_coding	Ak8
ENSMUSG00000044254	4398.8	0.747892	1.67934	0.0550114	13.5952	4.27505e-42	2.23363e-40	4	106442328	106464329	-	protein_coding	Pcsk9
ENSMUSG00000107838	87.6885	0.747744	1.67916	0.157806	4.73836	2.15455e-06	1.04857e-05	6	133110473	133112301	+	TEC	Gm45769
ENSMUSG00000021125	4.93971	0.747538	1.67893	0.292336	2.55712	0.0105544	0.0271361	12	79130776	79156301	+	protein_coding	Arg2
ENSMUSG00000063281	428.421	0.74706	1.67837	0.0874885	8.53896	1.35435e-17	1.83791e-16	18	23989631	24005376	+	protein_coding	Zfp35
ENSMUSG00000030082	14103.3	0.746117	1.67727	0.0445863	16.7342	7.38283e-63	7.9087e-61	6	88503578	88518905	-	protein_coding	Sec61a1
ENSMUSG00000114424	3.35005	0.746016	1.67716	0.287382	2.59591	0.00943421	0.0245756	14	29958070	29961381	-	lncRNA	Gm47414
ENSMUSG00000020869	13271.4	0.745665	1.67675	0.0449852	16.5758	1.04321e-61	1.05922e-59	11	94629766	94645216	+	protein_coding	Lrrc59
ENSMUSG00000071757	1580.02	0.744237	1.67509	0.0678066	10.9759	4.99189e-28	1.32759e-26	15	57694664	57839832	+	protein_coding	Zhx2
ENSMUSG00000020692	526.306	0.744158	1.675	0.0765815	9.71721	2.54669e-22	4.73186e-21	11	82900767	82908411	-	protein_coding	Nle1
ENSMUSG00000033066	19.94	0.74305	1.67371	0.263884	2.81583	0.0048652	0.0135853	11	67455436	67688990	+	protein_coding	Gas7
ENSMUSG00000063785	1000.47	0.742997	1.67365	0.0694645	10.6961	1.06184e-26	2.58057e-25	X	48256861	48282453	+	protein_coding	Utp14a
ENSMUSG00000045730	16.4573	0.742934	1.67358	0.285796	2.59952	0.00933536	0.0243578	18	62177815	62179959	-	protein_coding	Adrb2
ENSMUSG00000040904	5.36003	0.742919	1.67356	0.300474	2.47249	0.0134177	0.0335443	11	70235205	70239830	-	protein_coding	Gm21988
ENSMUSG00000021694	572.024	0.742627	1.67322	0.0765188	9.70516	2.86613e-22	5.30996e-21	13	108158730	108195364	+	protein_coding	Ercc8
ENSMUSG00000021731	1139.25	0.742479	1.67305	0.0749191	9.91041	3.75097e-23	7.3618e-22	13	118378380	118387252	-	protein_coding	Mrps30
ENSMUSG00000070643	441.425	0.741299	1.67168	0.0914855	8.10291	5.36581e-16	6.42255e-15	1	133382302	133424377	-	protein_coding	Sox13
ENSMUSG00000024696	43.0859	0.741142	1.6715	0.211943	3.4969	0.000470702	0.001608	19	12796192	12833807	+	protein_coding	Lpxn
ENSMUSG00000112458	7.79707	0.74042	1.67066	0.305941	2.42014	0.0155146	0.0381744	10	117864669	117868075	+	lncRNA	Gm40773
ENSMUSG00000037855	57.4278	0.740275	1.67049	0.193797	3.81985	0.000133535	0.000500204	10	67886102	67912662	-	protein_coding	Zfp365
ENSMUSG00000022401	1618.8	0.739909	1.67007	0.0661441	11.1863	4.75799e-29	1.33775e-27	15	81400137	81457482	+	protein_coding	Xpnpep3
ENSMUSG00000022160	1042.14	0.739872	1.67003	0.0690051	10.722	8.02514e-27	1.97948e-25	14	52294840	52305128	-	protein_coding	Mettl3
ENSMUSG00000018736	1827.09	0.739847	1.67	0.0562209	13.1597	1.49773e-39	6.97064e-38	11	68821433	68871858	-	protein_coding	Ndel1
ENSMUSG00000035678	197.764	0.73934	1.66941	0.113637	6.50613	7.71099e-11	5.97649e-10	17	57105324	57107757	+	protein_coding	Tnfsf9
ENSMUSG00000020598	43.7685	0.739263	1.66932	0.217441	3.39984	0.000674254	0.00224225	12	44328884	44601964	+	protein_coding	Nrcam
ENSMUSG00000039633	255.462	0.737642	1.66745	0.104976	7.02677	2.11366e-12	1.87117e-11	8	36216063	36249516	-	protein_coding	Lonrf1
ENSMUSG00000011148	314.932	0.737511	1.6673	0.100617	7.3299	2.30333e-13	2.20942e-12	12	112620044	112641360	+	protein_coding	Adssl1
ENSMUSG00000027405	6277.4	0.737432	1.66721	0.0503278	14.6526	1.29673e-48	8.48627e-47	2	130274429	130279313	+	protein_coding	Nop56
ENSMUSG00000045790	624.661	0.737154	1.66688	0.0710218	10.3793	3.08159e-25	6.85494e-24	5	52374650	52471521	-	protein_coding	Ccdc149
ENSMUSG00000051439	1020.69	0.737045	1.66676	0.0865109	8.51967	1.6001e-17	2.16223e-16	18	36725066	36726798	-	protein_coding	Cd14
ENSMUSG00000102893	28.0534	0.736686	1.66634	0.250043	2.94624	0.00321665	0.00936664	3	87157692	87162455	+	lncRNA	Gm37855
ENSMUSG00000008348	1623.69	0.736517	1.66615	0.0740738	9.94302	2.70491e-23	5.36921e-22	5	125385964	125390202	-	protein_coding	Ubc
ENSMUSG00000046169	481.257	0.736011	1.66556	0.109337	6.73161	1.67802e-11	1.36744e-10	13	104287834	104496695	+	protein_coding	Adamts6
ENSMUSG00000038279	6671.95	0.735157	1.66458	0.0476389	15.4319	9.99503e-54	8.05272e-52	6	125131908	125144753	+	protein_coding	Nop2
ENSMUSG00000024661	33870.1	0.7349	1.66428	0.0877203	8.37777	5.3941e-17	7.01708e-16	19	9980597	9985098	+	protein_coding	Fth1
ENSMUSG00000037275	3179.13	0.734817	1.66419	0.0791762	9.28079	1.68232e-20	2.75243e-19	11	58120001	58168539	-	protein_coding	Gemin5
ENSMUSG00000041112	1251.64	0.734561	1.66389	0.0964599	7.6152	2.63293e-14	2.72899e-13	13	20090595	20608353	+	protein_coding	Elmo1
ENSMUSG00000095315	206.847	0.734191	1.66346	0.12011	6.11263	9.80004e-10	6.8333e-09	2	150311430	150363071	+	protein_coding	Gm10130
ENSMUSG00000021404	153.907	0.734074	1.66333	0.137357	5.34429	9.0773e-08	5.20506e-07	13	33149274	33159742	-	protein_coding	Serpinb9c
ENSMUSG00000035649	783.322	0.73258	1.66161	0.087871	8.33699	7.62064e-17	9.78084e-16	4	44755876	44932215	+	protein_coding	Zcchc7
ENSMUSG00000066892	567.677	0.731892	1.66082	0.0845073	8.66069	4.68899e-18	6.64043e-17	9	20618117	20644767	-	protein_coding	Fbxl12
ENSMUSG00000014177	613.294	0.730948	1.65973	0.0813376	8.9866	2.55e-19	3.88599e-18	11	62879454	62916780	+	protein_coding	Tvp23b
ENSMUSG00000075040	888.394	0.730882	1.65965	0.0735676	9.93483	2.93666e-23	5.82322e-22	2	91643668	91649791	-	protein_coding	Zfp408
ENSMUSG00000067941	15.3923	0.730386	1.65908	0.28175	2.59232	0.00953318	0.0248134	17	13948372	13950678	+	protein_coding	Gm7168
ENSMUSG00000019767	2.51713	0.730052	1.6587	0.270353	2.70037	0.0069263	0.0186142	10	4482501	4562231	+	protein_coding	Ccdc170
ENSMUSG00000025962	1113.62	0.729878	1.6585	0.0681752	10.7059	9.54905e-27	2.33252e-25	1	63730613	63754655	+	protein_coding	Fastkd2
ENSMUSG00000026492	619.202	0.729666	1.65826	0.0827417	8.8186	1.15898e-18	1.69386e-17	1	179528054	179546267	-	protein_coding	Tfb2m
ENSMUSG00000090120	6.59488	0.729653	1.65824	0.304442	2.39669	0.0165438	0.0403649	3	65324775	65349429	-	lncRNA	A730090N16Rik
ENSMUSG00000027875	229.513	0.728858	1.65733	0.282868	2.57668	0.00997553	0.0258243	3	98280434	98310738	+	protein_coding	Hmgcs2
ENSMUSG00000083836	3.0962	0.728853	1.65732	0.282931	2.57608	0.00999274	0.0258642	4	119334388	119335445	-	processed_pseudogene	Ldha-ps2
ENSMUSG00000030610	488.53	0.728637	1.65707	0.0859004	8.48235	2.20698e-17	2.9511e-16	7	78821546	78847263	-	protein_coding	Det1
ENSMUSG00000117845	2.48799	0.728394	1.65679	0.271682	2.68106	0.00733896	0.019575	19	5439348	5439521	-	processed_pseudogene	Gm31070
ENSMUSG00000031809	1.8926	0.728047	1.6564	0.255784	2.84634	0.0044225	0.0124984	8	121530779	121544320	-	protein_coding	1700018B08Rik
ENSMUSG00000020544	396.526	0.728043	1.65639	0.100404	7.25114	4.13289e-13	3.88514e-12	11	90638172	90644931	+	protein_coding	Cox11
ENSMUSG00000020409	3290.45	0.72701	1.65521	0.0459864	15.8092	2.6877e-56	2.34257e-54	11	43433743	43447981	+	protein_coding	Slu7
ENSMUSG00000090136	51.8857	0.726738	1.65489	0.209823	3.46357	0.00053305	0.00180492	9	37252921	37253365	+	transcribed_processed_pseudogene	Gm10177
ENSMUSG00000078566	187.631	0.726565	1.65469	0.128812	5.64051	1.69549e-08	1.04908e-07	7	138890835	138909519	-	protein_coding	Bnip3
ENSMUSG00000060470	70.3666	0.725644	1.65364	0.218739	3.3174	0.0009086	0.00294968	8	95017691	95045250	+	protein_coding	Adgrg3
ENSMUSG00000026208	6.67368	0.725514	1.65349	0.305376	2.37581	0.0175107	0.042304	1	75360328	75368579	+	protein_coding	Des
ENSMUSG00000036964	4.87294	0.72495	1.65284	0.292255	2.48054	0.0131184	0.0328816	11	58954684	58973098	+	protein_coding	Trim17
ENSMUSG00000029864	4.87828	0.724579	1.65242	0.300065	2.41474	0.0157465	0.0386683	6	42245934	42250447	+	protein_coding	Gstk1
ENSMUSG00000028389	465.815	0.724463	1.65229	0.0850518	8.51791	1.62465e-17	2.19385e-16	4	62189539	62231047	-	protein_coding	Zfp37
ENSMUSG00000056216	2846.5	0.724436	1.65226	0.0532266	13.6104	3.47194e-42	1.81897e-40	7	35046421	35056573	-	protein_coding	Cebpg
ENSMUSG00000035704	1755.76	0.723202	1.65084	0.0600617	12.041	2.16372e-33	7.43536e-32	7	97371605	97392185	+	protein_coding	Alg8
ENSMUSG00000037204	1346.02	0.722857	1.65045	0.072881	9.91833	3.46521e-23	6.83594e-22	15	101284271	101290945	+	protein_coding	Atg101
ENSMUSG00000015947	3.83448	0.722507	1.65005	0.290573	2.48649	0.012901	0.0324175	3	96282908	96293969	-	protein_coding	Fcgr1
ENSMUSG00000015202	424.514	0.721584	1.64899	0.0835608	8.63544	5.85015e-18	8.20004e-17	10	7119062	7212237	-	protein_coding	Cnksr3
ENSMUSG00000044894	4894.53	0.721556	1.64896	0.116035	6.21842	5.02194e-10	3.61606e-09	11	53427921	53430831	-	protein_coding	Uqcrq
ENSMUSG00000032911	11.9398	0.721279	1.64864	0.298758	2.41426	0.0157673	0.0387019	9	56865032	56899870	+	protein_coding	Cspg4
ENSMUSG00000027744	2.70718	0.719656	1.64679	0.265317	2.71243	0.00667911	0.0180307	3	53488652	53508502	+	protein_coding	Stoml3
ENSMUSG00000062101	132.486	0.719155	1.64622	0.150892	4.76604	1.87886e-06	9.2141e-06	17	55938380	55949500	-	protein_coding	Zfp119b
ENSMUSG00000021999	36.8333	0.718716	1.64572	0.257906	2.78674	0.00532411	0.0147209	14	75242286	75283555	+	protein_coding	Cpb2
ENSMUSG00000073427	252.025	0.718407	1.64536	0.119809	5.99625	2.01928e-09	1.36867e-08	10	82354254	82422882	+	protein_coding	Gm4924
ENSMUSG00000010751	715.25	0.717436	1.64426	0.0812128	8.83402	1.0098e-18	1.48262e-17	7	143634805	143649661	-	protein_coding	Tnfrsf22
ENSMUSG00000030474	2.71681	0.71711	1.64389	0.274474	2.61267	0.00898389	0.0235304	7	43651069	43660161	-	protein_coding	Siglece
ENSMUSG00000116090	25.1466	0.716978	1.64373	0.25102	2.85626	0.00428666	0.0121401	15	7975074	7975660	+	processed_pseudogene	Rpl19-ps6
ENSMUSG00000105541	2.86611	0.716865	1.64361	0.279916	2.561	0.0104371	0.0268813	5	110153486	110154122	-	lncRNA	Gm43136
ENSMUSG00000103523	11.9441	0.716445	1.64313	0.293126	2.44415	0.0145193	0.0359793	3	92604717	92607492	-	protein_coding	2210017I01Rik
ENSMUSG00000094870	1668.5	0.715658	1.64223	0.0767379	9.32601	1.09935e-20	1.8267e-19	13	119765186	119790889	-	protein_coding	Zfp131
ENSMUSG00000048865	1.90598	0.71526	1.64178	0.239239	2.98973	0.00279223	0.00824216	1	171388953	171410298	+	protein_coding	Arhgap30
ENSMUSG00000024493	6496.42	0.715166	1.64167	0.0468108	15.2778	1.0749e-52	8.17903e-51	18	42202297	42262194	-	protein_coding	Lars
ENSMUSG00000084910	35.5289	0.714635	1.64107	0.232518	3.07346	0.00211594	0.00641498	4	72201347	72215352	+	lncRNA	C630043F03Rik
ENSMUSG00000032103	392.262	0.714524	1.64094	0.0969591	7.36933	1.71485e-13	1.66072e-12	9	35558594	35567401	+	protein_coding	Pus3
ENSMUSG00000073018	6.2999	0.714184	1.64056	0.299668	2.38325	0.0171605	0.0415944	6	71293764	71302880	+	unprocessed_pseudogene	Gm1070
ENSMUSG00000103908	4.41134	0.71408	1.64044	0.299812	2.38176	0.0172301	0.0417364	1	170175381	170177772	-	lncRNA	Gm37502
ENSMUSG00000037526	771.634	0.714046	1.6404	0.0927804	7.69609	1.40292e-14	1.48871e-13	14	47540892	47570649	-	protein_coding	Atg14
ENSMUSG00000074004	5.48258	0.714033	1.64038	0.30273	2.35865	0.0183416	0.0440396	7	98192416	98199481	-	protein_coding	B3gnt6
ENSMUSG00000034334	115.398	0.713328	1.63958	0.147072	4.8502	1.23338e-06	6.18046e-06	13	92449624	92484015	-	protein_coding	Fam151b
ENSMUSG00000024867	655.719	0.713292	1.63954	0.0709331	10.0558	8.65796e-24	1.75865e-22	19	24294793	24555872	-	protein_coding	Pip5k1b
ENSMUSG00000032526	249.154	0.712707	1.63888	0.123827	5.75565	8.63077e-09	5.50915e-08	9	121710328	121713388	+	protein_coding	Ss18l2
ENSMUSG00000085683	73.7169	0.711745	1.63778	0.183673	3.87508	0.000106591	0.000405451	11	66956637	66965016	+	protein_coding	Tmem238l
ENSMUSG00000039981	3.28927	0.710875	1.6368	0.27337	2.60041	0.00931111	0.0243045	10	7832469	7870396	+	protein_coding	Zc3h12d
ENSMUSG00000032579	203.841	0.710558	1.63644	0.113081	6.2836	3.30831e-10	2.42311e-09	9	107327083	107338350	-	protein_coding	Hemk1
ENSMUSG00000024697	2.66558	0.710331	1.63618	0.266905	2.66136	0.00778252	0.0206575	19	16435761	16610820	+	protein_coding	Gna14
ENSMUSG00000020946	3804.4	0.710109	1.63593	0.0529781	13.4038	5.74297e-41	2.8164e-39	11	103676848	103697898	-	protein_coding	Gosr2
ENSMUSG00000025130	30031.7	0.709273	1.63498	0.0457849	15.4914	3.96374e-54	3.23424e-52	11	120560297	120573253	-	protein_coding	P4hb
ENSMUSG00000028331	177.106	0.708772	1.63441	0.151685	4.67267	2.97313e-06	1.41604e-05	4	46376504	46389437	-	protein_coding	Trmo
ENSMUSG00000023484	18.797	0.708588	1.6342	0.276094	2.56648	0.0102737	0.0265104	15	99055173	99058978	+	protein_coding	Prph
ENSMUSG00000000301	111.88	0.708506	1.63411	0.143356	4.94227	7.72191e-07	3.98996e-06	11	59970613	60046489	-	protein_coding	Pemt
ENSMUSG00000117893	31.4486	0.708435	1.63403	0.235533	3.0078	0.00263146	0.00782055	19	5072228	5075257	+	lncRNA	Gm46658
ENSMUSG00000001707	1367.66	0.708425	1.63402	0.0886607	7.99029	1.34618e-15	1.56538e-14	13	38644206	38659058	-	protein_coding	Eef1e1
ENSMUSG00000062382	20.3957	0.708012	1.63355	0.260543	2.71744	0.00657883	0.017785	13	74399693	74407346	+	protein_coding	Ftl1-ps1
ENSMUSG00000020495	1298.64	0.707717	1.63322	0.0722872	9.79035	1.23866e-22	2.36332e-21	11	87077731	87086774	-	protein_coding	Smg8
ENSMUSG00000044098	1193.93	0.707654	1.63315	0.0995061	7.11166	1.14652e-12	1.03799e-11	3	103914119	103966636	+	protein_coding	Rsbn1
ENSMUSG00000032383	6584.26	0.707462	1.63293	0.0732332	9.6604	4.44142e-22	8.09546e-21	9	66060221	66066623	+	protein_coding	Ppib
ENSMUSG00000029238	3556.89	0.70737	1.63283	0.127863	5.53225	3.16144e-08	1.90451e-07	5	76209867	76304792	-	protein_coding	Clock
ENSMUSG00000028869	2172.93	0.707045	1.63246	0.0488182	14.4832	1.54671e-47	9.85322e-46	4	125016584	125055380	+	protein_coding	Gnl2
ENSMUSG00000021699	793.396	0.706938	1.63234	0.0968342	7.3005	2.86703e-13	2.72422e-12	13	108449947	109953461	+	protein_coding	Pde4d
ENSMUSG00000042414	19.269	0.706819	1.6322	0.262044	2.69733	0.00698979	0.018762	1	13113456	13127163	-	protein_coding	Prdm14
ENSMUSG00000055202	3.4597	0.706808	1.63219	0.285321	2.47724	0.0132402	0.0331352	17	32795675	32809931	-	protein_coding	Zfp811
ENSMUSG00000071172	7896.05	0.706768	1.63214	0.0596222	11.8541	2.04886e-32	6.85636e-31	17	29032627	29043373	+	protein_coding	Srsf3
ENSMUSG00000039850	1113.88	0.705824	1.63108	0.0662587	10.6525	1.69671e-26	4.04656e-25	11	119491346	119511437	+	protein_coding	Endov
ENSMUSG00000040751	98.3831	0.705563	1.63078	0.155935	4.52473	6.04728e-06	2.75759e-05	5	134600021	134615025	-	protein_coding	Lat2
ENSMUSG00000040552	31.3438	0.704854	1.62998	0.234531	3.00538	0.00265246	0.00787199	6	122847137	122856161	-	protein_coding	C3ar1
ENSMUSG00000028456	1462.31	0.704825	1.62995	0.0794473	8.8716	7.21026e-19	1.06844e-17	4	43058952	43264871	+	protein_coding	Unc13b
ENSMUSG00000106025	23.2905	0.704333	1.62939	0.263016	2.67791	0.00740834	0.0197389	3	116572062	116574424	-	TEC	Gm42940
ENSMUSG00000017868	17.1665	0.703608	1.62857	0.281437	2.50006	0.0124173	0.0313703	2	162987329	163014127	+	protein_coding	Sgk2
ENSMUSG00000026245	2666.15	0.703041	1.62793	0.0636629	11.0432	2.36534e-28	6.3881e-27	1	78417974	78488897	-	protein_coding	Farsb
ENSMUSG00000018446	3716.26	0.702974	1.62786	0.0809342	8.68576	3.76235e-18	5.35185e-17	11	70977835	70983026	-	protein_coding	C1qbp
ENSMUSG00000029727	398.086	0.702826	1.62769	0.0980857	7.16543	7.75453e-13	7.12473e-12	5	137892931	137921619	-	protein_coding	Cyp3a13
ENSMUSG00000113467	2.24044	0.702687	1.62753	0.254563	2.76037	0.00577363	0.0158541	12	55066502	55066917	-	processed_pseudogene	Gm46350
ENSMUSG00000059900	4.47064	0.702178	1.62696	0.294486	2.38442	0.017106	0.0414989	6	115729130	115762410	-	protein_coding	Tmem40
ENSMUSG00000019889	4012.8	0.702156	1.62693	0.0678395	10.3502	4.17398e-25	9.23251e-24	10	28074819	28597397	+	protein_coding	Ptprk
ENSMUSG00000113868	3.35738	0.701866	1.62661	0.282446	2.48496	0.0129567	0.0325487	12	110046685	110086423	-	lncRNA	Gm34719
ENSMUSG00000002985	100.993	0.701856	1.6266	0.181518	3.86658	0.00011037	0.000418996	7	19696108	19699188	-	protein_coding	Apoe
ENSMUSG00000040620	2194.04	0.70152	1.62622	0.076044	9.22519	2.83069e-20	4.5689e-19	11	70984090	71004437	-	protein_coding	Dhx33
ENSMUSG00000097277	143.828	0.700755	1.62536	0.131916	5.31213	1.08352e-07	6.16695e-07	7	81523549	81531498	+	lncRNA	2900076A07Rik
ENSMUSG00000112291	3.34638	0.700545	1.62512	0.288634	2.42711	0.0152197	0.0375307	10	76726582	76730273	-	lncRNA	Gm48276
ENSMUSG00000054079	1653.16	0.700311	1.62485	0.0836598	8.37094	5.71608e-17	7.41582e-16	11	93859242	93885766	-	protein_coding	Utp18
ENSMUSG00000084416	200.028	0.700017	1.62452	0.156035	4.48629	7.24725e-06	3.27056e-05	1	64993950	64994604	-	processed_pseudogene	Rpl10a-ps1
ENSMUSG00000038150	1505.64	0.699275	1.62369	0.0632595	11.0541	2.09523e-28	5.69066e-27	11	98581255	98587368	-	protein_coding	Ormdl3
ENSMUSG00000025316	788.713	0.699195	1.6236	0.0701066	9.97331	1.99461e-23	3.99234e-22	8	121949749	122029258	+	protein_coding	Banp
ENSMUSG00000035007	953.959	0.698327	1.62262	0.0665358	10.4955	9.05944e-26	2.08291e-24	11	101425084	101435673	+	protein_coding	Rundc1
ENSMUSG00000022324	41.1641	0.698042	1.6223	0.210548	3.31536	0.000915248	0.00296902	15	34306676	34436273	+	protein_coding	Matn2
ENSMUSG00000069844	600.895	0.697836	1.62207	0.0864317	8.07384	6.81186e-16	8.09779e-15	11	67052669	67067070	+	protein_coding	Sco1
ENSMUSG00000056481	4.04738	0.696868	1.62098	0.29644	2.35079	0.0187334	0.0448671	19	5068077	5070682	+	protein_coding	Cd248
ENSMUSG00000035067	311.129	0.696385	1.62044	0.104854	6.64149	3.10521e-11	2.47887e-10	14	63606502	63820809	+	protein_coding	Xkr6
ENSMUSG00000017713	42.432	0.696016	1.62002	0.220508	3.15641	0.00159722	0.00496944	11	117867951	117873481	-	protein_coding	Tha1
ENSMUSG00000020023	5121.74	0.695995	1.62	0.0804853	8.64749	5.26443e-18	7.42246e-17	10	94311948	94590956	+	protein_coding	Tmcc3
ENSMUSG00000028042	3197.73	0.695681	1.61965	0.0529021	13.1503	1.69404e-39	7.8462e-38	3	89377643	89394776	-	protein_coding	Zbtb7b
ENSMUSG00000035085	20.587	0.695582	1.61954	0.277464	2.50692	0.0121787	0.0308448	11	83437676	83441233	+	protein_coding	1700020L24Rik
ENSMUSG00000035049	4304.85	0.69549	1.61943	0.0521182	13.3445	1.27557e-40	6.2237e-39	19	41862850	41896173	-	protein_coding	Rrp12
ENSMUSG00000027387	344.413	0.695319	1.61924	0.102948	6.75407	1.43754e-11	1.1795e-10	2	128926267	128944077	-	protein_coding	Zc3h8
ENSMUSG00000031381	406.063	0.694695	1.61854	0.093252	7.44965	9.3586e-14	9.26917e-13	X	164419786	164433916	+	protein_coding	Piga
ENSMUSG00000025578	449.223	0.694305	1.61811	0.0830845	8.35662	6.45414e-17	8.33388e-16	11	119036304	119040969	-	protein_coding	Cbx8
ENSMUSG00000022383	76.8724	0.693849	1.61759	0.204606	3.39115	0.000695988	0.00231012	15	85734982	85802819	+	protein_coding	Ppara
ENSMUSG00000022114	805.639	0.69375	1.61748	0.0672022	10.3233	5.52813e-25	1.21284e-23	14	105891946	105896819	-	protein_coding	Spry2
ENSMUSG00000055044	3.35388	0.693593	1.61731	0.283712	2.44471	0.0144968	0.0359328	19	40221172	40271842	-	protein_coding	Pdlim1
ENSMUSG00000097954	21.3252	0.693312	1.61699	0.261815	2.64809	0.00809471	0.0213944	15	84866316	84867318	+	processed_pseudogene	Gm4217
ENSMUSG00000021592	407.999	0.692655	1.61625	0.093002	7.44774	9.49499e-14	9.3994e-13	13	76060421	76098660	-	protein_coding	Arsk
ENSMUSG00000117231	31.5172	0.69241	1.61598	0.248761	2.78343	0.00537873	0.0148591	17	70765838	70806059	-	lncRNA	Gm41609
ENSMUSG00000005718	898.144	0.691007	1.61441	0.0628543	10.9938	4.09355e-28	1.09782e-26	16	4544660	4559854	-	protein_coding	Tfap4
ENSMUSG00000086075	152.54	0.690673	1.61404	0.136453	5.0616	4.15743e-07	2.22491e-06	5	117389138	117393498	+	lncRNA	Gm15728
ENSMUSG00000015437	2.22601	0.690447	1.61378	0.253462	2.72406	0.00644842	0.0174712	14	56258837	56262260	-	protein_coding	Gzmb
ENSMUSG00000024037	2431.26	0.690219	1.61353	0.056029	12.319	7.16143e-35	2.66642e-33	17	31494321	31519980	-	protein_coding	Wdr4
ENSMUSG00000020700	2322.54	0.688322	1.61141	0.0899745	7.65019	2.00682e-14	2.10277e-13	11	106084612	106155446	+	protein_coding	Map3k3
ENSMUSG00000084899	16.1614	0.688221	1.6113	0.288342	2.38682	0.0169949	0.041292	10	86692118	86693095	-	lncRNA	Gm15344
ENSMUSG00000039208	251.434	0.688086	1.61114	0.105319	6.53336	6.43092e-11	5.02293e-10	11	121701543	121716306	+	protein_coding	Metrnl
ENSMUSG00000032712	4155.32	0.687606	1.61061	0.0897285	7.66319	1.81375e-14	1.91092e-13	6	149309413	149335663	+	protein_coding	Resf1
ENSMUSG00000029657	9996.33	0.687571	1.61057	0.0526401	13.0617	5.44655e-39	2.44013e-37	5	149614286	149636376	-	protein_coding	Hsph1
ENSMUSG00000015501	941.048	0.686829	1.60974	0.125748	5.46195	4.70931e-08	2.78793e-07	10	13966074	14151374	+	protein_coding	Hivep2
ENSMUSG00000049878	1203.01	0.686214	1.60906	0.0943386	7.27395	3.49128e-13	3.30431e-12	4	121145372	121215084	-	protein_coding	Rlf
ENSMUSG00000049232	408.053	0.685209	1.60793	0.0840799	8.14949	3.65453e-16	4.42118e-15	6	59208869	59212033	+	protein_coding	Tigd2
ENSMUSG00000028345	1320.33	0.684857	1.60754	0.0558965	12.2522	1.63408e-34	5.97969e-33	4	48430857	48473459	-	protein_coding	Tex10
ENSMUSG00000031883	71.2389	0.684803	1.60748	0.182565	3.75101	0.000176127	0.000647476	8	104534688	104550343	+	protein_coding	Car7
ENSMUSG00000079414	84.9632	0.684802	1.60748	0.186387	3.67408	0.000238712	0.000857494	17	57091369	57105942	-	lncRNA	Gm11110
ENSMUSG00000037716	34.4694	0.683726	1.60628	0.231725	2.95059	0.00317167	0.0092511	9	58028676	58118823	-	protein_coding	Ccdc33
ENSMUSG00000107768	692.685	0.683145	1.60564	0.110373	6.18943	6.03822e-10	4.3074e-09	6	135312154	135319561	-	lncRNA	Gm44275
ENSMUSG00000086370	107.429	0.683131	1.60562	0.180542	3.78378	0.000154462	0.000572883	X	103560906	103623790	-	lncRNA	Ftx
ENSMUSG00000063889	177.881	0.682614	1.60505	0.124991	5.46132	4.72597e-08	2.79607e-07	18	3266047	3337748	-	protein_coding	Crem
ENSMUSG00000015126	871.651	0.682581	1.60501	0.0692585	9.85555	6.4858e-23	1.25368e-21	17	25240169	25242798	+	protein_coding	Tsr3
ENSMUSG00000029016	435.359	0.681953	1.60431	0.111929	6.09272	1.11011e-09	7.70132e-09	4	148004258	148038821	-	protein_coding	Clcn6
ENSMUSG00000006599	1898.16	0.681718	1.60405	0.0635075	10.7344	7.0138e-27	1.75117e-25	7	46796102	46823800	+	protein_coding	Gtf2h1
ENSMUSG00000038217	22.1463	0.681172	1.60344	0.286837	2.37477	0.0175597	0.0424066	11	75461714	75470899	+	protein_coding	Tlcd2
ENSMUSG00000029407	5297.84	0.681148	1.60341	0.0485843	14.0199	1.17758e-44	6.76051e-43	5	92137937	92202798	+	protein_coding	Uso1
ENSMUSG00000029782	2238.88	0.68111	1.60337	0.0634433	10.7357	6.91791e-27	1.72948e-25	6	30479052	30509783	-	protein_coding	Tmem209
ENSMUSG00000098180	16.9897	0.681006	1.60326	0.284173	2.39645	0.0165549	0.0403779	17	25326611	25327526	-	processed_pseudogene	Gm5430
ENSMUSG00000045176	248.58	0.68093	1.60317	0.116439	5.84793	4.97715e-09	3.25723e-08	11	69059716	69061578	+	protein_coding	Borcs6
ENSMUSG00000006522	47.9359	0.680471	1.60266	0.210165	3.23779	0.00120458	0.00382603	14	30908571	30923760	-	protein_coding	Itih3
ENSMUSG00000091780	202.222	0.680264	1.60243	0.119248	5.70463	1.16598e-08	7.33035e-08	15	89371636	89373846	-	protein_coding	Sco2
ENSMUSG00000020474	453.874	0.678816	1.60083	0.0845019	8.03314	9.50057e-16	1.11763e-14	11	5827859	5838016	-	protein_coding	Polm
ENSMUSG00000006445	10518.5	0.678023	1.59995	0.0515281	13.1583	1.52429e-39	7.07704e-38	4	141301239	141329384	+	protein_coding	Epha2
ENSMUSG00000030324	17.4687	0.67763	1.59951	0.276786	2.44821	0.014357	0.0356277	6	115931747	115940036	+	protein_coding	Rho
ENSMUSG00000010755	3365.93	0.677345	1.59919	0.0585406	11.5705	5.81323e-31	1.8037e-29	7	143557229	143600090	-	protein_coding	Cars
ENSMUSG00000021149	3472.7	0.677153	1.59898	0.0558029	12.1347	6.91544e-34	2.46018e-32	13	8966330	8996083	-	protein_coding	Gtpbp4
ENSMUSG00000037617	268.204	0.676617	1.59839	0.108703	6.22446	4.83212e-10	3.48592e-09	15	36178098	36235621	+	protein_coding	Spag1
ENSMUSG00000032557	1480.55	0.67661	1.59838	0.0631053	10.7219	8.03147e-27	1.97948e-25	9	104046598	104063134	-	protein_coding	Uba5
ENSMUSG00000117814	27.7247	0.67629	1.59802	0.264108	2.56065	0.0104476	0.026901	19	46881494	46883439	+	lncRNA	Gm50431
ENSMUSG00000033762	1279.48	0.676206	1.59793	0.0636513	10.6236	2.3145e-26	5.47908e-25	15	76703552	76710548	-	protein_coding	Recql4
ENSMUSG00000073856	57.5281	0.676139	1.59786	0.201909	3.34874	0.000811799	0.00265636	7	118855751	118972652	+	protein_coding	Iqck
ENSMUSG00000059839	296.984	0.676135	1.59785	0.103063	6.56038	5.36718e-11	4.21959e-10	13	67471512	67484258	-	protein_coding	Zfp874b
ENSMUSG00000028952	246.18	0.674635	1.59619	0.11259	5.99198	2.07303e-09	1.40361e-08	4	152019773	152027671	-	protein_coding	Zbtb48
ENSMUSG00000000628	2998.02	0.673638	1.59509	0.0671229	10.0359	1.05989e-23	2.15063e-22	6	82725024	82774454	-	protein_coding	Hk2
ENSMUSG00000021701	9116.65	0.673495	1.59493	0.0392862	17.1433	7.0548e-66	8.10034e-64	13	110395045	110400844	+	protein_coding	Plk2
ENSMUSG00000018425	2181	0.673453	1.59489	0.0549208	12.2623	1.4442e-34	5.30509e-33	11	86768845	86807746	-	protein_coding	Dhx40
ENSMUSG00000071415	9121.17	0.673062	1.59445	0.0784521	8.57927	9.54737e-18	1.31611e-16	11	97777526	97782437	-	protein_coding	Rpl23
ENSMUSG00000059897	297.517	0.672996	1.59438	0.116453	5.77912	7.50903e-09	4.82086e-08	8	69209037	69230536	+	protein_coding	Zfp930
ENSMUSG00000026020	6925.68	0.672793	1.59416	0.0484923	13.8742	9.07598e-44	5.00092e-42	1	59684970	59719044	+	protein_coding	Nop58
ENSMUSG00000041057	5199.75	0.672754	1.59411	0.0515778	13.0435	6.92346e-39	3.08738e-37	17	71615894	71659031	+	protein_coding	Wdr43
ENSMUSG00000057219	409.954	0.672395	1.59372	0.0853992	7.87354	3.44731e-15	3.86337e-14	11	115475666	115490467	+	protein_coding	Armc7
ENSMUSG00000022884	6051.39	0.672245	1.59355	0.0587623	11.4401	2.63657e-30	7.82605e-29	16	23107443	23114136	+	protein_coding	Eif4a2
ENSMUSG00000023341	45.5715	0.671713	1.59296	0.228042	2.94557	0.00322363	0.00938475	16	97535307	97560900	+	polymorphic_pseudogene	Mx2
ENSMUSG00000079108	157.023	0.671358	1.59257	0.129878	5.16914	2.35169e-07	1.29617e-06	12	55230167	55263836	+	protein_coding	Srp54c
ENSMUSG00000104682	40.3093	0.67122	1.59242	0.221207	3.03435	0.00241051	0.00722098	5	145292769	145295008	+	TEC	Gm42636
ENSMUSG00000083992	100.813	0.67106	1.59224	0.171191	3.91995	8.85687e-05	0.000341162	11	86630427	86631026	-	processed_pseudogene	Gm11478
ENSMUSG00000030264	1781.98	0.669847	1.5909	0.0655485	10.2191	1.62829e-24	3.48855e-23	6	113046224	113068273	+	protein_coding	Thumpd3
ENSMUSG00000003198	254.954	0.669734	1.59078	0.115696	5.78872	7.09259e-09	4.5653e-08	17	55892092	55898928	+	protein_coding	Zfp959
ENSMUSG00000043843	108.703	0.669479	1.5905	0.161043	4.15714	3.22262e-05	0.000133119	7	25306105	25316195	+	protein_coding	Tmem145
ENSMUSG00000024430	3.34327	0.669424	1.59044	0.279921	2.39148	0.0167807	0.0408596	18	12740321	12755260	+	protein_coding	Cabyr
ENSMUSG00000044339	366.852	0.669217	1.59021	0.109098	6.13412	8.56336e-10	6.00814e-09	5	114123925	114128218	-	protein_coding	Alkbh2
ENSMUSG00000022992	2628.42	0.668784	1.58973	0.0493578	13.5497	7.95535e-42	4.1228e-40	15	98517657	98534264	-	protein_coding	Kansl2
ENSMUSG00000020744	965.588	0.668763	1.58971	0.0712174	9.39046	5.97411e-21	1.00839e-19	11	115614177	115628295	-	protein_coding	Slc25a19
ENSMUSG00000072761	78.7303	0.668686	1.58962	0.163586	4.08768	4.35707e-05	0.000176073	17	17294442	17319511	+	lncRNA	Gm6712
ENSMUSG00000071112	52.7033	0.668562	1.58949	0.207987	3.21445	0.00130697	0.00412664	6	142413440	142419730	+	protein_coding	Spx
ENSMUSG00000033434	911.188	0.6683	1.5892	0.0906703	7.37066	1.69786e-13	1.64677e-12	5	110103974	110108197	-	protein_coding	Gtpbp6
ENSMUSG00000083899	72.0866	0.667763	1.58861	0.181802	3.67303	0.000239694	0.000860697	11	77293443	77295898	+	transcribed_processed_pseudogene	Gm12346
ENSMUSG00000020072	23.3629	0.667354	1.58816	0.257645	2.59021	0.00959175	0.0249487	10	63024314	63058813	+	protein_coding	Pbld2
ENSMUSG00000018733	463.677	0.667256	1.58805	0.086295	7.73227	1.05644e-14	1.13869e-13	11	83294641	83302586	-	protein_coding	Pex12
ENSMUSG00000015839	1640.14	0.6672	1.58799	0.0656495	10.1631	2.89841e-24	6.09396e-23	2	75675512	75704641	-	protein_coding	Nfe2l2
ENSMUSG00000048807	1877.87	0.667183	1.58797	0.0707091	9.43561	3.88716e-21	6.71498e-20	11	3907020	3914664	-	protein_coding	Slc35e4
ENSMUSG00000036501	1673.4	0.667121	1.5879	0.0929447	7.1776	7.09433e-13	6.53383e-12	18	34442350	34506831	-	protein_coding	Fam13b
ENSMUSG00000104348	22.2015	0.667036	1.58781	0.25507	2.61512	0.00891972	0.0233719	1	193281270	193283843	+	TEC	Gm37691
ENSMUSG00000018415	1786.41	0.666887	1.58764	0.0616701	10.8138	2.96209e-27	7.52293e-26	11	60417144	60450927	+	protein_coding	Gid4
ENSMUSG00000039982	5159.51	0.666827	1.58758	0.0677381	9.84421	7.26104e-23	1.3937e-21	19	12466337	12501454	-	protein_coding	Dtx4
ENSMUSG00000031520	347.184	0.666798	1.58755	0.0968204	6.88696	5.69987e-12	4.87272e-11	8	54077605	54187096	+	protein_coding	Vegfc
ENSMUSG00000079242	35.2916	0.666728	1.58747	0.241459	2.76124	0.00575817	0.0158207	15	89429588	89430868	+	lncRNA	C730034F03Rik
ENSMUSG00000018347	516.885	0.666092	1.58677	0.0809325	8.23022	1.86864e-16	2.31467e-15	11	65807174	65829239	+	protein_coding	Zkscan6
ENSMUSG00000040495	3.04841	0.666	1.58667	0.276647	2.4074	0.0160665	0.0393287	2	91927248	91928688	+	protein_coding	Chrm4
ENSMUSG00000023883	2044.76	0.665829	1.58648	0.0558106	11.9302	8.24117e-33	2.77236e-31	17	14945008	14961273	-	protein_coding	Phf10
ENSMUSG00000072582	1197.46	0.665082	1.58566	0.0757092	8.7847	1.56781e-18	2.28266e-17	11	86683984	86692457	+	protein_coding	Ptrh2
ENSMUSG00000097316	117.816	0.664878	1.58543	0.149997	4.43259	9.31062e-06	4.13841e-05	1	192136895	192151026	+	lncRNA	Gm10516
ENSMUSG00000039754	489.577	0.664583	1.58511	0.0894289	7.43141	1.07442e-13	1.05978e-12	5	136136145	136141615	+	protein_coding	Alkbh4
ENSMUSG00000031574	48.6773	0.664077	1.58455	0.220492	3.0118	0.00259702	0.00772538	8	25806554	25815982	+	protein_coding	Star
ENSMUSG00000029456	84.1373	0.663998	1.58447	0.179119	3.70703	0.000209704	0.00076099	5	121621025	121660514	-	protein_coding	Acad10
ENSMUSG00000091844	25.2525	0.663741	1.58418	0.264026	2.51392	0.0119396	0.0302873	1	44055871	44079746	-	protein_coding	Gm8251
ENSMUSG00000031532	2429.26	0.663642	1.58408	0.0641326	10.348	4.27493e-25	9.44376e-24	8	34154574	34170821	+	protein_coding	Saraf
ENSMUSG00000018171	4653.84	0.663264	1.58366	0.0484346	13.694	1.10283e-42	5.87412e-41	11	86583864	86683836	-	protein_coding	Vmp1
ENSMUSG00000060938	7204.72	0.662679	1.58302	0.095371	6.94843	3.69361e-12	3.20766e-11	11	68901582	68906989	+	protein_coding	Rpl26
ENSMUSG00000033991	1969.56	0.662408	1.58272	0.085604	7.73805	1.0095e-14	1.08993e-13	13	76098733	76190316	+	protein_coding	Ttc37
ENSMUSG00000001909	2232.94	0.661466	1.58169	0.0595419	11.1093	1.13095e-28	3.11579e-27	8	84686306	84699808	+	protein_coding	Trmt1
ENSMUSG00000036002	480.536	0.661343	1.58155	0.0832939	7.93987	2.02398e-15	2.31011e-14	4	43032413	43046220	-	protein_coding	Fam214b
ENSMUSG00000020224	559.493	0.66065	1.58079	0.116406	5.6754	1.38368e-08	8.63395e-08	10	120227069	120232582	+	protein_coding	Llph
ENSMUSG00000046010	615.021	0.660427	1.58055	0.083763	7.88448	3.15852e-15	3.54802e-14	11	82764344	82765935	+	protein_coding	Zfp830
ENSMUSG00000029470	310.807	0.660395	1.58052	0.10112	6.53082	6.54101e-11	5.10476e-10	5	122707543	122729738	+	protein_coding	P2rx4
ENSMUSG00000028318	655.454	0.66037	1.58049	0.0799328	8.26157	1.43766e-16	1.7959e-15	4	45018582	45036565	+	protein_coding	Polr1e
ENSMUSG00000008435	459.665	0.660316	1.58043	0.0857128	7.70382	1.32058e-14	1.40601e-13	7	4424769	4445649	-	protein_coding	Rdh13
ENSMUSG00000096740	333.262	0.660206	1.58031	0.0916495	7.20359	5.86463e-13	5.45101e-12	19	8883731	8892627	+	protein_coding	Lbhd1
ENSMUSG00000031960	9886.69	0.660138	1.58023	0.0472061	13.9842	1.94739e-44	1.09827e-42	8	111033143	111057664	+	protein_coding	Aars
ENSMUSG00000021306	948.972	0.660088	1.58018	0.0828768	7.9647	1.65631e-15	1.90749e-14	13	13357619	13394014	-	protein_coding	Gpr137b
ENSMUSG00000097028	162.988	0.659984	1.58007	0.137279	4.80762	1.52738e-06	7.58548e-06	1	150074872	150099963	-	lncRNA	Ptgs2os
ENSMUSG00000020335	43.5839	0.659953	1.58003	0.223535	2.95235	0.00315363	0.00920549	11	50921822	50931633	-	protein_coding	Zfp354b
ENSMUSG00000019806	458.815	0.658797	1.57877	0.087134	7.56073	4.00817e-14	4.0903e-13	10	13647053	13868980	-	protein_coding	Aig1
ENSMUSG00000069135	1240.24	0.658784	1.57875	0.0668589	9.85336	6.62926e-23	1.28012e-21	17	8165500	8196804	+	protein_coding	Fgfr1op
ENSMUSG00000111291	141.387	0.658741	1.5787	0.148048	4.4495	8.60705e-06	3.84619e-05	9	44290043	44292463	-	lncRNA	Gm48604
ENSMUSG00000035572	936.348	0.658185	1.5781	0.0825109	7.97695	1.49999e-15	1.73685e-14	4	45342100	45379759	+	protein_coding	Dcaf10
ENSMUSG00000036822	2079.6	0.658001	1.57789	0.0508017	12.9523	2.27941e-38	9.84408e-37	4	40259600	40269850	-	protein_coding	Topors
ENSMUSG00000021062	3.46111	0.657743	1.57761	0.271696	2.42088	0.0154831	0.0381116	12	76797959	76822908	-	protein_coding	Rab15
ENSMUSG00000084772	22.2	0.657614	1.57747	0.259965	2.52963	0.0114184	0.0291349	6	17058805	17064996	-	lncRNA	Gm15473
ENSMUSG00000033730	3.00456	0.657336	1.57717	0.265797	2.47308	0.0133954	0.0335005	14	70077202	70082614	+	protein_coding	Egr3
ENSMUSG00000021094	271.049	0.656612	1.57638	0.111653	5.88082	4.08246e-09	2.691e-08	12	72650352	72664909	-	protein_coding	Dhrs7
ENSMUSG00000003379	2.45362	0.656301	1.57604	0.263169	2.49384	0.0126369	0.0318372	7	24897380	24902197	+	protein_coding	Cd79a
ENSMUSG00000022335	315.03	0.655886	1.57558	0.114644	5.72108	1.05851e-08	6.69645e-08	15	68083763	68258856	-	protein_coding	Zfat
ENSMUSG00000046487	1.97576	0.655551	1.57522	0.254208	2.5788	0.00991441	0.0256765	18	46465214	46465790	-	processed_pseudogene	Mospd4
ENSMUSG00000037126	101.135	0.654593	1.57417	0.153481	4.26499	1.99909e-05	8.49382e-05	19	46312086	46327156	-	protein_coding	Psd
ENSMUSG00000055991	1546.12	0.654478	1.57405	0.070127	9.33275	1.03159e-20	1.72156e-19	5	145204561	145221750	+	protein_coding	Zkscan5
ENSMUSG00000043190	318.552	0.65437	1.57393	0.100928	6.48351	8.9612e-11	6.90362e-10	13	76001534	76018719	-	protein_coding	Rfesd
ENSMUSG00000045441	17.4366	0.65375	1.57325	0.267349	2.44531	0.0144728	0.0358918	6	59347225	59426294	-	protein_coding	Gprin3
ENSMUSG00000031840	166.349	0.653089	1.57253	0.131163	4.97922	6.38394e-07	3.33457e-06	8	70754678	70758677	+	protein_coding	Rab3a
ENSMUSG00000107176	161.23	0.653001	1.57244	0.170875	3.82151	0.000132635	0.000497123	6	66875320	66875743	-	processed_pseudogene	Gm9794
ENSMUSG00000021420	561.148	0.652859	1.57228	0.0902189	7.23639	4.60778e-13	4.30786e-12	13	36117411	36726280	+	protein_coding	Fars2
ENSMUSG00000084131	68.1889	0.652402	1.57178	0.192391	3.39101	0.000696354	0.00231094	X	74170652	74171866	+	processed_pseudogene	Rpl3-ps2
ENSMUSG00000020964	3056.64	0.652274	1.57164	0.0861476	7.57159	3.68683e-14	3.78453e-13	12	91806042	91849157	-	protein_coding	Sel1l
ENSMUSG00000038074	329.154	0.65218	1.57154	0.104248	6.25606	3.94824e-10	2.87315e-09	6	54577603	54597308	-	protein_coding	Fkbp14
ENSMUSG00000008305	623.101	0.652114	1.57147	0.084427	7.724	1.12734e-14	1.20966e-13	4	72117141	72200919	-	protein_coding	Tle1
ENSMUSG00000022797	7764.3	0.651509	1.57081	0.0665555	9.78896	1.25578e-22	2.39359e-21	16	32608919	32632794	+	protein_coding	Tfrc
ENSMUSG00000034416	45.3478	0.651387	1.57068	0.211814	3.07527	0.00210312	0.00638091	8	116995678	117082449	-	protein_coding	Pkd1l2
ENSMUSG00000001983	517.833	0.651208	1.57048	0.07698	8.45945	2.68646e-17	3.55998e-16	11	106066060	106073612	+	protein_coding	Taco1
ENSMUSG00000013736	1920.92	0.650989	1.57024	0.0667782	9.74852	1.87171e-22	3.52798e-21	6	106769119	106782474	+	protein_coding	Trnt1
ENSMUSG00000025646	617.469	0.650475	1.56968	0.0771486	8.43145	3.41415e-17	4.5118e-16	9	109057932	109074124	-	protein_coding	Atrip
ENSMUSG00000041328	2191.6	0.650245	1.56944	0.0624351	10.4147	2.12372e-25	4.78524e-24	7	92643542	92669934	-	protein_coding	Pcf11
ENSMUSG00000036281	1633.01	0.650237	1.56943	0.0874837	7.43267	1.06429e-13	1.05032e-12	2	26362764	26380653	-	protein_coding	Snapc4
ENSMUSG00000050708	23245.6	0.65002	1.56919	0.0877081	7.41117	1.25187e-13	1.231e-12	7	45457943	45459884	-	protein_coding	Ftl1
ENSMUSG00000038900	16597.6	0.64977	1.56892	0.0868342	7.48289	7.27085e-14	7.26895e-13	2	32961558	32965345	+	protein_coding	Rpl12
ENSMUSG00000020334	325.679	0.6494	1.56852	0.0930141	6.98174	2.91544e-12	2.54339e-11	11	53983122	54028090	-	protein_coding	Slc22a4
ENSMUSG00000063406	2057.47	0.649045	1.56813	0.0649413	9.99433	1.61368e-23	3.24003e-22	5	108106365	108132620	-	protein_coding	Tmed5
ENSMUSG00000057561	2986.6	0.648981	1.56806	0.0511071	12.6984	6.03231e-37	2.47157e-35	18	46597700	46616456	+	protein_coding	Eif1a
ENSMUSG00000048905	111.291	0.64886	1.56793	0.155184	4.18123	2.89939e-05	0.000120572	17	28896391	28915324	-	protein_coding	4930539E08Rik
ENSMUSG00000036160	1641.74	0.648366	1.56739	0.0521168	12.4406	1.5723e-35	5.9819e-34	2	26888627	26902879	-	protein_coding	Surf6
ENSMUSG00000086591	1.7602	0.648194	1.5672	0.242103	2.67734	0.00742086	0.0197659	11	69448547	69453676	+	lncRNA	Dnah2os
ENSMUSG00000001313	214.294	0.648037	1.56703	0.117196	5.52952	3.21108e-08	1.9332e-07	11	101464998	101471853	+	protein_coding	Rnd2
ENSMUSG00000024327	1178.27	0.647922	1.56691	0.0676318	9.58014	9.69168e-22	1.73518e-20	17	34028268	34031682	-	protein_coding	Slc39a7
ENSMUSG00000078974	740.431	0.647575	1.56653	0.106123	6.10209	1.04691e-09	7.2839e-09	11	16500529	16508484	-	protein_coding	Sec61g
ENSMUSG00000031373	73.774	0.647384	1.56633	0.172667	3.74932	0.000177317	0.000651475	X	163976821	164027997	-	protein_coding	Car5b
ENSMUSG00000057858	483.614	0.647194	1.56612	0.0846025	7.64982	2.01257e-14	2.10765e-13	19	60198585	60226701	-	protein_coding	Fam204a
ENSMUSG00000022844	1520.39	0.646942	1.56585	0.067889	9.52941	1.58187e-21	2.79561e-20	16	35397311	35490873	-	protein_coding	Pdia5
ENSMUSG00000025176	53.5545	0.646906	1.56581	0.214669	3.0135	0.00258253	0.00768586	19	42045609	42070953	+	protein_coding	Hoga1
ENSMUSG00000099632	135.561	0.64581	1.56462	0.161258	4.00483	6.20627e-05	0.000244816	2	163419794	163420361	+	lncRNA	2900093K20Rik
ENSMUSG00000091474	434.962	0.645804	1.56461	0.0891126	7.24706	4.25909e-13	3.99745e-12	7	41599229	41628533	+	protein_coding	2610021A01Rik
ENSMUSG00000046634	146.919	0.645415	1.56419	0.168263	3.83576	0.000125176	0.000470635	11	8826707	8973266	-	protein_coding	Pkd1l1
ENSMUSG00000021270	18570	0.645237	1.564	0.0533753	12.0887	1.21224e-33	4.24175e-32	12	110690604	110702728	-	protein_coding	Hsp90aa1
ENSMUSG00000020372	43855.3	0.645003	1.56374	0.0779598	8.27353	1.30054e-16	1.63206e-15	11	48800331	48806434	+	protein_coding	Rack1
ENSMUSG00000058354	240.327	0.644805	1.56353	0.131921	4.88782	1.01959e-06	5.17074e-06	15	101689909	101694307	-	protein_coding	Krt6a
ENSMUSG00000032127	1782.18	0.643789	1.56243	0.0570174	11.2911	1.45232e-29	4.1689e-28	9	44347748	44361670	-	protein_coding	Vps11
ENSMUSG00000043336	4004.73	0.643314	1.56191	0.0740493	8.68765	3.70029e-18	5.2714e-17	16	57353092	57573126	+	protein_coding	Filip1l
ENSMUSG00000020407	146.179	0.641966	1.56045	0.146336	4.38693	1.14962e-05	5.05482e-05	11	9118102	9136170	+	protein_coding	Upp1
ENSMUSG00000092417	772.618	0.641873	1.56035	0.0910552	7.04927	1.79859e-12	1.60185e-11	17	35121454	35124814	+	protein_coding	Gpank1
ENSMUSG00000027244	1693.62	0.641794	1.56027	0.0620899	10.3365	4.81708e-25	1.06048e-23	2	91674617	91710576	-	protein_coding	Atg13
ENSMUSG00000068547	123.956	0.641158	1.55958	0.151528	4.23129	2.32359e-05	9.77507e-05	3	144952479	144975045	-	protein_coding	Clca4a
ENSMUSG00000022701	599.676	0.640606	1.55898	0.0825181	7.76322	8.27979e-15	8.99518e-14	16	43889799	43964314	+	protein_coding	Ccdc191
ENSMUSG00000044645	24.3331	0.64011	1.55845	0.251101	2.54922	0.0107965	0.0277103	17	50698687	50699443	+	processed_pseudogene	Gm7334
ENSMUSG00000028532	1568.38	0.639998	1.55833	0.0708961	9.02726	1.76024e-19	2.69805e-18	4	100776674	101029220	+	protein_coding	Cachd1
ENSMUSG00000022364	2246.88	0.639368	1.55765	0.0581922	10.9872	4.40534e-28	1.1765e-26	15	57912198	57970067	+	protein_coding	Tbc1d31
ENSMUSG00000029415	2397.76	0.639011	1.55726	0.0573185	11.1484	7.28767e-29	2.02346e-27	5	92284009	92310479	-	protein_coding	Sdad1
ENSMUSG00000039756	3635.62	0.638582	1.5568	0.0518476	12.3165	7.38169e-35	2.7431e-33	3	122274387	122285271	+	protein_coding	Dnttip2
ENSMUSG00000106205	40.0751	0.638575	1.55679	0.231293	2.76089	0.00576435	0.0158343	5	64804013	64805735	+	TEC	C230096K16Rik
ENSMUSG00000070371	110.324	0.638167	1.55635	0.151733	4.20585	2.60103e-05	0.000108802	7	127932637	127946725	-	protein_coding	Prss36
ENSMUSG00000017499	1472.8	0.637845	1.556	0.0629795	10.1278	4.15865e-24	8.65822e-23	11	98907800	98923940	+	protein_coding	Cdc6
ENSMUSG00000029992	7666.31	0.637583	1.55572	0.0918927	6.93835	3.96716e-12	3.43433e-11	6	87042845	87092197	+	protein_coding	Gfpt1
ENSMUSG00000017724	911.166	0.637546	1.55568	0.0870645	7.32268	2.4306e-13	2.32801e-12	11	101769741	101785371	-	protein_coding	Etv4
ENSMUSG00000024270	1110.1	0.63696	1.55505	0.0645055	9.87451	5.36966e-23	1.04108e-21	18	24579880	24603817	-	protein_coding	Slc39a6
ENSMUSG00000030494	2037.19	0.63672	1.55479	0.0562876	11.3119	1.14553e-29	3.30805e-28	7	35334169	35392289	+	protein_coding	Rhpn2
ENSMUSG00000030521	1256.36	0.63665	1.55472	0.0700539	9.088	1.00874e-19	1.57001e-18	7	64376526	64392268	-	protein_coding	Mphosph10
ENSMUSG00000046589	332.56	0.636616	1.55468	0.100463	6.33679	2.34602e-10	1.73955e-09	8	4226826	4237470	+	protein_coding	Lrrc8e
ENSMUSG00000110360	29.4441	0.636613	1.55467	0.241149	2.63992	0.00829267	0.0218693	7	101790535	101790850	+	processed_pseudogene	Gm45380
ENSMUSG00000024732	2270.55	0.636582	1.55464	0.0585014	10.8815	1.41222e-27	3.6348e-26	19	10941480	10949266	-	protein_coding	Ccdc86
ENSMUSG00000090788	1.70974	0.636218	1.55425	0.242021	2.62877	0.00856947	0.0225342	14	43386213	43394024	+	transcribed_unprocessed_pseudogene	Gm9597
ENSMUSG00000006010	1235.49	0.635959	1.55397	0.0624241	10.1877	2.24981e-24	4.76686e-23	1	150361304	150393080	-	protein_coding	Odr4
ENSMUSG00000002825	668.747	0.635855	1.55386	0.0806914	7.88008	3.2716e-15	3.67074e-14	9	21411836	21420274	+	protein_coding	Qtrt1
ENSMUSG00000024081	3050.27	0.635673	1.55366	0.0584785	10.8702	1.59862e-27	4.09261e-26	17	78919005	78937066	-	protein_coding	Cebpz
ENSMUSG00000020460	10737	0.635583	1.55357	0.0959597	6.62344	3.5094e-11	2.79107e-10	11	29545845	29548109	-	protein_coding	Rps27a
ENSMUSG00000028811	3737.39	0.635282	1.55324	0.0626604	10.1385	3.7281e-24	7.77026e-23	4	129189759	129219607	+	protein_coding	Yars
ENSMUSG00000020553	403.249	0.635269	1.55323	0.0950978	6.68017	2.38669e-11	1.92208e-10	11	89982664	90002894	-	protein_coding	Pctp
ENSMUSG00000015656	35623.3	0.634818	1.55274	0.0487296	13.0273	8.55282e-39	3.77881e-37	9	40800983	40810087	+	protein_coding	Hspa8
ENSMUSG00000008734	66.5229	0.634401	1.55229	0.188039	3.37377	0.000741456	0.00244664	7	118972046	118995211	-	protein_coding	Gprc5b
ENSMUSG00000038784	1285.42	0.634131	1.552	0.0824398	7.69204	1.44805e-14	1.5349e-13	6	35022064	35133724	-	protein_coding	Cnot4
ENSMUSG00000070883	121.522	0.633818	1.55167	0.148365	4.27202	1.93707e-05	8.24797e-05	2	69758032	69789575	-	protein_coding	Ccdc173
ENSMUSG00000026774	1.68948	0.632446	1.55019	0.242442	2.60865	0.00909001	0.0237889	2	23207475	23267129	+	protein_coding	4931423N10Rik
ENSMUSG00000068134	643.726	0.632385	1.55013	0.0846163	7.47356	7.80555e-14	7.77514e-13	2	150114405	150136708	-	protein_coding	Zfp120
ENSMUSG00000040883	186.587	0.632081	1.5498	0.144276	4.38105	1.18108e-05	5.18719e-05	9	21921007	21927556	-	protein_coding	Tmem205
ENSMUSG00000021302	1633.72	0.631802	1.5495	0.0629815	10.0315	1.10764e-23	2.24277e-22	13	14050658	14063488	-	protein_coding	Ggps1
ENSMUSG00000005846	5314.53	0.631752	1.54945	0.0657469	9.60885	7.33653e-22	1.32092e-20	16	11192969	11203331	-	protein_coding	Rsl1d1
ENSMUSG00000037106	177.559	0.631682	1.54937	0.147302	4.28835	1.80003e-05	7.70783e-05	15	58510047	58665092	+	protein_coding	Fer1l6
ENSMUSG00000042289	90.7518	0.631655	1.54934	0.187105	3.37593	0.000735655	0.00242917	7	127800603	127803802	+	protein_coding	Hsd3b7
ENSMUSG00000019977	2225.37	0.63165	1.54934	0.0607304	10.4009	2.45647e-25	5.51555e-24	10	21295978	21368898	+	protein_coding	Hbs1l
ENSMUSG00000020423	498.05	0.631465	1.54914	0.0801015	7.88331	3.1882e-15	3.57926e-14	1	134075169	134079120	-	protein_coding	Btg2
ENSMUSG00000024055	400.372	0.631199	1.54885	0.0893357	7.06547	1.60074e-12	1.43297e-11	17	32924687	32947402	-	protein_coding	Cyp4f13
ENSMUSG00000036208	1006.45	0.629972	1.54754	0.0683684	9.21438	3.13085e-20	5.02797e-19	16	44724300	44737284	+	protein_coding	Nepro
ENSMUSG00000025779	120.178	0.629824	1.54738	0.143796	4.37997	1.18695e-05	5.20587e-05	1	16688050	16709611	+	protein_coding	Ly96
ENSMUSG00000090137	131.545	0.629675	1.54722	0.155963	4.03734	5.40603e-05	0.000215108	8	70508262	70510801	-	protein_coding	Uba52
ENSMUSG00000032602	705.551	0.629643	1.54718	0.068986	9.12711	7.03507e-20	1.10753e-18	9	108662087	108684641	+	protein_coding	Slc25a20
ENSMUSG00000029669	370.354	0.628135	1.54557	0.0927512	6.77226	1.26788e-11	1.04927e-10	6	21771394	21852515	-	protein_coding	Tspan12
ENSMUSG00000020038	320.319	0.627874	1.54529	0.0990808	6.33698	2.34306e-10	1.73803e-09	10	85131699	85185064	-	protein_coding	Cry1
ENSMUSG00000027274	464.946	0.627851	1.54526	0.086883	7.2264	4.95957e-13	4.63224e-12	2	136873779	136891389	-	protein_coding	Mkks
ENSMUSG00000037259	88.4843	0.627574	1.54496	0.158604	3.95686	7.59423e-05	0.000295314	2	144470556	144527414	-	protein_coding	Dzank1
ENSMUSG00000117037	39.4956	0.627345	1.54472	0.218903	2.86586	0.0041588	0.0118067	17	21516712	21530995	+	transcribed_processed_pseudogene	Gm50433
ENSMUSG00000051256	1532.67	0.626279	1.54358	0.0812707	7.70608	1.29742e-14	1.38288e-13	6	113442568	113448229	+	protein_coding	Jagn1
ENSMUSG00000021645	1505.51	0.625868	1.54314	0.0742446	8.42982	3.46206e-17	4.57198e-16	13	100124851	100137690	+	protein_coding	Smn1
ENSMUSG00000074129	1260.44	0.625502	1.54275	0.101311	6.17408	6.65502e-10	4.7263e-09	7	45125557	45128761	-	protein_coding	Rpl13a
ENSMUSG00000052406	2161.62	0.624896	1.5421	0.0556806	11.2229	3.14886e-29	8.89241e-28	2	26953562	26964386	-	protein_coding	Rexo4
ENSMUSG00000046668	134.694	0.624187	1.54134	0.137899	4.5264	5.99982e-06	2.73725e-05	18	35829396	35861688	+	protein_coding	Cxxc5
ENSMUSG00000039236	880.372	0.624049	1.5412	0.0882278	7.07316	1.51441e-12	1.36013e-11	7	78913423	78920396	+	protein_coding	Isg20
ENSMUSG00000027692	64.38	0.623958	1.5411	0.198575	3.14218	0.00167695	0.0051956	3	28263213	28675858	+	protein_coding	Tnik
ENSMUSG00000025337	2989.25	0.623689	1.54081	0.0643897	9.68616	3.45269e-22	6.34151e-21	5	130245730	130255530	-	protein_coding	Sbds
ENSMUSG00000050213	869.581	0.623218	1.54031	0.0638639	9.75853	1.69593e-22	3.21022e-21	4	125066671	125074042	+	protein_coding	Snip1
ENSMUSG00000041313	15360.3	0.622415	1.53945	0.102049	6.09918	1.06612e-09	7.40948e-09	5	148327409	148399904	-	protein_coding	Slc7a1
ENSMUSG00000039329	2.19543	0.621879	1.53888	0.263415	2.36083	0.018234	0.0438472	11	121146142	121148319	+	protein_coding	Tex19.1
ENSMUSG00000063316	3453.81	0.621732	1.53872	0.0863124	7.20328	5.87816e-13	5.46094e-12	11	101442297	101445529	+	protein_coding	Rpl27
ENSMUSG00000043415	734.07	0.621404	1.53837	0.0831502	7.47328	7.82213e-14	7.78761e-13	2	19657751	19660583	+	protein_coding	Otud1
ENSMUSG00000042747	3373.79	0.621391	1.53836	0.0790688	7.85887	3.87617e-15	4.33133e-14	3	89245965	89249906	+	protein_coding	Krtcap2
ENSMUSG00000020680	6026.51	0.621203	1.53816	0.0449397	13.823	1.85149e-43	1.01146e-41	11	83473085	83506743	+	protein_coding	Taf15
ENSMUSG00000032123	1049.31	0.621196	1.53815	0.0684156	9.07974	1.08838e-19	1.68304e-18	9	44326018	44333900	+	protein_coding	Dpagt1
ENSMUSG00000085642	75.9655	0.620839	1.53777	0.17786	3.49061	0.000481918	0.00164281	12	20874124	20921262	-	transcribed_unprocessed_pseudogene	3110053B16Rik
ENSMUSG00000053030	1.45119	0.620654	1.53757	0.227219	2.73152	0.00630422	0.0171296	5	77205106	77211471	-	protein_coding	Spink2
ENSMUSG00000048787	513.283	0.620584	1.5375	0.0849405	7.30611	2.74987e-13	2.61941e-12	7	119852795	119896298	-	protein_coding	Dcun1d3
ENSMUSG00000034893	1158.15	0.619548	1.53639	0.0657498	9.42281	4.39168e-21	7.52552e-20	14	75702349	75754558	-	protein_coding	Cog3
ENSMUSG00000038736	3182.82	0.619471	1.53631	0.0566737	10.9305	8.24083e-28	2.1676e-26	15	44373162	44428307	-	protein_coding	Nudcd1
ENSMUSG00000055725	182.58	0.619297	1.53613	0.13015	4.75832	1.95209e-06	9.5415e-06	5	97082328	97111596	-	protein_coding	Paqr3
ENSMUSG00000063856	3576.76	0.619183	1.53601	0.092246	6.7123	1.91578e-11	1.55197e-10	9	108338902	108340343	+	protein_coding	Gpx1
ENSMUSG00000044285	38.1327	0.619167	1.53599	0.243702	2.54067	0.0110639	0.0283131	14	46084027	46085000	+	transcribed_processed_pseudogene	Gm1821
ENSMUSG00000026806	1442.1	0.619148	1.53597	0.0664699	9.31471	1.22289e-20	2.01798e-19	2	28840405	28905571	+	protein_coding	Ddx31
ENSMUSG00000073633	109.917	0.618346	1.53511	0.146011	4.23492	2.28634e-05	9.63317e-05	1	84839840	84900487	+	protein_coding	Fbxo36
ENSMUSG00000063235	649.687	0.617807	1.53454	0.0806655	7.65887	1.87569e-14	1.97292e-13	2	90908715	90918258	-	protein_coding	Ptpmt1
ENSMUSG00000024831	1028.22	0.617805	1.53454	0.0850734	7.26203	3.81334e-13	3.59492e-12	19	3259075	3283017	-	protein_coding	Ighmbp2
ENSMUSG00000028132	198.4	0.617523	1.53424	0.11674	5.28974	1.22493e-07	6.93477e-07	3	121201760	121283098	-	protein_coding	Tmem56
ENSMUSG00000039745	983.701	0.617215	1.53391	0.0622392	9.91682	3.51783e-23	6.93262e-22	7	49759114	49773975	+	protein_coding	Htatip2
ENSMUSG00000035614	2008.76	0.616813	1.53348	0.102786	6.00097	1.96147e-09	1.33137e-08	12	64965803	65022573	+	protein_coding	Togaram1
ENSMUSG00000025140	444.57	0.616765	1.53343	0.0899374	6.85771	6.9972e-12	5.93679e-11	11	120635711	120643769	-	protein_coding	Pycr1
ENSMUSG00000061825	36.1438	0.616314	1.53295	0.222059	2.77545	0.00551247	0.0151979	8	104847067	104854483	+	protein_coding	Ces2c
ENSMUSG00000051890	39.8093	0.616222	1.53286	0.226075	2.72575	0.00641565	0.0173904	12	69241175	69284632	+	protein_coding	Klhdc1
ENSMUSG00000047044	1244.34	0.6162	1.53283	0.0869705	7.08517	1.38876e-12	1.25138e-11	19	18713192	18718428	+	protein_coding	D030056L22Rik
ENSMUSG00000053289	1173.13	0.615929	1.53254	0.0622607	9.89275	4.47581e-23	8.72192e-22	9	53098634	53248053	-	protein_coding	Ddx10
ENSMUSG00000021595	6663.58	0.615518	1.53211	0.0554888	11.0926	1.36202e-28	3.74701e-27	13	69533745	69635780	+	protein_coding	Nsun2
ENSMUSG00000071078	759.681	0.614542	1.53107	0.0748514	8.21016	2.20895e-16	2.72039e-15	8	70131332	70133749	+	protein_coding	Nr2c2ap
ENSMUSG00000026687	2205.77	0.614503	1.53103	0.0514298	11.9484	6.61848e-33	2.23826e-31	1	167349990	167368532	+	protein_coding	Aldh9a1
ENSMUSG00000021614	180.573	0.614319	1.53084	0.146057	4.20604	2.5989e-05	0.000108757	13	89655311	89742509	-	protein_coding	Vcan
ENSMUSG00000027357	1816.13	0.614252	1.53076	0.0575494	10.6735	1.35484e-26	3.25553e-25	2	132846665	132866785	+	protein_coding	Crls1
ENSMUSG00000042148	1154.42	0.61406	1.53056	0.0643074	9.54881	1.31193e-21	2.32712e-20	11	63962626	64079468	-	protein_coding	Cox10
ENSMUSG00000060032	1487.36	0.614049	1.53055	0.0745151	8.24059	1.71364e-16	2.12818e-15	6	136808243	136810074	+	protein_coding	H2afj
ENSMUSG00000036880	465.491	0.614047	1.53055	0.0836914	7.33703	2.18379e-13	2.09821e-12	18	74779196	74806208	+	protein_coding	Acaa2
ENSMUSG00000024993	723.378	0.613831	1.53032	0.0820141	7.48445	7.18468e-14	7.18655e-13	19	60811584	60836227	+	protein_coding	Fam45a
ENSMUSG00000042508	2100.15	0.613808	1.53029	0.0693197	8.85475	8.38734e-19	1.23618e-17	5	9118800	9161776	-	protein_coding	Dmtf1
ENSMUSG00000039182	779.649	0.613555	1.53002	0.0635334	9.6572	4.5822e-22	8.33621e-21	13	14630153	14639096	+	protein_coding	AW209491
ENSMUSG00000022156	252.189	0.613387	1.52985	0.129488	4.73701	2.16891e-06	1.05528e-05	14	56117625	56120625	-	protein_coding	Gzme
ENSMUSG00000087178	33.8542	0.613062	1.5295	0.234904	2.60985	0.00905831	0.0237124	7	55962530	55980868	+	lncRNA	A230056P14Rik
ENSMUSG00000050855	127.653	0.612914	1.52934	0.140458	4.36367	1.27901e-05	5.5942e-05	7	29833619	29853669	-	protein_coding	Zfp940
ENSMUSG00000074203	65.6242	0.611997	1.52837	0.17691	3.45937	0.000541449	0.00183206	8	84723006	84726844	+	protein_coding	G430095P16Rik
ENSMUSG00000017404	9198.65	0.611903	1.52827	0.0966072	6.33393	2.39001e-10	1.7708e-09	11	98026709	98030492	+	protein_coding	Rpl19
ENSMUSG00000024900	9734.47	0.611808	1.52817	0.0765703	7.99015	1.34778e-15	1.56628e-14	19	3322333	3385733	+	protein_coding	Cpt1a
ENSMUSG00000030847	1518.34	0.611673	1.52803	0.0719462	8.5018	1.86673e-17	2.51014e-16	7	128523615	128546981	+	protein_coding	Bag3
ENSMUSG00000026202	3033.65	0.611568	1.52792	0.0688074	8.88812	6.21528e-19	9.27456e-18	1	75214227	75219865	-	protein_coding	Tuba4a
ENSMUSG00000025173	3090.98	0.611446	1.52779	0.0629102	9.71934	2.49392e-22	4.6383e-21	11	121327223	121354445	-	protein_coding	Wdr45b
ENSMUSG00000022947	30.205	0.611423	1.52776	0.235877	2.59212	0.00953854	0.0248204	16	93683214	93690990	+	protein_coding	Cbr3
ENSMUSG00000011267	28.2083	0.611391	1.52773	0.241882	2.52764	0.0114831	0.0292687	7	19577286	19580656	+	protein_coding	Zfp296
ENSMUSG00000030278	331.363	0.610963	1.52728	0.106408	5.74169	9.37338e-09	5.9653e-08	6	113424633	113435760	-	protein_coding	Cidec
ENSMUSG00000023034	599.863	0.610842	1.52715	0.0941457	6.48827	8.68302e-11	6.69469e-10	15	101254268	101274795	+	protein_coding	Nr4a1
ENSMUSG00000046318	746.462	0.610518	1.52681	0.104577	5.83798	5.28369e-09	3.45195e-08	18	66045301	66302741	-	protein_coding	Ccbe1
ENSMUSG00000041623	562.305	0.610208	1.52648	0.0756468	8.06654	7.2317e-16	8.58093e-15	11	113684411	113694647	+	protein_coding	D11Wsu47e
ENSMUSG00000020549	1312.42	0.609812	1.52606	0.0598906	10.1821	2.38343e-24	5.03884e-23	11	64979037	65002069	+	protein_coding	Elac2
ENSMUSG00000015759	3075.68	0.609578	1.52581	0.079376	7.67962	1.59558e-14	1.68476e-13	14	46775566	46788411	-	protein_coding	Cnih1
ENSMUSG00000024424	418.728	0.609416	1.52564	0.0828926	7.35187	1.95447e-13	1.88516e-12	18	12599895	12738863	+	protein_coding	Ttc39c
ENSMUSG00000108435	65.2323	0.608999	1.5252	0.206507	2.94904	0.00318762	0.00929056	6	72347028	72348458	-	lncRNA	Gm45051
ENSMUSG00000008682	6207.42	0.608812	1.525	0.076809	7.92631	2.25748e-15	2.57203e-14	X	74270811	74273135	+	protein_coding	Rpl10
ENSMUSG00000091050	104.774	0.60875	1.52494	0.158756	3.83449	0.000125826	0.000472896	15	98567323	98569583	+	lncRNA	9330020H09Rik
ENSMUSG00000028035	2348.45	0.60802	1.52417	0.0746314	8.14697	3.73141e-16	4.50282e-15	3	152178510	152210302	-	protein_coding	Dnajb4
ENSMUSG00000021481	1216.63	0.60794	1.52408	0.0658139	9.23725	2.52912e-20	4.09594e-19	13	55105310	55134825	+	protein_coding	Zfp346
ENSMUSG00000002996	1627.37	0.607723	1.52385	0.0647919	9.37961	6.62202e-21	1.11286e-19	12	31926253	31950535	-	protein_coding	Hbp1
ENSMUSG00000028017	147.842	0.607613	1.52374	0.14328	4.24075	2.22771e-05	9.40472e-05	3	129677564	129755316	-	protein_coding	Egf
ENSMUSG00000027472	3068.11	0.607092	1.52319	0.0785059	7.73307	1.04987e-14	1.13224e-13	2	153008889	153015427	-	protein_coding	Pdrg1
ENSMUSG00000050931	5132.39	0.606535	1.5226	0.0730496	8.30305	1.01471e-16	1.28515e-15	3	131318984	131491411	-	protein_coding	Sgms2
ENSMUSG00000027620	11805.6	0.606278	1.52233	0.046285	13.0988	3.34502e-39	1.50919e-37	2	156147238	156180238	-	protein_coding	Rbm39
ENSMUSG00000006611	105.994	0.606234	1.52228	0.141659	4.27954	1.87277e-05	7.99075e-05	13	23702033	23710854	-	protein_coding	Hfe
ENSMUSG00000045624	2215.09	0.606196	1.52224	0.0606258	9.99898	1.53969e-23	3.0947e-22	2	140119882	140170564	-	protein_coding	Esf1
ENSMUSG00000017119	4534.92	0.606009	1.52204	0.0744416	8.14074	3.92869e-16	4.72898e-15	11	101552148	101581951	+	protein_coding	Nbr1
ENSMUSG00000025757	4660.21	0.605788	1.52181	0.0866506	6.99116	2.72619e-12	2.3837e-11	3	40744494	40796103	+	protein_coding	Hspa4l
ENSMUSG00000006720	438.384	0.604646	1.52061	0.0881027	6.86297	6.74434e-12	5.72731e-11	13	21945093	21960779	+	protein_coding	Zfp184
ENSMUSG00000085101	119.67	0.604554	1.52051	0.169196	3.5731	0.000352777	0.00123148	4	145410244	145449756	+	lncRNA	Platr16
ENSMUSG00000024856	2333.35	0.603934	1.51986	0.0831192	7.26588	3.7062e-13	3.50081e-12	19	4097181	4099019	+	protein_coding	Cdk2ap2
ENSMUSG00000000531	337.708	0.603917	1.51984	0.0925838	6.52292	6.89516e-11	5.36804e-10	15	101224187	101232756	+	protein_coding	Grasp
ENSMUSG00000046679	681.166	0.603592	1.51949	0.0679157	8.88737	6.25708e-19	9.31518e-18	6	86438373	86473500	+	protein_coding	C87436
ENSMUSG00000115756	1.78087	0.603105	1.51898	0.240331	2.50948	0.0120908	0.0306465	14	48518235	48560287	+	lncRNA	Gm49519
ENSMUSG00000020604	78.4956	0.603077	1.51895	0.175554	3.43527	0.000591954	0.00198891	11	109473373	109573330	+	protein_coding	Arsg
ENSMUSG00000021751	399.036	0.602641	1.51849	0.094695	6.36402	1.9654e-10	1.46754e-09	14	8225510	8259353	-	protein_coding	Acox2
ENSMUSG00000004668	27.3811	0.60131	1.51709	0.25259	2.38058	0.0172856	0.0418424	11	9191941	9684259	+	protein_coding	Abca13
ENSMUSG00000034203	1497.65	0.601145	1.51692	0.0730126	8.23344	1.81915e-16	2.25483e-15	6	91462171	91473546	-	protein_coding	Chchd4
ENSMUSG00000025407	34.3928	0.601072	1.51684	0.241175	2.49227	0.012693	0.0319534	10	127329881	127341974	-	protein_coding	Gli1
ENSMUSG00000097574	29.2211	0.600998	1.51677	0.239711	2.50718	0.0121698	0.0308306	9	78175913	78178879	+	transcribed_unprocessed_pseudogene	C920006O11Rik
ENSMUSG00000074771	58.4553	0.600934	1.5167	0.187237	3.20948	0.00132977	0.00419311	2	136501909	136562091	+	protein_coding	Ankef1
ENSMUSG00000021772	243.969	0.600489	1.51623	0.119012	5.04559	4.52115e-07	2.41082e-06	14	18271135	18284003	+	protein_coding	Nkiras1
ENSMUSG00000048546	1466.39	0.600474	1.51622	0.0619019	9.70043	3.00239e-22	5.55166e-21	15	81848271	81858796	-	protein_coding	Tob2
ENSMUSG00000040124	643.63	0.600464	1.5162	0.0687472	8.73437	2.45015e-18	3.51658e-17	1	163384907	163403669	-	protein_coding	Gorab
ENSMUSG00000044348	120.233	0.600207	1.51593	0.150025	4.0007	6.31544e-05	0.000248867	X	136981115	137038302	-	protein_coding	Slc25a53
ENSMUSG00000011257	2885.59	0.600207	1.51593	0.0518023	11.5865	4.82529e-31	1.50692e-29	4	123262350	123298925	+	protein_coding	Pabpc4
ENSMUSG00000032849	4120.9	0.59988	1.51559	0.0947191	6.33326	2.40034e-10	1.77777e-09	14	118482691	118706219	-	protein_coding	Abcc4
ENSMUSG00000054871	115.828	0.599878	1.51559	0.137768	4.35426	1.33519e-05	5.82132e-05	9	123259052	123260764	-	protein_coding	Tmem158
ENSMUSG00000031765	891.263	0.599664	1.51536	0.109922	5.45537	4.88702e-08	2.88334e-07	8	94179081	94180327	+	protein_coding	Mt1
ENSMUSG00000029422	4384.76	0.599371	1.51506	0.0534323	11.2174	3.34987e-29	9.44614e-28	5	123728425	123749414	-	protein_coding	Rsrc2
ENSMUSG00000050335	18324	0.599215	1.51489	0.0803853	7.45429	9.03549e-14	8.95841e-13	14	47367750	47386160	+	protein_coding	Lgals3
ENSMUSG00000022704	1523.33	0.59903	1.5147	0.0597111	10.0321	1.10107e-23	2.23183e-22	16	43861406	43926809	-	protein_coding	Qtrt2
ENSMUSG00000039230	2396.67	0.598338	1.51397	0.0577509	10.3607	3.74336e-25	8.29814e-24	11	121451948	121617164	+	protein_coding	Tbcd
ENSMUSG00000069114	848.244	0.598254	1.51388	0.0873768	6.84683	7.55052e-12	6.39493e-11	3	9250601	9285333	+	protein_coding	Zbtb10
ENSMUSG00000034617	880.94	0.59816	1.51378	0.075373	7.936	2.08802e-15	2.38179e-14	13	68560779	68582149	-	protein_coding	Mtrr
ENSMUSG00000041264	2679.38	0.597771	1.51338	0.0628529	9.51062	1.89527e-21	3.328e-20	5	149184349	149215434	+	protein_coding	Uspl1
ENSMUSG00000035762	911.667	0.597601	1.5132	0.083852	7.12685	1.02691e-12	9.3337e-12	13	84222295	84296141	+	protein_coding	Tmem161b
ENSMUSG00000022952	752.191	0.597465	1.51306	0.107282	5.56912	2.56033e-08	1.56004e-07	16	92601465	92826149	-	protein_coding	Runx1
ENSMUSG00000020706	4894.93	0.597436	1.51303	0.0518174	11.5296	9.35305e-31	2.87873e-29	11	106249141	106256079	-	protein_coding	Ftsj3
ENSMUSG00000020801	249.748	0.597425	1.51301	0.127472	4.68672	2.77617e-06	1.32907e-05	11	72211723	72215592	-	protein_coding	Med31
ENSMUSG00000028540	767.385	0.596667	1.51222	0.072036	8.28291	1.20203e-16	1.5114e-15	4	117888642	117892032	-	protein_coding	Dph2
ENSMUSG00000024824	2587.06	0.596417	1.51196	0.0566706	10.5243	6.6781e-26	1.55592e-24	19	4195195	4201662	-	protein_coding	Rad9a
ENSMUSG00000037887	1160.96	0.596416	1.51196	0.0639408	9.32763	1.08268e-20	1.80369e-19	7	142079489	142095843	-	protein_coding	Dusp8
ENSMUSG00000110409	81.6494	0.596322	1.51186	0.178435	3.34196	0.000831893	0.00271655	8	44934711	44935159	-	lncRNA	Gm9908
ENSMUSG00000057506	623.846	0.596099	1.51162	0.0956838	6.22989	4.66775e-10	3.37624e-09	19	44139245	44146446	-	protein_coding	Bloc1s2
ENSMUSG00000020561	551.123	0.595816	1.51133	0.0748202	7.9633	1.67511e-15	1.92683e-14	12	33429634	33441392	+	protein_coding	Twistnb
ENSMUSG00000022052	2203.15	0.595229	1.51071	0.0666593	8.92942	4.28244e-19	6.44551e-18	14	67014055	67072444	-	protein_coding	Ppp2r2a
ENSMUSG00000027787	1858.05	0.595169	1.51065	0.0825904	7.20627	5.75035e-13	5.35257e-12	3	69721984	69756373	+	protein_coding	Nmd3
ENSMUSG00000040174	607.577	0.595129	1.51061	0.0759138	7.83954	4.52209e-15	5.03256e-14	2	93980549	94010807	-	protein_coding	Alkbh3
ENSMUSG00000021621	1061.78	0.594123	1.50955	0.0689897	8.61175	7.19507e-18	1.0012e-16	13	91796532	91807705	-	protein_coding	Zcchc9
ENSMUSG00000020740	1561.06	0.594068	1.5095	0.068801	8.63458	5.89414e-18	8.25567e-17	11	115584254	115604051	-	protein_coding	Gga3
ENSMUSG00000022601	1126.61	0.593833	1.50925	0.0829882	7.15563	8.32898e-13	7.63423e-12	16	55973882	56008913	+	protein_coding	Zbtb11
ENSMUSG00000086932	1.51522	0.593329	1.50872	0.23313	2.54506	0.010926	0.0279977	11	104557921	104565661	-	lncRNA	Gm22000
ENSMUSG00000098238	27.2266	0.592796	1.50817	0.237592	2.49502	0.012595	0.0317525	13	97458148	97459077	-	processed_pseudogene	Gm8756
ENSMUSG00000018765	4541.17	0.592393	1.50775	0.0515991	11.4807	1.64975e-30	4.95829e-29	11	69632989	69653297	+	protein_coding	Fxr2
ENSMUSG00000027384	517.532	0.592378	1.50773	0.0829679	7.13984	9.34378e-13	8.53583e-12	2	140170648	140203689	+	protein_coding	Ndufaf5
ENSMUSG00000019916	1440.38	0.592242	1.50759	0.0618926	9.56887	1.08085e-21	1.92973e-20	10	59323295	59373304	+	protein_coding	P4ha1
ENSMUSG00000027999	690.814	0.592053	1.50739	0.0870039	6.8049	1.0112e-11	8.44501e-11	3	129878605	129895825	+	protein_coding	Pla2g12a
ENSMUSG00000032641	487.09	0.591784	1.50711	0.0760466	7.78186	7.14658e-15	7.8083e-14	6	134869092	134898578	-	protein_coding	Gpr19
ENSMUSG00000032567	399.935	0.591727	1.50705	0.0916635	6.45543	1.07914e-10	8.26707e-10	9	105395391	105412229	+	protein_coding	Aste1
ENSMUSG00000092416	202.057	0.591447	1.50676	0.121019	4.88721	1.02276e-06	5.18409e-06	7	42473385	42505740	-	protein_coding	Zfp141
ENSMUSG00000053870	633.968	0.59092	1.50621	0.078624	7.51577	5.65753e-14	5.72169e-13	3	155084917	155093403	-	protein_coding	Fpgt
ENSMUSG00000037851	10608.3	0.590903	1.50619	0.076435	7.73079	1.06882e-14	1.15138e-13	13	49682099	49734267	+	protein_coding	Iars
ENSMUSG00000113338	32.7625	0.590682	1.50596	0.233421	2.53054	0.0113886	0.0290665	13	15807242	15827537	+	lncRNA	A530046M15Rik
ENSMUSG00000027569	1312.96	0.590113	1.50536	0.0596105	9.89949	4.18423e-23	8.17032e-22	2	180581303	180586304	+	protein_coding	Mrgbp
ENSMUSG00000026317	551.301	0.589986	1.50523	0.0787896	7.48812	6.98687e-14	7.0033e-13	8	14881334	14901720	+	protein_coding	Cln8
ENSMUSG00000031986	1499.9	0.58964	1.50487	0.0612896	9.62055	6.54829e-22	1.18233e-20	8	124897885	124906161	+	protein_coding	Sprtn
ENSMUSG00000030942	2263.65	0.589625	1.50486	0.0593668	9.9319	3.02448e-23	5.99115e-22	7	119715092	119720798	-	protein_coding	Thumpd1
ENSMUSG00000030287	921.339	0.5894	1.50462	0.118087	4.99122	5.99996e-07	3.14643e-06	6	146108298	146502223	-	protein_coding	Itpr2
ENSMUSG00000025200	860.691	0.588952	1.50415	0.0733667	8.02752	9.94663e-16	1.16867e-14	19	44108636	44135876	-	protein_coding	Cwf19l1
ENSMUSG00000085783	26.3545	0.588662	1.50385	0.247707	2.37644	0.0174805	0.0422364	16	62717036	62718450	+	processed_pseudogene	Gm9816
ENSMUSG00000059327	39.3204	0.588491	1.50367	0.239185	2.4604	0.0138783	0.034565	X	99975605	100400762	+	protein_coding	Eda
ENSMUSG00000070407	439.775	0.588169	1.50334	0.0869974	6.76076	1.37268e-11	1.12966e-10	11	63885791	63922290	-	protein_coding	Hs3st3b1
ENSMUSG00000110702	30.8514	0.588067	1.50323	0.246877	2.38202	0.017218	0.0417231	8	94675605	94680166	+	lncRNA	Gm45767
ENSMUSG00000042766	2356.54	0.587924	1.50308	0.060989	9.63984	5.4273e-22	9.83633e-21	3	89234176	89246309	-	protein_coding	Trim46
ENSMUSG00000041438	2132.28	0.587181	1.50231	0.0504038	11.6495	2.30686e-31	7.33566e-30	8	106893635	106923088	+	protein_coding	Utp4
ENSMUSG00000037411	17221.7	0.58717	1.5023	0.0308331	19.0435	7.43511e-81	1.19805e-78	5	137061503	137072268	-	protein_coding	Serpine1
ENSMUSG00000095990	100.277	0.587033	1.50215	0.170272	3.44762	0.000565547	0.00190553	17	17121414	17146831	+	protein_coding	Zfp97
ENSMUSG00000047712	135.208	0.587025	1.50215	0.141356	4.15282	3.28407e-05	0.000135365	10	8204755	8518825	-	protein_coding	Ust
ENSMUSG00000089940	50.6343	0.586407	1.5015	0.216375	2.71014	0.0067254	0.0181378	13	89739459	89887166	+	lncRNA	Gm4117
ENSMUSG00000093606	34.7138	0.586348	1.50144	0.242553	2.4174	0.0156318	0.038438	16	87495998	87504033	+	lncRNA	B130034C11Rik
ENSMUSG00000086606	27.5636	0.586246	1.50134	0.245419	2.38875	0.0169057	0.0411138	4	148947491	148948914	-	lncRNA	Gm13205
ENSMUSG00000058638	1011.54	0.585765	1.50083	0.068575	8.54196	1.31964e-17	1.79335e-16	7	12834760	12850577	+	protein_coding	Zfp110
ENSMUSG00000094441	348.731	0.5854	1.50046	0.0865353	6.76487	1.33428e-11	1.09901e-10	17	33239717	33255145	-	protein_coding	Zfp955a
ENSMUSG00000074731	193.526	0.585075	1.50012	0.121048	4.8334	1.34223e-06	6.7025e-06	2	150470990	150485091	-	protein_coding	Zfp345
ENSMUSG00000016496	126.19	0.584891	1.49993	0.155033	3.77269	0.000161496	0.000596665	19	29367454	29388095	+	protein_coding	Cd274
ENSMUSG00000018821	1237.81	0.58464	1.49966	0.115945	5.04239	4.59744e-07	2.44673e-06	19	42123272	42129059	-	protein_coding	Avpi1
ENSMUSG00000053580	1215.55	0.584609	1.49963	0.124709	4.68779	2.76172e-06	1.32291e-05	11	105589985	105929304	+	protein_coding	Tanc2
ENSMUSG00000039652	176.745	0.584409	1.49942	0.149076	3.92021	8.84718e-05	0.000340857	19	37021290	37208601	-	protein_coding	Cpeb3
ENSMUSG00000027829	1495.09	0.584344	1.49936	0.0717473	8.14447	3.80941e-16	4.58829e-15	3	65946150	65958249	-	protein_coding	Ccnl1
ENSMUSG00000021282	7398.88	0.58411	1.49911	0.0590601	9.89009	4.59593e-23	8.92877e-22	12	111538015	111546752	+	protein_coding	Eif5
ENSMUSG00000020412	2855.42	0.58409	1.49909	0.0576862	10.1253	4.26608e-24	8.87224e-23	11	4637746	4685699	+	protein_coding	Ascc2
ENSMUSG00000029780	851.259	0.583632	1.49862	0.0709184	8.22963	1.87795e-16	2.32471e-15	6	56882399	56923932	-	protein_coding	Nt5c3
ENSMUSG00000047022	100.355	0.583447	1.49843	0.157123	3.71331	0.000204569	0.000744189	12	57230426	57497199	+	protein_coding	Mipol1
ENSMUSG00000057835	157.391	0.583186	1.49815	0.129875	4.49037	7.10993e-06	3.21161e-05	17	55864891	55878930	-	protein_coding	Zfp119a
ENSMUSG00000030584	100.36	0.583005	1.49797	0.148543	3.92482	8.67936e-05	0.000334728	7	29303950	29318243	+	protein_coding	Dpf1
ENSMUSG00000057963	597.31	0.582983	1.49794	0.0735749	7.92366	2.30617e-15	2.62594e-14	12	102568581	102704930	-	protein_coding	Itpk1
ENSMUSG00000021906	999.317	0.582169	1.4971	0.0624429	9.32323	1.1285e-20	1.87351e-19	14	32085373	32103202	+	protein_coding	Oxnad1
ENSMUSG00000001436	1321.47	0.58167	1.49658	0.0607322	9.57762	9.93061e-22	1.77464e-20	10	77032240	77061002	+	protein_coding	Slc19a1
ENSMUSG00000021775	1984.34	0.581365	1.49626	0.0704799	8.24867	1.6017e-16	1.99563e-15	14	18204053	18239127	-	protein_coding	Nr1d2
ENSMUSG00000066647	198.069	0.580807	1.49569	0.116729	4.97568	6.50181e-07	3.38875e-06	7	30169874	30182324	+	transcribed_unprocessed_pseudogene	Gm5113
ENSMUSG00000020755	2563.51	0.580762	1.49564	0.0490595	11.8379	2.48576e-32	8.30392e-31	11	115933281	115966725	+	protein_coding	Sap30bp
ENSMUSG00000038683	2199.8	0.580431	1.4953	0.0704211	8.24229	1.68944e-16	2.10221e-15	13	41001022	41013015	+	protein_coding	Pak1ip1
ENSMUSG00000021650	942.338	0.580349	1.49521	0.084233	6.8898	5.58692e-12	4.78255e-11	13	99319646	99344705	-	protein_coding	Ptcd2
ENSMUSG00000050244	4383.87	0.580155	1.49501	0.0910662	6.3707	1.8817e-10	1.40724e-09	13	12395026	12440289	+	protein_coding	Heatr1
ENSMUSG00000030469	548.969	0.579942	1.49479	0.0825984	7.02122	2.19941e-12	1.94259e-11	7	43579609	43593235	+	protein_coding	Zfp719
ENSMUSG00000040250	3107.02	0.579885	1.49473	0.0562896	10.3018	6.91501e-25	1.50848e-23	6	146549631	146577835	-	protein_coding	Ints13
ENSMUSG00000026064	46.6776	0.579698	1.49454	0.20504	2.82724	0.00469505	0.0131716	1	30940301	30949309	-	protein_coding	Ptp4a1
ENSMUSG00000005087	14410.9	0.5795	1.49433	0.0596192	9.72002	2.47736e-22	4.61197e-21	2	102811140	102901665	-	protein_coding	Cd44
ENSMUSG00000111088	31.7116	0.579298	1.49412	0.227185	2.54989	0.0107757	0.0276679	9	44378632	44379450	-	TEC	9430081H08Rik
ENSMUSG00000017390	171.487	0.579272	1.4941	0.135729	4.26785	1.97363e-05	8.39121e-05	11	78322967	78327781	+	protein_coding	Aldoc
ENSMUSG00000060126	7962.73	0.579181	1.494	0.0721579	8.02658	1.00228e-15	1.1769e-14	14	75845092	75848525	+	protein_coding	Tpt1
ENSMUSG00000073771	271.424	0.578994	1.49381	0.10703	5.40965	6.31463e-08	3.68145e-07	4	117119218	117125725	-	protein_coding	Btbd19
ENSMUSG00000037214	349.439	0.578737	1.49354	0.100659	5.74951	8.9504e-09	5.70369e-08	8	26158140	26164151	+	protein_coding	Thap1
ENSMUSG00000060036	12010.5	0.578727	1.49353	0.0594071	9.74171	2.00163e-22	3.76656e-21	15	80077790	80091868	-	protein_coding	Rpl3
ENSMUSG00000116802	192.392	0.57869	1.49349	0.111603	5.18525	2.15729e-07	1.19314e-06	17	17234871	17266063	+	lncRNA	Gm5165
ENSMUSG00000019960	3222.59	0.578531	1.49333	0.0511814	11.3035	1.26051e-29	3.63034e-28	10	99263230	99267489	+	protein_coding	Dusp6
ENSMUSG00000031711	962.509	0.578311	1.4931	0.068829	8.40214	4.38409e-17	5.74999e-16	8	82763606	82774160	-	protein_coding	Zfp330
ENSMUSG00000026019	1398.53	0.578259	1.49305	0.0604559	9.56497	1.12232e-21	2.00191e-20	1	60069784	60098645	-	protein_coding	Wdr12
ENSMUSG00000078671	3217.81	0.577462	1.49222	0.100293	5.75775	8.52427e-09	5.4448e-08	7	73426637	73541830	-	protein_coding	Chd2
ENSMUSG00000031578	1888.68	0.576034	1.49075	0.0552278	10.4301	1.80606e-25	4.08869e-24	8	31159462	31168764	-	protein_coding	Mak16
ENSMUSG00000032316	1838.47	0.575771	1.49047	0.0517317	11.1299	8.96967e-29	2.47829e-27	9	57750623	57765860	-	protein_coding	Clk3
ENSMUSG00000051391	16694.2	0.575706	1.49041	0.0525745	10.9503	6.62422e-28	1.75441e-26	5	135908408	135934616	-	protein_coding	Ywhag
ENSMUSG00000004994	301.975	0.574213	1.48886	0.101667	5.64796	1.62358e-08	1.00686e-07	8	84257794	84270380	-	protein_coding	Ccdc130
ENSMUSG00000031984	2363.92	0.574136	1.48879	0.047462	12.0968	1.0985e-33	3.87203e-32	8	124836944	124863120	-	protein_coding	2810004N23Rik
ENSMUSG00000024404	2402.07	0.573945	1.48859	0.0528559	10.8587	1.81357e-27	4.63053e-26	18	12128740	12157387	+	protein_coding	Riok3
ENSMUSG00000043183	464.317	0.573833	1.48847	0.100002	5.73822	9.56783e-09	6.08501e-08	13	54503778	54551290	+	protein_coding	Simc1
ENSMUSG00000014873	1094.7	0.573494	1.48812	0.0594571	9.64551	5.13533e-22	9.31598e-21	2	26916366	26920183	+	protein_coding	Surf2
ENSMUSG00000000276	1068.06	0.573242	1.48786	0.0733689	7.81315	5.57756e-15	6.1607e-14	11	89035178	89066850	-	protein_coding	Dgke
ENSMUSG00000054381	295.164	0.573092	1.48771	0.103962	5.51252	3.53733e-08	2.11831e-07	7	127372536	127376050	-	protein_coding	Zfp747
ENSMUSG00000021022	376.919	0.572907	1.48752	0.0929514	6.16351	7.11479e-10	5.03603e-09	12	55278990	55302998	-	protein_coding	Ppp2r3c
ENSMUSG00000020611	2802.13	0.572835	1.48744	0.0789788	7.25303	4.07563e-13	3.83465e-12	11	109362830	109401369	+	protein_coding	Gna13
ENSMUSG00000026761	1373.17	0.572268	1.48686	0.0749451	7.63583	2.2437e-14	2.33947e-13	2	48902823	48950277	-	protein_coding	Orc4
ENSMUSG00000042677	486.713	0.572114	1.4867	0.0897521	6.37439	1.83698e-10	1.37486e-09	4	125118422	125127840	-	protein_coding	Zc3h12a
ENSMUSG00000086331	54.7784	0.571858	1.48644	0.200629	2.85033	0.00436742	0.0123482	16	92094567	92096490	+	lncRNA	Gm16310
ENSMUSG00000026870	290.063	0.571656	1.48623	0.101445	5.63516	1.74898e-08	1.08148e-07	2	34874395	34892132	+	protein_coding	Cutal
ENSMUSG00000004100	1630.09	0.571586	1.48616	0.0732514	7.80307	6.0418e-15	6.65431e-14	9	20888174	20892178	+	protein_coding	Ppan
ENSMUSG00000025793	4045.95	0.571559	1.48613	0.0534041	10.7025	9.90204e-27	2.4126e-25	11	120467634	120483979	+	protein_coding	Hgs
ENSMUSG00000031917	1398.71	0.571195	1.48575	0.0924216	6.18032	6.39705e-10	4.54983e-09	8	107056876	107060931	+	protein_coding	Nip7
ENSMUSG00000020430	3510.89	0.570349	1.48488	0.05575	10.2305	1.44818e-24	3.10613e-23	11	3963974	3980004	+	protein_coding	Pes1
ENSMUSG00000063919	123.507	0.570318	1.48485	0.150383	3.79243	0.000149181	0.000554476	5	116439274	116591817	-	protein_coding	Srrm4
ENSMUSG00000025935	3251.9	0.570131	1.48466	0.0585286	9.74106	2.01433e-22	3.78104e-21	1	13564697	13589910	-	protein_coding	Tram1
ENSMUSG00000039725	669.999	0.56987	1.48439	0.076404	7.45864	8.74206e-14	8.67645e-13	2	165490109	165493324	-	protein_coding	Trp53rka
ENSMUSG00000022863	84.6467	0.569858	1.48438	0.16026	3.55583	0.000376788	0.00130886	16	78332636	78377192	-	protein_coding	Btg3
ENSMUSG00000093565	137.695	0.569487	1.484	0.145913	3.90291	9.50443e-05	0.000364349	17	24528247	24528744	+	lncRNA	Rab26os
ENSMUSG00000109511	3237.79	0.569346	1.48385	0.050906	11.1843	4.86983e-29	1.36519e-27	7	44816087	44830812	+	protein_coding	Nup62
ENSMUSG00000048755	1159.17	0.569316	1.48382	0.0792071	7.18768	6.59017e-13	6.09583e-12	15	83546796	83563787	-	protein_coding	Mcat
ENSMUSG00000039478	228.748	0.567952	1.48242	0.122123	4.65068	3.3085e-06	1.55988e-05	8	40307457	40386308	+	protein_coding	Micu3
ENSMUSG00000026031	2126.86	0.567407	1.48186	0.0778182	7.29145	3.06637e-13	2.90646e-12	1	58711507	58758884	+	protein_coding	Cflar
ENSMUSG00000074656	6192.55	0.567369	1.48182	0.0653466	8.68245	3.8733e-18	5.5056e-17	2	154871409	154892935	-	protein_coding	Eif2s2
ENSMUSG00000100801	238.061	0.56722	1.48167	0.112949	5.0219	5.11639e-07	2.7049e-06	5	5781614	5783555	-	processed_pseudogene	Gm15459
ENSMUSG00000055301	90.194	0.567087	1.48153	0.175332	3.23436	0.00121915	0.00386656	3	138217759	138233382	+	protein_coding	Adh7
ENSMUSG00000090704	70.6371	0.567061	1.4815	0.181346	3.12695	0.00176629	0.00544687	17	54419679	54420841	+	processed_pseudogene	Trp53-ps
ENSMUSG00000032726	89.5006	0.566719	1.48115	0.176696	3.20732	0.00133978	0.00422329	4	123312644	123343252	-	protein_coding	Bmp8a
ENSMUSG00000063275	217.063	0.566579	1.48101	0.126647	4.47368	7.68862e-06	3.45673e-05	2	13850281	14056135	-	protein_coding	Hacd1
ENSMUSG00000039483	1693.74	0.565968	1.48038	0.0660005	8.57521	9.89052e-18	1.36048e-16	2	30823096	30830333	-	protein_coding	Asb6
ENSMUSG00000024238	899.841	0.565932	1.48034	0.0990507	5.71356	1.10639e-08	6.97404e-08	18	5591859	5775467	+	protein_coding	Zeb1
ENSMUSG00000038299	1924.29	0.565862	1.48027	0.0511226	11.0687	1.77893e-28	4.87998e-27	18	32837224	32867594	+	protein_coding	Wdr36
ENSMUSG00000011096	2352.41	0.565229	1.47962	0.088565	6.38208	1.74699e-10	1.31038e-09	7	44848990	44855421	+	protein_coding	Akt1s1
ENSMUSG00000006335	204.911	0.564984	1.47937	0.132095	4.27711	1.89333e-05	8.07664e-05	7	3620323	3629929	-	protein_coding	Tfpt
ENSMUSG00000078622	4014.82	0.564713	1.47909	0.0485831	11.6237	3.12493e-31	9.87158e-30	11	106197407	106216344	-	protein_coding	Ccdc47
ENSMUSG00000036376	611.365	0.564585	1.47896	0.100933	5.59367	2.22314e-08	1.36194e-07	13	23418360	23423866	-	protein_coding	Abt1
ENSMUSG00000020305	640.063	0.564541	1.47892	0.0825871	6.8357	8.16062e-12	6.88732e-11	11	30885415	31102704	+	protein_coding	Asb3
ENSMUSG00000035834	370.278	0.564539	1.47891	0.0938331	6.01641	1.78325e-09	1.21474e-08	13	81673842	81711013	-	protein_coding	Polr3g
ENSMUSG00000019948	353.373	0.564414	1.47879	0.0973094	5.8002	6.62372e-09	4.27642e-08	10	89711970	89732295	-	protein_coding	Actr6
ENSMUSG00000021578	1752.14	0.564309	1.47868	0.0553652	10.1925	2.14212e-24	4.54874e-23	13	74350308	74365783	+	protein_coding	Ccdc127
ENSMUSG00000026034	2950.44	0.564227	1.47859	0.0647838	8.70938	3.05541e-18	4.36244e-17	1	58410188	58424066	-	protein_coding	Clk1
ENSMUSG00000091898	38.6656	0.563721	1.47808	0.228979	2.46189	0.0138208	0.0344354	14	31208311	31211729	+	protein_coding	Tnnc1
ENSMUSG00000061894	365.53	0.5634	1.47775	0.102811	5.47996	4.2542e-08	2.52944e-07	4	128583538	128610098	-	protein_coding	Zscan20
ENSMUSG00000039431	43.4224	0.563354	1.4777	0.214801	2.62268	0.00872417	0.0229002	8	40551094	40634797	-	protein_coding	Mtmr7
ENSMUSG00000017664	2225.99	0.563326	1.47767	0.0525755	10.7146	8.6934e-27	2.13166e-25	2	165276553	165287869	-	protein_coding	Slc35c2
ENSMUSG00000075012	824.283	0.563274	1.47762	0.0782096	7.20211	5.92893e-13	5.50277e-12	2	102449365	102452499	-	protein_coding	Fjx1
ENSMUSG00000078812	22040.8	0.563226	1.47757	0.0840683	6.69963	2.08948e-11	1.68556e-10	11	69916713	69921958	-	protein_coding	Eif5a
ENSMUSG00000020806	1184.15	0.563224	1.47757	0.0642706	8.76332	1.89576e-18	2.74141e-17	11	116598164	116627019	-	protein_coding	Rhbdf2
ENSMUSG00000057657	46.175	0.563144	1.47749	0.230303	2.44523	0.014476	0.0358951	8	107262792	107263248	-	processed_pseudogene	Rps18-ps3
ENSMUSG00000018983	524.869	0.563105	1.47745	0.0892211	6.31134	2.76624e-10	2.0401e-09	4	136172393	136196057	+	protein_coding	E2f2
ENSMUSG00000036442	1038.2	0.56287	1.4772	0.0730478	7.7055	1.30332e-14	1.3884e-13	8	105855131	105856950	+	protein_coding	Thap11
ENSMUSG00000020802	1912.52	0.562863	1.4772	0.0615944	9.13822	6.34897e-20	1.00199e-18	11	116537739	116581447	-	protein_coding	Ube2o
ENSMUSG00000118100	112.194	0.562671	1.477	0.144558	3.89234	9.92823e-05	0.000379155	19	9899689	9902661	+	lncRNA	Gm50340
ENSMUSG00000027088	450.816	0.562571	1.4769	0.0916368	6.13914	8.29693e-10	5.8276e-09	2	69789622	69800005	+	protein_coding	Phospho2
ENSMUSG00000031916	883.847	0.561998	1.47631	0.0809634	6.94138	3.88284e-12	3.36436e-11	8	107046288	107056689	-	protein_coding	Cog8
ENSMUSG00000029636	1.59424	0.561724	1.47603	0.22633	2.48188	0.0130693	0.0327929	5	146384984	146473615	+	protein_coding	Wasf3
ENSMUSG00000016554	11141.9	0.561632	1.47594	0.057863	9.70624	2.83606e-22	5.25934e-21	15	77958997	77970813	-	protein_coding	Eif3d
ENSMUSG00000031513	958.626	0.56145	1.47575	0.0663264	8.46496	2.56244e-17	3.40268e-16	8	34135571	34147033	-	protein_coding	Leprotl1
ENSMUSG00000001053	924.28	0.561442	1.47574	0.0867055	6.47528	9.46389e-11	7.27626e-10	11	51643062	51650842	-	protein_coding	N4bp3
ENSMUSG00000020677	2610.84	0.561372	1.47567	0.0673105	8.34003	7.42704e-17	9.54515e-16	11	83942061	83963088	+	protein_coding	Ddx52
ENSMUSG00000042709	1394.86	0.561277	1.47558	0.0662322	8.47439	2.3632e-17	3.14815e-16	11	60400625	60418457	-	protein_coding	Atpaf2
ENSMUSG00000003585	100.675	0.561065	1.47536	0.161194	3.48068	0.000500141	0.00170099	11	4097038	4123415	-	protein_coding	Sec14l2
ENSMUSG00000018143	5340.04	0.561047	1.47534	0.0428544	13.0919	3.6616e-39	1.64815e-37	5	139791512	139802653	+	protein_coding	Mafk
ENSMUSG00000078970	1377.57	0.560641	1.47492	0.0545786	10.2722	9.40539e-25	2.03553e-23	11	17182106	17233796	+	protein_coding	Wdr92
ENSMUSG00000057181	1207	0.560575	1.47486	0.0717822	7.80939	5.74651e-15	6.34001e-14	11	80360491	80378034	-	protein_coding	5730455P16Rik
ENSMUSG00000041506	1480.04	0.560459	1.47474	0.0872058	6.42686	1.30268e-10	9.90833e-10	9	106475962	106485424	+	protein_coding	Rrp9
ENSMUSG00000020921	342.242	0.559829	1.47409	0.104168	5.37427	7.68952e-08	4.42782e-07	11	102152545	102156404	-	protein_coding	Tmem101
ENSMUSG00000024234	699.818	0.559772	1.47404	0.0743546	7.52842	5.13583e-14	5.2078e-13	18	4375591	4397330	+	protein_coding	Mtpap
ENSMUSG00000020448	1086.85	0.5596	1.47386	0.0568693	9.84011	7.56294e-23	1.44874e-21	11	3415981	3452363	-	protein_coding	Rnf185
ENSMUSG00000058546	7189.64	0.559547	1.47381	0.105301	5.31378	1.07372e-07	6.11663e-07	11	78180931	78183584	-	protein_coding	Rpl23a
ENSMUSG00000073627	94.4996	0.559487	1.47374	0.178231	3.1391	0.00169465	0.00524619	1	86359573	86373791	+	lncRNA	C130036L24Rik
ENSMUSG00000027746	649.63	0.559336	1.47359	0.0731272	7.64881	2.02845e-14	2.12312e-13	3	53853375	53863830	-	protein_coding	Ufm1
ENSMUSG00000059482	385.916	0.558916	1.47316	0.0967013	5.77982	7.47823e-09	4.80471e-08	4	10874497	10899425	+	protein_coding	2610301B20Rik
ENSMUSG00000020432	88.376	0.558131	1.47236	0.176938	3.15439	0.00160834	0.00500079	11	3917191	3932159	-	protein_coding	Tcn2
ENSMUSG00000057113	20640.3	0.558023	1.47225	0.0737142	7.5701	3.72949e-14	3.82014e-13	11	33152286	33163206	-	protein_coding	Npm1
ENSMUSG00000013846	1846.01	0.557746	1.47197	0.102513	5.44071	5.30677e-08	3.12043e-07	15	67102874	67176830	-	protein_coding	St3gal1
ENSMUSG00000072660	67.4626	0.557374	1.47159	0.194049	2.87234	0.0040745	0.0115881	6	147438361	147476046	-	lncRNA	Gm6288
ENSMUSG00000000976	1808.83	0.557216	1.47143	0.0899508	6.19467	5.8406e-10	4.17419e-09	11	83753695	83783754	+	protein_coding	Heatr6
ENSMUSG00000028840	503.706	0.557193	1.4714	0.0883929	6.3036	2.90811e-10	2.14062e-09	4	134243288	134245592	-	protein_coding	Zfp593
ENSMUSG00000027828	8227.29	0.55699	1.4712	0.0590921	9.4258	4.26855e-21	7.33418e-20	3	65379654	65392623	-	protein_coding	Ssr3
ENSMUSG00000028850	310.005	0.556892	1.4711	0.113048	4.92615	8.38654e-07	4.30785e-06	4	133574744	133584243	+	protein_coding	Gpatch3
ENSMUSG00000042507	2235.24	0.556501	1.4707	0.102135	5.44866	5.07501e-08	2.98966e-07	12	84149175	84218881	-	protein_coding	Elmsan1
ENSMUSG00000062931	327.753	0.556423	1.47062	0.10784	5.15971	2.47336e-07	1.35893e-06	10	82224849	82241280	-	protein_coding	Zfp938
ENSMUSG00000005043	628.102	0.556252	1.47044	0.0794662	6.99985	2.56242e-12	2.24769e-11	11	119343424	119355536	-	protein_coding	Sgsh
ENSMUSG00000049907	1520.81	0.556061	1.47025	0.0723111	7.68983	1.47325e-14	1.55989e-13	5	74195285	74199481	+	protein_coding	Rasl11b
ENSMUSG00000030744	22672.6	0.55606	1.47025	0.0941941	5.90334	3.56218e-09	2.36022e-08	7	99477895	99483738	-	protein_coding	Rps3
ENSMUSG00000024158	896.61	0.555674	1.46986	0.0729462	7.61759	2.58464e-14	2.68184e-13	17	24840142	24864450	+	protein_coding	Hagh
ENSMUSG00000075486	293.865	0.555649	1.46983	0.10003	5.55481	2.77908e-08	1.68635e-07	14	101632980	101640686	-	protein_coding	Commd6
ENSMUSG00000025193	174.311	0.555362	1.46954	0.142173	3.90624	9.37453e-05	0.000359657	19	43752995	43768638	+	protein_coding	Cutc
ENSMUSG00000025348	493.235	0.555055	1.46922	0.0914986	6.06627	1.30916e-09	9.02016e-09	10	128933817	128958282	+	protein_coding	Itga7
ENSMUSG00000084319	228.585	0.554965	1.46913	0.126776	4.37753	1.2003e-05	5.26075e-05	6	99877815	99878334	-	processed_pseudogene	Tpt1-ps3
ENSMUSG00000032803	4026.13	0.554786	1.46895	0.0536895	10.3332	4.98497e-25	1.09618e-23	9	103353093	103365840	-	protein_coding	Cdv3
ENSMUSG00000091931	296.776	0.554776	1.46894	0.0967346	5.73503	9.74937e-09	6.18611e-08	12	102753274	102757803	-	protein_coding	Gon7
ENSMUSG00000074221	2460.15	0.554544	1.4687	0.11482	4.82969	1.36743e-06	6.82115e-06	7	29983954	30028282	+	protein_coding	Zfp568
ENSMUSG00000039543	67.4948	0.554499	1.46866	0.187236	2.9615	0.00306143	0.00896502	14	20394192	20452226	-	protein_coding	Cfap70
ENSMUSG00000063383	32.5691	0.554382	1.46854	0.2274	2.43792	0.0147722	0.0365305	17	22144358	22166190	-	protein_coding	Zfp947
ENSMUSG00000059475	621.675	0.554298	1.46845	0.090413	6.13073	8.74752e-10	6.12838e-09	9	20468548	20492746	-	protein_coding	Zfp426
ENSMUSG00000068742	520.425	0.554012	1.46816	0.0901368	6.14635	7.92879e-10	5.57925e-09	2	92403645	92434043	-	protein_coding	Cry2
ENSMUSG00000020361	14171.7	0.553872	1.46802	0.0490348	11.2955	1.38133e-29	3.97108e-28	11	53259813	53300457	-	protein_coding	Hspa4
ENSMUSG00000083044	30.683	0.553366	1.46751	0.2324	2.3811	0.0172612	0.0417909	4	84104894	84105902	+	processed_pseudogene	Gm12416
ENSMUSG00000028961	1999	0.553334	1.46747	0.0511521	10.8174	2.84604e-27	7.23777e-26	4	149149990	149166771	-	protein_coding	Pgd
ENSMUSG00000022538	2770.67	0.553283	1.46742	0.0584889	9.45963	3.09026e-21	5.36737e-20	16	30560493	30587592	-	protein_coding	Lsg1
ENSMUSG00000056131	689.002	0.552946	1.46708	0.0692784	7.98151	1.44556e-15	1.67585e-14	9	86554376	86571842	-	protein_coding	Pgm3
ENSMUSG00000006732	1427.44	0.552697	1.46683	0.0717798	7.69991	1.36167e-14	1.44574e-13	10	127041413	127046365	+	protein_coding	Mettl1
ENSMUSG00000085939	69.8658	0.552472	1.4666	0.176791	3.12501	0.001778	0.00547506	18	50134725	50135600	+	transcribed_processed_pseudogene	Cd63-ps
ENSMUSG00000022223	429.169	0.552313	1.46644	0.0832383	6.63532	3.23791e-11	2.57943e-10	14	55897282	55900293	-	protein_coding	Sdr39u1
ENSMUSG00000021326	2816.84	0.552192	1.46631	0.0665702	8.29488	1.08696e-16	1.37302e-15	13	21179444	21194724	+	protein_coding	Trim27
ENSMUSG00000034855	685.973	0.552107	1.46623	0.0750393	7.35757	1.87291e-13	1.80831e-12	5	92346637	92348889	-	protein_coding	Cxcl10
ENSMUSG00000022837	666.514	0.551303	1.46541	0.082875	6.65222	2.88702e-11	2.31239e-10	16	36828384	36872721	+	protein_coding	Iqcb1
ENSMUSG00000022878	1.63066	0.550873	1.46497	0.231559	2.37898	0.0173606	0.0420056	16	23146535	23158028	+	protein_coding	Adipoq
ENSMUSG00000025066	2740.74	0.550453	1.46455	0.0605904	9.08482	1.03874e-19	1.61018e-18	19	47731681	47735588	+	protein_coding	Sfr1
ENSMUSG00000024968	139.518	0.550212	1.4643	0.13166	4.17905	2.92732e-05	0.000121681	19	7267324	7275225	+	protein_coding	Rcor2
ENSMUSG00000062054	497.809	0.550207	1.4643	0.0964522	5.70445	1.16719e-08	7.3356e-08	12	21316388	21323819	+	protein_coding	Iah1
ENSMUSG00000048429	1232.44	0.550116	1.4642	0.0555088	9.91043	3.75023e-23	7.3618e-22	9	21592721	21595970	+	protein_coding	Timm29
ENSMUSG00000018906	4501.72	0.549949	1.46403	0.0432915	12.7034	5.66097e-37	2.32439e-35	11	54100094	54131665	+	protein_coding	P4ha2
ENSMUSG00000029179	1077.27	0.549738	1.46382	0.0618554	8.88746	6.2519e-19	9.31471e-18	5	52775408	52824665	+	protein_coding	Zcchc4
ENSMUSG00000021610	5093.52	0.549735	1.46382	0.0476218	11.5438	7.93597e-31	2.45044e-29	13	73604005	73620605	+	protein_coding	Clptm1l
ENSMUSG00000032415	215.699	0.549683	1.46376	0.111514	4.92927	8.25359e-07	4.2441e-06	9	86307305	86464950	-	protein_coding	Ube2cbp
ENSMUSG00000033697	1374.51	0.549624	1.4637	0.0863764	6.36313	1.9768e-10	1.47548e-09	15	76723984	76818170	-	protein_coding	Arhgap39
ENSMUSG00000097352	68.1199	0.549578	1.46366	0.1886	2.91398	0.00356847	0.0103	10	22306701	22321765	+	transcribed_unprocessed_pseudogene	C920009B18Rik
ENSMUSG00000056952	3904.5	0.549091	1.46316	0.0444329	12.3578	4.4235e-35	1.6599e-33	6	113697049	113711069	+	protein_coding	Tatdn2
ENSMUSG00000048029	66.6197	0.549029	1.4631	0.175046	3.13649	0.00170983	0.00528976	19	58943424	58971421	+	protein_coding	Eno4
ENSMUSG00000042608	929.904	0.548967	1.46304	0.0650188	8.44321	3.08748e-17	4.08574e-16	4	126103956	126141029	+	protein_coding	Stk40
ENSMUSG00000020832	861.414	0.548766	1.46283	0.0688989	7.9648	1.65487e-15	1.90749e-14	11	78073375	78080383	-	protein_coding	Eral1
ENSMUSG00000059552	7844.89	0.548718	1.46279	0.0501501	10.9415	7.29709e-28	1.922e-26	11	69580358	69591873	+	protein_coding	Trp53
ENSMUSG00000030424	65.65	0.548694	1.46276	0.201978	2.7166	0.00659567	0.0178156	7	39449517	39477413	+	transcribed_unprocessed_pseudogene	Zfp939
ENSMUSG00000078452	53.6929	0.548655	1.46272	0.201431	2.72379	0.00645384	0.0174816	10	22360551	22374139	+	protein_coding	Raet1d
ENSMUSG00000020463	3691.54	0.54824	1.4623	0.0710679	7.7143	1.21644e-14	1.29873e-13	11	29172889	29220797	+	protein_coding	Ppp4r3b
ENSMUSG00000012848	12654.5	0.548227	1.46229	0.103643	5.28957	1.22607e-07	6.93918e-07	7	12922289	12926686	+	protein_coding	Rps5
ENSMUSG00000034620	1248.09	0.547796	1.46185	0.0580998	9.42854	4.15828e-21	7.15754e-20	10	122078113	122097371	-	protein_coding	Rxylt1
ENSMUSG00000096054	238.895	0.547479	1.46153	0.178672	3.06416	0.00218283	0.00659457	10	5020916	5551482	-	protein_coding	Syne1
ENSMUSG00000004069	3359.86	0.547237	1.46128	0.05107	10.7154	8.61728e-27	2.1157e-25	16	4639988	4707695	+	protein_coding	Dnaja3
ENSMUSG00000037730	762.729	0.5471	1.46115	0.0903427	6.05583	1.39698e-09	9.59082e-09	3	30602064	30619873	+	protein_coding	Mynn
ENSMUSG00000042650	5545.97	0.546915	1.46096	0.059417	9.20469	3.42644e-20	5.49807e-19	11	60536380	60558512	+	protein_coding	Alkbh5
ENSMUSG00000042275	630.476	0.546687	1.46073	0.0917828	5.95631	2.57994e-09	1.73216e-08	13	115088354	115090186	-	protein_coding	Pelo
ENSMUSG00000034059	43.9547	0.546677	1.46072	0.220453	2.47979	0.0131461	0.0329297	2	84734057	84738655	+	protein_coding	Ypel4
ENSMUSG00000026958	863.207	0.546443	1.46048	0.0644639	8.47673	2.3162e-17	3.08853e-16	2	25352275	25356359	-	protein_coding	Dpp7
ENSMUSG00000075569	32.3062	0.545856	1.45989	0.229819	2.37516	0.0175415	0.0423732	5	143933034	143985719	+	protein_coding	Rsph10b
ENSMUSG00000020930	148.562	0.545649	1.45968	0.137282	3.97465	7.0482e-05	0.000275646	11	102881203	102885216	+	protein_coding	Ccdc103
ENSMUSG00000042622	5664.75	0.545604	1.45963	0.0564158	9.67113	3.99945e-22	7.32468e-21	15	79346620	79359076	+	protein_coding	Maff
ENSMUSG00000020364	172.455	0.544981	1.459	0.126218	4.31777	1.57615e-05	6.7855e-05	11	51059256	51072799	+	protein_coding	Zfp354a
ENSMUSG00000029416	1294.38	0.544912	1.45893	0.0584808	9.3178	1.18782e-20	1.96519e-19	5	127595663	127632897	-	protein_coding	Slc15a4
ENSMUSG00000048109	1602.26	0.544285	1.4583	0.0907271	5.99915	1.98353e-09	1.34539e-08	3	107325420	107333673	-	protein_coding	Rbm15
ENSMUSG00000029762	1638.02	0.543967	1.45798	0.0761188	7.14629	8.91575e-13	8.14869e-12	6	34354118	34368463	+	protein_coding	Akr1b8
ENSMUSG00000041189	1126.13	0.543677	1.45768	0.066159	8.21773	2.0739e-16	2.55736e-15	11	69784035	69795943	-	protein_coding	Chrnb1
ENSMUSG00000048720	524.6	0.543555	1.45756	0.0910791	5.96794	2.40263e-09	1.61707e-08	19	38836578	38919923	+	protein_coding	Tbc1d12
ENSMUSG00000026670	3264.16	0.543479	1.45748	0.0612044	8.87973	6.70209e-19	9.9545e-18	1	170141937	170174957	-	protein_coding	Uap1
ENSMUSG00000090582	35.6875	0.543073	1.45707	0.225588	2.40737	0.0160679	0.0393287	12	40209486	40211073	-	lncRNA	Gm17024
ENSMUSG00000028793	2545.01	0.54274	1.45674	0.0569333	9.53291	1.5294e-21	2.70538e-20	4	129058270	129085886	+	protein_coding	Rnf19b
ENSMUSG00000034449	236.193	0.542673	1.45667	0.109576	4.95249	7.3268e-07	3.79296e-06	11	84820855	84828994	-	protein_coding	Dhrs11
ENSMUSG00000032834	2307.53	0.542314	1.45631	0.0541865	10.0083	1.40176e-23	2.8234e-22	10	78170908	78185149	-	protein_coding	Pwp2
ENSMUSG00000065126	61.6449	0.542286	1.45628	0.186883	2.90174	0.00371101	0.0106669	11	106500992	106501062	+	snoRNA	Snord104
ENSMUSG00000046605	478.782	0.542079	1.45607	0.0877628	6.17663	6.54824e-10	4.65564e-09	11	121616196	121673153	-	protein_coding	B3gntl1
ENSMUSG00000050944	58.053	0.541472	1.45546	0.211421	2.5611	0.010434	0.0268771	11	77089914	77188968	-	protein_coding	Efcab5
ENSMUSG00000020623	913.678	0.541169	1.45515	0.0720952	7.50631	6.08153e-14	6.12787e-13	11	110399121	110525522	+	protein_coding	Map2k6
ENSMUSG00000044072	351.794	0.541079	1.45506	0.113565	4.76449	1.89329e-06	9.28011e-06	11	29743047	30026033	-	protein_coding	Eml6
ENSMUSG00000038708	2702.29	0.54055	1.45453	0.0882041	6.12841	8.87637e-10	6.2141e-09	9	118506266	118582519	+	protein_coding	Golga4
ENSMUSG00000021958	347.264	0.540435	1.45441	0.101223	5.33907	9.34261e-08	5.35239e-07	14	63860363	63919859	+	protein_coding	Pinx1
ENSMUSG00000032288	1186.6	0.540246	1.45422	0.104734	5.15826	2.49251e-07	1.36828e-06	9	56937474	56938398	+	protein_coding	Imp3
ENSMUSG00000062232	2159.11	0.540171	1.45414	0.104484	5.16987	2.34261e-07	1.29153e-06	3	79062515	79286517	-	protein_coding	Rapgef2
ENSMUSG00000002845	1479.39	0.540144	1.45412	0.0529383	10.2033	1.91705e-24	4.07533e-23	16	38558697	38592162	+	protein_coding	Tmem39a
ENSMUSG00000025050	870.361	0.539871	1.45384	0.0641648	8.41383	3.96851e-17	5.21921e-16	19	47033616	47050906	-	protein_coding	Pcgf6
ENSMUSG00000019774	180.331	0.539841	1.45381	0.124721	4.3284	1.50193e-05	6.48785e-05	10	5811886	5823910	-	protein_coding	Mtrf1l
ENSMUSG00000106943	327.656	0.539601	1.45357	0.109617	4.9226	8.53999e-07	4.37963e-06	5	74093059	74095406	+	lncRNA	Dancr
ENSMUSG00000009654	199.162	0.539474	1.45344	0.116472	4.63179	3.62512e-06	1.70247e-05	10	59422957	59441778	-	protein_coding	Oit3
ENSMUSG00000053317	1285.93	0.539041	1.45301	0.106949	5.04018	4.65088e-07	2.47243e-06	4	47474657	47483242	+	protein_coding	Sec61b
ENSMUSG00000005150	562.937	0.538997	1.45296	0.104631	5.15139	2.58568e-07	1.4178e-06	8	85075034	85081306	-	protein_coding	Wdr83
ENSMUSG00000028890	958.892	0.538478	1.45244	0.0924817	5.82254	5.79612e-09	3.77324e-08	4	124802103	124849800	+	protein_coding	Mtf1
ENSMUSG00000053801	2088.52	0.538369	1.45233	0.0614424	8.76218	1.91514e-18	2.76528e-17	7	45825222	45830944	-	protein_coding	Grwd1
ENSMUSG00000001844	1180.83	0.538021	1.45198	0.0634443	8.48021	2.24787e-17	3.00159e-16	5	143316488	143329256	-	protein_coding	Zdhhc4
ENSMUSG00000042419	650.234	0.537928	1.45189	0.107519	5.00309	5.64186e-07	2.96554e-06	17	35220174	35235792	-	protein_coding	Nfkbil1
ENSMUSG00000109695	103.998	0.537928	1.45189	0.149246	3.60431	0.000312986	0.0011014	19	5512527	5550368	+	transcribed_processed_pseudogene	Gm31166
ENSMUSG00000026994	1092.22	0.537747	1.4517	0.0634012	8.48165	2.2203e-17	2.96684e-16	2	66082765	66124994	-	protein_coding	Galnt3
ENSMUSG00000020079	914.905	0.537734	1.45169	0.0616105	8.72796	2.59316e-18	3.7135e-17	10	62429208	62449738	-	protein_coding	Supv3l1
ENSMUSG00000030595	1180.48	0.537661	1.45162	0.103608	5.18937	2.11006e-07	1.1687e-06	7	28758250	28767512	-	protein_coding	Nfkbib
ENSMUSG00000047228	62.428	0.537646	1.4516	0.173721	3.09488	0.00196893	0.006008	6	128539820	128581608	-	protein_coding	A2ml1
ENSMUSG00000079008	65.1889	0.537436	1.45139	0.197792	2.71718	0.00658409	0.0177967	2	150257516	150270300	+	protein_coding	Gm14124
ENSMUSG00000042211	2056.59	0.537142	1.45109	0.0634001	8.47226	2.40675e-17	3.20038e-16	18	62504154	62548695	-	protein_coding	Fbxo38
ENSMUSG00000018819	41.3822	0.537082	1.45103	0.21651	2.48063	0.0131149	0.0328772	7	142460808	142494867	+	protein_coding	Lsp1
ENSMUSG00000035828	3070.85	0.536731	1.45068	0.06926	7.74952	9.2242e-15	9.98724e-14	15	88862185	88865726	+	protein_coding	Pim3
ENSMUSG00000055305	259.505	0.536384	1.45033	0.0990862	5.41331	6.18695e-08	3.61141e-07	7	24270419	24277794	+	protein_coding	Zfp93
ENSMUSG00000037991	261.847	-0.536272	-1.45022	0.109252	-4.90856	9.17463e-07	4.6863e-06	16	10835058	10892966	+	protein_coding	Rmi2
ENSMUSG00000034522	606.013	-0.536298	-1.45025	0.0802247	-6.68495	2.31011e-11	1.86119e-10	14	65358388	65398930	+	protein_coding	Zfp395
ENSMUSG00000035517	997.816	-0.536593	-1.45054	0.0600455	-8.93643	4.01944e-19	6.05919e-18	4	45965333	46034761	+	protein_coding	Tdrd7
ENSMUSG00000030035	1360.44	-0.536798	-1.45075	0.0745965	-7.19602	6.1995e-13	5.74277e-12	6	83119043	83121559	-	protein_coding	Wbp1
ENSMUSG00000041431	2704.05	-0.536918	-1.45087	0.0486706	-11.0317	2.68846e-28	7.25052e-27	13	100778649	100786570	-	protein_coding	Ccnb1
ENSMUSG00000044201	558.284	-0.5372	-1.45115	0.0809067	-6.63974	3.1423e-11	2.50743e-10	18	34732992	34751533	-	protein_coding	Cdc25c
ENSMUSG00000069755	226.346	-0.537349	-1.4513	0.111896	-4.80221	1.56923e-06	7.78726e-06	12	20877083	20921262	-	transcribed_unprocessed_pseudogene	Zfp125
ENSMUSG00000057137	2833.16	-0.53769	-1.45165	0.0502594	-10.6983	1.03649e-26	2.52218e-25	6	34863145	34874946	+	protein_coding	Tmem140
ENSMUSG00000024558	963.087	-0.538038	-1.452	0.0873317	-6.16086	7.23519e-10	5.1153e-09	18	73928485	74065359	-	protein_coding	Mapk4
ENSMUSG00000091509	62.1321	-0.538451	-1.45241	0.190697	-2.82359	0.00474892	0.0133032	14	105109389	105114676	-	lncRNA	Gm17066
ENSMUSG00000095253	305.659	-0.538774	-1.45274	0.105636	-5.10028	3.39146e-07	1.83808e-06	17	32815448	32830261	-	protein_coding	Zfp799
ENSMUSG00000024736	6178.5	-0.538962	-1.45293	0.0624349	-8.63238	6.00887e-18	8.41022e-17	19	10857821	10869940	-	protein_coding	Tmem132a
ENSMUSG00000031563	5863.05	-0.538993	-1.45296	0.0784398	-6.87142	6.3565e-12	5.41474e-11	8	47823958	47990924	-	protein_coding	Wwc2
ENSMUSG00000029290	1404.25	-0.539255	-1.45322	0.0593204	-9.09055	9.85409e-20	1.5362e-18	5	105876564	105915818	+	protein_coding	Zfp326
ENSMUSG00000028114	1074.08	-0.539387	-1.45335	0.0627342	-8.59798	8.11343e-18	1.12329e-16	3	123368296	123386108	-	protein_coding	Mettl14
ENSMUSG00000087173	1.43648	-0.539397	-1.45336	0.227782	-2.36804	0.0178827	0.0430889	13	23794767	23804599	-	lncRNA	Gm11337
ENSMUSG00000055184	331.984	-0.539694	-1.45366	0.0944213	-5.71581	1.09186e-08	6.88923e-08	1	131527902	131539872	+	protein_coding	Fam72a
ENSMUSG00000050064	1466.88	-0.540322	-1.4543	0.0859061	-6.28969	3.18106e-10	2.33526e-09	3	98382460	98753812	+	protein_coding	Zfp697
ENSMUSG00000028776	18384.1	-0.540994	-1.45497	0.0630697	-8.57771	9.67841e-18	1.33237e-16	4	130164453	130175122	-	protein_coding	Tinagl1
ENSMUSG00000041720	2847.33	-0.541245	-1.45523	0.101948	-5.30901	1.1022e-07	6.26953e-07	16	17280350	17406314	-	protein_coding	Pi4ka
ENSMUSG00000021384	79.6765	-0.541312	-1.45529	0.1896	-2.85502	0.00430345	0.0121799	13	49230689	49248706	-	protein_coding	Susd3
ENSMUSG00000020235	2639.92	-0.542048	-1.45604	0.0571658	-9.48203	2.49391e-21	4.35129e-20	10	81366221	81378516	-	protein_coding	Fzr1
ENSMUSG00000020846	1315.37	-0.542127	-1.45612	0.0565337	-9.58945	8.85539e-22	1.58991e-20	11	76019193	76027782	-	protein_coding	Rflnb
ENSMUSG00000040446	274.05	-0.542314	-1.45631	0.104663	-5.18154	2.20058e-07	1.21532e-06	18	24484959	24530204	-	protein_coding	Rprd1a
ENSMUSG00000046005	153.923	-0.542358	-1.45635	0.13033	-4.1614	3.16299e-05	0.000130938	14	31906527	31931716	+	lncRNA	D830044D21Rik
ENSMUSG00000002871	1106.96	-0.542837	-1.45683	0.0774513	-7.00876	2.40439e-12	2.11584e-11	6	88902250	88912238	+	protein_coding	Tpra1
ENSMUSG00000037234	1223.65	-0.543189	-1.45719	0.143036	-3.79758	0.000146114	0.00054392	8	26021420	26119224	-	protein_coding	Hook3
ENSMUSG00000118106	100.079	-0.543432	-1.45744	0.163361	-3.32657	0.000879214	0.00285902	19	32485922	32488198	+	TEC	AC115752.1
ENSMUSG00000033752	65.6739	-0.543499	-1.4575	0.209129	-2.59887	0.00935317	0.024391	3	84087932	84155786	-	protein_coding	Mnd1
ENSMUSG00000037979	1358.11	-0.543515	-1.45752	0.0743529	-7.30994	2.67256e-13	2.5483e-12	5	124834417	124862424	-	protein_coding	Ccdc92
ENSMUSG00000037366	1599.8	-0.543547	-1.45755	0.0609313	-8.92065	4.63564e-19	6.96071e-18	4	134396319	134427413	+	protein_coding	Pafah2
ENSMUSG00000027997	455.477	-0.54373	-1.45774	0.0890419	-6.10645	1.01874e-09	7.09825e-09	3	129901424	129914103	+	protein_coding	Casp6
ENSMUSG00000030314	2052.67	-0.544015	-1.45802	0.0492414	-11.0479	2.24354e-28	6.06767e-27	6	114643096	114860614	+	protein_coding	Atg7
ENSMUSG00000074212	1460.91	-0.544056	-1.45807	0.0769282	-7.07226	1.52433e-12	1.3684e-11	3	137867674	137916557	+	protein_coding	Dnajb14
ENSMUSG00000027690	45.9768	-0.544282	-1.45829	0.220882	-2.46413	0.0137346	0.0342472	3	28697902	28731359	+	protein_coding	Slc2a2
ENSMUSG00000034563	84.4697	-0.544296	-1.45831	0.162672	-3.34597	0.000819955	0.0026803	9	72985428	73016340	+	protein_coding	Ccpg1
ENSMUSG00000038244	4908.22	-0.544325	-1.45834	0.0924902	-5.88522	3.97514e-09	2.62206e-08	7	112225855	112413106	+	protein_coding	Mical2
ENSMUSG00000034854	1055.07	-0.544701	-1.45872	0.0760633	-7.16115	8.00048e-13	7.34367e-12	10	81357490	81366225	+	protein_coding	Mfsd12
ENSMUSG00000046826	61.1425	-0.544706	-1.45872	0.206587	-2.63669	0.00837197	0.0220663	7	30973789	30989726	+	protein_coding	Fam187b
ENSMUSG00000038836	150.457	-0.544901	-1.45892	0.130504	-4.17536	2.97515e-05	0.000123615	6	34780431	34859459	+	protein_coding	Agbl3
ENSMUSG00000030346	1502.95	-0.54496	-1.45898	0.0582876	-9.3495	8.80651e-21	1.47351e-19	6	126923049	126939587	-	protein_coding	Rad51ap1
ENSMUSG00000040612	5332.08	-0.545113	-1.45913	0.0889813	-6.12615	9.00309e-10	6.30052e-09	1	166254138	166316823	+	protein_coding	Ildr2
ENSMUSG00000036256	9851.42	-0.545408	-1.45943	0.0881816	-6.18505	6.20819e-10	4.42371e-09	5	77349239	77408041	-	protein_coding	Igfbp7
ENSMUSG00000042460	1229.87	-0.545944	-1.45997	0.0785135	-6.9535	3.56327e-12	3.09867e-11	6	7844841	7875687	+	protein_coding	C1galt1
ENSMUSG00000016458	63.8028	-0.54645	-1.46049	0.195034	-2.80183	0.00508141	0.014113	2	105126528	105173616	+	protein_coding	Wt1
ENSMUSG00000021365	3322.19	-0.546533	-1.46057	0.0798895	-6.84111	7.85821e-12	6.64672e-11	13	41309580	41487362	-	protein_coding	Nedd9
ENSMUSG00000009207	521.261	-0.546912	-1.46095	0.0810625	-6.74679	1.51154e-11	1.23651e-10	2	74520290	74579435	-	protein_coding	Lnpk
ENSMUSG00000035545	1134.45	-0.546963	-1.46101	0.100909	-5.42034	5.94869e-08	3.47763e-07	7	4137038	4148177	+	protein_coding	Leng8
ENSMUSG00000032511	399.41	-0.547043	-1.46109	0.105724	-5.17426	2.28812e-07	1.26294e-06	9	119483407	119579016	-	protein_coding	Scn5a
ENSMUSG00000073889	152.876	-0.547473	-1.46152	0.132968	-4.11733	3.83288e-05	0.000156373	4	41699988	41769474	+	protein_coding	Il11ra1
ENSMUSG00000032232	7542.58	-0.547553	-1.4616	0.0774401	-7.07066	1.54195e-12	1.38357e-11	9	71626508	71771602	-	protein_coding	Cgnl1
ENSMUSG00000098066	45.802	-0.547948	-1.462	0.224603	-2.43962	0.0147025	0.0363816	7	92639738	92647442	+	lncRNA	Gm26944
ENSMUSG00000039021	66.7435	-0.547957	-1.46201	0.188046	-2.91395	0.00356886	0.0103	2	32757025	32775633	-	protein_coding	Ttc16
ENSMUSG00000033685	1885.96	-0.54809	-1.46215	0.0620447	-8.8338	1.01177e-18	1.48437e-17	7	100493336	100502020	+	protein_coding	Ucp2
ENSMUSG00000052373	86.3836	-0.54813	-1.46219	0.16222	-3.37894	0.000727669	0.00240653	11	101999651	102028461	-	protein_coding	Mpp3
ENSMUSG00000029804	1956.01	-0.548423	-1.46249	0.0721061	-7.60578	2.83195e-14	2.92894e-13	6	58831464	58920398	+	protein_coding	Herc3
ENSMUSG00000043388	1480.36	-0.548861	-1.46293	0.06114	-8.97711	2.77974e-19	4.22693e-18	5	144735914	144761818	-	protein_coding	Tmem130
ENSMUSG00000022940	416.274	-0.549704	-1.46378	0.0907354	-6.05831	1.37558e-09	9.44724e-09	16	94358762	94371842	-	protein_coding	Pigp
ENSMUSG00000032815	2098.65	-0.550101	-1.46419	0.0711647	-7.72997	1.07571e-14	1.1575e-13	8	123268299	123318576	-	protein_coding	Fanca
ENSMUSG00000022562	49.5295	-0.55091	-1.46501	0.202697	-2.7179	0.00656972	0.0177629	15	76296600	76328015	-	protein_coding	Oplah
ENSMUSG00000116010	117.748	-0.551028	-1.46513	0.142749	-3.86012	0.00011333	0.000429298	15	102004211	102009442	+	lncRNA	Gm36026
ENSMUSG00000024909	3122.49	-0.551241	-1.46535	0.0568724	-9.69259	3.24193e-22	5.97731e-21	19	5473953	5482517	+	protein_coding	Efemp2
ENSMUSG00000026972	598.083	-0.551324	-1.46543	0.0861576	-6.39901	1.56387e-10	1.18107e-09	2	24925351	24935252	-	protein_coding	Arrdc1
ENSMUSG00000036672	753.778	-0.551685	-1.4658	0.0816752	-6.75461	1.43219e-11	1.17561e-10	8	105844672	105853278	-	protein_coding	Cenpt
ENSMUSG00000029550	2462.74	-0.551799	-1.46591	0.0452167	-12.2034	2.97984e-34	1.08012e-32	5	115011136	115098790	+	protein_coding	Sppl3
ENSMUSG00000024012	6213.33	-0.551919	-1.46603	0.0520644	-10.6007	2.95753e-26	6.9669e-25	17	29332071	29347934	-	protein_coding	Mtch1
ENSMUSG00000006464	561.5	-0.55193	-1.46605	0.0926675	-5.95602	2.58452e-09	1.73402e-08	19	4886877	4906628	-	protein_coding	Bbs1
ENSMUSG00000000838	2054.93	-0.552294	-1.46642	0.0886863	-6.22751	4.73913e-10	3.42528e-09	X	68678540	68717963	+	protein_coding	Fmr1
ENSMUSG00000027883	1619.19	-0.552395	-1.46652	0.0687479	-8.03509	9.35124e-16	1.10074e-14	3	108678637	108722309	-	protein_coding	Gpsm2
ENSMUSG00000039156	1185.46	-0.552769	-1.4669	0.0565792	-9.76983	1.5171e-22	2.88309e-21	5	53998498	54121057	+	protein_coding	Stim2
ENSMUSG00000040272	94.7951	-0.553223	-1.46736	0.175475	-3.15273	0.00161753	0.00502774	2	93833466	93849943	-	protein_coding	Accs
ENSMUSG00000110185	303.287	-0.553849	-1.468	0.121086	-4.574	4.78492e-06	2.21835e-05	18	36298678	36301517	+	protein_coding	Igip
ENSMUSG00000036093	1961.79	-0.554356	-1.46851	0.0740267	-7.4886	6.96147e-14	6.9815e-13	2	52397950	52424901	-	protein_coding	Arl5a
ENSMUSG00000024130	2464.66	-0.55441	-1.46857	0.0955612	-5.80162	6.56777e-09	4.24459e-08	17	24351949	24410201	+	protein_coding	Abca3
ENSMUSG00000025241	815.725	-0.554431	-1.46859	0.128723	-4.30717	1.65359e-05	7.10297e-05	9	123789499	123851899	-	protein_coding	Fyco1
ENSMUSG00000033671	3667.14	-0.55449	-1.46865	0.140558	-3.94491	7.98291e-05	0.000309354	1	155844963	155973255	-	protein_coding	Cep350
ENSMUSG00000069920	36.5866	-0.554967	-1.46914	0.235511	-2.35644	0.0184513	0.0442807	8	105252637	105255153	-	protein_coding	B3gnt9
ENSMUSG00000047242	142.73	-0.555906	-1.47009	0.145013	-3.83349	0.00012634	0.000474734	X	106206882	106221158	-	protein_coding	Taf9b
ENSMUSG00000007613	3126.46	-0.555936	-1.47012	0.0853801	-6.51131	7.44988e-11	5.7858e-10	4	47353221	47414931	+	protein_coding	Tgfbr1
ENSMUSG00000028439	215.572	-0.556264	-1.47046	0.112062	-4.9639	6.90919e-07	3.5884e-06	4	41517690	41569538	-	protein_coding	Fam219a
ENSMUSG00000028229	48.2425	-0.55654	-1.47074	0.206838	-2.69071	0.00713003	0.0190734	4	19575161	19606932	+	protein_coding	Rmdn1
ENSMUSG00000062031	365.094	-0.556571	-1.47077	0.0930631	-5.98058	2.22347e-09	1.49965e-08	7	140941390	140947664	+	protein_coding	Pgghg
ENSMUSG00000036986	1399.42	-0.556843	-1.47105	0.0788865	-7.05879	1.67959e-12	1.49936e-11	9	58218075	58249786	-	protein_coding	Pml
ENSMUSG00000038844	1711.62	-0.556952	-1.47116	0.0797955	-6.97974	2.95723e-12	2.57749e-11	2	142617473	142901531	-	protein_coding	Kif16b
ENSMUSG00000041625	501.234	-0.55713	-1.47134	0.0943924	-5.90227	3.58526e-09	2.37388e-08	14	122816222	122913757	-	protein_coding	Ggact
ENSMUSG00000060771	88.3848	-0.557333	-1.47155	0.164822	-3.38143	0.000721093	0.00238684	1	37754775	37866429	-	protein_coding	Tsga10
ENSMUSG00000040631	739.579	-0.557348	-1.47156	0.0786854	-7.08325	1.40809e-12	1.26821e-11	8	94863827	94876330	-	protein_coding	Dok4
ENSMUSG00000034908	2630.81	-0.557614	-1.47183	0.059341	-9.39678	5.62594e-21	9.5298e-20	9	45937856	45955258	-	protein_coding	Sidt2
ENSMUSG00000057530	983.625	-0.558211	-1.47244	0.0824287	-6.77205	1.26973e-11	1.05035e-10	4	137862236	137965229	+	protein_coding	Ece1
ENSMUSG00000030541	3160.83	-0.558627	-1.47287	0.0532597	-10.4887	9.73243e-26	2.22962e-24	7	80094845	80115392	-	protein_coding	Idh2
ENSMUSG00000000958	349.387	-0.559163	-1.47341	0.114418	-4.88704	1.02365e-06	5.18723e-06	14	54369441	54417780	-	protein_coding	Slc7a7
ENSMUSG00000015653	2701.82	-0.559518	-1.47378	0.0923432	-6.05911	1.36878e-09	9.40731e-09	5	5664828	5694578	-	protein_coding	Steap2
ENSMUSG00000075010	2962.3	-0.559725	-1.47399	0.0880338	-6.35808	2.04296e-10	1.52309e-09	19	11047611	11055808	-	lncRNA	AW112010
ENSMUSG00000035696	1863.33	-0.559773	-1.47404	0.0964615	-5.80307	6.51125e-09	4.21517e-08	4	44126209	44233789	-	protein_coding	Rnf38
ENSMUSG00000017802	1967.95	-0.559912	-1.47418	0.0562009	-9.96269	2.2198e-23	4.43845e-22	11	101096321	101119893	-	protein_coding	Retreg3
ENSMUSG00000031024	1560.39	-0.559914	-1.47418	0.0759761	-7.36961	1.71123e-13	1.65806e-12	7	109523910	109703605	-	protein_coding	St5
ENSMUSG00000027957	1874.53	-0.560761	-1.47505	0.0726457	-7.71912	1.17139e-14	1.25203e-13	3	116669469	116712831	-	protein_coding	Slc35a3
ENSMUSG00000029461	2420.54	-0.560768	-1.47505	0.0827666	-6.77529	1.24154e-11	1.02881e-10	7	100706634	100841656	+	protein_coding	Fam168a
ENSMUSG00000079084	654.142	-0.560853	-1.47514	0.0835218	-6.71505	1.88008e-11	1.52498e-10	9	13246954	13292520	+	protein_coding	Ccdc82
ENSMUSG00000045667	290.584	-0.56119	-1.47549	0.104408	-5.37496	7.65997e-08	4.41478e-07	11	72389163	72411713	-	protein_coding	Smtnl2
ENSMUSG00000030802	1594.48	-0.561408	-1.47571	0.060249	-9.31813	1.18409e-20	1.9607e-19	7	127904081	127910221	+	protein_coding	Bckdk
ENSMUSG00000003200	4240.27	-0.561878	-1.47619	0.0577001	-9.73791	2.07786e-22	3.89091e-21	17	56016749	56036635	-	protein_coding	Sh3gl1
ENSMUSG00000056515	2319.15	-0.561963	-1.47628	0.0489016	-11.4917	1.45204e-30	4.40552e-29	17	65651728	65772752	-	protein_coding	Rab31
ENSMUSG00000018411	527.871	-0.562005	-1.47632	0.0976917	-5.75284	8.77545e-09	5.59592e-08	11	104231389	104332090	+	protein_coding	Mapt
ENSMUSG00000024462	798.302	-0.562124	-1.47644	0.107797	-5.21466	1.84154e-07	1.02531e-06	17	37045965	37075067	+	protein_coding	Gabbr1
ENSMUSG00000024077	1961.27	-0.562817	-1.47715	0.0890388	-6.32103	2.59824e-10	1.91989e-09	17	78649912	78737196	-	protein_coding	Strn
ENSMUSG00000025860	1477.48	-0.563256	-1.4776	0.0951	-5.92277	3.16559e-09	2.10911e-08	X	42059678	42109656	+	protein_coding	Xiap
ENSMUSG00000032507	366.058	-0.563853	-1.47821	0.112033	-5.03292	4.83074e-07	2.56236e-06	9	113963636	114046191	-	protein_coding	Fbxl2
ENSMUSG00000038371	2408.37	-0.564307	-1.47868	0.103956	-5.42834	5.68818e-08	3.33346e-07	7	110308012	110614922	-	protein_coding	Sbf2
ENSMUSG00000049184	67.7318	-0.564518	-1.47889	0.177417	-3.18187	0.00146326	0.0045809	8	33386324	33417467	+	protein_coding	Purg
ENSMUSG00000029166	720.027	-0.564923	-1.47931	0.0832951	-6.78219	1.18369e-11	9.83839e-11	5	30814640	30866106	+	protein_coding	Mapre3
ENSMUSG00000035811	165.188	-0.565128	-1.47952	0.131117	-4.31011	1.63172e-05	7.01686e-05	5	87000859	87013275	+	protein_coding	Ugt2b35
ENSMUSG00000024948	2094.24	-0.565272	-1.47967	0.0689412	-8.19934	2.41719e-16	2.96164e-15	19	6341134	6355615	+	protein_coding	Map4k2
ENSMUSG00000025271	135.561	-0.565301	-1.4797	0.141536	-3.99405	6.49534e-05	0.000255641	X	150588228	150643878	+	protein_coding	Pfkfb1
ENSMUSG00000030654	4284.72	-0.565488	-1.47989	0.0571154	-9.9008	4.1296e-23	8.07187e-22	7	118118890	118129662	-	protein_coding	Arl6ip1
ENSMUSG00000053604	941.913	-0.565639	-1.48004	0.074809	-7.56111	3.9965e-14	4.08056e-13	6	70765719	70792232	-	protein_coding	Rpia
ENSMUSG00000050271	906.761	-0.565882	-1.48029	0.101083	-5.59817	2.16629e-08	1.32839e-07	8	36094827	36147787	+	protein_coding	Prag1
ENSMUSG00000024426	554.74	-0.565963	-1.48037	0.101275	-5.58838	2.29191e-08	1.40318e-07	17	35897594	35910075	-	protein_coding	Atat1
ENSMUSG00000020658	40.2592	-0.566279	-1.4807	0.233573	-2.42442	0.0153329	0.0377758	12	3962553	4038915	-	protein_coding	Efr3b
ENSMUSG00000048644	2984.29	-0.566594	-1.48102	0.0607865	-9.32105	1.15193e-20	1.9091e-19	8	4257659	4259274	-	protein_coding	Ctxn1
ENSMUSG00000027303	4135.69	-0.566843	-1.48128	0.0392858	-14.4287	3.41432e-47	2.13953e-45	2	130450277	130556124	+	protein_coding	Ptpra
ENSMUSG00000024837	67.6846	-0.566914	-1.48135	0.209861	-2.70137	0.00690535	0.0185656	19	25505617	25604329	+	protein_coding	Dmrt1
ENSMUSG00000027188	667.649	-0.567303	-1.48175	0.107393	-5.28249	1.27437e-07	7.19979e-07	2	102550011	102643041	+	protein_coding	Pamr1
ENSMUSG00000022817	4895.83	-0.56766	-1.48212	0.0386437	-14.6896	7.51638e-49	4.96988e-47	16	33829664	33949338	+	protein_coding	Itgb5
ENSMUSG00000060301	449.716	-0.568124	-1.48259	0.0840527	-6.75914	1.38815e-11	1.14141e-10	10	79064373	79097600	-	protein_coding	2610008E11Rik
ENSMUSG00000114544	554.249	-0.568199	-1.48267	0.104053	-5.46069	4.743e-08	2.80528e-07	14	43250589	43258804	+	transcribed_unprocessed_pseudogene	Gm49146
ENSMUSG00000033542	17380.3	-0.56839	-1.48287	0.0750715	-7.57131	3.69485e-14	3.79073e-13	6	43265581	43289320	+	protein_coding	Arhgef5
ENSMUSG00000002409	360.47	-0.568396	-1.48287	0.0962375	-5.90618	3.5014e-09	2.32075e-08	7	28179468	28187294	+	protein_coding	Dyrk1b
ENSMUSG00000001768	1520.79	-0.568518	-1.483	0.080708	-7.04413	1.86619e-12	1.65975e-11	2	145675214	145887616	+	protein_coding	Rin2
ENSMUSG00000092074	187.077	-0.568597	-1.48308	0.128359	-4.42974	9.43459e-06	4.18769e-05	17	6306339	6317500	-	protein_coding	Dynlt1a
ENSMUSG00000026944	2666.49	-0.569039	-1.48354	0.109009	-5.2201	1.78826e-07	9.96512e-07	2	25428702	25448540	+	protein_coding	Abca2
ENSMUSG00000026429	370.751	-0.569672	-1.48419	0.110392	-5.16043	2.4638e-07	1.35445e-06	1	134962564	134974162	+	protein_coding	Ube2t
ENSMUSG00000051910	121.253	-0.569715	-1.48423	0.150924	-3.77486	0.000160099	0.000591957	7	115470871	116038796	-	protein_coding	Sox6
ENSMUSG00000040447	1928.44	-0.569893	-1.48441	0.057412	-9.92638	3.1964e-23	6.32517e-22	11	72451637	72489904	-	protein_coding	Spns2
ENSMUSG00000004540	30.2603	-0.569976	-1.4845	0.231908	-2.45777	0.0139803	0.0347919	7	18813936	18821607	-	protein_coding	Psg17
ENSMUSG00000054737	181.75	-0.57028	-1.48481	0.147488	-3.86661	0.000110357	0.000418996	X	21028938	21062316	-	protein_coding	Zfp182
ENSMUSG00000036438	13950.4	-0.570334	-1.48487	0.0678225	-8.40923	4.12722e-17	5.42051e-16	17	87433411	87446935	-	protein_coding	Calm2
ENSMUSG00000001517	8039.16	-0.570811	-1.48536	0.060238	-9.47593	2.64387e-21	4.60875e-20	6	128362966	128376146	+	protein_coding	Foxm1
ENSMUSG00000022261	369.532	-0.570925	-1.48548	0.0878846	-6.4963	8.2319e-11	6.36736e-10	15	32920722	33034935	+	protein_coding	Sdc2
ENSMUSG00000039477	7815.99	-0.571847	-1.48643	0.102676	-5.56942	2.55594e-08	1.55786e-07	5	142724660	142817662	-	protein_coding	Tnrc18
ENSMUSG00000074649	2857.79	-0.57198	-1.48656	0.0916624	-6.24008	4.37355e-10	3.17542e-09	2	155817729	155819426	-	protein_coding	BC029722
ENSMUSG00000063628	237.06	-0.57208	-1.48667	0.146106	-3.91551	9.02117e-05	0.000346864	18	16274647	16274944	-	processed_pseudogene	Gm7665
ENSMUSG00000118367	35.0595	-0.572336	-1.48693	0.233343	-2.45277	0.0141762	0.0352245	19	17244009	17256488	-	lncRNA	Gm50277
ENSMUSG00000030084	8496.11	-0.572389	-1.48698	0.11256	-5.08521	3.67227e-07	1.98187e-06	6	89316313	89362620	-	protein_coding	Plxna1
ENSMUSG00000030990	991.183	-0.573273	-1.4879	0.0631058	-9.08431	1.0436e-19	1.61639e-18	7	102210207	102238567	+	protein_coding	Pgap2
ENSMUSG00000021947	183.165	-0.573279	-1.4879	0.118132	-4.85286	1.21694e-06	6.1142e-06	14	57274992	57398529	-	protein_coding	Cryl1
ENSMUSG00000052353	98.5182	-0.573462	-1.48809	0.159356	-3.59862	0.000319912	0.00112371	7	83932856	84086502	-	protein_coding	Cemip
ENSMUSG00000035311	3100.52	-0.573528	-1.48816	0.071938	-7.97254	1.55451e-15	1.79781e-14	10	88379131	88447329	+	protein_coding	Gnptab
ENSMUSG00000041911	57.7974	-0.573707	-1.48834	0.191109	-3.00199	0.00268218	0.00795035	2	71528112	71533981	+	protein_coding	Dlx1
ENSMUSG00000086179	50.7584	-0.573713	-1.48835	0.196848	-2.91449	0.00356269	0.0102868	2	164550529	164559730	+	lncRNA	Gm14317
ENSMUSG00000108634	50.3998	-0.573881	-1.48852	0.204074	-2.81213	0.00492148	0.0137165	11	88253367	88256990	+	lncRNA	Gm38534
ENSMUSG00000032657	6475.38	-0.574427	-1.48909	0.0475313	-12.0852	1.2641e-33	4.41512e-32	3	89183142	89189295	+	protein_coding	Fam189b
ENSMUSG00000019979	1390.44	-0.574758	-1.48943	0.0897534	-6.40375	1.51607e-10	1.14632e-09	10	90989310	91082770	-	protein_coding	Apaf1
ENSMUSG00000020190	2970.68	-0.574815	-1.48949	0.0580225	-9.90676	3.89071e-23	7.62826e-22	10	80665326	80678112	-	protein_coding	Mknk2
ENSMUSG00000087578	37.4427	-0.575048	-1.48973	0.222625	-2.58303	0.00979373	0.0254017	6	83106607	83109054	-	lncRNA	Ccdc142os
ENSMUSG00000015478	1206.16	-0.575269	-1.48996	0.0820292	-7.01298	2.33293e-12	2.05673e-11	17	34601090	34603690	-	protein_coding	Rnf5
ENSMUSG00000028883	1895.86	-0.575438	-1.49013	0.0632026	-9.10466	8.65406e-20	1.35462e-18	5	13125413	13602565	+	protein_coding	Sema3a
ENSMUSG00000066842	379.189	-0.576163	-1.49088	0.16439	-3.50485	0.000456856	0.00156405	1	150562523	150993435	-	protein_coding	Hmcn1
ENSMUSG00000038058	529.687	-0.576183	-1.4909	0.112272	-5.13205	2.86605e-07	1.56705e-06	6	54923948	54972612	-	protein_coding	Nod1
ENSMUSG00000035472	32.5762	-0.576187	-1.4909	0.242867	-2.37244	0.0176713	0.0426436	12	56712633	57197472	-	protein_coding	Slc25a21
ENSMUSG00000042073	449.619	-0.577708	-1.49248	0.0879705	-6.56706	5.13179e-11	4.03949e-10	9	106447458	106452923	+	protein_coding	Abhd14b
ENSMUSG00000028649	12405.1	-0.577937	-1.49271	0.128865	-4.48481	7.29789e-06	3.29109e-05	4	123349632	123684360	-	protein_coding	Macf1
ENSMUSG00000041939	1085.18	-0.578189	-1.49297	0.104662	-5.52432	3.30757e-08	1.98693e-07	5	114444268	114460591	+	protein_coding	Mvk
ENSMUSG00000093677	54.6613	-0.57848	-1.49328	0.196108	-2.94981	0.0031797	0.0092689	15	58780460	58781951	-	lncRNA	Gm20712
ENSMUSG00000041870	4579.56	-0.578511	-1.49331	0.0404162	-14.3138	1.7932e-46	1.09158e-44	5	114774676	114806200	+	protein_coding	Ankrd13a
ENSMUSG00000026104	400.547	-0.578845	-1.49365	0.118125	-4.90028	9.56985e-07	4.87907e-06	1	52119439	52161865	+	protein_coding	Stat1
ENSMUSG00000026604	10283.8	-0.578855	-1.49366	0.116609	-4.96406	6.90358e-07	3.58646e-06	1	189728267	189876695	+	protein_coding	Ptpn14
ENSMUSG00000009575	10046.1	-0.578963	-1.49377	0.082458	-7.0213	2.19808e-12	1.94231e-11	15	103191543	103239816	-	protein_coding	Cbx5
ENSMUSG00000028165	1885.08	-0.579215	-1.49404	0.0565522	-10.2421	1.28393e-24	2.76313e-23	3	135406411	135423925	-	protein_coding	Cisd2
ENSMUSG00000033355	186.435	-0.579565	-1.4944	0.19968	-2.90246	0.0037024	0.0106501	16	23520290	23614222	+	protein_coding	Rtp4
ENSMUSG00000029032	954.802	-0.580294	-1.49515	0.0609466	-9.52136	1.70932e-21	3.01529e-20	4	154278485	154301676	-	protein_coding	Arhgef16
ENSMUSG00000097820	49.8792	-0.58032	-1.49518	0.200304	-2.89719	0.00376518	0.0108015	9	121754661	121759943	-	lncRNA	E530011L22Rik
ENSMUSG00000028799	737.145	-0.580516	-1.49538	0.0661167	-8.78018	1.63208e-18	2.37445e-17	4	128773087	128806045	-	protein_coding	Zfp362
ENSMUSG00000053646	3666.79	-0.581043	-1.49593	0.0936306	-6.2057	5.44555e-10	3.90349e-09	9	109095388	109119917	+	protein_coding	Plxnb1
ENSMUSG00000049985	90.11	-0.581554	-1.49646	0.173074	-3.36016	0.000778987	0.00256333	13	112288450	112384002	+	protein_coding	Ankrd55
ENSMUSG00000037966	3138.3	-0.581815	-1.49673	0.0944928	-6.15724	7.40221e-10	5.22597e-09	13	49187484	49196244	+	protein_coding	Ninj1
ENSMUSG00000015597	1315.05	-0.581868	-1.49679	0.0979984	-5.93753	2.89352e-09	1.9312e-08	17	46383730	46420920	+	protein_coding	Zfp318
ENSMUSG00000027496	4123.49	-0.58188	-1.4968	0.0542449	-10.7269	7.61054e-27	1.88543e-25	2	172356189	172370535	-	protein_coding	Aurka
ENSMUSG00000033880	1696.17	-0.581992	-1.49692	0.0765097	-7.60678	2.81004e-14	2.90786e-13	11	118392750	118402092	-	protein_coding	Lgals3bp
ENSMUSG00000009995	490.984	-0.582083	-1.49701	0.0807999	-7.20401	5.84661e-13	5.4369e-12	X	74281911	74290151	+	protein_coding	Taz
ENSMUSG00000044080	942.462	-0.582389	-1.49733	0.118875	-4.89918	9.62392e-07	4.90533e-06	3	90511033	90514392	-	protein_coding	S100a1
ENSMUSG00000054453	70.4335	-0.583272	-1.49824	0.244423	-2.38632	0.0170177	0.0413423	X	9885621	9994543	+	protein_coding	Sytl5
ENSMUSG00000022978	801.278	-0.58376	-1.49875	0.0832759	-7.00996	2.38393e-12	2.0988e-11	16	90719311	90727404	-	protein_coding	Mis18a
ENSMUSG00000079481	637.379	-0.583774	-1.49877	0.144089	-4.05149	5.08927e-05	0.000203518	X	101849384	102092055	+	protein_coding	Nhsl2
ENSMUSG00000044433	1754.16	-0.584055	-1.49906	0.0665754	-8.77284	1.74219e-18	2.52696e-17	8	3587292	3609075	+	protein_coding	Camsap3
ENSMUSG00000002489	759.811	-0.584311	-1.49932	0.113139	-5.16454	2.41034e-07	1.32583e-06	16	89787110	90143769	-	protein_coding	Tiam1
ENSMUSG00000035212	1393.9	-0.584594	-1.49962	0.0639603	-9.13995	6.24813e-20	9.86886e-19	4	101647717	101659364	+	protein_coding	Leprot
ENSMUSG00000019998	1879.35	-0.584711	-1.49974	0.0536663	-10.8953	1.21359e-27	3.15749e-26	10	24149301	24190222	+	protein_coding	Stx7
ENSMUSG00000086288	35.3588	-0.584832	-1.49986	0.226682	-2.57996	0.00988106	0.025604	3	94998799	95004869	-	lncRNA	Gm15265
ENSMUSG00000058351	309.241	-0.585251	-1.5003	0.175308	-3.33842	0.000842556	0.00274856	14	31088131	31128956	-	protein_coding	Smim4
ENSMUSG00000039457	2092.52	-0.585983	-1.50106	0.0790351	-7.41421	1.22353e-13	1.20375e-12	16	5086290	5132421	-	protein_coding	Ppl
ENSMUSG00000038843	3787.74	-0.586424	-1.50152	0.0616651	-9.50983	1.90971e-21	3.3503e-20	19	17326140	17372844	-	protein_coding	Gcnt1
ENSMUSG00000037239	189.837	-0.586521	-1.50162	0.116562	-5.03183	4.8581e-07	2.57616e-06	7	29158828	29170411	-	protein_coding	Spred3
ENSMUSG00000029910	2974.96	-0.586766	-1.50188	0.0569309	-10.3066	6.5756e-25	1.43771e-23	6	66535389	66547220	+	protein_coding	Mad2l1
ENSMUSG00000079557	1016.47	-0.587091	-1.50221	0.0874631	-6.71244	1.91399e-11	1.55117e-10	17	33685691	33718670	-	protein_coding	March2
ENSMUSG00000066894	674.524	-0.587985	-1.50315	0.0755364	-7.78413	7.01967e-15	7.67401e-14	5	117319082	117355005	+	protein_coding	Vsig10
ENSMUSG00000025453	55.3955	-0.588663	-1.50385	0.210328	-2.79879	0.00512942	0.014233	13	119335447	119408997	-	protein_coding	Nnt
ENSMUSG00000043015	458.049	-0.589918	-1.50516	0.0852946	-6.91624	4.63787e-12	3.99331e-11	1	52630702	52651919	+	protein_coding	Nemp2
ENSMUSG00000031402	1700.61	-0.590065	-1.50531	0.0730325	-8.07949	6.50384e-16	7.74604e-15	X	75109732	75131016	-	protein_coding	Mpp1
ENSMUSG00000041012	170.462	-0.59077	-1.50605	0.144583	-4.08603	4.38825e-05	0.000177221	9	114789344	114844156	-	protein_coding	Cmtm8
ENSMUSG00000029381	4203.63	-0.590986	-1.50628	0.0721761	-8.1881	2.65373e-16	3.24317e-15	5	92683434	92965318	+	protein_coding	Shroom3
ENSMUSG00000035439	817.835	-0.591598	-1.50692	0.0905803	-6.5312	6.52443e-11	5.09389e-10	8	71248560	71272934	-	protein_coding	Haus8
ENSMUSG00000067925	121.134	-0.591726	-1.50705	0.156777	-3.77431	0.000160454	0.000593158	X	53642487	53643682	-	protein_coding	Rtl8a
ENSMUSG00000028847	1924.08	-0.592052	-1.50739	0.0782005	-7.57095	3.705e-14	3.79912e-13	4	126262324	126275883	+	protein_coding	Trappc3
ENSMUSG00000051339	8157.09	-0.592839	-1.50821	0.0950771	-6.23535	4.50774e-10	3.26543e-09	5	113086322	113221236	-	protein_coding	2900026A02Rik
ENSMUSG00000106262	47.3193	-0.59329	-1.50868	0.21763	-2.72614	0.00640796	0.0173745	3	95940085	95942565	+	TEC	Gm43375
ENSMUSG00000028654	205.005	-0.593299	-1.50869	0.122529	-4.84213	1.28455e-06	6.42611e-06	4	122995651	123002485	+	protein_coding	Mycl
ENSMUSG00000032086	1036.62	-0.593492	-1.50889	0.0947712	-6.26237	3.79172e-10	2.7645e-09	9	45838579	45864399	+	protein_coding	Bace1
ENSMUSG00000015217	1435.52	-0.593816	-1.50923	0.0649367	-9.14454	5.98847e-20	9.47433e-19	X	71555917	71560676	+	protein_coding	Hmgb3
ENSMUSG00000026879	11382.5	-0.594173	-1.50961	0.0661364	-8.98405	2.60977e-19	3.97161e-18	2	35256379	35307892	+	protein_coding	Gsn
ENSMUSG00000015214	470.305	-0.594413	-1.50986	0.0872474	-6.81296	9.5612e-12	8.00245e-11	X	71364759	71419196	+	protein_coding	Mtmr1
ENSMUSG00000032411	2471.56	-0.594478	-1.50993	0.072445	-8.20592	2.28834e-16	2.81275e-15	9	96196274	96323646	+	protein_coding	Tfdp2
ENSMUSG00000022656	1945.35	-0.594544	-1.50999	0.0639338	-9.29936	1.41291e-20	2.32355e-19	16	46387705	46498525	-	protein_coding	Nectin3
ENSMUSG00000014329	15548.6	-0.594735	-1.5102	0.0746609	-7.96581	1.6414e-15	1.89373e-14	10	70922831	71159700	-	protein_coding	Bicc1
ENSMUSG00000043789	43.9917	-0.594783	-1.51024	0.232003	-2.56368	0.0103569	0.0267034	19	10634212	10666213	+	protein_coding	Vwce
ENSMUSG00000039831	971.698	-0.595706	-1.51121	0.0853337	-6.9809	2.93302e-12	2.55756e-11	3	121952540	122016753	+	protein_coding	Arhgap29
ENSMUSG00000037025	3092.73	-0.596163	-1.51169	0.0612459	-9.73392	2.161e-22	4.03478e-21	2	148042876	148046969	-	protein_coding	Foxa2
ENSMUSG00000026683	1272.64	-0.596756	-1.51231	0.0682342	-8.74569	2.21651e-18	3.1956e-17	1	169497933	169531464	-	protein_coding	Nuf2
ENSMUSG00000029304	4021.55	-0.596981	-1.51255	0.0690769	-8.64226	5.51096e-18	7.75864e-17	5	104435117	104441050	+	protein_coding	Spp1
ENSMUSG00000040152	49214.5	-0.597274	-1.51286	0.0922481	-6.47464	9.50351e-11	7.3038e-10	2	118111875	118127133	+	protein_coding	Thbs1
ENSMUSG00000063683	49.9083	-0.597304	-1.51289	0.206361	-2.89447	0.00379803	0.0108827	19	12633307	12653911	+	protein_coding	Glyat
ENSMUSG00000097536	113.52	-0.597445	-1.51304	0.198191	-3.01449	0.00257408	0.00766549	15	96134818	96284495	-	lncRNA	2610037D02Rik
ENSMUSG00000039047	1794.5	-0.59757	-1.51317	0.0566929	-10.5405	5.62165e-26	1.31297e-24	3	152714099	152980408	+	protein_coding	Pigk
ENSMUSG00000033705	454.273	-0.598724	-1.51438	0.173767	-3.44557	0.000569865	0.0019194	2	120629120	120731895	+	protein_coding	Stard9
ENSMUSG00000050732	2641.07	-0.598953	-1.51462	0.0995474	-6.01676	1.77943e-09	1.21339e-08	6	72385222	72390703	-	protein_coding	Vamp8
ENSMUSG00000030330	63.5286	-0.599169	-1.51484	0.187004	-3.20405	0.00135511	0.00426671	6	125039759	125049265	+	protein_coding	Ing4
ENSMUSG00000049580	1974.43	-0.600516	-1.51626	0.0510854	-11.7551	6.64529e-32	2.15972e-30	7	98350667	98361328	-	protein_coding	Tsku
ENSMUSG00000000489	9230.51	-0.600545	-1.51629	0.0396342	-15.1522	7.32577e-52	5.32089e-50	15	79995873	80014977	-	protein_coding	Pdgfb
ENSMUSG00000028702	833.33	-0.600887	-1.51665	0.0702583	-8.55254	1.20409e-17	1.64331e-16	4	116094263	116123690	-	protein_coding	Rad54l
ENSMUSG00000087265	37.7778	-0.600898	-1.51666	0.229079	-2.6231	0.00871324	0.0228746	11	100291670	100293711	+	lncRNA	Gm12349
ENSMUSG00000025792	2223.25	-0.600913	-1.51668	0.0611205	-9.83161	8.22924e-23	1.57481e-21	11	120491839	120499187	+	protein_coding	Slc25a10
ENSMUSG00000115681	119.381	-0.601179	-1.51696	0.167776	-3.58324	0.000339365	0.0011879	15	60120539	60187408	-	lncRNA	Gm2682
ENSMUSG00000038943	3979.5	-0.601183	-1.51696	0.0527952	-11.3871	4.85002e-30	1.41122e-28	7	80294449	80316259	+	protein_coding	Prc1
ENSMUSG00000035413	4262.65	-0.601518	-1.51731	0.0644957	-9.32649	1.09437e-20	1.82157e-19	11	80810174	80822033	+	protein_coding	Tmem98
ENSMUSG00000058056	3465.85	-0.601848	-1.51766	0.0697539	-8.62816	6.23493e-18	8.7139e-17	8	61511432	61902690	-	protein_coding	Palld
[truncated: 1,609 more rows]

## Sheet: TCF4-KO+PAL_vs_TCF4-KO+BSA
GeneID	Base mean	log2(FC)	Fold change	StdErr	Wald-Stats	P-value	P-adj	Chromosome	Start	End	Strand	gene_biotype	gene_name
ENSMUSG00000021260	64.2559	3.95211	15.4776	0.259668	15.2199	2.61027e-52	1.77489e-50	12	108306269	108330869	+	protein_coding	Hhipl1
ENSMUSG00000100119	34.9413	3.47314	11.105	0.27735	12.5226	5.61985e-36	1.94163e-34	19	59493135	59559391	+	lncRNA	2700089I24Rik
ENSMUSG00000021226	635.316	3.40261	10.5752	0.099958	34.0405	5.61864e-254	1.19708e-250	12	83987860	83993873	+	protein_coding	Acot2
ENSMUSG00000029380	284.665	3.22165	9.32856	0.131946	24.4165	1.1416e-131	4.97506e-129	5	90891240	90893115	+	protein_coding	Cxcl1
ENSMUSG00000032487	5268.29	3.21843	9.30772	0.085927	37.4554	4.90942e-307	4.70691e-303	1	150100030	150108227	+	protein_coding	Ptgs2
ENSMUSG00000047904	122.804	3.13101	8.76045	0.194627	16.0872	3.13813e-58	2.61625e-56	11	113619341	113626028	+	protein_coding	Sstr2
ENSMUSG00000020826	363.382	3.09493	8.54412	0.126486	24.4687	3.18485e-132	1.42022e-129	11	78920786	78960254	+	protein_coding	Nos2
ENSMUSG00000109372	24.4861	3.0133	8.07412	0.28842	10.4476	1.50212e-25	2.99098e-24	8	35765789	35818047	+	protein_coding	Gm19410
ENSMUSG00000027737	955.603	3.00433	8.02407	0.108183	27.7709	9.76038e-170	8.91216e-167	3	49892525	50443614	-	protein_coding	Slc7a11
ENSMUSG00000026712	93.2441	2.95497	7.75416	0.213341	13.8509	1.25542e-43	6.13343e-42	2	14229391	14332057	+	protein_coding	Mrc1
ENSMUSG00000018916	391.873	2.93904	7.66899	0.11987	24.5184	9.39122e-133	4.28754e-130	11	54247270	54249667	-	protein_coding	Csf2
ENSMUSG00000086290	1502.09	2.81043	7.01495	0.0759786	36.9898	1.67119e-299	8.01128e-296	4	132308622	132311024	+	lncRNA	Snhg12
ENSMUSG00000014905	577.027	2.80883	7.00714	0.105942	26.5128	6.90217e-155	4.41164e-152	12	44205558	44210326	-	protein_coding	Dnajb9
ENSMUSG00000058427	69.0535	2.79524	6.94147	0.218487	12.7936	1.78016e-37	6.60244e-36	5	90903870	90905938	+	protein_coding	Cxcl2
ENSMUSG00000036181	1832.66	2.76348	6.79032	0.079553	34.7376	2.13264e-264	5.8419e-261	13	23738807	23740367	+	protein_coding	Hist1h1c
ENSMUSG00000047787	42.0202	2.73971	6.67935	0.253295	10.8163	2.88319e-27	6.36926e-26	19	7092000	7105729	-	protein_coding	Flrt1
ENSMUSG00000061531	27.4827	2.72729	6.6221	0.282562	9.65201	4.82032e-22	7.92027e-21	2	14174522	14221993	+	protein_coding	Tmem236
ENSMUSG00000040435	3900.42	2.68427	6.42756	0.0756285	35.4928	6.33875e-276	2.43091e-272	7	45522915	45526268	-	protein_coding	Ppp1r15a
ENSMUSG00000025383	89.7728	2.66873	6.35871	0.207143	12.8835	5.57144e-38	2.10715e-36	10	128296138	128298752	-	protein_coding	Il23a
ENSMUSG00000097743	311.468	2.59463	6.04034	0.125697	20.6419	1.15434e-94	2.10804e-92	14	56696279	56701268	-	lncRNA	Gm16973
ENSMUSG00000038742	176.687	2.52406	5.75197	0.16009	15.7665	5.28798e-56	4.15561e-54	9	20873807	20879727	-	protein_coding	Angptl6
ENSMUSG00000025408	2300.18	2.51458	5.71432	0.0950036	26.4683	2.24879e-154	1.39099e-151	10	127290773	127296288	+	protein_coding	Ddit3
ENSMUSG00000027022	469.288	2.47294	5.55176	0.130728	18.9166	8.31771e-80	1.25584e-77	2	67173833	67526615	+	protein_coding	Xirp2
ENSMUSG00000003545	175.682	2.4535	5.47742	0.153554	15.9781	1.81611e-57	1.50103e-55	7	19302695	19310051	-	protein_coding	Fosb
ENSMUSG00000017943	22.6069	2.4302	5.38969	0.280693	8.65788	4.80628e-18	6.22285e-17	2	163438475	163455324	+	protein_coding	Gdap1l1
ENSMUSG00000116657	109.916	2.4257	5.37289	0.170745	14.2066	8.34125e-46	4.45525e-44	17	27545706	27556518	-	lncRNA	Gm49774
ENSMUSG00000025432	554.813	2.42516	5.37089	0.108109	22.4325	1.8988e-111	5.12809e-109	10	127000708	127020994	+	protein_coding	Avil
ENSMUSG00000020788	52.4429	2.4081	5.30773	0.217288	11.0825	1.52564e-28	3.62955e-27	11	72961168	72993044	+	protein_coding	Atp2a3
ENSMUSG00000050395	455.824	2.40404	5.29282	0.175341	13.7106	8.7689e-43	4.10106e-41	4	63727083	63745113	-	protein_coding	Tnfsf15
ENSMUSG00000032715	6992.2	2.38576	5.22618	0.0592692	40.2529	0	0	2	152337421	152344032	-	protein_coding	Trib3
ENSMUSG00000022508	357.123	2.36908	5.16611	0.11017	21.5038	1.43307e-102	3.31073e-100	16	23965051	23988852	-	protein_coding	Bcl6
ENSMUSG00000098050	128.649	2.36084	5.13668	0.161865	14.5852	3.48976e-48	2.04637e-46	8	40853827	40855027	-	processed_pseudogene	Gm5345
ENSMUSG00000033427	122.11	2.35762	5.12525	0.164117	14.3655	8.52359e-47	4.72369e-45	10	75401114	75441679	+	protein_coding	Upb1
ENSMUSG00000031596	579.344	2.34484	5.08005	0.113676	20.6274	1.55759e-94	2.81761e-92	8	40862395	40922308	+	protein_coding	Slc7a2
ENSMUSG00000047562	37.0843	2.33032	5.02917	0.248744	9.36836	7.36681e-21	1.13643e-19	9	7502351	7510240	+	protein_coding	Mmp10
ENSMUSG00000070385	23.9944	2.32492	5.01037	0.288755	8.05153	8.17627e-16	8.96911e-15	3	103074013	103099720	+	protein_coding	Ampd1
ENSMUSG00000086841	3140.4	2.32472	5.00969	0.115708	20.0913	8.79707e-90	1.54756e-87	11	62602876	62604807	+	lncRNA	2410006H16Rik
ENSMUSG00000036019	160.763	2.29444	4.90565	0.16839	13.6257	2.8153e-42	1.28838e-40	10	105187662	105574451	-	protein_coding	Tmtc2
ENSMUSG00000035910	48.6561	2.28613	4.87745	0.244136	9.36417	7.66533e-21	1.18058e-19	13	25056003	25210706	+	protein_coding	Dcdc2a
ENSMUSG00000048602	25.8089	2.26714	4.81366	0.270523	8.38058	5.26682e-17	6.33174e-16	17	33113350	33139683	-	protein_coding	Morc2b
ENSMUSG00000026822	21.2354	2.26135	4.79439	0.28359	7.97401	1.53606e-15	1.65286e-14	2	32384632	32388252	-	protein_coding	Lcn2
ENSMUSG00000052131	23.5883	2.259	4.78658	0.281976	8.01131	1.13495e-15	1.23371e-14	6	34412333	34423142	+	protein_coding	Akr1b7
ENSMUSG00000024912	2159.74	2.25056	4.75867	0.0669885	33.5962	1.9069e-247	3.32407e-244	19	5447546	5455946	+	protein_coding	Fosl1
ENSMUSG00000038550	277.512	2.24763	4.74904	0.114645	19.6052	1.39704e-85	2.34984e-83	3	95878502	95882251	-	protein_coding	Ciart
ENSMUSG00000020889	1602.88	2.23464	4.70646	0.0810701	27.5643	2.97935e-167	2.38037e-164	11	98767931	98775333	-	protein_coding	Nr1d1
ENSMUSG00000026864	58906.4	2.22854	4.68658	0.0598059	37.2628	6.57315e-304	4.20134e-300	2	34771969	34777547	+	protein_coding	Hspa5
ENSMUSG00000041323	67.0838	2.21313	4.63681	0.207805	10.65	1.74279e-26	3.66426e-25	12	105705975	105782447	+	protein_coding	Ak7
ENSMUSG00000057069	220.442	2.20495	4.61058	0.12778	17.2558	1.01169e-66	1.0486e-64	13	12565873	12611396	+	protein_coding	Ero1lb
ENSMUSG00000022769	1883.09	2.17696	4.52199	0.0798064	27.278	7.74048e-164	5.70861e-161	16	17130137	17132383	-	protein_coding	Sdf2l1
ENSMUSG00000079652	40.4259	2.17452	4.51437	0.240892	9.02697	1.76493e-19	2.50871e-18	6	29279592	29290680	+	protein_coding	Fam71f2
ENSMUSG00000038517	35.1571	2.17399	4.51269	0.246761	8.81009	1.2504e-18	1.6873e-17	11	97136170	97151495	-	protein_coding	Tbkbp1
ENSMUSG00000020812	1096.95	2.14977	4.43758	0.0776799	27.6748	1.40501e-168	1.17135e-165	11	116671659	116675799	+	lncRNA	Snhg16
ENSMUSG00000040828	42.4015	2.12603	4.36514	0.243257	8.73983	2.33462e-18	3.08309e-17	17	56628142	56664456	+	protein_coding	Catsperd
ENSMUSG00000018238	17.1174	2.11697	4.33781	0.288644	7.33417	2.23096e-13	2.05173e-12	11	53431022	53437904	+	protein_coding	Gdf9
ENSMUSG00000053141	232.262	2.10721	4.30858	0.137275	15.3503	3.5231e-53	2.50205e-51	2	161521989	162661147	-	protein_coding	Ptprt
ENSMUSG00000050359	4410.35	2.09673	4.27738	0.075365	27.821	2.41729e-170	2.31757e-167	3	92483951	92485895	-	protein_coding	Sprr1a
ENSMUSG00000037086	28.9226	2.0939	4.26899	0.261827	7.99724	1.27238e-15	1.37841e-14	X	45090903	45092791	+	protein_coding	Prr32
ENSMUSG00000063820	28.3426	2.07909	4.2254	0.269248	7.72183	1.14668e-14	1.1542e-13	5	77004054	77010606	+	protein_coding	Arl9
ENSMUSG00000005413	862.147	2.06948	4.19736	0.0842152	24.5737	2.41237e-133	1.12822e-130	8	75093620	75100589	+	protein_coding	Hmox1
ENSMUSG00000028972	12.7163	2.06324	4.17924	0.303706	6.79353	1.09419e-11	8.82303e-11	4	150187014	150201332	-	protein_coding	Car6
ENSMUSG00000029378	908.926	2.06201	4.17566	0.09486	21.7373	9.10077e-105	2.23727e-102	5	91139598	91148432	+	protein_coding	Areg
ENSMUSG00000020484	2142.38	2.04517	4.12723	0.0675829	30.2617	3.6609e-201	4.38736e-198	11	5520658	5525893	+	protein_coding	Xbp1
ENSMUSG00000052565	83.2594	2.04276	4.12032	0.193354	10.5649	4.33583e-26	8.90145e-25	13	23553261	23560686	+	protein_coding	Hist1h1d
ENSMUSG00000044770	16.5133	2.00784	4.0218	0.289053	6.94626	3.75097e-12	3.14357e-11	10	42860369	42960780	+	protein_coding	Scml4
ENSMUSG00000038508	590.311	1.99888	3.99688	0.12144	16.4598	7.13607e-61	6.48503e-59	8	70629392	70632456	-	protein_coding	Gdf15
ENSMUSG00000115852	50.0241	1.99444	3.98461	0.226893	8.79021	1.49278e-18	1.99749e-17	16	24122698	24382390	-	transcribed_processed_pseudogene	AC169509.1
ENSMUSG00000097039	1380.48	1.9912	3.97567	0.0719492	27.6751	1.39302e-168	1.17135e-165	15	62037985	62378096	+	lncRNA	Pvt1
ENSMUSG00000087113	25.5868	1.9909	3.97485	0.270504	7.35996	1.83959e-13	1.69995e-12	11	107428275	107435686	+	lncRNA	Gm11714
ENSMUSG00000085282	21.4496	1.98799	3.96683	0.277917	7.15317	8.47949e-13	7.49282e-12	10	105573952	105583874	+	lncRNA	Gm15663
ENSMUSG00000038539	1437.85	1.97282	3.92534	0.0699789	28.1916	7.40713e-175	7.47535e-172	7	44812255	44816658	-	protein_coding	Atf5
ENSMUSG00000029379	91.1417	1.96588	3.9065	0.17448	11.2671	1.90836e-29	4.77712e-28	5	90786102	90789600	+	protein_coding	Cxcl3
ENSMUSG00000053461	38.597	1.95724	3.88317	0.241092	8.11821	4.73108e-16	5.29588e-15	1	183418214	183436808	+	protein_coding	Hhipl2
ENSMUSG00000010095	21198	1.9509	3.86616	0.0623688	31.2801	8.7005e-215	1.11221e-211	19	8706881	8723369	-	protein_coding	Slc3a2
ENSMUSG00000016239	114.763	1.94859	3.85996	0.17803	10.9452	7.00298e-28	1.5967e-26	X	36328352	36362341	+	protein_coding	Lonrf3
ENSMUSG00000027438	510.535	1.94512	3.85071	0.115267	16.875	6.87683e-64	6.69356e-62	2	148693984	148732467	-	protein_coding	Napb
ENSMUSG00000023393	77.4204	1.93855	3.8332	0.18473	10.494	9.20628e-26	1.8641e-24	2	180725262	180742280	+	protein_coding	Slc17a9
ENSMUSG00000096035	98.0989	1.9309	3.81294	0.179687	10.7459	6.19309e-27	1.3373e-25	5	91987474	91995320	+	protein_coding	Odaph
ENSMUSG00000027273	120.046	1.91245	3.76448	0.160326	11.9285	8.40395e-33	2.49838e-31	2	136713452	136782428	+	protein_coding	Snap25
ENSMUSG00000118506	37.5657	1.90182	3.73685	0.245082	7.75993	8.49775e-15	8.67648e-14	3	90062795	90068347	+	protein_coding	1700094D03Rik
ENSMUSG00000024965	34.8827	1.90173	3.73661	0.237467	8.00841	1.16203e-15	1.26171e-14	19	6998957	7019469	-	protein_coding	Fermt3
ENSMUSG00000028527	45.442	1.89253	3.71285	0.231195	8.18583	2.70429e-16	3.07743e-15	4	101419276	101466995	+	protein_coding	Ak4
ENSMUSG00000026875	697.144	1.8864	3.69712	0.0804909	23.4362	1.82682e-121	6.4869e-119	2	34941749	34961772	-	protein_coding	Traf1
ENSMUSG00000074794	306.707	1.88292	3.6882	0.118241	15.9244	4.2921e-57	3.48733e-55	13	80883383	80896042	+	protein_coding	Arrdc3
ENSMUSG00000046711	1133.87	1.8807	3.68253	0.0782563	24.0325	1.2716e-127	5.07977e-125	17	27556496	27563674	+	protein_coding	Hmga1
ENSMUSG00000057098	27.2274	1.87818	3.67612	0.260988	7.19643	6.18111e-13	5.50501e-12	11	44617316	45008091	+	protein_coding	Ebf1
ENSMUSG00000015837	28925.2	1.87441	3.66652	0.0591199	31.7053	1.31494e-220	2.10116e-217	11	50199365	50210827	-	protein_coding	Sqstm1
ENSMUSG00000025194	1170.89	1.86518	3.64313	0.109206	17.0795	2.11078e-65	2.11907e-63	19	43782191	43840740	+	protein_coding	Abcc2
ENSMUSG00000078612	137.573	1.86435	3.64104	0.152815	12.2001	3.10455e-34	1.0005e-32	4	104913455	105016863	+	protein_coding	Fyb2
ENSMUSG00000029468	30.8358	1.86259	3.6366	0.26387	7.05874	1.68015e-12	1.4486e-11	5	122643910	122691432	+	protein_coding	P2rx7
ENSMUSG00000085156	995.349	1.85848	3.62625	0.07744	23.999	2.85091e-127	1.11564e-124	11	6525590	6528779	-	lncRNA	Snhg15
ENSMUSG00000022805	25.6701	1.85812	3.62536	0.272132	6.82801	8.61002e-12	7.0105e-11	16	38297753	38342143	-	protein_coding	Maats1
ENSMUSG00000090173	44.0636	1.84531	3.5933	0.232686	7.93048	2.18301e-15	2.32293e-14	11	62847068	62877465	+	protein_coding	Fbxw10
ENSMUSG00000026628	5487.16	1.83632	3.57098	0.0528326	34.7574	1.0728e-264	3.42849e-261	1	191170295	191218039	-	protein_coding	Atf3
ENSMUSG00000031762	250.557	1.83064	3.55695	0.126293	14.4952	1.30011e-47	7.48637e-46	8	94172663	94173568	+	protein_coding	Mt2
ENSMUSG00000091017	12.7274	1.82801	3.55048	0.30277	6.03763	1.5639e-09	1.02909e-08	1	191162583	191164817	-	protein_coding	Fam71a
ENSMUSG00000026674	274.226	1.82678	3.54744	0.143235	12.7537	2.9732e-37	1.09008e-35	1	169972306	170110762	-	protein_coding	Ddr2
ENSMUSG00000086150	58.0892	1.81436	3.51703	0.203723	8.90602	5.28991e-19	7.31319e-18	4	32559679	32571708	-	lncRNA	Bach2os
ENSMUSG00000084807	33.5599	1.8114	3.50983	0.244733	7.40153	1.34623e-13	1.26291e-12	4	149780023	149780714	-	lncRNA	Gm13073
ENSMUSG00000031770	3571.38	1.80808	3.50176	0.0537964	33.6097	1.20991e-247	2.32001e-244	8	94386437	94395377	+	protein_coding	Herpud1
ENSMUSG00000028542	1517.25	1.80496	3.49419	0.0700366	25.7716	1.84425e-146	9.82318e-144	4	117834505	117875198	+	protein_coding	Slc6a9
ENSMUSG00000032575	4267.65	1.80493	3.49413	0.0784016	23.0217	2.82908e-117	8.74961e-115	9	106838311	106891979	-	protein_coding	Manf
ENSMUSG00000043289	31.6772	1.79996	3.48211	0.249705	7.20836	5.66305e-13	5.053e-12	9	81863669	82206007	+	protein_coding	Mei4
ENSMUSG00000023272	3055.78	1.79904	3.47988	0.0777522	23.1381	1.91565e-118	6.12211e-116	15	88819645	88826683	+	protein_coding	Creld2
ENSMUSG00000026544	35.7445	1.79445	3.46883	0.237622	7.55171	4.29592e-14	4.17508e-13	1	172630763	172632962	-	protein_coding	Dusp23
ENSMUSG00000034282	15.3094	1.79303	3.46542	0.293726	6.10444	1.03163e-09	6.89735e-09	11	116220558	116238077	-	protein_coding	Evpl
ENSMUSG00000110151	17.0618	1.79152	3.46181	0.285365	6.278	3.42953e-10	2.39917e-09	8	117681621	117693198	+	lncRNA	Gm38416
ENSMUSG00000032854	16.1204	1.78829	3.45406	0.290603	6.15373	7.56834e-10	5.12078e-09	3	125865270	125938619	-	protein_coding	Ugt8a
ENSMUSG00000087368	120.298	1.76822	3.40634	0.17227	10.2642	1.02124e-24	1.95042e-23	X	136741823	136803364	+	lncRNA	BC065397
ENSMUSG00000021359	29.9112	1.75956	3.38595	0.27565	6.38331	1.73296e-10	1.24455e-09	13	40715301	40738376	-	protein_coding	Tfap2a
ENSMUSG00000027358	50.1434	1.75935	3.38546	0.215768	8.15389	3.52414e-16	3.98674e-15	2	133552158	133562885	+	protein_coding	Bmp2
ENSMUSG00000034686	137.319	1.759	3.38464	0.165241	10.6451	1.83845e-26	3.85693e-25	13	55464266	55473154	+	protein_coding	Prr7
ENSMUSG00000044937	97.8372	1.75845	3.38334	0.187247	9.39107	5.9392e-21	9.19162e-20	10	86705810	86776844	+	protein_coding	Ttc41
ENSMUSG00000097789	69.0104	1.74536	3.35278	0.192336	9.07451	1.14191e-19	1.64632e-18	7	84528953	84583531	+	protein_coding	Gm2115
ENSMUSG00000092521	58.5115	1.73844	3.33673	0.198834	8.74315	2.26705e-18	3.00005e-17	17	36732641	36734751	+	unprocessed_pseudogene	Gm4271
ENSMUSG00000024330	38.2238	1.73596	3.33102	0.230682	7.52534	5.25842e-14	5.07961e-13	17	34039436	34066685	+	protein_coding	Col11a2
ENSMUSG00000032204	44.1599	1.73544	3.32981	0.231026	7.51189	5.82802e-14	5.61569e-13	9	71110658	71168682	-	protein_coding	Aqp9
ENSMUSG00000029641	34.2741	1.72454	3.30475	0.267018	6.45853	1.05727e-10	7.77343e-10	5	146845070	146847726	+	protein_coding	Rasl11a
ENSMUSG00000034640	504.914	1.71217	3.27653	0.0906465	18.8884	1.42135e-79	2.12925e-77	3	65528409	65555518	+	protein_coding	Tiparp
ENSMUSG00000020712	63.1275	1.70617	3.26294	0.210818	8.09313	5.81511e-16	6.45102e-15	11	106276671	106288745	+	protein_coding	Tcam1
ENSMUSG00000108736	69.5074	1.70519	3.26072	0.20395	8.36082	6.22857e-17	7.43666e-16	7	116543655	116545755	+	lncRNA	Gm45151
ENSMUSG00000108414	3386.82	1.69788	3.24424	0.065152	26.0603	1.02815e-149	5.79844e-147	19	8723474	8726443	+	lncRNA	Snhg1
ENSMUSG00000032115	9668.96	1.69684	3.2419	0.0540889	31.3713	4.98006e-216	7.3456e-213	9	44379489	44392369	+	protein_coding	Hyou1
ENSMUSG00000097772	1730.37	1.68728	3.22049	0.0706684	23.876	5.43554e-126	2.08453e-123	5	100420841	100429535	-	lncRNA	5430416N02Rik
ENSMUSG00000031939	1945.33	1.68546	3.21643	0.0655217	25.7237	6.34635e-146	3.28895e-143	9	15306213	15316991	+	protein_coding	Taf1d
ENSMUSG00000016494	21.6281	1.67841	3.20074	0.273297	6.14133	8.18348e-10	5.51946e-09	1	194938818	194961279	+	protein_coding	Cd34
ENSMUSG00000041096	526.444	1.67386	3.19068	0.0872683	19.1806	5.37182e-82	8.51279e-80	X	152336851	152342425	-	protein_coding	Tspyl2
ENSMUSG00000082794	11.9732	1.6699	3.18193	0.300927	5.5492	2.86978e-08	1.66198e-07	X	68503125	68504131	+	processed_pseudogene	Gm6806
ENSMUSG00000038418	332.254	1.6663	3.17401	0.103519	16.0966	2.69617e-58	2.2576e-56	18	34859822	34864984	+	protein_coding	Egr1
ENSMUSG00000030659	980.908	1.66538	3.17198	0.0706514	23.5718	7.50005e-123	2.81987e-120	7	116504368	116540584	+	protein_coding	Nucb2
ENSMUSG00000087590	269.932	1.6649	3.17091	0.147937	11.2541	2.21096e-29	5.49873e-28	18	33794891	33795986	+	lncRNA	Epb41l4aos
ENSMUSG00000028862	333.273	1.6623	3.16522	0.120674	13.7752	3.59413e-43	1.71011e-41	4	133240817	133252929	+	protein_coding	Map3k6
ENSMUSG00000021335	249.801	1.65992	3.15998	0.113296	14.6511	1.3256e-48	7.91848e-47	13	23867749	23895730	+	protein_coding	Slc17a1
ENSMUSG00000030344	8.91932	1.65544	3.1502	0.305099	5.42592	5.76576e-08	3.23649e-07	6	126853097	126874308	+	protein_coding	Akap3
ENSMUSG00000113049	7.54228	1.65353	3.14603	0.304297	5.43395	5.51214e-08	3.09775e-07	13	13034857	13038936	+	lncRNA	Gm48544
ENSMUSG00000048388	16.0086	1.65287	3.14458	0.299756	5.51405	3.50676e-08	2.01203e-07	2	83812635	83883486	+	protein_coding	Fam171b
ENSMUSG00000038975	3737.26	1.64929	3.1368	0.0743223	22.1911	4.18882e-109	1.08541e-106	3	153907286	153913009	-	protein_coding	Rabggtb
ENSMUSG00000111594	70.3852	1.64867	3.13545	0.191953	8.58893	8.77829e-18	1.11252e-16	8	69554801	69585162	-	unprocessed_pseudogene	Gm3365
ENSMUSG00000058022	19.0171	1.63408	3.10389	0.288366	5.66668	1.45592e-08	8.74877e-08	13	41763147	41847684	-	protein_coding	Adtrp
ENSMUSG00000027938	28.0479	1.63241	3.10031	0.247491	6.59584	4.22865e-11	3.24311e-10	3	90237499	90243512	-	protein_coding	Creb3l4
ENSMUSG00000020873	3099.02	1.62874	3.09242	0.0777282	20.9543	1.71499e-97	3.28849e-95	11	95384691	95391776	+	protein_coding	Slc35b1
ENSMUSG00000036067	86.2468	1.62624	3.08706	0.182941	8.88941	6.14362e-19	8.45685e-18	2	27021362	27027998	-	protein_coding	Slc2a6
ENSMUSG00000024032	124.23	1.62585	3.08623	0.18419	8.82701	1.07507e-18	1.45788e-17	17	31161394	31165277	-	protein_coding	Tff1
ENSMUSG00000038011	19.2455	1.62467	3.08372	0.287555	5.64995	1.60494e-08	9.59014e-08	5	124725084	124834308	+	protein_coding	Dnah10
ENSMUSG00000050578	61.8865	1.61712	3.06761	0.20713	7.80724	5.84559e-15	6.04254e-14	9	7272513	7283331	+	protein_coding	Mmp13
ENSMUSG00000085331	12.0987	1.6123	3.0574	0.302218	5.3349	9.55984e-08	5.25244e-07	13	21769124	21770476	+	lncRNA	Gm11274
ENSMUSG00000074578	2074.37	1.60615	3.04439	0.0894629	17.9533	4.52347e-72	5.45519e-70	2	167062933	167065862	+	lncRNA	Zfas1
ENSMUSG00000097048	304.268	1.60333	3.03843	0.10933	14.665	1.08057e-48	6.47497e-47	6	86526246	86582466	+	lncRNA	1600020E01Rik
ENSMUSG00000081249	16.6098	1.59875	3.0288	0.289245	5.52731	3.25169e-08	1.8696e-07	11	96795438	96795825	-	processed_pseudogene	Gm11517
ENSMUSG00000029410	15.0685	1.59723	3.02561	0.289537	5.51649	3.45833e-08	1.98543e-07	5	92226678	92256278	-	protein_coding	Ppef2
ENSMUSG00000078816	31.8318	1.59343	3.01767	0.241774	6.5906	4.38046e-11	3.35044e-10	7	3289178	3331099	+	protein_coding	Prkcg
ENSMUSG00000025386	9.94162	1.58774	3.00578	0.304528	5.21377	1.85038e-07	9.83126e-07	11	120447604	120453500	-	protein_coding	Pde6g
ENSMUSG00000053560	1411.71	1.58501	3.00011	0.0930823	17.0281	5.08352e-65	5.05059e-63	8	84661330	84662854	-	protein_coding	Ier2
ENSMUSG00000091572	10.6742	1.58257	2.99503	0.303815	5.209	1.89866e-07	1.00738e-06	3	64257214	64289709	-	protein_coding	Vmn2r3
ENSMUSG00000024521	1632.42	1.58255	2.99499	0.0679398	23.2935	5.16475e-120	1.80062e-117	18	66458532	66465565	+	protein_coding	Pmaip1
ENSMUSG00000079173	82.9856	1.58172	2.99326	0.177157	8.92831	4.32585e-19	6.00203e-18	5	137378636	137477064	-	protein_coding	Zan
ENSMUSG00000035845	966.056	1.58023	2.99018	0.0615608	25.6694	2.56621e-145	1.29493e-142	15	88805243	88819318	-	protein_coding	Alg12
ENSMUSG00000021680	11.8408	1.5746	2.97853	0.303464	5.18876	2.117e-07	1.11705e-06	13	95431370	95444924	-	protein_coding	Crhbp
ENSMUSG00000097195	1115.68	1.57445	2.97822	0.0907254	17.354	1.8386e-67	1.98063e-65	9	88521049	88522929	-	lncRNA	Snhg5
ENSMUSG00000044860	16.3378	1.57287	2.97496	0.291381	5.39797	6.73978e-08	3.75466e-07	9	99006789	99035715	-	protein_coding	Gm1123
ENSMUSG00000079598	18.143	1.57073	2.97054	0.283606	5.53841	3.05231e-08	1.76024e-07	6	38663066	38680865	+	protein_coding	Clec2l
ENSMUSG00000107167	7.19654	1.56874	2.96646	0.304587	5.15038	2.59952e-07	1.35931e-06	2	34833006	34839728	+	protein_coding	Gm34653
ENSMUSG00000072919	21.3784	1.56567	2.96015	0.272902	5.73712	9.63007e-09	5.89016e-08	12	87221039	87238732	-	protein_coding	Noxred1
ENSMUSG00000106928	128.228	1.56237	2.95338	0.163622	9.54865	1.31399e-21	2.09964e-20	5	35551259	35553964	-	TEC	Gm43860
ENSMUSG00000036938	5.36018	1.55749	2.94341	0.292615	5.32265	1.02264e-07	5.5978e-07	6	41311232	41316841	-	protein_coding	Try5
ENSMUSG00000053641	672.907	1.54817	2.92446	0.122468	12.6415	1.24672e-36	4.43524e-35	9	64811339	64919667	+	protein_coding	Dennd4a
ENSMUSG00000073647	211.614	1.54356	2.91514	0.156852	9.84088	7.50537e-23	1.29888e-21	18	4198319	4198938	-	processed_pseudogene	Gm10557
ENSMUSG00000031972	27.2855	1.53526	2.89841	0.255204	6.01581	1.78985e-09	1.16945e-08	8	123891768	123894751	-	protein_coding	Acta1
ENSMUSG00000020717	15.4317	1.53303	2.89392	0.289084	5.30305	1.13883e-07	6.21076e-07	11	106654216	106750628	-	protein_coding	Pecam1
ENSMUSG00000070313	33.8716	1.53139	2.89064	0.238964	6.40845	1.47008e-10	1.06453e-09	9	36635753	36643376	-	protein_coding	Pate14
ENSMUSG00000086775	159.705	1.53068	2.88921	0.140556	10.8902	1.28389e-27	2.89971e-26	2	26640371	26645944	+	lncRNA	Snhg7os
ENSMUSG00000018102	601.054	1.52855	2.88495	0.0871047	17.5484	6.1214e-69	6.90458e-67	13	23684198	23692908	+	protein_coding	Hist1h2bc
ENSMUSG00000018543	15.7008	1.5281	2.88405	0.290008	5.26914	1.37064e-07	7.40545e-07	11	97771480	97775918	-	protein_coding	1700001P01Rik
ENSMUSG00000041324	931.033	1.52787	2.88359	0.102002	14.9788	1.01e-50	6.41285e-49	13	16011850	16031621	+	protein_coding	Inhba
ENSMUSG00000081490	11.7588	1.52079	2.86947	0.30417	4.99979	5.73927e-07	2.90371e-06	4	11144709	11145270	+	processed_pseudogene	Gm11830
ENSMUSG00000041168	10531	1.51767	2.86327	0.0514483	29.4989	2.97802e-191	3.35903e-188	17	56614296	56626887	-	protein_coding	Lonp1
ENSMUSG00000019935	50.8973	1.51743	2.86281	0.219789	6.90406	5.05387e-12	4.20164e-11	10	89574019	89621253	-	protein_coding	Slc17a8
ENSMUSG00000036390	1601.77	1.5167	2.86136	0.0806755	18.8	7.55221e-79	1.10545e-76	6	67035095	67037457	-	protein_coding	Gadd45a
ENSMUSG00000067724	41.5323	1.51237	2.85278	0.22562	6.70317	2.03943e-11	1.61262e-10	5	24502756	24527202	-	protein_coding	Gbx1
ENSMUSG00000039908	251.82	1.51199	2.85204	0.117476	12.8706	6.58493e-38	2.48555e-36	11	119355556	119381079	+	protein_coding	Slc26a11
ENSMUSG00000030166	809.579	1.5083	2.84476	0.0752835	20.035	2.72822e-89	4.71294e-87	6	119902697	119922828	+	protein_coding	Rad52
ENSMUSG00000020399	17.2312	1.5042	2.83667	0.298561	5.03816	4.70025e-07	2.40339e-06	11	46454934	46481255	+	protein_coding	Havcr2
ENSMUSG00000075701	1824.47	1.50216	2.83266	0.0688079	21.8312	1.17366e-105	2.96119e-103	7	66079648	66089405	+	protein_coding	Selenos
ENSMUSG00000038264	31.1804	1.50121	2.8308	0.265344	5.65759	1.53516e-08	9.19894e-08	9	57940111	57962865	+	protein_coding	Sema7a
ENSMUSG00000033207	4.46709	1.5009	2.83019	0.293675	5.11075	3.2089e-07	1.66075e-06	19	23302608	23448442	-	protein_coding	Mamdc2
ENSMUSG00000053797	48.7702	1.49935	2.82716	0.213362	7.02728	2.10593e-12	1.79872e-11	11	100246090	100248902	-	protein_coding	Krt16
ENSMUSG00000018476	2757.97	1.49802	2.82455	0.11015	13.5998	4.01409e-42	1.82394e-40	11	69398507	69413675	-	protein_coding	Kdm6b
ENSMUSG00000020178	290.709	1.49762	2.82376	0.129146	11.5964	4.29968e-31	1.17278e-29	10	75316876	75334784	+	protein_coding	Adora2a
ENSMUSG00000080115	23.5226	1.49625	2.82108	0.260956	5.73373	9.82454e-09	5.99954e-08	10	127031003	127041513	-	protein_coding	Eef1akmt3
ENSMUSG00000028680	273.487	1.4939	2.81648	0.112088	13.3279	1.59355e-40	6.8054e-39	4	117128654	117133963	-	protein_coding	Plk3
ENSMUSG00000092203	2014.13	1.49354	2.8158	0.0700098	21.3333	5.56841e-101	1.16059e-98	17	34950237	34952471	-	lncRNA	1110038B12Rik
ENSMUSG00000071796	207.353	1.49072	2.81029	0.119076	12.519	5.87393e-36	2.02577e-34	8	20262612	20297432	-	transcribed_unprocessed_pseudogene	6820431F20Rik
ENSMUSG00000005125	7784.54	1.4893	2.80753	0.0543414	27.4064	2.29835e-165	1.76284e-162	15	66929317	66969640	-	protein_coding	Ndrg1
ENSMUSG00000022676	939.497	1.48675	2.80256	0.0912147	16.2994	9.96127e-60	8.64287e-58	16	14705851	14709385	+	protein_coding	Snai2
ENSMUSG00000108368	22.5803	1.4806	2.79064	0.276616	5.35254	8.67305e-08	4.78027e-07	6	72603003	72605502	-	TEC	Gm45053
ENSMUSG00000048078	247.289	1.48005	2.78959	0.16243	9.11192	8.09386e-20	1.17487e-18	7	96171245	96911093	+	protein_coding	Tenm4
ENSMUSG00000030717	1380.21	1.47156	2.77321	0.0827613	17.7808	9.96233e-71	1.15774e-68	7	126623248	126630861	-	protein_coding	Nupr1
ENSMUSG00000040511	3552.56	1.46477	2.76019	0.0555677	26.36	3.93958e-153	2.28914e-150	7	19903577	19921160	-	protein_coding	Pvr
ENSMUSG00000099583	19.9092	1.46284	2.75651	0.277696	5.26778	1.38085e-07	7.45645e-07	13	23575762	23577011	+	protein_coding	Hist1h3d
ENSMUSG00000048163	13.6145	1.44927	2.73069	0.301369	4.80894	1.51733e-06	7.25917e-06	5	113818535	113832644	-	protein_coding	Selplg
ENSMUSG00000030104	2562.38	1.44746	2.72727	0.0702313	20.6098	2.23957e-94	4.01343e-92	6	108828640	108859356	+	protein_coding	Edem1
ENSMUSG00000100094	62.364	1.44589	2.7243	0.20167	7.16957	7.52317e-13	6.66621e-12	7	65803110	65806449	+	lncRNA	1810008I18Rik
ENSMUSG00000030270	13.7926	1.4413	2.71565	0.297335	4.84739	1.25097e-06	6.06048e-06	6	113282306	113305627	+	protein_coding	Cpne9
ENSMUSG00000090326	7.45484	1.43903	2.71139	0.299219	4.80931	1.51453e-06	7.2494e-06	5	62811673	62888308	+	protein_coding	Dthd1
ENSMUSG00000027799	47.8599	1.43792	2.70929	0.220523	6.52047	7.0088e-11	5.27241e-10	3	55625194	56183701	-	protein_coding	Nbea
ENSMUSG00000003541	4855.54	1.43188	2.69797	0.0676662	21.1609	2.19103e-99	4.42243e-97	17	35821683	35822923	+	protein_coding	Ier3
ENSMUSG00000032315	289.313	1.42559	2.68624	0.110782	12.8684	6.77825e-38	2.5535e-36	9	57687927	57703824	+	protein_coding	Cyp1a1
ENSMUSG00000044244	164.812	1.42076	2.67726	0.150426	9.44489	3.5578e-21	5.56451e-20	9	100457718	100486788	-	protein_coding	Il20rb
ENSMUSG00000033022	17.787	1.4202	2.67623	0.279372	5.08356	3.70426e-07	1.90785e-06	18	46713192	46728395	-	protein_coding	Cdo1
ENSMUSG00000020892	13.2487	1.4186	2.67326	0.292342	4.85254	1.21891e-06	5.90814e-06	11	69125895	69149115	+	protein_coding	Aloxe3
ENSMUSG00000023045	1453.52	1.41546	2.66746	0.0568874	24.8819	1.16974e-136	5.75123e-134	15	102150525	102163469	+	protein_coding	Soat2
ENSMUSG00000003484	3.9153	1.41493	2.66647	0.287479	4.92186	8.57239e-07	4.23648e-06	8	71988481	72009626	-	protein_coding	Cyp4f18
ENSMUSG00000110393	127.429	1.41445	2.66559	0.145078	9.74958	1.85242e-22	3.12402e-21	13	65241752	65250154	+	lncRNA	Gm36445
ENSMUSG00000079049	67.3986	1.41092	2.65907	0.185152	7.62032	2.53038e-14	2.48566e-13	13	32881433	32898211	-	protein_coding	Serpinb1c
ENSMUSG00000048490	1871.4	1.41021	2.65777	0.124328	11.3427	8.0615e-30	2.06106e-28	16	76287399	76373827	-	protein_coding	Nrip1
ENSMUSG00000034586	1708.64	1.39678	2.63313	0.0713019	19.5896	1.89553e-85	3.16059e-83	11	115347706	115367756	-	protein_coding	Hid1
ENSMUSG00000025746	10.5311	1.39626	2.63218	0.304193	4.59005	4.43144e-06	2.00219e-05	5	30013113	30019981	+	protein_coding	Il6
ENSMUSG00000090120	6.59488	1.39552	2.63083	0.304964	4.576	4.73951e-06	2.13334e-05	3	65324775	65349429	-	lncRNA	A730090N16Rik
ENSMUSG00000109501	21.4595	1.39382	2.62773	0.283048	4.92432	8.4656e-07	4.18694e-06	7	47110850	47125990	+	lncRNA	Gm14377
ENSMUSG00000062310	557.397	1.3938	2.62769	0.0883297	15.7795	4.3077e-56	3.41323e-54	1	88499870	88510066	-	protein_coding	Glrp1
ENSMUSG00000039345	296.572	1.39287	2.62601	0.106426	13.0877	3.87382e-39	1.54751e-37	16	8470787	8490684	+	protein_coding	Mettl22
ENSMUSG00000056656	44.0435	1.39008	2.62094	0.216966	6.4069	1.48504e-10	1.07496e-09	15	77747797	77757003	-	protein_coding	Apol8
ENSMUSG00000047180	6006.36	1.38936	2.61963	0.0526918	26.3677	3.21695e-153	1.92765e-150	1	36264596	36274679	-	protein_coding	Neurl3
ENSMUSG00000024388	82.1267	1.38786	2.6169	0.176331	7.87077	3.52477e-15	3.71155e-14	18	31959233	32036961	-	protein_coding	Myo7b
ENSMUSG00000021483	341.445	1.38609	2.61369	0.107757	12.8631	7.25808e-38	2.7289e-36	13	64432313	64441773	+	protein_coding	Cdk20
ENSMUSG00000030029	1481.67	1.38139	2.60519	0.0756305	18.265	1.57327e-74	2.08051e-72	6	94604528	94700158	-	protein_coding	Lrig1
ENSMUSG00000020048	34748.2	1.38101	2.6045	0.0573708	24.0716	4.96219e-128	2.02447e-125	10	86690208	86705509	-	protein_coding	Hsp90b1
ENSMUSG00000044083	13.6354	1.37767	2.59849	0.295411	4.66358	3.10749e-06	1.42824e-05	2	153779930	153844751	+	protein_coding	Efcab8
ENSMUSG00000010492	4.5821	1.37481	2.59334	0.297675	4.6185	3.86521e-06	1.75921e-05	2	181578479	181585170	+	lncRNA	Uckl1os
ENSMUSG00000021998	162.842	1.36448	2.57483	0.123913	11.0116	3.36081e-28	7.83033e-27	14	75131100	75230842	+	protein_coding	Lcp1
ENSMUSG00000020108	930.294	1.36394	2.57388	0.0869565	15.6854	1.90457e-55	1.44348e-53	10	59949668	59951834	-	protein_coding	Ddit4
ENSMUSG00000085573	5.71683	1.36359	2.57326	0.299491	4.55304	5.28753e-06	2.35294e-05	8	11187754	11204503	+	lncRNA	Gm15418
ENSMUSG00000026456	2201.56	1.36244	2.57119	0.0652691	20.8742	9.19809e-97	1.74627e-94	1	134405558	134411740	+	protein_coding	Cyb5r1
ENSMUSG00000045377	11.3973	1.35791	2.56313	0.302167	4.49389	6.99336e-06	3.06089e-05	11	69396518	69398234	-	protein_coding	Tmem88
ENSMUSG00000024524	62.2625	1.35737	2.56217	0.216275	6.27612	3.47132e-10	2.42752e-09	18	67088215	67226792	+	protein_coding	Gnal
ENSMUSG00000034394	934.897	1.35517	2.55828	0.0824222	16.4418	9.59665e-61	8.67999e-59	11	4257556	4272514	+	protein_coding	Lif
ENSMUSG00000021214	10.0755	1.35468	2.55741	0.303063	4.46998	7.82256e-06	3.40439e-05	13	4132614	4150654	-	protein_coding	Akr1c18
ENSMUSG00000109141	47.8619	1.3538	2.55584	0.210392	6.43464	1.23769e-10	9.01354e-10	8	24412178	24416937	+	lncRNA	Gm30692
ENSMUSG00000025911	10.4357	1.35376	2.55578	0.304725	4.44256	8.88931e-06	3.84075e-05	1	9547947	9580673	+	protein_coding	Adhfe1
ENSMUSG00000020310	20.4613	1.35294	2.55432	0.277291	4.87914	1.06551e-06	5.20673e-06	10	79664558	79668537	+	protein_coding	Madcam1
ENSMUSG00000054426	331.305	1.35241	2.55338	0.118618	11.4014	4.11575e-30	1.06792e-28	3	115881580	115888130	-	lncRNA	A930005H10Rik
ENSMUSG00000031824	127.332	1.34974	2.54865	0.158236	8.52987	1.46517e-17	1.82671e-16	8	120114151	120165306	+	protein_coding	6430548M08Rik
ENSMUSG00000053007	1472.47	1.3462	2.54241	0.0890596	15.1157	1.27606e-51	8.40841e-50	6	53287269	53700376	+	protein_coding	Creb5
ENSMUSG00000027313	1268.52	1.34476	2.53988	0.059357	22.6554	1.23339e-113	3.47797e-111	2	119351228	119354381	+	protein_coding	Chac1
ENSMUSG00000041571	1126.41	1.3442	2.5389	0.0843884	15.9288	4.00272e-57	3.26605e-55	7	15917207	15922402	-	protein_coding	Selenow
ENSMUSG00000024992	31.8555	1.34097	2.53321	0.248558	5.39498	6.85323e-08	3.81675e-07	19	38132780	38183958	+	protein_coding	Pde6c
ENSMUSG00000096169	12.4326	1.34018	2.53184	0.295556	4.53445	5.77525e-06	2.55692e-05	17	33211205	33221690	-	protein_coding	Olfr1564
ENSMUSG00000029752	5272.98	1.33943	2.53051	0.0631813	21.1997	9.60767e-100	1.95986e-97	6	7675168	7693254	-	protein_coding	Asns
ENSMUSG00000117007	16.471	1.33907	2.52988	0.292526	4.5776	4.70333e-06	2.11854e-05	17	29053335	29060167	+	lncRNA	Gm41556
ENSMUSG00000020695	16.7538	1.33781	2.52768	0.295015	4.53473	5.76759e-06	2.55471e-05	11	105292642	105351139	+	protein_coding	Mrc2
ENSMUSG00000022346	9589.09	1.33647	2.52532	0.0495486	26.9728	3.07847e-160	2.10821e-157	15	61985390	61990374	+	protein_coding	Myc
ENSMUSG00000046961	8.30916	1.3359	2.52434	0.305171	4.37756	1.20013e-05	5.08899e-05	16	37916495	38007530	+	protein_coding	Gpr156
ENSMUSG00000013483	6.1331	1.33539	2.52344	0.304144	4.39065	1.1301e-05	4.81871e-05	11	119307767	119345375	+	protein_coding	Card14
ENSMUSG00000095403	83.1895	1.3335	2.52014	0.235696	5.65771	1.53402e-08	9.195e-08	8	20567596	20582771	+	unprocessed_pseudogene	Gm21092
ENSMUSG00000031530	3997.28	1.33347	2.52008	0.0715903	18.6264	1.96173e-77	2.80717e-75	8	34807296	34819894	+	protein_coding	Dusp4
ENSMUSG00000035504	821.338	1.33283	2.51896	0.073916	18.0316	1.09986e-72	1.36064e-70	10	80329952	80336441	+	protein_coding	Reep6
ENSMUSG00000022498	1888.73	1.33159	2.51679	0.0580954	22.9207	2.88903e-116	8.65581e-114	16	11074910	11134650	-	protein_coding	Txndc11
ENSMUSG00000037542	5.96566	1.33142	2.51651	0.300612	4.42904	9.46551e-06	4.07501e-05	10	21377290	21396585	+	protein_coding	Aldh8a1
ENSMUSG00000025823	6341.39	1.32942	2.51302	0.0383685	34.6489	4.64784e-263	1.11403e-259	6	47796140	47813430	-	protein_coding	Pdia4
ENSMUSG00000022136	1732.62	1.32786	2.5103	0.0663135	20.0239	3.40672e-89	5.83249e-87	14	118937975	118981697	+	protein_coding	Dnajc3
ENSMUSG00000043029	23.5349	1.32654	2.508	0.257611	5.14937	2.61363e-07	1.36594e-06	11	73267387	73300363	+	protein_coding	Trpv3
ENSMUSG00000020542	16.127	1.32477	2.50494	0.294558	4.49751	6.87552e-06	3.01344e-05	11	65176560	65269989	-	protein_coding	Myocd
ENSMUSG00000020461	19.0661	1.32442	2.50432	0.282815	4.68298	2.82736e-06	1.30764e-05	11	29547949	29578367	+	protein_coding	Clhc1
ENSMUSG00000042124	15.4158	1.32404	2.50366	0.290188	4.56269	5.05018e-06	2.26144e-05	3	92718684	92720350	-	protein_coding	Lce1f
ENSMUSG00000025069	242.152	1.32359	2.50288	0.121867	10.8609	1.76977e-27	3.94598e-26	19	47865533	47886324	+	protein_coding	Gsto2
ENSMUSG00000034063	25.4332	1.32193	2.50001	0.253879	5.20694	1.91982e-07	1.01777e-06	6	91902808	91950725	+	protein_coding	4930590J08Rik
ENSMUSG00000024990	4776	1.32089	2.49819	0.0618588	21.3532	3.63875e-101	7.83966e-99	19	38116628	38125281	-	protein_coding	Rbp4
ENSMUSG00000098234	1306.72	1.31951	2.49581	0.0978488	13.4852	1.912e-41	8.4867e-40	1	9941958	9944118	-	lncRNA	Snhg6
ENSMUSG00000052684	3937.68	1.31711	2.49167	0.0609632	21.6051	1.60991e-103	3.85876e-101	4	95049033	95052222	-	protein_coding	Jun
ENSMUSG00000010760	126.611	1.31599	2.48973	0.167818	7.84177	4.44243e-15	4.64976e-14	7	143501544	143503150	-	protein_coding	Phlda2
ENSMUSG00000074973	16.7908	1.31554	2.48895	0.28757	4.57466	4.76988e-06	2.14499e-05	13	32938512	32938691	-	unprocessed_pseudogene	Gm11382
ENSMUSG00000026483	6483.19	1.31517	2.48831	0.0900264	14.6087	2.47245e-48	1.45874e-46	1	151571185	151721939	+	protein_coding	Fam129a
ENSMUSG00000053332	5095.05	1.31352	2.48548	0.0795135	16.5195	2.65597e-61	2.44847e-59	1	161034421	161038539	+	lncRNA	Gas5
ENSMUSG00000006724	46.5859	1.31267	2.48401	0.220729	5.94697	2.73146e-09	1.75757e-08	10	127048249	127053006	+	protein_coding	Cyp27b1
ENSMUSG00000035179	32.1219	1.31116	2.48141	0.241183	5.43637	5.43783e-08	3.05778e-07	19	10474234	10482928	-	protein_coding	Ppp1r32
ENSMUSG00000025473	131.639	1.30914	2.47794	0.163664	7.99895	1.25482e-15	1.36016e-14	7	139978931	139992562	-	protein_coding	Adam8
ENSMUSG00000013367	28.6361	1.30853	2.47689	0.253196	5.16806	2.36533e-07	1.24159e-06	7	43472903	43490075	-	protein_coding	Iglon5
ENSMUSG00000114255	57.2436	1.3077	2.47547	0.201583	6.48714	8.74798e-11	6.51615e-10	13	115089500	115090987	+	lncRNA	Gm10734
ENSMUSG00000024427	83.9078	1.3055	2.4717	0.172963	7.54787	4.42424e-14	4.29326e-13	18	38586246	38601415	-	protein_coding	Spry4
ENSMUSG00000003341	15.0018	1.30494	2.47073	0.291143	4.48212	7.39046e-06	3.22439e-05	10	80519583	80539124	-	protein_coding	Atp8b3
ENSMUSG00000053581	4350.17	1.30404	2.46919	0.052811	24.6926	1.28404e-134	6.15538e-132	5	139471210	139484549	-	protein_coding	Zfand2a
ENSMUSG00000037363	84.3365	1.30254	2.46663	0.180919	7.19959	6.03926e-13	5.38117e-12	8	25578489	25597582	-	protein_coding	Letm2
ENSMUSG00000043639	72.6024	1.30177	2.46531	0.184255	7.06504	1.60567e-12	1.38688e-11	19	53677305	53867080	+	protein_coding	Rbm20
ENSMUSG00000016995	6.95002	1.30119	2.46431	0.300506	4.32999	1.49116e-05	6.26763e-05	2	164389392	164405160	-	protein_coding	Matn4
ENSMUSG00000039742	84.5454	1.30065	2.46341	0.184409	7.05308	1.74997e-12	1.50677e-11	6	29319139	29336019	+	protein_coding	Fam71f1
ENSMUSG00000110697	155.973	1.29853	2.45977	0.142464	9.11475	7.88498e-20	1.14541e-18	8	126812639	126908215	-	lncRNA	Gm31718
ENSMUSG00000036964	4.87294	1.29388	2.45186	0.292207	4.42795	9.51331e-06	4.09375e-05	11	58954684	58973098	+	protein_coding	Trim17
ENSMUSG00000110669	57.0368	1.29285	2.45011	0.239146	5.40611	6.44096e-08	3.59445e-07	8	19784745	19784856	+	processed_pseudogene	Gm10060
ENSMUSG00000086938	31.7978	1.29069	2.44645	0.240516	5.36632	8.03596e-08	4.44213e-07	19	5406739	5422847	+	lncRNA	4930481A15Rik
ENSMUSG00000036655	6.50041	1.2905	2.44612	0.295067	4.37357	1.2223e-05	5.17958e-05	12	28594172	28623377	-	protein_coding	Colec11
ENSMUSG00000026976	284.872	1.28793	2.44178	0.106605	12.0813	1.32548e-33	4.15295e-32	2	24420559	24475599	-	protein_coding	Pax8
ENSMUSG00000035540	165.591	1.28571	2.43803	0.13537	9.49777	2.14443e-21	3.3871e-20	5	89417521	89457898	-	protein_coding	Gc
ENSMUSG00000026715	19.4637	1.28528	2.43729	0.271666	4.73111	2.23294e-06	1.04456e-05	1	160978584	161005863	+	protein_coding	Serpinc1
ENSMUSG00000087141	2588.12	1.28331	2.43396	0.109837	11.6838	1.54323e-31	4.35169e-30	16	45959262	46010218	-	protein_coding	Plcxd2
ENSMUSG00000078651	193.879	1.28323	2.43384	0.125998	10.1845	2.32435e-24	4.37383e-23	11	101325062	101329702	+	protein_coding	Aoc2
ENSMUSG00000032085	43.2891	1.28264	2.43283	0.222647	5.76085	8.36919e-09	5.13698e-08	9	45929618	45936058	-	protein_coding	Tagln
ENSMUSG00000028893	735.454	1.28126	2.43051	0.0696434	18.3974	1.37748e-75	1.87328e-73	4	132492031	132510501	-	protein_coding	Sesn2
ENSMUSG00000063851	43.296	1.27916	2.42698	0.227114	5.63223	1.77891e-08	1.05606e-07	4	62427539	62435252	-	protein_coding	Rnf183
ENSMUSG00000114515	72.3042	1.27806	2.42513	0.186661	6.84696	7.54379e-12	6.18171e-11	7	126800789	126809108	-	protein_coding	Aldoa
ENSMUSG00000092384	12.436	1.27782	2.42473	0.296375	4.3115	1.62154e-05	6.77851e-05	10	127289695	127290788	-	lncRNA	Gm4189
ENSMUSG00000039431	43.4224	1.27772	2.42456	0.215251	5.93596	2.9213e-09	1.87281e-08	8	40551094	40634797	-	protein_coding	Mtmr7
ENSMUSG00000118491	6.94489	1.27547	2.42078	0.304625	4.18702	2.82643e-05	0.000113859	19	12763659	12796126	-	protein_coding	Zfp91
ENSMUSG00000027843	27.6032	1.27496	2.41992	0.255156	4.99678	5.82953e-07	2.94549e-06	3	103859794	103912247	+	protein_coding	Ptpn22
ENSMUSG00000022408	9.75666	1.27031	2.41213	0.304707	4.16895	3.06005e-05	0.000122857	15	80671846	80700425	+	protein_coding	Fam83f
ENSMUSG00000054942	6.10551	1.26861	2.40929	0.304129	4.17129	3.02876e-05	0.000121702	3	152273848	152340407	-	protein_coding	Miga1
ENSMUSG00000105692	362.185	1.26838	2.40892	0.116145	10.9207	9.17571e-28	2.08712e-26	3	89210424	89213164	+	TEC	Gm43737
ENSMUSG00000036158	1404.98	1.26528	2.40374	0.0654785	19.3236	3.39824e-83	5.52214e-81	15	93499113	93595891	-	protein_coding	Prickle1
ENSMUSG00000028300	715.553	1.26404	2.40167	0.0903283	13.9938	1.69999e-44	8.55574e-43	4	35191284	35226175	-	protein_coding	C9orf72
ENSMUSG00000006411	23.5826	1.26383	2.40132	0.259837	4.86392	1.15081e-06	5.59929e-06	1	171370098	171388598	+	protein_coding	Nectin4
ENSMUSG00000029009	679.551	1.26381	2.40128	0.0805151	15.6965	1.59804e-55	1.2257e-53	4	148039076	148059551	+	protein_coding	Mthfr
ENSMUSG00000028341	10.0046	1.26201	2.39829	0.306012	4.12405	3.72275e-05	0.000147548	4	48045152	48086447	+	protein_coding	Nr4a3
ENSMUSG00000047462	6.95519	1.26085	2.39636	0.30516	4.13176	3.5999e-05	0.000143123	13	19727425	19732951	-	protein_coding	Gpr141b
ENSMUSG00000047221	519.72	1.25832	2.39217	0.0834497	15.0788	2.2332e-51	1.44668e-49	5	21424957	21482124	+	protein_coding	Fam185a
ENSMUSG00000033909	3305.96	1.25755	2.39089	0.0698114	18.0135	1.52543e-72	1.86306e-70	11	118259650	118290244	-	protein_coding	Usp36
ENSMUSG00000067219	347.24	1.25687	2.38977	0.0990524	12.6889	6.81068e-37	2.45479e-35	5	72647794	72671078	+	protein_coding	Nipal1
ENSMUSG00000046962	1912.77	1.25514	2.38691	0.0765654	16.3931	2.14252e-60	1.90198e-58	16	97943356	97962622	-	protein_coding	Zbtb21
ENSMUSG00000087153	106.572	1.2539	2.38485	0.162453	7.71852	1.17691e-14	1.18401e-13	8	19682448	19697736	+	unprocessed_pseudogene	Gm6483
ENSMUSG00000033439	910.721	1.25139	2.38071	0.0668188	18.7282	2.91843e-78	4.20758e-76	3	116581092	116614587	-	protein_coding	Trmt13
ENSMUSG00000055493	11.3795	1.25103	2.38012	0.300046	4.16947	3.05314e-05	0.000122631	10	11343403	11459644	+	protein_coding	Epm2a
ENSMUSG00000041872	7.60369	1.25044	2.37914	0.305163	4.09762	4.17428e-05	0.000164391	1	20777145	20790617	-	protein_coding	Il17f
ENSMUSG00000052271	6.62573	1.2491	2.37692	0.305118	4.09382	4.24324e-05	0.000166969	5	144190285	144194441	+	protein_coding	Bhlha15
ENSMUSG00000097804	23.4869	1.24771	2.37465	0.260917	4.78204	1.73529e-06	8.22397e-06	3	7612704	7690001	+	lncRNA	Gm16685
ENSMUSG00000104960	1024.11	1.24349	2.36771	0.0982221	12.66	9.84982e-37	3.51714e-35	3	123507551	123508404	-	lncRNA	Snhg8
ENSMUSG00000044786	491.556	1.24273	2.36647	0.078787	15.7733	4.74769e-56	3.74638e-54	7	28376783	28380253	-	protein_coding	Zfp36
ENSMUSG00000022286	8.2122	1.24248	2.36606	0.305134	4.07194	4.66239e-05	0.000181858	15	37233035	37363569	+	protein_coding	Grhl2
ENSMUSG00000019301	18.3297	1.24043	2.36269	0.288386	4.30128	1.69817e-05	7.07571e-05	11	101078410	101080527	+	protein_coding	Hsd17b1
ENSMUSG00000039782	596.313	1.24016	2.36225	0.0884594	14.0195	1.18409e-44	5.99075e-43	5	43233169	43289724	+	protein_coding	Cpeb2
ENSMUSG00000035285	42.7332	1.23243	2.34963	0.224878	5.48044	4.24265e-08	2.41618e-07	7	4922027	4925006	+	protein_coding	Nat14
ENSMUSG00000026663	3824.57	1.23159	2.34826	0.0975132	12.63	1.44281e-36	5.08564e-35	1	170704673	170867771	-	protein_coding	Atf6
ENSMUSG00000060862	1489.94	1.23154	2.34818	0.0937996	13.1295	2.23104e-39	9.04444e-38	4	136979731	137048801	-	protein_coding	Zbtb40
ENSMUSG00000021266	3839.91	1.23014	2.3459	0.0595199	20.6677	6.76432e-95	1.25928e-92	12	108860029	108894174	-	protein_coding	Wars
ENSMUSG00000074146	5.99481	1.2265	2.33999	0.291964	4.20087	2.65891e-05	0.000107608	9	89113110	89177887	-	lncRNA	4930579C12Rik
ENSMUSG00000108456	93.0319	1.22612	2.33937	0.160052	7.66077	1.84815e-14	1.83333e-13	7	116546864	116549364	+	lncRNA	4732496C06Rik
ENSMUSG00000009596	6.14959	1.22297	2.33427	0.299898	4.07796	4.54335e-05	0.000177431	X	134460117	134476490	-	protein_coding	Taf7l
ENSMUSG00000081434	58.0799	1.2216	2.33206	0.213124	5.7319	9.93094e-09	6.06065e-08	2	152353614	152354566	+	processed_pseudogene	Gm14165
ENSMUSG00000072770	173.808	1.22149	2.33188	0.12652	9.65451	4.70384e-22	7.73552e-21	6	125049688	125063267	+	protein_coding	Acrbp
ENSMUSG00000085385	3487.63	1.21741	2.32529	0.0533148	22.8343	2.09082e-115	6.07446e-113	2	158353699	158361580	-	lncRNA	Snhg17
ENSMUSG00000040136	8.71125	1.21731	2.32513	0.30528	3.98752	6.67679e-05	0.000254174	7	46104522	46180033	-	protein_coding	Abcc8
ENSMUSG00000109953	93.698	1.21607	2.32313	0.18449	6.59153	4.35309e-11	3.33082e-10	8	27279440	27281070	+	TEC	5430430B14Rik
ENSMUSG00000045312	507.019	1.21464	2.32083	0.0911643	13.3236	1.68723e-40	7.18947e-39	13	94057795	94195409	+	protein_coding	Lhfpl2
ENSMUSG00000032648	92.7076	1.21189	2.31641	0.175961	6.88727	5.68738e-12	4.70675e-11	19	6384398	6398459	+	protein_coding	Pygm
ENSMUSG00000028794	16.5759	1.20846	2.31091	0.29068	4.15736	3.21953e-05	0.000128963	4	128755363	128769298	+	protein_coding	A3galt2
ENSMUSG00000037999	77.0861	1.20827	2.3106	0.184157	6.56109	5.34169e-11	4.05491e-10	5	62602444	62766159	-	protein_coding	Arap2
ENSMUSG00000000567	690.982	1.20766	2.30963	0.0876532	13.7777	3.47132e-43	1.65958e-41	11	112782223	112787760	+	protein_coding	Sox9
ENSMUSG00000050538	14.6557	1.20289	2.30201	0.286332	4.20105	2.65682e-05	0.000107569	11	97840779	97844099	+	protein_coding	B230217C12Rik
ENSMUSG00000031635	6.31404	1.20008	2.29752	0.300213	3.99743	6.4034e-05	0.000244738	8	62057041	62123150	-	protein_coding	Anxa10
ENSMUSG00000079138	5.43576	1.19933	2.29634	0.301646	3.97597	7.00941e-05	0.000265821	1	153305431	153306478	+	processed_pseudogene	Gm8818
ENSMUSG00000058385	19.7217	1.19928	2.29626	0.271072	4.42423	9.6788e-06	4.1603e-05	13	23571395	23572013	+	protein_coding	Hist1h2bg
ENSMUSG00000110458	62.5865	1.19869	2.29531	0.18949	6.32586	2.51827e-10	1.77987e-09	8	20122383	20122494	+	processed_pseudogene	Gm21769
ENSMUSG00000039234	3439.5	1.19814	2.29443	0.0778824	15.3839	2.09868e-53	1.5072e-51	3	123267454	123365641	+	protein_coding	Sec24d
ENSMUSG00000021373	14.6533	1.1981	2.29437	0.290043	4.13076	3.61568e-05	0.000143691	13	46501847	46650281	+	protein_coding	Cap2
ENSMUSG00000033538	289.944	1.19807	2.29433	0.111364	10.7582	5.42321e-27	1.1737e-25	9	5308827	5336783	+	protein_coding	Casp4
ENSMUSG00000000384	3182.58	1.19603	2.29108	0.0558559	21.4128	1.01628e-101	2.21445e-99	11	6615597	6626067	-	protein_coding	Tbrg4
ENSMUSG00000090202	6.04593	1.19343	2.28696	0.302803	3.94129	8.10457e-05	0.000304955	3	146645192	146651317	-	protein_coding	4930503B20Rik
ENSMUSG00000021281	16.2717	1.18814	2.27858	0.280799	4.23127	2.32373e-05	9.50056e-05	12	111442468	111455018	+	protein_coding	Tnfaip2
ENSMUSG00000096010	11.0269	1.18712	2.27698	0.301274	3.94033	8.13708e-05	0.000305938	6	136801552	136804415	-	protein_coding	Hist4h4
ENSMUSG00000005045	96.4832	1.18502	2.27366	0.167302	7.08312	1.40943e-12	1.22455e-11	4	152338650	152390194	+	protein_coding	Chd5
ENSMUSG00000035262	17.0046	1.18462	2.27304	0.290424	4.07895	4.52405e-05	0.000176858	10	80805242	80807648	+	protein_coding	Amh
ENSMUSG00000024049	172.047	1.18416	2.27231	0.132379	8.94523	3.71184e-19	5.16881e-18	17	71002632	71126856	+	protein_coding	Myom1
ENSMUSG00000020773	22.9375	1.18214	2.26913	0.278971	4.23751	2.26013e-05	9.24842e-05	11	116105751	116127210	-	protein_coding	Trim47
ENSMUSG00000034765	659.703	1.17806	2.26272	0.0842162	13.9885	1.83197e-44	9.19583e-43	19	53529108	53542431	+	protein_coding	Dusp5
ENSMUSG00000016179	25.5372	1.17612	2.25969	0.271927	4.32515	1.52425e-05	6.39553e-05	1	193346345	193370298	-	protein_coding	Camk1g
ENSMUSG00000020648	285.548	1.17466	2.2574	0.109016	10.7751	4.51101e-27	9.80709e-26	12	31640049	31654826	-	protein_coding	Dus4l
ENSMUSG00000079554	10.317	1.17394	2.25628	0.305013	3.84883	0.000118682	0.000435879	1	58278325	58380259	+	protein_coding	Aox2
ENSMUSG00000071793	153.501	1.17364	2.2558	0.14114	8.31544	9.1412e-17	1.07601e-15	8	20385781	20424814	-	transcribed_unprocessed_pseudogene	2610005L07Rik
ENSMUSG00000035270	7.80193	1.17341	2.25544	0.305425	3.8419	0.000122088	0.000447274	16	56204312	56273756	+	protein_coding	Impg2
ENSMUSG00000107108	6.54574	1.17215	2.25347	0.303502	3.86208	0.000112426	0.00041473	5	114855024	114859383	-	lncRNA	Gm9936
ENSMUSG00000024807	4459.44	1.1719	2.25308	0.0549141	21.3406	4.77262e-101	1.00566e-98	19	6046575	6053712	+	protein_coding	Syvn1
ENSMUSG00000000792	11.8659	1.17152	2.25249	0.301014	3.89191	9.94594e-05	0.000370102	8	70882888	70892757	-	protein_coding	Slc5a5
ENSMUSG00000003934	122.14	1.16912	2.24874	0.146691	7.96995	1.58737e-15	1.70329e-14	11	69554091	69560205	-	protein_coding	Efnb3
ENSMUSG00000021250	366.424	1.16474	2.24194	0.0940724	12.3814	3.29708e-35	1.09759e-33	12	85473889	85477273	+	protein_coding	Fos
ENSMUSG00000032281	2662.31	1.16249	2.23843	0.05013	23.1895	5.81271e-119	1.9217e-116	9	54604876	54661870	-	protein_coding	Acsbg1
ENSMUSG00000054321	434.462	1.16225	2.23807	0.105697	10.996	3.99333e-28	9.27024e-27	18	14783244	14900359	+	protein_coding	Taf4b
ENSMUSG00000035576	23.4299	1.16107	2.23624	0.262594	4.42154	9.79986e-06	4.20951e-05	2	162943471	162974522	+	protein_coding	L3mbtl1
ENSMUSG00000032218	21.7851	1.16094	2.23603	0.272052	4.26736	1.978e-05	8.14258e-05	9	70407691	70421547	-	protein_coding	Ccnb2
ENSMUSG00000035373	17.2673	1.16094	2.23602	0.289235	4.01382	5.9744e-05	0.000229384	11	82045711	82047525	+	protein_coding	Ccl7
ENSMUSG00000107198	19.5412	1.16052	2.23538	0.285815	4.06039	4.89903e-05	0.000190468	5	91257570	91283421	-	lncRNA	Gm19619
ENSMUSG00000085929	74.5636	1.15968	2.23408	0.184408	6.28869	3.20154e-10	2.24623e-09	2	27540425	27543362	+	lncRNA	Gm13421
ENSMUSG00000061527	86.1626	1.15875	2.23264	0.178866	6.47831	9.27585e-11	6.87797e-10	15	101707069	101712898	-	protein_coding	Krt5
ENSMUSG00000004885	8.71935	1.15371	2.22485	0.30423	3.79223	0.000149303	0.000538746	3	87948665	87953376	+	protein_coding	Crabp2
ENSMUSG00000030124	56.461	1.15113	2.22088	0.197642	5.82433	5.7342e-09	3.56412e-08	6	124904360	124911705	-	protein_coding	Lag3
ENSMUSG00000034664	20.2873	1.15085	2.22045	0.278929	4.12597	3.69176e-05	0.000146501	11	102453296	102470122	-	protein_coding	Itga2b
ENSMUSG00000041120	83.839	1.1507	2.22022	0.162748	7.07048	1.54402e-12	1.33544e-11	4	139082283	139092993	-	protein_coding	Nbl1
ENSMUSG00000041654	1542.39	1.15044	2.21982	0.0663233	17.346	2.11527e-67	2.26593e-65	11	113244852	113650079	-	protein_coding	Slc39a11
ENSMUSG00000044763	1136.97	1.14353	2.20921	0.0746188	15.325	5.20623e-53	3.68375e-51	16	56032608	56037819	-	protein_coding	Trmt10c
ENSMUSG00000060487	23.5634	1.13752	2.20003	0.259244	4.38785	1.14477e-05	4.87741e-05	10	9622935	9675208	-	protein_coding	Samd5
ENSMUSG00000026872	637.816	1.13585	2.19748	0.0948923	11.9699	5.1092e-33	1.54282e-31	2	44983631	45117395	-	protein_coding	Zeb2
ENSMUSG00000049516	1417.6	1.13567	2.19721	0.086135	13.1848	1.07331e-39	4.41647e-38	7	46990395	47008411	-	protein_coding	Spty2d1
ENSMUSG00000100594	68.7731	1.13459	2.19556	0.183418	6.18579	6.17915e-10	4.21806e-09	1	151748948	151755018	-	lncRNA	2810414N06Rik
ENSMUSG00000027520	4.04042	1.13238	2.1922	0.287184	3.94305	8.04523e-05	0.00030302	1	63273264	63314576	+	protein_coding	Zdbf2
ENSMUSG00000055333	1986.35	1.13167	2.19113	0.124661	9.07797	1.10617e-19	1.596e-18	11	55250608	55336564	-	protein_coding	Fat2
ENSMUSG00000087249	75.7138	1.1313	2.19056	0.181518	6.23242	4.59281e-10	3.17588e-09	11	59810079	59818491	+	lncRNA	Gm16062
ENSMUSG00000036534	1394.75	1.12983	2.18833	0.0676677	16.6967	1.38486e-62	1.32773e-60	8	95835919	95853539	-	protein_coding	Slc38a7
ENSMUSG00000028926	90.86	1.12803	2.1856	0.201525	5.59747	2.17508e-08	1.27662e-07	5	4803390	5420312	-	protein_coding	Cdk14
ENSMUSG00000073406	26.8662	1.12709	2.18418	0.261524	4.30971	1.63467e-05	6.83189e-05	17	36080114	36084223	-	polymorphic_pseudogene	H2-Bl
ENSMUSG00000058743	16.4224	1.12596	2.18246	0.289745	3.88602	0.0001019	0.000378573	7	45816459	45824782	-	protein_coding	Kcnj14
ENSMUSG00000020363	6.33117	1.12409	2.17963	0.301111	3.73312	0.000189121	0.000669569	11	49794177	49838613	+	protein_coding	Gfpt2
ENSMUSG00000050296	8.18609	1.12275	2.17762	0.305231	3.67837	0.000234731	0.000818209	1	71242275	71414910	-	protein_coding	Abca12
ENSMUSG00000020571	10488.2	1.12271	2.17756	0.0612655	18.3254	5.19445e-75	6.91691e-73	12	17266544	17284770	+	protein_coding	Pdia6
ENSMUSG00000006442	1202.55	1.12265	2.17746	0.0790789	14.1965	9.62521e-46	5.12676e-44	4	148591502	148594993	+	protein_coding	Srm
ENSMUSG00000049287	557.414	1.12191	2.17635	0.0864496	12.9776	1.6395e-38	6.36384e-37	11	59155368	59163739	-	protein_coding	Iba57
ENSMUSG00000090124	3.91922	1.11989	2.1733	0.284401	3.93771	8.22619e-05	0.000308847	1	88095061	88220002	+	protein_coding	Ugt1a7c
ENSMUSG00000022330	8.89404	1.11928	2.17239	0.305505	3.66371	0.000248586	0.000863051	15	35296097	35303305	+	protein_coding	Osr2
ENSMUSG00000042851	92.1323	1.11887	2.17177	0.170385	6.56674	5.14294e-11	3.90558e-10	2	128967401	129018563	+	protein_coding	Zc3h6
ENSMUSG00000027412	841.307	1.11794	2.17038	0.0849206	13.1646	1.40291e-39	5.72356e-38	2	160880669	160906002	+	protein_coding	Lpin3
ENSMUSG00000037580	198.502	1.11775	2.17009	0.112331	9.95057	2.50748e-23	4.44781e-22	14	47153894	47189413	-	protein_coding	Gch1
ENSMUSG00000006014	25.4301	1.11412	2.16463	0.270566	4.11774	3.8261e-05	0.000151394	1	150449411	150466165	-	protein_coding	Prg4
ENSMUSG00000006638	191.762	1.11278	2.16261	0.115827	9.60719	7.4554e-22	1.20945e-20	5	30950065	30955091	+	polymorphic_pseudogene	Abhd1
ENSMUSG00000039740	1528.83	1.11235	2.16197	0.0633901	17.5476	6.2015e-69	6.95402e-67	4	47465066	47474333	-	protein_coding	Alg2
ENSMUSG00000037577	8.03721	1.11218	2.16172	0.305896	3.63581	0.000277111	0.000954726	17	32183769	32189549	-	protein_coding	Ephx3
ENSMUSG00000071342	6.55927	1.11152	2.16073	0.305001	3.64431	0.000268106	0.000925295	12	40175492	40199490	-	protein_coding	Lsmem1
ENSMUSG00000118376	395.605	1.11148	2.16068	0.0988025	11.2495	2.32808e-29	5.7825e-28	18	66504177	66511745	+	lncRNA	Gm9926
ENSMUSG00000058773	10.4909	1.1109	2.1598	0.296825	3.74261	0.000182119	0.000646932	13	21779882	21780625	-	protein_coding	Hist1h1b
ENSMUSG00000040829	7.08624	1.11001	2.15848	0.305735	3.63064	0.000282719	0.000971528	11	70459432	70466202	+	protein_coding	Zmynd15
ENSMUSG00000016206	262.805	1.10929	2.1574	0.128466	8.63492	5.87678e-18	7.55277e-17	17	37270219	37274484	+	protein_coding	H2-M3
ENSMUSG00000079363	164.655	1.10925	2.15733	0.137258	8.08145	6.40004e-16	7.09369e-15	5	105115766	105139586	-	protein_coding	Gbp4
ENSMUSG00000028494	5248.46	1.10811	2.15563	0.0476357	23.2621	1.07187e-119	3.67019e-117	4	86648385	86670060	-	protein_coding	Plin2
ENSMUSG00000015947	3.83448	1.10683	2.15372	0.289389	3.82472	0.00013092	0.000476266	3	96282908	96293969	-	protein_coding	Fcgr1
ENSMUSG00000079036	712.482	1.10579	2.15217	0.0814957	13.5687	6.14005e-42	2.76375e-40	12	87425839	87444017	-	protein_coding	Alkbh1
ENSMUSG00000044165	36.3901	1.10572	2.15206	0.248588	4.448	8.66738e-06	3.74908e-05	3	103832600	103854618	+	protein_coding	Bcl2l15
ENSMUSG00000026177	11.026	1.10484	2.15075	0.304187	3.63211	0.000281113	0.000967052	1	74375194	74386062	+	protein_coding	Slc11a1
ENSMUSG00000031901	327.44	1.1043	2.14995	0.104772	10.54	5.64746e-26	1.15571e-24	8	105991336	106053840	+	protein_coding	Dus2
ENSMUSG00000028575	7.10228	1.10216	2.14676	0.304155	3.62368	0.000290439	0.000995831	4	94907266	94928843	-	protein_coding	Eqtn
ENSMUSG00000083064	26.1091	1.10126	2.14542	0.250624	4.39406	1.11252e-05	4.74901e-05	1	91296044	91296936	+	processed_pseudogene	Gm7785
ENSMUSG00000025355	17.6504	1.09952	2.14284	0.300284	3.66161	0.000250638	0.000869545	10	128790909	128800824	+	protein_coding	Mmp19
ENSMUSG00000023267	3.29028	1.09887	2.14187	0.27628	3.97739	6.96754e-05	0.00026435	4	33062998	33095865	+	protein_coding	Gabrr2
ENSMUSG00000023571	16.4082	1.09832	2.14105	0.293039	3.74804	0.000178222	0.000634145	4	155962317	155966629	+	protein_coding	C1qtnf12
ENSMUSG00000110605	235.262	1.09656	2.13844	0.129951	8.43824	3.22156e-17	3.91652e-16	8	129263640	129282844	+	lncRNA	Gm32856
ENSMUSG00000090248	5.33708	1.09629	2.13804	0.297999	3.67882	0.000234314	0.000816904	2	129016951	129021756	+	lncRNA	Gm14027
ENSMUSG00000040405	53.105	1.09611	2.13777	0.185863	5.89738	3.69323e-09	2.33799e-08	11	46735079	46779578	+	protein_coding	Havcr1
ENSMUSG00000026420	21.2888	1.09461	2.13556	0.278333	3.93274	8.39824e-05	0.000315016	1	130882073	130887454	-	protein_coding	Il24
ENSMUSG00000114921	20.8813	1.09422	2.13498	0.267607	4.08891	4.33399e-05	0.000170226	14	26302704	26304913	+	processed_pseudogene	Gm18578
ENSMUSG00000013089	206.696	1.09337	2.13371	0.132219	8.26936	1.34679e-16	1.55852e-15	16	22381308	22439719	-	protein_coding	Etv5
ENSMUSG00000109556	3.92974	1.09298	2.13314	0.291983	3.74329	0.000181623	0.00064529	6	82803768	82805083	-	lncRNA	Gm38843
ENSMUSG00000015501	941.048	1.09244	2.13234	0.125975	8.67182	4.25259e-18	5.53587e-17	10	13966074	14151374	+	protein_coding	Hivep2
ENSMUSG00000035711	52.4104	1.09222	2.13202	0.210546	5.18757	2.13059e-07	1.12391e-06	13	55523230	55529296	-	protein_coding	Dok3
ENSMUSG00000054027	1586.81	1.09196	2.13164	0.0777024	14.0531	7.37139e-45	3.75921e-43	10	86779004	86838389	+	protein_coding	Nt5dc3
ENSMUSG00000034751	890.753	1.09159	2.13109	0.147532	7.39904	1.37173e-13	1.28621e-12	13	102732485	103334497	-	protein_coding	Mast4
ENSMUSG00000040666	12.8722	1.08995	2.12867	0.293241	3.71691	0.000201675	0.000710085	16	96200449	96228935	+	protein_coding	Sh3bgr
ENSMUSG00000053654	8.24764	1.08985	2.12853	0.304558	3.57848	0.000345602	0.00117104	11	100262881	100269871	-	protein_coding	Krt42
ENSMUSG00000046245	16.6492	1.08971	2.12832	0.285095	3.82227	0.000132227	0.000480563	5	137821951	137836281	-	protein_coding	Pilra
ENSMUSG00000114469	40.8381	1.08908	2.12738	0.225663	4.82612	1.39216e-06	6.70213e-06	19	20410543	20552330	-	lncRNA	C730002L08Rik
ENSMUSG00000015533	1812.45	1.08843	2.12642	0.115668	9.4099	4.96593e-21	7.70402e-20	13	114833080	114932100	-	protein_coding	Itga2
ENSMUSG00000025403	11214	1.08806	2.12588	0.0507267	21.4495	4.61865e-102	1.04191e-99	10	127517122	127522444	-	protein_coding	Shmt2
ENSMUSG00000049957	1821.11	1.08752	2.12509	0.0657928	16.5295	2.25045e-61	2.08466e-59	11	120458114	120464358	+	protein_coding	Ccdc137
ENSMUSG00000026826	197.9	1.08621	2.12316	0.111324	9.75725	1.71746e-22	2.90152e-21	2	57106829	57124003	-	protein_coding	Nr4a2
ENSMUSG00000087226	9.28787	1.08583	2.1226	0.303235	3.58084	0.000342494	0.00116112	2	106463822	106523103	-	lncRNA	Gm14015
ENSMUSG00000032192	140.646	1.08548	2.12208	0.141444	7.67429	1.66333e-14	1.65599e-13	9	75306287	75345876	+	protein_coding	Gnb5
ENSMUSG00000042549	300.56	1.0846	2.12079	0.117792	9.20778	3.32946e-20	4.96829e-19	11	60920916	60931867	-	lncRNA	Map2k3os
ENSMUSG00000037172	1198.79	1.08421	2.12022	0.0869988	12.4624	1.19725e-35	4.05605e-34	6	40401374	40436135	-	protein_coding	E330009J07Rik
ENSMUSG00000021127	3308.39	1.08333	2.11892	0.0623723	17.3688	1.42286e-67	1.54143e-65	12	80107753	80113013	-	protein_coding	Zfp36l1
ENSMUSG00000035530	11154.4	1.083	2.11844	0.0797211	13.5849	4.92005e-42	2.22505e-40	11	100319884	100322096	+	protein_coding	Eif1
ENSMUSG00000027808	2654.21	1.08289	2.11827	0.0596184	18.1636	1.00158e-73	1.27187e-71	3	58519816	58525892	-	protein_coding	Serp1
ENSMUSG00000042425	3.82004	1.08282	2.11818	0.286273	3.78249	0.00015527	0.000558802	X	140342262	140435467	+	protein_coding	Frmpd3
ENSMUSG00000050439	6.18401	1.08276	2.11808	0.30294	3.57416	0.00035135	0.0011901	15	80452239	80565156	-	protein_coding	Enthd1
ENSMUSG00000031149	14.1331	1.08078	2.11517	0.297923	3.62771	0.000285952	0.000981407	X	7728438	7731064	+	protein_coding	Praf2
ENSMUSG00000041028	9393.64	1.07949	2.11328	0.0498456	21.6566	5.26941e-104	1.279e-101	14	37120091	37135272	-	protein_coding	Ghitm
ENSMUSG00000035173	1929.64	1.07936	2.1131	0.103632	10.4154	2.10944e-25	4.16994e-24	19	56787480	56822190	-	protein_coding	Ccdc186
ENSMUSG00000025916	12.6774	1.07737	2.11018	0.296323	3.63579	0.000277132	0.000954726	1	9968623	10009136	-	protein_coding	Ppp1r42
ENSMUSG00000118125	238.075	1.07687	2.10946	0.131075	8.21572	2.10887e-16	2.41563e-15	19	5728087	5731713	-	protein_coding	Gm50387
ENSMUSG00000035818	116.345	1.07594	2.1081	0.162862	6.60648	3.93564e-11	3.03076e-10	19	56461639	56486752	+	protein_coding	Plekhs1
ENSMUSG00000027859	1709.36	1.07592	2.10806	0.0635875	16.9203	3.18814e-64	3.135e-62	3	102469918	102521013	+	protein_coding	Ngf
ENSMUSG00000113262	23.4211	1.07533	2.10721	0.275679	3.90067	9.59255e-05	0.000357715	10	81384465	81391560	+	protein_coding	Gm48551
ENSMUSG00000002083	380.023	1.07484	2.10648	0.11394	9.43333	3.97282e-21	6.19844e-20	7	16308392	16318205	+	protein_coding	Bbc3
ENSMUSG00000042354	3468.62	1.07455	2.10606	0.0666308	16.1269	1.65197e-58	1.39544e-56	14	31012432	31019152	-	protein_coding	Gnl3
ENSMUSG00000050891	983.259	1.07322	2.10412	0.0696608	15.4063	1.48463e-53	1.07426e-51	15	58890154	58933738	-	protein_coding	Tatdn1
ENSMUSG00000026142	2975.82	1.0728	2.10351	0.0864146	12.4146	2.17858e-35	7.316e-34	1	82316451	82445366	+	protein_coding	Rhbdd1
ENSMUSG00000035875	14.3193	1.07092	2.10077	0.287902	3.71974	0.00019943	0.000702566	2	35081860	35101543	-	protein_coding	AI182371
ENSMUSG00000020598	43.7685	1.07085	2.10067	0.230272	4.65036	3.31349e-06	1.51746e-05	12	44328884	44601964	+	protein_coding	Nrcam
ENSMUSG00000092300	214.529	1.07038	2.09998	0.128772	8.31221	9.39386e-17	1.10304e-15	11	116216002	116220287	+	polymorphic_pseudogene	Cdk3
ENSMUSG00000050944	58.053	1.06815	2.09674	0.218899	4.87962	1.06288e-06	5.1965e-06	11	77089914	77188968	-	protein_coding	Efcab5
ENSMUSG00000074876	219.007	1.0674	2.09566	0.125778	8.4864	2.13143e-17	2.63169e-16	2	122630645	122632930	+	lncRNA	Spata5l1
ENSMUSG00000035042	11.7434	1.06644	2.09426	0.295951	3.60345	0.000314023	0.00107142	11	83525777	83530518	-	protein_coding	Ccl5
ENSMUSG00000038335	4231.87	1.06595	2.09354	0.0564692	18.8766	1.77627e-79	2.64031e-77	11	74898070	74909342	+	protein_coding	Tsr1
ENSMUSG00000051703	69.0889	1.06578	2.0933	0.189199	5.63311	1.76984e-08	1.05165e-07	1	75479531	75485705	+	protein_coding	Tmem198
ENSMUSG00000040359	548.17	1.06561	2.09306	0.0840352	12.6806	7.5777e-37	2.72102e-35	4	25248599	25281821	-	protein_coding	Ufl1
ENSMUSG00000037762	18.2255	1.06062	2.08583	0.281903	3.76238	0.000168304	0.000602433	10	70245099	70285968	+	protein_coding	Slc16a9
ENSMUSG00000029449	923.514	1.06028	2.08533	0.0699995	15.1469	7.93919e-52	5.26761e-50	5	123103043	123132692	-	protein_coding	Rhof
ENSMUSG00000026819	3217.88	1.05996	2.08487	0.0461208	22.9823	7.01345e-117	2.13465e-114	2	32414486	32451445	-	protein_coding	Slc25a25
ENSMUSG00000019178	12.8224	1.05945	2.08413	0.295611	3.58392	0.000338474	0.00114851	5	135747219	135778385	-	protein_coding	Styxl1
ENSMUSG00000086657	11.2775	1.05769	2.08159	0.298542	3.54283	0.000395854	0.0013305	2	14070331	14073934	-	lncRNA	Stamos
ENSMUSG00000032353	1128.29	1.05739	2.08116	0.0846049	12.498	7.65802e-36	2.62688e-34	9	89699205	89705068	-	protein_coding	Tmed3
ENSMUSG00000023979	29.1413	1.05642	2.07976	0.255719	4.13117	3.60921e-05	0.000143463	17	47385392	47392967	+	protein_coding	Guca1b
ENSMUSG00000021694	572.024	1.05569	2.07871	0.0762159	13.8513	1.2497e-43	6.12864e-42	13	108158730	108195364	+	protein_coding	Ercc8
ENSMUSG00000020335	43.5839	1.05537	2.07825	0.225397	4.68227	2.83709e-06	1.31151e-05	11	50921822	50931633	-	protein_coding	Zfp354b
ENSMUSG00000036478	6195.98	1.0542	2.07657	0.0454811	23.1789	7.43123e-119	2.41515e-116	10	96617005	96622809	+	protein_coding	Btg1
ENSMUSG00000030785	6.45679	1.05375	2.07592	0.30352	3.47176	0.000517057	0.00170558	7	128205434	128206387	-	protein_coding	Cox6a2
ENSMUSG00000063919	123.507	1.05258	2.07424	0.150311	7.00272	2.51033e-12	2.13083e-11	5	116439274	116591817	-	protein_coding	Srrm4
ENSMUSG00000031574	48.6773	1.0524	2.07398	0.2237	4.70453	2.54452e-06	1.1811e-05	8	25806554	25815982	+	protein_coding	Star
ENSMUSG00000032591	16.7894	1.04974	2.07016	0.289009	3.63222	0.000280998	0.000966985	9	108080435	108085003	+	protein_coding	Mst1
ENSMUSG00000049037	7.32053	1.04886	2.06889	0.305625	3.43184	0.000599503	0.00195694	6	122921847	122934619	+	protein_coding	Clec4a1
ENSMUSG00000032593	71.2333	1.04881	2.06882	0.175014	5.99271	2.06378e-09	1.34009e-08	9	108053158	108055701	+	protein_coding	Amigo3
ENSMUSG00000028017	147.842	1.04727	2.06661	0.146234	7.1616	7.97385e-13	7.05577e-12	3	129677564	129755316	-	protein_coding	Egf
ENSMUSG00000051341	336.61	1.04401	2.06196	0.118614	8.80178	1.34661e-18	1.80864e-17	17	21535538	21562601	+	protein_coding	Zfp52
ENSMUSG00000024335	14171.6	1.04329	2.06092	0.0430638	24.2265	1.16945e-129	4.87483e-127	17	34112022	34122634	-	protein_coding	Brd2
ENSMUSG00000072258	1057.55	1.04307	2.0606	0.0600241	17.3775	1.22221e-67	1.33158e-65	1	183388980	183410198	+	protein_coding	Taf1a
ENSMUSG00000111709	4.11942	1.04254	2.05985	0.292634	3.5626	0.000367195	0.00124048	9	78257128	78269166	+	protein_coding	Gm3776
ENSMUSG00000089371	9.704	1.04143	2.05826	0.304172	3.42381	0.000617492	0.00200951	12	40222711	40222811	-	miRNA	Mir1938
ENSMUSG00000020691	1110.68	1.04008	2.05634	0.0569743	18.2552	1.88156e-74	2.47115e-72	11	105126424	105140394	+	protein_coding	Mettl2
ENSMUSG00000029019	61.2165	1.03971	2.05581	0.187914	5.53289	3.15003e-08	1.81496e-07	4	147985787	147987205	+	protein_coding	Nppb
ENSMUSG00000019326	9.42925	1.03965	2.05573	0.305856	3.39915	0.000675946	0.0021824	11	101330604	101341938	+	protein_coding	Aoc3
ENSMUSG00000044667	133.928	1.03917	2.05504	0.152423	6.81768	9.25194e-12	7.50131e-11	3	117319138	117360876	-	protein_coding	Plppr4
ENSMUSG00000085492	396.934	1.03856	2.05417	0.0867832	11.9672	5.27505e-33	1.5879e-31	17	71557026	71598755	-	lncRNA	Trmt61b
ENSMUSG00000038067	24.4492	1.03832	2.05384	0.256473	4.04847	5.1554e-05	0.000199818	11	98701262	98703629	+	protein_coding	Csf3
ENSMUSG00000037465	2490.89	1.03749	2.05265	0.0484434	21.4165	9.38522e-102	2.06852e-99	15	38291462	38300706	-	protein_coding	Klf10
ENSMUSG00000037254	46.6553	1.03545	2.04975	0.207197	4.99739	5.81111e-07	2.93696e-06	2	10094592	10131396	-	protein_coding	Itih2
ENSMUSG00000024610	88.5724	1.03494	2.04902	0.1756	5.89372	3.7759e-09	2.38717e-08	18	60803847	60812652	+	protein_coding	Cd74
ENSMUSG00000050914	21.8146	1.03153	2.04419	0.273087	3.7773	0.00015854	0.000569608	8	45996901	46005707	-	protein_coding	Ankrd37
ENSMUSG00000019838	209.994	1.03045	2.04266	0.122296	8.4259	3.57999e-17	4.34745e-16	10	40033531	40142258	-	protein_coding	Slc16a10
ENSMUSG00000031880	117.396	1.03043	2.04263	0.157181	6.55568	5.53906e-11	4.19974e-10	8	104628069	104631327	-	protein_coding	Rrad
ENSMUSG00000060981	10.5179	1.02805	2.03926	0.299563	3.43183	0.000599531	0.00195694	13	23531049	23531519	+	protein_coding	Hist1h4h
ENSMUSG00000042406	14090.2	1.02563	2.03585	0.0671867	15.2653	1.30131e-52	9.00814e-51	15	80255183	80257541	+	protein_coding	Atf4
ENSMUSG00000036432	328.649	1.02546	2.0356	0.0977794	10.4874	9.86676e-26	1.99573e-24	3	58674937	58692400	-	protein_coding	Siah2
ENSMUSG00000031837	15.114	1.02523	2.03528	0.29331	3.49538	0.000473392	0.0015721	8	119446718	119472640	+	protein_coding	Necab2
ENSMUSG00000062380	6.25823	1.02497	2.03491	0.302426	3.38915	0.000701108	0.00225642	8	123411423	123422015	+	protein_coding	Tubb3
ENSMUSG00000020491	320.049	1.02312	2.03231	0.0999074	10.2407	1.30261e-24	2.47303e-23	11	58867215	58883288	+	protein_coding	2810021J22Rik
ENSMUSG00000016356	31.9176	1.0228	2.03186	0.237691	4.30307	1.68447e-05	7.02166e-05	2	180986534	181018363	+	protein_coding	Col20a1
ENSMUSG00000068547	123.956	1.0223	2.03116	0.157822	6.47757	9.32107e-11	6.90616e-10	3	144952479	144975045	-	protein_coding	Clca4a
ENSMUSG00000023952	2946.37	1.02226	2.0311	0.050736	20.1486	2.76819e-90	4.91482e-88	17	46161031	46169370	+	protein_coding	Gtpbp2
ENSMUSG00000035067	311.129	1.02078	2.02902	0.099053	10.3054	6.65877e-25	1.27938e-23	14	63606502	63820809	+	protein_coding	Xkr6
ENSMUSG00000025592	4.3319	1.01993	2.02782	0.294441	3.46395	0.000532303	0.00175256	X	113297509	113836386	+	protein_coding	Dach2
ENSMUSG00000078851	96.3739	1.0198	2.02764	0.172968	5.8959	3.72634e-09	2.35739e-08	11	58954684	58956830	+	protein_coding	Hist3h2a
ENSMUSG00000002732	189.81	1.01965	2.02743	0.137484	7.41647	1.20283e-13	1.13226e-12	2	76663043	76673116	-	protein_coding	Fkbp7
ENSMUSG00000104156	10.3121	1.01921	2.0268	0.303622	3.35682	0.000788448	0.00251681	5	123133938	123137695	+	lncRNA	Gm38102
ENSMUSG00000043631	13.8902	1.01827	2.02549	0.293131	3.47377	0.000513203	0.00169433	13	49504809	49532789	+	protein_coding	Ecm2
ENSMUSG00000057101	1675.43	1.01727	2.02409	0.0617228	16.4813	5.00162e-61	4.56696e-59	7	24081923	24107713	+	protein_coding	Zfp180
ENSMUSG00000046108	5.35217	1.01722	2.02402	0.298173	3.41152	0.000646006	0.00209313	8	122422019	122423639	+	protein_coding	Il17c
ENSMUSG00000031425	89.9538	1.01133	2.01577	0.160881	6.28619	3.25355e-10	2.28189e-09	X	136822670	136839733	+	protein_coding	Plp1
ENSMUSG00000118120	3.49494	1.00881	2.01225	0.272223	3.70583	0.000210698	0.000739681	18	54768383	54823789	-	lncRNA	Gm33732
ENSMUSG00000007207	52.558	1.00864	2.01202	0.201456	5.00677	5.53521e-07	2.80565e-06	5	135023481	135051100	+	protein_coding	Stx1a
ENSMUSG00000117780	3.20277	1.00831	2.01155	0.278974	3.61435	0.000301104	0.00102917	18	46630806	46642970	+	lncRNA	Gm3734
ENSMUSG00000024843	7569.18	1.00766	2.01065	0.0658389	15.305	7.08479e-53	4.99451e-51	19	3851772	3894369	+	protein_coding	Chka
ENSMUSG00000074183	13.7656	1.00748	2.01039	0.291477	3.45646	0.000547314	0.00179982	9	78230655	78242684	+	protein_coding	Gsta1
ENSMUSG00000106990	114.834	1.00661	2.00919	0.154617	6.51038	7.49633e-11	5.62371e-10	6	28211007	28214805	-	TEC	Gm42547
ENSMUSG00000097812	18.3451	1.00374	2.0052	0.277626	3.61546	0.000299818	0.00102496	8	121850193	121860621	+	lncRNA	Gm26812
ENSMUSG00000086370	107.429	1.00254	2.00352	0.180085	5.56704	2.59109e-08	1.5097e-07	X	103560906	103623790	-	lncRNA	Ftx
ENSMUSG00000037617	268.204	1.00253	2.00351	0.105551	9.49812	2.13721e-21	3.37848e-20	15	36178098	36235621	+	protein_coding	Spag1
ENSMUSG00000110622	14.803	1.00225	2.00313	0.289217	3.4654	0.000529435	0.00174431	8	70703456	70717650	+	protein_coding	Iqcn
ENSMUSG00000027015	29.4205	1.00094	2.00131	0.259108	3.86304	0.000111985	0.000413262	2	71117922	71142926	+	protein_coding	Cybrd1
ENSMUSG00000009293	3702.61	1.00088	2.00122	0.0553471	18.0837	4.28376e-73	5.3687e-71	10	77622274	77645993	+	protein_coding	Ube2g2
ENSMUSG00000037613	960.172	1.00075	2.00104	0.0806437	12.4095	2.31969e-35	7.77623e-34	7	143665808	143685872	-	protein_coding	Tnfrsf23
ENSMUSG00000022893	184.005	1.00071	2.00098	0.12815	7.80891	5.7687e-15	5.96949e-14	16	85793826	85803113	-	protein_coding	Adamts1
ENSMUSG00000003410	4.91924	1.00025	2.00034	0.301623	3.31622	0.000912428	0.00288424	9	22015004	22052023	-	protein_coding	Elavl3
ENSMUSG00000116604	5.38172	1.00017	2.00024	0.300046	3.33339	0.000857952	0.00272552	16	20566357	20568508	+	lncRNA	Gm49745
ENSMUSG00000036894	424.298	1.00006	2.00008	0.0858125	11.654	2.19051e-31	6.10509e-30	3	61361637	61368430	+	protein_coding	Rap2b
ENSMUSG00000014867	12592.4	0.999096	1.99875	0.0466373	21.4227	8.21423e-102	1.83149e-99	2	26920039	26933928	-	protein_coding	Surf4
ENSMUSG00000037722	1151.21	0.998849	1.99841	0.0659238	15.1516	7.39674e-52	4.92474e-50	14	45376333	45404913	-	protein_coding	Gnpnat1
ENSMUSG00000042599	413.09	0.997965	1.99718	0.106945	9.3316	1.04282e-20	1.59841e-19	6	39136622	39206789	-	protein_coding	Kdm7a
ENSMUSG00000026725	21.7484	0.997142	1.99604	0.267798	3.72348	0.000196493	0.000693367	1	160085028	160153580	-	protein_coding	Tnn
ENSMUSG00000073448	44.9047	0.996916	1.99573	0.224356	4.44346	8.85224e-06	3.8256e-05	17	21690179	21691022	+	processed_pseudogene	Gm10509
ENSMUSG00000029452	18.4633	0.996562	1.99524	0.280297	3.55538	0.000377432	0.00127304	5	121451892	121524183	+	protein_coding	Tmem116
ENSMUSG00000071478	3.91478	0.996546	1.99522	0.290973	3.42487	0.000615096	0.0020028	13	23574380	23574952	+	protein_coding	Hist1h2ad
ENSMUSG00000107306	5.23006	0.996545	1.99522	0.302016	3.29964	0.000968082	0.00304361	5	74985855	74989066	-	TEC	Gm42577
ENSMUSG00000056962	2219.7	0.996459	1.9951	0.0687472	14.4945	1.31179e-47	7.53102e-46	11	116837431	116843449	-	protein_coding	Jmjd6
ENSMUSG00000020256	2.84988	0.994995	1.99307	0.268791	3.70174	0.000214128	0.000751171	10	83487449	83534140	-	protein_coding	Aldh1l2
ENSMUSG00000070806	9.91569	0.993913	1.99158	0.305432	3.25412	0.00113743	0.00353032	4	119422813	119467444	+	protein_coding	Zmynd12
ENSMUSG00000031549	16.189	0.993434	1.99092	0.294349	3.37502	0.000738113	0.00236955	8	24531891	24576333	-	protein_coding	Ido2
ENSMUSG00000029446	2583.78	0.993159	1.99054	0.0710582	13.9767	2.16336e-44	1.08309e-42	5	129765557	129787449	-	protein_coding	Psph
ENSMUSG00000087178	33.8542	0.991443	1.98817	0.234474	4.22837	2.35393e-05	9.60764e-05	7	55962530	55980868	+	lncRNA	A230056P14Rik
ENSMUSG00000018669	1566.07	0.991188	1.98782	0.0714423	13.874	9.11021e-44	4.47919e-42	11	96907425	96916496	-	protein_coding	Cdk5rap3
ENSMUSG00000036564	14.6096	0.990808	1.9873	0.288581	3.43338	0.000596102	0.00194723	8	95676979	95715119	+	protein_coding	Ndrg4
ENSMUSG00000000223	37.2757	0.990453	1.98681	0.238329	4.15583	3.24111e-05	0.000129773	X	134404550	134456573	+	protein_coding	Drp2
ENSMUSG00000022821	7.89462	0.989799	1.98591	0.305827	3.23647	0.00121017	0.00373732	16	37580152	37632020	+	protein_coding	Hgd
ENSMUSG00000083773	11.6899	0.989462	1.98544	0.299263	3.30633	0.000945272	0.00297775	2	28933609	28934609	-	processed_pseudogene	Gm13394
ENSMUSG00000053334	308.052	0.989254	1.98516	0.109515	9.03304	1.6696e-19	2.3785e-18	5	113735802	113740600	+	protein_coding	Ficd
ENSMUSG00000038074	329.154	0.989202	1.98509	0.103296	9.57634	1.00544e-21	1.61739e-20	6	54577603	54597308	-	protein_coding	Fkbp14
ENSMUSG00000111292	26.547	0.989032	1.98485	0.264555	3.73847	0.000185145	0.000656584	9	22294221	22295572	-	TEC	Gm48627
ENSMUSG00000068114	829.484	0.98847	1.98408	0.0667194	14.8153	1.166e-49	7.14317e-48	15	82127921	82142203	+	protein_coding	Ccdc134
ENSMUSG00000082361	66.7946	0.987502	1.98275	0.189161	5.22043	1.78505e-07	9.51052e-07	5	91357260	91402994	-	protein_coding	Btc
ENSMUSG00000072949	505.962	0.986889	1.98191	0.0980977	10.0603	8.27754e-24	1.5102e-22	12	84009489	84018371	+	protein_coding	Acot1
ENSMUSG00000047963	2257.51	0.985254	1.97966	0.0677873	14.5345	7.32702e-48	4.25744e-46	5	92603040	92606579	+	protein_coding	Stbd1
ENSMUSG00000039099	23.8709	0.98525	1.97966	0.261611	3.76608	0.00016583	0.000593797	7	79743162	79785950	+	protein_coding	Wdr93
ENSMUSG00000029417	59.0237	0.985043	1.97937	0.196572	5.01111	5.41157e-07	2.74733e-06	5	92321346	92328079	-	protein_coding	Cxcl9
ENSMUSG00000029016	435.359	0.98389	1.97779	0.111388	8.83297	1.01929e-18	1.3842e-17	4	148004258	148038821	-	protein_coding	Clcn6
ENSMUSG00000010830	1482.69	0.981745	1.97485	0.0715479	13.7215	7.54951e-43	3.54809e-41	15	79516410	79527739	+	protein_coding	Kdelr3
ENSMUSG00000072898	10.0714	0.980665	1.97337	0.305409	3.21099	0.0013228	0.004052	11	59208245	59208720	-	pseudogene	Gm10434
ENSMUSG00000027611	392.037	0.980654	1.97336	0.0927203	10.5765	3.83108e-26	7.90752e-25	2	155751116	155755471	+	protein_coding	Procr
ENSMUSG00000117886	14.5138	0.980571	1.97325	0.295431	3.31913	0.000903	0.00285632	19	3253517	3255067	-	processed_pseudogene	Gm2106
ENSMUSG00000031026	5.335	0.9793	1.97151	0.303928	3.22215	0.00127233	0.00391165	7	109449005	109508134	-	protein_coding	Trim66
ENSMUSG00000114638	47.836	0.979062	1.97118	0.202787	4.82803	1.37893e-06	6.64179e-06	13	38527402	38532920	+	lncRNA	Gm31834
ENSMUSG00000086401	12.0503	0.978622	1.97058	0.296457	3.30106	0.000963201	0.00302926	5	110770948	110779260	+	lncRNA	Gm15559
ENSMUSG00000028967	859.605	0.978511	1.97043	0.0708104	13.8187	1.96456e-43	9.5368e-42	4	150853918	150868892	+	protein_coding	Errfi1
ENSMUSG00000020142	2249.98	0.97622	1.9673	0.0567666	17.1971	2.79158e-66	2.86249e-64	11	20302179	20332713	-	protein_coding	Slc1a4
ENSMUSG00000020807	24.254	0.975936	1.96692	0.281238	3.47015	0.000520172	0.00171487	11	72153928	72207459	-	protein_coding	4933427D14Rik
ENSMUSG00000040329	66.4779	0.975909	1.96688	0.183315	5.32366	1.01698e-07	5.5716e-07	3	7569993	7613760	-	protein_coding	Il7
ENSMUSG00000031297	18.233	0.975133	1.96582	0.274299	3.55501	0.000377969	0.00127463	X	101079209	101086020	-	protein_coding	Slc7a3
ENSMUSG00000032776	256.696	0.974868	1.96546	0.12759	7.64062	2.16177e-14	2.1367e-13	7	72077829	72306608	-	protein_coding	Mctp2
ENSMUSG00000115637	10.7482	0.974143	1.96447	0.300476	3.242	0.00118694	0.00367185	14	79106038	79106401	-	processed_pseudogene	Gm30970
ENSMUSG00000054863	439.352	0.972897	1.96278	0.116869	8.32469	8.45515e-17	9.98322e-16	15	87544298	87759364	+	protein_coding	Tafa5
ENSMUSG00000049300	304.235	0.97258	1.96235	0.100476	9.67968	3.67859e-22	6.08601e-21	3	110246108	110250998	-	protein_coding	Prmt6
ENSMUSG00000025591	508.64	0.97252	1.96227	0.0891809	10.905	1.09062e-27	2.47486e-26	8	66473117	66486530	-	protein_coding	Tma16
ENSMUSG00000038094	3.75421	0.971418	1.96077	0.288502	3.36711	0.000759604	0.00243162	16	29395852	29544864	-	protein_coding	Atp13a4
ENSMUSG00000096401	142.936	0.970816	1.95995	0.141699	6.85123	7.32157e-12	6.02128e-11	8	20136501	20151665	+	unprocessed_pseudogene	Gm21811
ENSMUSG00000034667	7763.31	0.969838	1.95862	0.0554621	17.4865	1.81548e-68	1.98925e-66	10	121587379	121626332	-	protein_coding	Xpot
ENSMUSG00000034762	95.0159	0.968664	1.95703	0.162194	5.97225	2.34007e-09	1.51488e-08	4	107434590	107635061	+	protein_coding	Glis1
ENSMUSG00000037071	1298.63	0.968225	1.95643	0.0870649	11.1207	9.94639e-29	2.39e-27	19	44394454	44407879	-	protein_coding	Scd1
ENSMUSG00000031627	525.774	0.967767	1.95581	0.100384	9.64064	5.38494e-22	8.82532e-21	8	46739731	46847458	+	protein_coding	Irf2
ENSMUSG00000020080	11.4945	0.965535	1.95279	0.299314	3.22582	0.00125611	0.00386985	10	62383136	62422491	-	protein_coding	Hkdc1
ENSMUSG00000072647	58.9121	0.965426	1.95264	0.207644	4.64943	3.32853e-06	1.52399e-05	5	121518575	121545482	-	protein_coding	Adam1a
ENSMUSG00000111734	51.4663	0.964972	1.95203	0.209762	4.60033	4.21825e-06	1.91172e-05	9	114118087	114192640	+	lncRNA	Gm29825
ENSMUSG00000023088	3333.29	0.964572	1.95148	0.0907305	10.6312	2.13402e-26	4.4641e-25	16	14361557	14475737	+	protein_coding	Abcc1
ENSMUSG00000010067	2961.73	0.963811	1.95046	0.0777069	12.4032	2.5121e-35	8.39189e-34	9	107551554	107562267	+	protein_coding	Rassf1
ENSMUSG00000030082	14103.3	0.963579	1.95014	0.0446088	21.6006	1.77139e-103	4.19338e-101	6	88503578	88518905	-	protein_coding	Sec61a1
ENSMUSG00000047407	4166.78	0.963547	1.9501	0.0446571	21.5766	2.98047e-103	6.96957e-101	17	70844204	70853546	-	protein_coding	Tgif1
ENSMUSG00000019577	1298.49	0.962703	1.94896	0.061633	15.6199	5.32564e-55	3.97351e-53	6	5483350	5496309	-	protein_coding	Pdk4
ENSMUSG00000034591	62.6898	0.962042	1.94807	0.198578	4.84465	1.26835e-06	6.14004e-06	10	83230847	83337882	-	protein_coding	Slc41a2
ENSMUSG00000041084	3729.46	0.960475	1.94595	0.0685436	14.0126	1.30524e-44	6.58633e-43	3	130695911	130709444	-	protein_coding	Ostc
ENSMUSG00000028456	1462.31	0.95674	1.94092	0.0790447	12.1038	1.0085e-33	3.17537e-32	4	43058952	43264871	+	protein_coding	Unc13b
ENSMUSG00000095969	5.17348	0.956387	1.94044	0.297385	3.21599	0.00129996	0.00399146	11	87422866	87423030	+	snRNA	Rnu1a1
ENSMUSG00000043421	756.777	0.955762	1.9396	0.0849612	11.2494	2.33191e-29	5.78451e-28	6	29272487	29275446	+	protein_coding	Hilpda
ENSMUSG00000116858	300.405	0.953907	1.93711	0.122293	7.80019	6.18128e-15	6.35869e-14	17	3198109	3311120	+	lncRNA	Gm49797
ENSMUSG00000009108	73.2021	0.953745	1.93689	0.18283	5.21657	1.82268e-07	9.69216e-07	3	108092788	108101432	+	protein_coding	Gnat2
ENSMUSG00000105510	9.59682	0.953281	1.93627	0.302707	3.14919	0.00163723	0.00490912	5	72554239	72555229	-	TEC	Gm43815
ENSMUSG00000022114	805.639	0.952437	1.93514	0.0647906	14.7002	6.42406e-49	3.88585e-47	14	105891946	105896819	-	protein_coding	Spry2
ENSMUSG00000072492	4.64808	0.951899	1.93442	0.29769	3.19762	0.00138565	0.00422752	14	55038461	55042979	+	transcribed_processed_pseudogene	Gm10364
ENSMUSG00000026923	170.396	0.951263	1.93356	0.133359	7.13309	9.81419e-13	8.61662e-12	2	26457902	26516663	-	protein_coding	Notch1
ENSMUSG00000038319	4.52546	0.951197	1.93348	0.296197	3.21137	0.00132105	0.00404845	5	24319588	24351604	-	protein_coding	Kcnh2
ENSMUSG00000035840	853.836	0.95119	1.93347	0.109473	8.68884	3.66173e-18	4.78947e-17	13	81657662	81672871	+	protein_coding	Lysmd3
ENSMUSG00000028653	554.666	0.950882	1.93305	0.0857973	11.0829	1.51896e-28	3.62134e-27	4	123016596	123054949	+	protein_coding	Trit1
ENSMUSG00000031893	7.44585	0.949791	1.93159	0.305937	3.10453	0.00190582	0.00563257	8	105827730	105844680	+	protein_coding	Tsnaxip1
ENSMUSG00000040463	8918.6	0.949743	1.93153	0.0585494	16.2212	3.5697e-59	3.08329e-57	11	72441354	72451768	+	protein_coding	Mybbp1a
ENSMUSG00000067203	89.3348	0.949399	1.93107	0.162275	5.85054	4.89975e-09	3.07035e-08	17	33974658	33978827	-	transcribed_unprocessed_pseudogene	H2-K2
ENSMUSG00000027505	11.0537	0.949216	1.93082	0.298381	3.18122	0.00146655	0.00444883	2	172472519	172474331	+	protein_coding	Fam209
ENSMUSG00000028186	6.62417	0.948708	1.93014	0.305495	3.10548	0.00189972	0.00561713	3	146570425	146632305	+	protein_coding	Uox
ENSMUSG00000025732	350.365	0.947998	1.92919	0.122666	7.72829	1.09002e-14	1.0989e-13	17	25863697	25868764	-	protein_coding	Mcrip2
ENSMUSG00000035041	31.8198	0.947878	1.92903	0.237577	3.98977	6.61365e-05	0.000252021	10	81084323	81098874	-	protein_coding	Creb3l3
ENSMUSG00000046223	3119.63	0.947157	1.92807	0.0758888	12.4809	9.49617e-36	3.24002e-34	7	24462483	24475968	+	protein_coding	Plaur
ENSMUSG00000078700	180.597	0.946555	1.92727	0.119421	7.92618	2.25987e-15	2.40205e-14	11	96916269	96965060	+	lncRNA	D030028A08Rik
ENSMUSG00000063558	274.945	0.946315	1.92694	0.11349	8.33833	7.53445e-17	8.9236e-16	1	58029930	58106413	+	protein_coding	Aox1
ENSMUSG00000002289	1800.42	0.945956	1.92647	0.0630493	15.0034	6.97082e-51	4.44072e-49	17	33773749	33781830	-	protein_coding	Angptl4
ENSMUSG00000082676	70.4166	0.94578	1.92623	0.183266	5.16071	2.46015e-07	1.28924e-06	4	12131550	12131975	-	processed_pseudogene	Gm11843
ENSMUSG00000115483	211.498	0.944631	1.9247	0.113994	8.28667	1.16461e-16	1.35753e-15	14	43275035	43306011	+	protein_coding	Gm9732
ENSMUSG00000110834	85.2542	0.944553	1.92459	0.173032	5.45884	4.7926e-08	2.71406e-07	9	124270357	124282139	-	lncRNA	Gm39469
ENSMUSG00000102776	4.37808	0.944432	1.92443	0.290005	3.25661	0.00112752	0.00350181	1	66775510	66780107	+	TEC	Gm38162
ENSMUSG00000107768	692.685	0.943761	1.92354	0.110809	8.51702	1.63713e-17	2.0358e-16	6	135312154	135319561	-	lncRNA	Gm44275
ENSMUSG00000042682	1378.93	0.942628	1.92203	0.0813286	11.5904	4.61201e-31	1.25085e-29	14	29968307	29975662	+	protein_coding	Selenok
ENSMUSG00000074264	2.40411	0.942228	1.92149	0.266053	3.54151	0.000397849	0.00133627	3	113555709	113606699	-	protein_coding	Amy1
ENSMUSG00000075569	32.3062	0.941973	1.92115	0.232678	4.04841	5.15678e-05	0.000199818	5	143933034	143985719	+	protein_coding	Rsph10b
ENSMUSG00000097971	5259.13	0.941235	1.92017	0.110862	8.49017	2.06342e-17	2.55265e-16	17	39843012	39846341	+	lncRNA	Gm26917
ENSMUSG00000046441	682.507	0.940779	1.91957	0.0815517	11.536	8.68858e-31	2.31716e-29	8	110215664	110224486	+	protein_coding	Cmtr2
ENSMUSG00000046318	746.462	0.940598	1.91932	0.106803	8.80681	1.28752e-18	1.73373e-17	18	66045301	66302741	-	protein_coding	Ccbe1
ENSMUSG00000043448	10.3971	0.940426	1.91909	0.303436	3.09926	0.00194006	0.0057267	11	59175567	59183213	-	protein_coding	Gjc2
ENSMUSG00000026249	300.644	0.940321	1.91896	0.111433	8.43843	3.2162e-17	3.91312e-16	1	79794196	79861180	-	protein_coding	Serpine2
ENSMUSG00000020034	267.86	0.940215	1.91881	0.122539	7.67279	1.68292e-14	1.67463e-13	10	84576625	84614359	+	protein_coding	Tcp11l2
ENSMUSG00000053470	2453.29	0.939737	1.91818	0.0743491	12.6395	1.27811e-36	4.53849e-35	6	71588971	71632990	-	protein_coding	Kdm3a
ENSMUSG00000111692	11.5615	0.939434	1.91778	0.304176	3.08845	0.00201203	0.00592729	9	21062399	21073096	-	protein_coding	Gm49373
ENSMUSG00000036030	36.7763	0.938477	1.9165	0.233568	4.01801	5.86922e-05	0.000225536	9	72806873	72917291	+	protein_coding	Prtg
ENSMUSG00000004791	332.139	0.938	1.91587	0.122915	7.63129	2.32425e-14	2.28668e-13	12	85166634	85177790	-	protein_coding	Pgf
ENSMUSG00000023892	557.377	0.936943	1.91447	0.0789301	11.8705	1.68392e-32	4.95231e-31	17	21450373	21465587	+	protein_coding	Zfp51
ENSMUSG00000020908	2.82008	0.936522	1.91391	0.270403	3.46343	0.000533336	0.00175566	11	67078299	67102291	+	protein_coding	Myh3
ENSMUSG00000021996	2449.83	0.93627	1.91357	0.0853038	10.9757	5.00109e-28	1.14983e-26	14	74732296	74750765	+	protein_coding	Esd
ENSMUSG00000029238	3556.89	0.936152	1.91342	0.128015	7.31286	2.61519e-13	2.39133e-12	5	76209867	76304792	-	protein_coding	Clock
ENSMUSG00000070392	4.25768	0.935791	1.91294	0.293092	3.19283	0.00140887	0.00429219	3	96245553	96248509	+	lncRNA	Gm20634
ENSMUSG00000105047	7.59781	0.935098	1.91202	0.30583	3.05758	0.00223135	0.0065163	5	135896329	135896486	-	processed_pseudogene	Gm42533
ENSMUSG00000035649	783.322	0.933877	1.9104	0.0883061	10.5755	3.87275e-26	7.98494e-25	4	44755876	44932215	+	protein_coding	Zcchc7
ENSMUSG00000022768	15.1531	0.93375	1.91023	0.300008	3.11242	0.00185563	0.00549778	16	17139063	17147229	-	protein_coding	Ccdc116
ENSMUSG00000031519	4.59195	0.933748	1.91023	0.29836	3.1296	0.00175042	0.00521672	8	54529579	54587875	+	protein_coding	Asb5
ENSMUSG00000073700	850.242	0.933008	1.90925	0.0777402	12.0016	3.48473e-33	1.06912e-31	4	152008802	152017680	+	protein_coding	Klhl21
ENSMUSG00000085183	643.404	0.93235	1.90838	0.0786966	11.8474	2.21968e-32	6.49807e-31	4	89050307	89084614	+	lncRNA	Wincr1
ENSMUSG00000000278	5041.26	0.930899	1.90646	0.0443146	21.0066	5.71148e-98	1.10624e-95	11	88924019	88955465	-	protein_coding	Scpep1
ENSMUSG00000038615	11098.2	0.929679	1.90485	0.0578568	16.0686	4.23405e-58	3.51463e-56	11	96817413	96829968	-	protein_coding	Nfe2l1
ENSMUSG00000105941	10.35	0.928316	1.90305	0.300161	3.09273	0.00198326	0.00584791	3	89912915	89914053	+	lncRNA	Gm42809
ENSMUSG00000027068	279.491	0.927789	1.90236	0.1124	8.25439	1.52686e-16	1.76158e-15	2	69380444	69404533	+	protein_coding	Dhrs9
ENSMUSG00000035394	9.62175	0.926781	1.90103	0.304822	3.0404	0.00236266	0.00686736	18	74283089	74359986	+	protein_coding	Cfap53
ENSMUSG00000079511	79.4935	0.926766	1.90101	0.20189	4.59045	4.42295e-06	1.99882e-05	6	83101616	83109939	+	protein_coding	Gm42688
ENSMUSG00000020427	4519.19	0.926058	1.90008	0.0573831	16.1382	1.37602e-58	1.17268e-56	11	7206085	7213923	-	protein_coding	Igfbp3
ENSMUSG00000003814	21071.2	0.925915	1.89989	0.0482365	19.1953	4.05119e-82	6.47346e-80	8	84841849	84846934	-	protein_coding	Calr
ENSMUSG00000028145	194.406	0.924929	1.89859	0.120435	7.6799	1.5921e-14	1.58755e-13	3	94310088	94332540	+	protein_coding	Them4
ENSMUSG00000065037	106.668	0.924452	1.89796	0.174448	5.29929	1.16255e-07	6.33474e-07	9	78175302	78175633	-	misc_RNA	Rn7sk
ENSMUSG00000052572	27.3997	0.924178	1.8976	0.256645	3.601	0.000316996	0.00108099	7	90476671	92449247	+	protein_coding	Dlg2
ENSMUSG00000042678	87.3981	0.92406	1.89745	0.168097	5.49717	3.8593e-08	2.2077e-07	11	60469338	60528369	+	protein_coding	Myo15
ENSMUSG00000032131	15.5898	0.923815	1.89713	0.283553	3.258	0.00112199	0.00348635	9	44273187	44288615	-	protein_coding	Abcg4
ENSMUSG00000069270	35.9282	0.923414	1.8966	0.239815	3.85054	0.00011786	0.000432943	13	23681466	23683948	-	protein_coding	Hist1h2ac
ENSMUSG00000117975	2829.61	0.922419	1.89529	0.0572781	16.1042	2.38261e-58	2.0038e-56	19	47894601	47919299	-	protein_coding	Itprip
ENSMUSG00000042289	90.7518	0.920915	1.89332	0.186135	4.94757	7.5147e-07	3.74563e-06	7	127800603	127803802	+	protein_coding	Hsd3b7
ENSMUSG00000050747	132.432	0.920631	1.89294	0.157708	5.83757	5.2968e-09	3.30404e-08	17	36860690	36867210	-	protein_coding	Trim15
ENSMUSG00000025464	16.0486	0.918857	1.89062	0.284969	3.22441	0.00126232	0.00388398	7	140115798	140137224	+	protein_coding	Paox
ENSMUSG00000017688	124.807	0.918801	1.89054	0.166562	5.51628	3.4626e-08	1.98729e-07	3	3508029	3658052	+	protein_coding	Hnf4g
ENSMUSG00000019188	7767.07	0.91879	1.89053	0.0511319	17.969	3.40609e-72	4.13366e-70	2	152669460	152708670	+	protein_coding	H13
ENSMUSG00000032515	2402.82	0.918516	1.89017	0.0512481	17.9229	7.80825e-72	9.35771e-70	9	119971162	119984658	-	protein_coding	Csrnp1
ENSMUSG00000045538	438.077	0.918441	1.89007	0.101873	9.01559	1.95818e-19	2.77313e-18	8	106009620	106011882	-	protein_coding	Ddx28
ENSMUSG00000035227	4274.63	0.918275	1.88985	0.0601611	15.2636	1.33669e-52	9.2198e-51	7	99837568	99863462	-	protein_coding	Spcs2
ENSMUSG00000032042	4020.85	0.918192	1.88975	0.0434404	21.1368	3.64904e-99	7.28858e-97	9	35200174	35247973	+	protein_coding	Srpr
ENSMUSG00000024516	358.256	0.918154	1.8897	0.0984025	9.33059	1.05282e-20	1.61117e-19	18	65800514	65817684	+	protein_coding	Sec11c
ENSMUSG00000045248	520.731	0.917915	1.88938	0.0824128	11.138	8.19299e-29	1.9786e-27	8	72494560	72548270	-	protein_coding	Med26
ENSMUSG00000038932	3.12748	0.917571	1.88893	0.277868	3.30218	0.000959351	0.00301764	2	180621955	180642708	-	protein_coding	Tcfl5
ENSMUSG00000100621	7.30417	0.917548	1.8889	0.305855	2.99995	0.00270026	0.00776623	19	6076944	6082256	-	protein_coding	Gm28374
ENSMUSG00000022554	1826.93	0.916469	1.88749	0.0747806	12.2554	1.57087e-34	5.08806e-33	15	76368897	76371437	+	protein_coding	Hgh1
ENSMUSG00000045576	1028	0.915551	1.88629	0.0604188	15.1534	7.19153e-52	4.80479e-50	3	104864004	104930064	+	protein_coding	St7l
ENSMUSG00000031497	37.8252	0.914431	1.88482	0.236824	3.86122	0.000112822	0.000415952	8	10006466	10039072	+	protein_coding	Tnfsf13b
ENSMUSG00000019890	5.41048	0.914141	1.88445	0.300964	3.03738	0.00238645	0.00693021	10	102481755	102490486	-	protein_coding	Nts
ENSMUSG00000094281	31.3439	0.914008	1.88427	0.244891	3.73231	0.00018973	0.000671478	19	6044690	6044822	-	processed_pseudogene	Gm8034
ENSMUSG00000024150	2457.96	0.913508	1.88362	0.0493886	18.4963	2.21086e-76	3.04987e-74	17	87254442	87265935	-	protein_coding	Mcfd2
ENSMUSG00000114554	5.96099	0.911871	1.88148	0.304725	2.99244	0.00276754	0.00794545	13	80940410	80948597	+	lncRNA	5430425K12Rik
ENSMUSG00000030110	13.6654	0.910912	1.88023	0.299412	3.04234	0.00234748	0.00682737	6	118151744	118197718	-	protein_coding	Ret
ENSMUSG00000020227	6.50964	0.910796	1.88008	0.305769	2.97871	0.00289469	0.00827331	10	120141647	120202130	-	protein_coding	Irak3
ENSMUSG00000074340	29.2088	0.90987	1.87888	0.250764	3.62839	0.000285198	0.000979347	3	105973710	105987423	+	protein_coding	Ovgp1
ENSMUSG00000032553	2716.72	0.909419	1.87829	0.059105	15.3865	2.0167e-53	1.45376e-51	9	103188031	103202137	-	protein_coding	Srprb
ENSMUSG00000022044	12.4779	0.907386	1.87564	0.29969	3.02775	0.00246382	0.00713974	14	66344295	66361680	+	protein_coding	Stmn4
ENSMUSG00000085615	23.5996	0.906832	1.87492	0.265401	3.41684	0.000633517	0.00205754	14	122103429	122106974	-	lncRNA	A330035P11Rik
ENSMUSG00000029992	7666.31	0.906637	1.87467	0.0919656	9.85844	6.30231e-23	1.09364e-21	6	87042845	87092197	+	protein_coding	Gfpt1
ENSMUSG00000003070	3.82231	0.906587	1.87461	0.288518	3.14222	0.00167673	0.00501814	10	80179481	80190010	+	protein_coding	Efna2
ENSMUSG00000044950	964.882	0.906406	1.87437	0.0753325	12.0321	2.41058e-33	7.44329e-32	11	43681997	43721491	+	protein_coding	Pwwp2a
ENSMUSG00000026615	15427.4	0.906305	1.87424	0.0572977	15.8175	2.35729e-56	1.89125e-54	1	185363043	185428360	+	protein_coding	Eprs
ENSMUSG00000056032	2.62182	0.906245	1.87416	0.255943	3.5408	0.000398909	0.00133936	11	116752166	116759373	+	lncRNA	BC018473
ENSMUSG00000027333	860.434	0.906167	1.87406	0.0726539	12.4724	1.0562e-35	3.58454e-34	2	131491495	131525922	+	protein_coding	Smox
ENSMUSG00000044177	3.74728	0.905786	1.87357	0.289732	3.12629	0.00177025	0.00527415	11	94235955	94246005	-	protein_coding	Wfikkn2
ENSMUSG00000021890	3173.56	0.905293	1.87292	0.0522342	17.3314	2.72596e-67	2.90391e-65	14	31494398	31509858	+	protein_coding	Eaf1
ENSMUSG00000017734	146.393	0.904531	1.87194	0.131015	6.90402	5.05511e-12	4.20164e-11	2	164486105	164493319	+	protein_coding	Dbndd2
ENSMUSG00000110404	24.361	0.904202	1.87151	0.256052	3.53133	0.000413481	0.00138416	4	156130512	156133420	+	protein_coding	Rnf223
ENSMUSG00000028982	236.429	0.902177	1.86888	0.126942	7.10702	1.18575e-12	1.03443e-11	4	149744035	149774277	-	protein_coding	Slc25a33
ENSMUSG00000046854	9.39108	0.902073	1.86875	0.303898	2.96834	0.00299408	0.0085231	2	32574796	32583782	+	protein_coding	Pip5kl1
ENSMUSG00000010154	1129.84	0.901752	1.86833	0.0638691	14.1188	2.91061e-45	1.52074e-43	8	123332712	123369515	+	protein_coding	Spire2
ENSMUSG00000104325	4.93332	0.901336	1.8678	0.298403	3.02053	0.00252332	0.00730005	6	28563489	28565361	+	TEC	Gm37321
ENSMUSG00000020964	3056.64	0.901151	1.86756	0.0862453	10.4487	1.48547e-25	2.9609e-24	12	91806042	91849157	-	protein_coding	Sel1l
ENSMUSG00000026751	2.78433	0.899832	1.86585	0.27363	3.2885	0.00100722	0.00315785	2	38692655	38714542	-	protein_coding	Nr5a1
ENSMUSG00000031220	62.975	0.899671	1.86564	0.1829	4.91893	8.70183e-07	4.29381e-06	X	100402220	100442717	-	protein_coding	Awat2
ENSMUSG00000041313	15360.3	0.89909	1.86489	0.10206	8.80945	1.25763e-18	1.69585e-17	5	148327409	148399904	-	protein_coding	Slc7a1
ENSMUSG00000033717	5.57341	0.898762	1.86447	0.302431	2.97179	0.00296066	0.00843671	19	54044150	54048982	+	protein_coding	Adra2a
ENSMUSG00000030871	609.502	0.898711	1.8644	0.0766802	11.7203	1.00371e-31	2.86401e-30	7	122037212	122067263	-	protein_coding	Ears2
ENSMUSG00000034893	1158.15	0.898479	1.8641	0.0637122	14.1021	3.68376e-45	1.89882e-43	14	75702349	75754558	-	protein_coding	Cog3
ENSMUSG00000110329	5.77971	0.897263	1.86253	0.296443	3.02677	0.00247183	0.00715756	8	31598978	31663828	-	lncRNA	Gm45304
ENSMUSG00000047104	627.105	0.897202	1.86245	0.0779269	11.5134	1.12975e-30	2.99213e-29	6	135309126	135310405	-	protein_coding	Pbp2
ENSMUSG00000027722	1102.66	0.897166	1.8624	0.0694812	12.9123	3.83443e-38	1.46173e-36	3	37419895	37579096	+	protein_coding	Spata5
ENSMUSG00000084855	6.17748	0.89499	1.8596	0.305343	2.9311	0.00337769	0.0095162	5	108002259	108002486	+	processed_pseudogene	Gm9850
ENSMUSG00000036281	1633.01	0.894966	1.85957	0.0877014	10.2047	1.88924e-24	3.56557e-23	2	26362764	26380653	-	protein_coding	Snapc4
ENSMUSG00000040918	509.791	0.894652	1.85916	0.0835159	10.7124	8.90708e-27	1.91044e-25	1	164249045	164265385	+	protein_coding	Slc19a2
ENSMUSG00000025007	7763.41	0.894335	1.85875	0.05701	15.6873	1.84632e-55	1.40489e-53	19	40550256	40588463	-	protein_coding	Aldh18a1
ENSMUSG00000097530	75.4577	0.894293	1.8587	0.198409	4.50733	6.56483e-06	2.88519e-05	7	72672817	72674278	+	processed_pseudogene	Kansl2-ps
ENSMUSG00000047822	144.252	0.89323	1.85733	0.158496	5.63566	1.74384e-08	1.03717e-07	9	21835509	21837347	+	protein_coding	Angptl8
ENSMUSG00000029828	69.0079	0.893083	1.85714	0.183854	4.85757	1.18835e-06	5.76874e-06	6	50573301	50596632	-	protein_coding	4921507P07Rik
ENSMUSG00000051495	2117.09	0.890022	1.85321	0.053736	16.5629	1.29303e-61	1.20945e-59	8	126588295	126593986	-	protein_coding	Irf2bp2
ENSMUSG00000039633	255.462	0.889781	1.8529	0.10916	8.15115	3.60469e-16	4.07306e-15	8	36216063	36249516	-	protein_coding	Lonrf1
ENSMUSG00000037795	850.65	0.888722	1.85153	0.11594	7.66537	1.78321e-14	1.77258e-13	5	65763520	65830108	+	protein_coding	N4bp2
ENSMUSG00000095217	7.74309	0.887479	1.84994	0.305874	2.90145	0.00371437	0.0103863	13	21754122	21754503	+	protein_coding	Hist1h2bn
ENSMUSG00000038866	1950.29	0.887452	1.84991	0.0835845	10.6174	2.47295e-26	5.15422e-25	1	105990405	106034074	+	protein_coding	Zcchc2
ENSMUSG00000047842	2.57612	0.88663	1.84885	0.268883	3.29746	0.000975641	0.00306537	13	52504379	52531279	-	protein_coding	Diras2
ENSMUSG00000112943	9.5802	0.886569	1.84877	0.304955	2.90721	0.00364663	0.0102094	12	87480107	87482836	+	processed_pseudogene	Gm18983
ENSMUSG00000031289	7.17863	0.886201	1.8483	0.305963	2.89643	0.00377436	0.0105362	X	147383475	147429192	-	protein_coding	Il13ra2
ENSMUSG00000020482	1300.56	0.885637	1.84758	0.0751516	11.7847	4.68203e-32	1.35821e-30	11	5528886	5542187	-	protein_coding	Ccdc117
ENSMUSG00000034706	19.5934	0.885297	1.84714	0.276707	3.1994	0.00137715	0.00420358	11	114727407	114757889	+	protein_coding	Dnaic2
ENSMUSG00000035109	19.5028	0.885293	1.84714	0.297756	2.97322	0.00294693	0.00840257	2	125627446	125724148	-	protein_coding	Shc4
ENSMUSG00000026435	69.1133	0.884732	1.84642	0.188521	4.69301	2.69218e-06	1.24722e-05	1	131962966	131982969	+	protein_coding	Slc45a3
ENSMUSG00000091474	434.962	0.88459	1.84624	0.0910683	9.71348	2.64159e-22	4.41995e-21	7	41599229	41628533	+	protein_coding	2610021A01Rik
ENSMUSG00000025190	3878.33	0.884334	1.84591	0.0616333	14.3483	1.09162e-46	6.03222e-45	19	43499751	43524605	-	protein_coding	Got1
ENSMUSG00000024528	604.243	0.883327	1.84462	0.0763282	11.5728	5.66369e-31	1.5296e-29	18	52465692	52491931	+	protein_coding	Srfbp1
ENSMUSG00000020715	1027.36	0.883032	1.84425	0.10568	8.35571	6.50392e-17	7.76059e-16	11	106394649	106487852	-	protein_coding	Ern1
ENSMUSG00000041346	965.776	0.880727	1.8413	0.0789584	11.1543	6.82159e-29	1.64948e-27	11	69561757	69580255	-	protein_coding	Wrap53
ENSMUSG00000001497	125.379	0.880314	1.84078	0.146062	6.02697	1.67063e-09	1.09519e-08	12	56691766	56712822	+	protein_coding	Pax9
ENSMUSG00000071537	607.866	0.880065	1.84046	0.0852282	10.326	5.37645e-25	1.04135e-23	6	38625692	38637242	-	protein_coding	Klrg2
ENSMUSG00000084899	16.1614	0.879382	1.83959	0.278362	3.15912	0.00158244	0.00476495	10	86692118	86693095	-	lncRNA	Gm15344
ENSMUSG00000085642	75.9655	0.87696	1.8365	0.178492	4.91316	8.9622e-07	4.41774e-06	12	20874124	20921262	-	transcribed_unprocessed_pseudogene	3110053B16Rik
ENSMUSG00000020912	6.97008	0.876205	1.83554	0.305605	2.86711	0.00414233	0.0114583	11	99415665	99422259	-	protein_coding	Krt12
ENSMUSG00000024999	2099.7	0.876159	1.83548	0.0602727	14.5366	7.10646e-48	4.14183e-46	19	38788127	38819237	-	protein_coding	Noc3l
ENSMUSG00000105852	8.31727	0.876151	1.83547	0.304034	2.88175	0.00395471	0.0109869	3	105959502	105984600	+	lncRNA	Gm42890
ENSMUSG00000100747	25.2877	0.874653	1.83357	0.258285	3.38639	0.000708183	0.00227728	2	30236794	30238223	-	lncRNA	1700084E18Rik
ENSMUSG00000027194	1981.16	0.874356	1.83319	0.0792286	11.0359	2.56585e-28	6.04425e-27	2	94300766	94406689	-	protein_coding	Ttc17
ENSMUSG00000032392	225.575	0.873782	1.83246	0.111551	7.83306	4.7614e-15	4.95925e-14	9	65195352	65239224	+	protein_coding	Parp16
ENSMUSG00000040599	2098.58	0.873142	1.83165	0.0463919	18.821	5.08074e-79	7.4941e-77	11	71019610	71027371	+	protein_coding	Mis12
ENSMUSG00000026981	3014.13	0.872822	1.83124	0.0483321	18.0589	6.71996e-73	8.36723e-71	2	24336852	24351494	+	protein_coding	Il1rn
ENSMUSG00000049723	3.96302	0.872076	1.8303	0.28987	3.00851	0.00262533	0.00756663	9	7344380	7369499	+	protein_coding	Mmp12
ENSMUSG00000020385	1857.45	0.871653	1.82976	0.0617516	14.1155	3.05029e-45	1.58938e-43	11	51261729	51281766	+	protein_coding	Clk4
ENSMUSG00000039474	1330.97	0.871263	1.82926	0.063755	13.6658	1.62513e-42	7.54522e-41	5	36966103	36989205	-	protein_coding	Wfs1
ENSMUSG00000054519	326.197	0.869502	1.82703	0.101419	8.57333	1.00532e-17	1.26906e-16	11	59461196	59472474	-	protein_coding	Zfp867
ENSMUSG00000034617	880.94	0.869144	1.82658	0.0753322	11.5375	8.53942e-31	2.28055e-29	13	68560779	68582149	-	protein_coding	Mtrr
ENSMUSG00000031734	18.4012	0.869056	1.82647	0.276699	3.1408	0.00168489	0.00504022	8	91798524	91802067	-	protein_coding	Irx3
ENSMUSG00000032557	1480.55	0.868232	1.82542	0.06253	13.8851	7.80425e-44	3.84695e-42	9	104046598	104063134	-	protein_coding	Uba5
ENSMUSG00000109489	5.76344	0.868194	1.82538	0.304037	2.85555	0.00429626	0.0118499	8	4641465	4642857	+	processed_pseudogene	Gm7451
ENSMUSG00000067455	10.4103	0.866838	1.82366	0.304485	2.8469	0.00441469	0.0121486	13	21735063	21735837	+	protein_coding	Hist1h4j
ENSMUSG00000060950	1116.22	0.866439	1.82316	0.0677061	12.797	1.70304e-37	6.32865e-36	12	111678104	111683902	+	protein_coding	Trmt61a
ENSMUSG00000050503	24.4005	0.865934	1.82252	0.257317	3.36525	0.000764753	0.00244647	9	66508374	66514609	-	protein_coding	Fbxl22
ENSMUSG00000078249	44.2237	0.865914	1.82249	0.228003	3.79782	0.000145976	0.000527533	11	120762793	120764419	+	protein_coding	Hmga1b
ENSMUSG00000020653	777.273	0.865304	1.82172	0.080531	10.745	6.25765e-27	1.34972e-25	12	24651273	24662789	+	protein_coding	Klf11
ENSMUSG00000049878	1203.01	0.865299	1.82172	0.0946645	9.14069	6.20568e-20	9.0974e-19	4	121145372	121215084	-	protein_coding	Rlf
ENSMUSG00000033486	140.619	0.863913	1.81997	0.141106	6.12244	9.21543e-10	6.19368e-09	2	121392630	121413792	-	protein_coding	Catsper2
ENSMUSG00000064105	179.548	0.863705	1.81971	0.146881	5.88029	4.09548e-09	2.57901e-08	19	46761595	46880192	+	protein_coding	Cnnm2
ENSMUSG00000035572	936.348	0.863454	1.81939	0.0824991	10.4662	1.23474e-25	2.47659e-24	4	45342100	45379759	+	protein_coding	Dcaf10
ENSMUSG00000024587	9272.68	0.863208	1.81908	0.0416845	20.7081	2.92556e-95	5.49977e-93	18	64499646	64516652	-	protein_coding	Nars
ENSMUSG00000028280	5.24354	0.862863	1.81864	0.299012	2.88571	0.00390532	0.0108591	4	33132520	33163588	+	protein_coding	Gabrr1
ENSMUSG00000033762	1279.48	0.862568	1.81827	0.0646812	13.3357	1.43509e-40	6.16994e-39	15	76703552	76710548	-	protein_coding	Recql4
ENSMUSG00000032724	1654.29	0.862562	1.81826	0.0660687	13.0555	5.91071e-39	2.33686e-37	2	103566309	103718423	+	protein_coding	Abtb2
ENSMUSG00000024063	19.1498	0.862529	1.81822	0.270803	3.18508	0.00144714	0.00439623	17	72918304	72941947	+	protein_coding	Lbh
ENSMUSG00000022365	4426.6	0.862367	1.81802	0.054171	15.9194	4.6508e-57	3.76283e-55	15	57869501	57892448	-	protein_coding	Derl1
ENSMUSG00000055763	15.2007	0.862248	1.81787	0.286581	3.00874	0.0026233	0.00756416	13	66007736	66008417	+	processed_pseudogene	Rybp-ps
ENSMUSG00000021392	2037.42	0.862183	1.81779	0.0571206	15.0941	1.77123e-51	1.15916e-49	13	49653077	49679016	+	protein_coding	Nol8
ENSMUSG00000022241	8220.18	0.86166	1.81713	0.0549146	15.6909	1.74593e-55	1.3338e-53	15	11382300	11399665	-	protein_coding	Tars
ENSMUSG00000001424	7035.81	0.861409	1.81681	0.0489357	17.6029	2.34071e-69	2.6558e-67	6	28475138	28935162	+	protein_coding	Snd1
ENSMUSG00000086451	30.2479	0.861256	1.81662	0.239424	3.59721	0.000321651	0.00109589	8	77610859	77769682	+	lncRNA	4933431K23Rik
ENSMUSG00000112110	57.4466	0.861227	1.81658	0.196628	4.37998	1.18693e-05	5.03971e-05	10	82178234	82201488	+	lncRNA	Gm15608
ENSMUSG00000078151	10.0515	0.861093	1.81641	0.305447	2.81912	0.00481552	0.013146	11	54401091	54401967	+	processed_pseudogene	Gm12226
ENSMUSG00000031381	406.063	0.860615	1.81581	0.0932376	9.23035	2.69752e-20	4.04417e-19	X	164419786	164433916	+	protein_coding	Piga
ENSMUSG00000117037	39.4956	0.860437	1.81559	0.223169	3.85553	0.000115479	0.000424766	17	21516712	21530995	+	transcribed_processed_pseudogene	Gm50433
ENSMUSG00000024359	19908.9	0.860278	1.81539	0.0546817	15.7325	9.0625e-56	7.03537e-54	18	34937413	34954357	-	protein_coding	Hspa9
ENSMUSG00000021360	997.915	0.860114	1.81518	0.0713623	12.0528	1.87522e-33	5.82776e-32	13	40859753	40960892	+	protein_coding	Gcnt2
ENSMUSG00000050312	512.602	0.859671	1.81462	0.0893522	9.62115	6.51007e-22	1.06058e-20	16	62732443	62786818	-	protein_coding	Nsun3
ENSMUSG00000035399	640.244	0.859609	1.81455	0.0891973	9.63717	5.57039e-22	9.11368e-21	2	163405821	163424697	-	protein_coding	Oser1
ENSMUSG00000024436	1515.84	0.859035	1.81383	0.0591949	14.512	1.01732e-47	5.8934e-46	17	35910378	35916389	-	protein_coding	Mrps18b
ENSMUSG00000021136	33.9939	0.859001	1.81378	0.263178	3.26395	0.00109871	0.00342008	12	81026807	81186414	+	protein_coding	Smoc1
ENSMUSG00000091997	42.3381	0.858794	1.81352	0.224596	3.82373	0.00013145	0.00047792	16	32923217	32924489	+	processed_pseudogene	Gm6611
ENSMUSG00000019852	612.704	0.857587	1.81201	0.211352	4.05763	4.95742e-05	0.000192504	10	18581838	18743949	-	protein_coding	Arfgef3
ENSMUSG00000090946	167.413	0.856371	1.81048	0.120041	7.13399	9.75028e-13	8.56836e-12	12	32378703	32382943	+	protein_coding	Ccdc71l
ENSMUSG00000023330	504.678	0.855417	1.80928	0.0916716	9.33132	1.04557e-20	1.60135e-19	2	126152140	126165279	+	protein_coding	Dtwd1
ENSMUSG00000002602	35.092	0.854781	1.80848	0.231881	3.68629	0.000227543	0.000794742	7	25757272	25788705	-	protein_coding	Axl
ENSMUSG00000033967	39.3406	0.854448	1.80807	0.231736	3.68715	0.000226776	0.000792208	7	12927415	12931072	+	protein_coding	Rnf225
ENSMUSG00000089940	50.6343	0.853955	1.80745	0.210564	4.05557	5.00125e-05	0.000194167	13	89739459	89887166	+	lncRNA	Gm4117
ENSMUSG00000026806	1442.1	0.853532	1.80692	0.0671258	12.7154	4.85548e-37	1.75667e-35	2	28840405	28905571	+	protein_coding	Ddx31
ENSMUSG00000026979	228.824	0.852703	1.80588	0.112543	7.5767	3.54458e-14	3.45012e-13	2	24367579	24414954	+	protein_coding	Psd4
ENSMUSG00000100625	8.19139	0.851989	1.80499	0.303648	2.80585	0.00501848	0.0136457	13	5855507	5858092	-	lncRNA	1700016G22Rik
ENSMUSG00000028889	1392.48	0.851338	1.80417	0.0716754	11.8777	1.54578e-32	4.56709e-31	4	124850678	124855242	+	protein_coding	Yrdc
ENSMUSG00000070643	441.425	0.850962	1.8037	0.0912858	9.32195	1.14221e-20	1.74657e-19	1	133382302	133424377	-	protein_coding	Sox13
ENSMUSG00000027861	19.0289	0.850394	1.80299	0.268557	3.16653	0.00154269	0.00465189	3	102086414	102146514	+	protein_coding	Casq2
ENSMUSG00000005802	3639.5	0.850391	1.80299	0.0888611	9.56989	1.07015e-21	1.71861e-20	2	122681232	122702663	-	protein_coding	Slc30a4
ENSMUSG00000005667	5693.45	0.850344	1.80293	0.0502984	16.906	4.06537e-64	3.97722e-62	6	83305690	83325908	-	protein_coding	Mthfd2
ENSMUSG00000033487	1377.71	0.85029	1.80286	0.0866204	9.81628	9.58181e-23	1.64634e-21	14	72537945	72710003	-	protein_coding	Fndc3a
ENSMUSG00000064145	2101.94	0.849942	1.80243	0.0565351	15.0339	4.40398e-51	2.81488e-49	9	108602941	108649386	-	protein_coding	Arih2
ENSMUSG00000036501	1673.4	0.845538	1.79693	0.0931995	9.07234	1.16487e-19	1.67816e-18	18	34442350	34506831	-	protein_coding	Fam13b
ENSMUSG00000075040	888.394	0.845305	1.79664	0.0727301	11.6225	3.16812e-31	8.76604e-30	2	91643668	91649791	-	protein_coding	Zfp408
ENSMUSG00000021196	71.3191	0.845165	1.79647	0.192297	4.3951	1.1072e-05	4.72945e-05	13	6579767	6648777	-	protein_coding	Pfkp
ENSMUSG00000073791	227.17	0.844572	1.79573	0.119624	7.06023	1.66224e-12	1.43381e-11	4	99829197	99912788	+	protein_coding	Efcab7
ENSMUSG00000029097	522.508	0.844472	1.79561	0.0838984	10.0654	7.85522e-24	1.43588e-22	5	35556202	35575070	-	protein_coding	Trmt44
ENSMUSG00000096916	388.718	0.844349	1.79545	0.10899	7.74702	9.40756e-15	9.56975e-14	7	27984853	28014115	-	protein_coding	Zfp850
ENSMUSG00000037447	1145.55	0.844331	1.79543	0.0636136	13.2728	3.32812e-40	1.39643e-38	1	36307732	36324029	+	protein_coding	Arid5a
ENSMUSG00000005043	628.102	0.842332	1.79295	0.0807962	10.4254	1.89868e-25	3.76886e-24	11	119343424	119355536	-	protein_coding	Sgsh
ENSMUSG00000105858	21.4704	0.841871	1.79237	0.28264	2.9786	0.0028957	0.00827373	5	24447907	24448489	+	lncRNA	2310074N15Rik
ENSMUSG00000023903	2.90747	0.841707	1.79217	0.264771	3.17899	0.00147788	0.00447753	17	23628310	23645277	-	protein_coding	Mmp25
ENSMUSG00000032849	4120.9	0.840419	1.79057	0.0944719	8.89597	5.79103e-19	7.98871e-18	14	118482691	118706219	-	protein_coding	Abcc4
ENSMUSG00000004508	1234.66	0.839212	1.78907	0.0895184	9.37474	6.93467e-21	1.07063e-19	7	97081585	97308946	+	protein_coding	Gab2
ENSMUSG00000020434	154.915	0.838812	1.78858	0.139053	6.0323	1.61639e-09	1.06217e-08	11	3886087	3895098	-	protein_coding	4921536K21Rik
ENSMUSG00000000776	631.465	0.838727	1.78847	0.0760991	11.0215	3.00952e-28	7.0375e-27	14	70438756	70443447	-	protein_coding	Polr3d
ENSMUSG00000026880	1640	0.83859	1.7883	0.065314	12.8394	9.86905e-38	3.69608e-36	2	35313985	35336976	-	protein_coding	Stom
ENSMUSG00000043336	4004.73	0.838409	1.78808	0.0741728	11.3035	1.26146e-29	3.1827e-28	16	57353092	57573126	+	protein_coding	Filip1l
ENSMUSG00000029407	5297.84	0.8377	1.7872	0.0486931	17.2037	2.49282e-66	2.56989e-64	5	92137937	92202798	+	protein_coding	Uso1
ENSMUSG00000056501	1241.17	0.836986	1.78631	0.104197	8.03272	9.53379e-16	1.04106e-14	2	167688914	167690418	+	protein_coding	Cebpb
ENSMUSG00000107440	7.83531	0.835069	1.78394	0.306171	2.72746	0.00638248	0.0170002	6	73223049	73225064	+	TEC	Gm40377
ENSMUSG00000045795	404.724	0.834524	1.78327	0.0859507	9.70933	2.75138e-22	4.59561e-21	7	81571265	81596836	+	protein_coding	Whamm
ENSMUSG00000037106	177.559	0.834148	1.7828	0.152971	5.45299	4.95288e-08	2.80235e-07	15	58510047	58665092	+	protein_coding	Fer1l6
ENSMUSG00000015619	34.2117	0.834072	1.78271	0.226638	3.6802	0.000233054	0.000812806	2	9857077	9890034	-	protein_coding	Gata3
ENSMUSG00000084416	200.028	0.833731	1.78229	0.158208	5.26984	1.36543e-07	7.37942e-07	1	64993950	64994604	-	processed_pseudogene	Rpl10a-ps1
ENSMUSG00000036391	2434.08	0.833687	1.78223	0.0999175	8.34375	7.19704e-17	8.54509e-16	11	51692263	51763634	-	protein_coding	Sec24a
ENSMUSG00000087396	113.702	0.833391	1.78187	0.146722	5.68006	1.34645e-08	8.11895e-08	X	75706931	75764699	-	lncRNA	4933407K13Rik
ENSMUSG00000074466	136.785	0.833314	1.78177	0.158247	5.2659	1.39507e-07	7.52477e-07	3	89391849	89398779	+	lncRNA	Gm15417
ENSMUSG00000038393	3934.92	0.833168	1.78159	0.0587455	14.1827	1.17277e-45	6.17798e-44	3	96557956	96561883	+	protein_coding	Txnip
ENSMUSG00000028952	246.18	0.832833	1.78118	0.112943	7.3739	1.65708e-13	1.54171e-12	4	152019773	152027671	-	protein_coding	Zbtb48
ENSMUSG00000026577	976.678	0.832007	1.78016	0.0643947	12.9204	3.45194e-38	1.32382e-36	1	164289799	164307489	-	protein_coding	Blzf1
ENSMUSG00000020368	23955	0.831644	1.77971	0.0484746	17.1563	5.64027e-66	5.75278e-64	11	50293960	50325673	-	protein_coding	Canx
ENSMUSG00000102893	28.0534	0.831412	1.77943	0.257818	3.22481	0.00126058	0.00387988	3	87157692	87162455	+	lncRNA	Gm37855
ENSMUSG00000101750	9.71159	0.83131	1.7793	0.30254	2.74777	0.00600024	0.0160736	11	49285281	49295891	+	protein_coding	Olfr1392
ENSMUSG00000037275	3179.13	0.831135	1.77908	0.0797644	10.4199	2.01227e-25	3.9902e-24	11	58120001	58168539	-	protein_coding	Gemin5
ENSMUSG00000010751	715.25	0.830957	1.77886	0.0823282	10.0932	5.91917e-24	1.09345e-22	7	143634805	143649661	-	protein_coding	Tnfrsf22
ENSMUSG00000038524	655.457	0.8309	1.77879	0.0821938	10.109	5.0376e-24	9.32394e-23	18	37957430	37969774	-	protein_coding	Fchsd1
ENSMUSG00000008305	623.101	0.830605	1.77843	0.0846941	9.80711	1.04929e-22	1.79965e-21	4	72117141	72200919	-	protein_coding	Tle1
ENSMUSG00000031750	436.597	0.830137	1.77785	0.083791	9.90724	3.87201e-23	6.82407e-22	8	110741828	110805924	-	protein_coding	Il34
ENSMUSG00000038563	1023.43	0.830086	1.77779	0.0585012	14.1892	1.06852e-45	5.67559e-44	7	82648613	82777852	+	protein_coding	Efl1
ENSMUSG00000044072	351.794	0.829932	1.7776	0.113123	7.33658	2.19122e-13	2.01712e-12	11	29743047	30026033	-	protein_coding	Eml6
ENSMUSG00000059820	982.699	0.829841	1.77749	0.0652607	12.7158	4.83165e-37	1.75136e-35	9	50605239	50617464	-	protein_coding	Nkapd1
ENSMUSG00000038217	22.1463	0.829294	1.77682	0.28505	2.9093	0.00362242	0.010155	11	75461714	75470899	+	protein_coding	Tlcd2
ENSMUSG00000027405	6277.4	0.829032	1.77649	0.0506667	16.3624	3.5458e-60	3.13321e-58	2	130274429	130279313	+	protein_coding	Nop56
ENSMUSG00000020910	295.529	0.82842	1.77574	0.103766	7.98355	1.42179e-15	1.53421e-14	11	67037904	67052594	-	protein_coding	Adprm
ENSMUSG00000085683	73.7169	0.828048	1.77528	0.192449	4.3027	1.6873e-05	7.03197e-05	11	66956637	66965016	+	protein_coding	Tmem238l
ENSMUSG00000073427	252.025	0.828003	1.77523	0.118757	6.97225	3.11922e-12	2.63601e-11	10	82354254	82422882	+	protein_coding	Gm4924
ENSMUSG00000030854	6.98468	0.827897	1.7751	0.304878	2.7155	0.00661752	0.0175652	7	47077794	47133684	-	protein_coding	Ptpn5
ENSMUSG00000007379	348.892	0.827854	1.77504	0.104249	7.94114	2.00338e-15	2.13653e-14	3	103102603	103169769	+	protein_coding	Dennd2c
ENSMUSG00000002845	1479.39	0.826748	1.77368	0.05307	15.5784	1.02008e-54	7.55217e-53	16	38558697	38592162	+	protein_coding	Tmem39a
ENSMUSG00000042507	2235.24	0.826183	1.77299	0.102244	8.08053	6.44858e-16	7.14336e-15	12	84149175	84218881	-	protein_coding	Elmsan1
ENSMUSG00000037278	1635.25	0.826051	1.77283	0.0779273	10.6003	2.97097e-26	6.1654e-25	11	78541816	78550777	-	protein_coding	Tmem97
ENSMUSG00000086937	2.22911	0.825789	1.7725	0.258259	3.19752	0.00138614	0.00422832	X	75573451	75575268	+	lncRNA	Gm15063
ENSMUSG00000022160	1042.14	0.824737	1.77121	0.0684484	12.049	1.96235e-33	6.08868e-32	14	52294840	52305128	-	protein_coding	Mettl3
ENSMUSG00000037958	1067.21	0.824555	1.77099	0.0676856	12.1821	3.86998e-34	1.24092e-32	11	77044291	77078435	-	protein_coding	Nsrp1
ENSMUSG00000026874	9.41333	0.824398	1.7708	0.305572	2.69789	0.00697805	0.0184329	2	34983330	35061438	-	protein_coding	Hc
ENSMUSG00000031398	187.219	0.824321	1.7707	0.126993	6.49109	8.52187e-11	6.35577e-10	X	74329065	74344689	+	protein_coding	Plxna3
ENSMUSG00000081058	9.84684	0.823958	1.77026	0.304731	2.70388	0.00685341	0.0181336	3	96238107	96239127	-	protein_coding	Hist2h3c2
ENSMUSG00000037868	8.22013	0.823678	1.76991	0.303902	2.71034	0.00672138	0.0178236	10	67535474	67542188	+	protein_coding	Egr2
ENSMUSG00000106121	81.6536	0.823651	1.76988	0.224629	3.66672	0.000245679	0.000854043	3	102491341	102494247	+	lncRNA	Gm42679
ENSMUSG00000020447	4.25505	0.823537	1.76974	0.293378	2.80709	0.0049992	0.013601	11	6211012	6230143	-	protein_coding	Npc1l1
ENSMUSG00000003032	5367.95	0.823259	1.7694	0.0576398	14.2828	2.80028e-46	1.52978e-44	4	55527142	55532466	-	protein_coding	Klf4
ENSMUSG00000062151	31.8335	0.823055	1.76915	0.253222	3.25033	0.0011527	0.00357366	9	73479421	73968966	-	protein_coding	Unc13c
ENSMUSG00000096768	162.476	0.823029	1.76912	0.147097	5.59515	2.20437e-08	1.29262e-07	Y	90784737	90816465	+	lncRNA	Gm47283
ENSMUSG00000031883	71.2389	0.819954	1.76535	0.177809	4.61143	3.999e-06	1.8188e-05	8	104534688	104550343	+	protein_coding	Car7
ENSMUSG00000106025	23.2905	0.818441	1.7635	0.263916	3.10114	0.00192777	0.00569216	3	116572062	116574424	-	TEC	Gm42940
ENSMUSG00000031490	2951.55	0.81797	1.76292	0.0931073	8.78524	1.56033e-18	2.08643e-17	8	27260328	27276674	+	protein_coding	Eif4ebp1
ENSMUSG00000021482	1273.86	0.817722	1.76262	0.0699082	11.6971	1.3193e-31	3.73121e-30	13	64275279	64312710	-	protein_coding	Prxl2c
ENSMUSG00000031538	5420.15	0.817547	1.76241	0.0441597	18.5134	1.61017e-76	2.23731e-74	8	22757726	22782844	+	protein_coding	Plat
ENSMUSG00000062101	132.486	0.816722	1.7614	0.147377	5.54172	2.99522e-08	1.7294e-07	17	55938380	55949500	-	protein_coding	Zfp119b
ENSMUSG00000033991	1969.56	0.815009	1.75931	0.085488	9.53361	1.51911e-21	2.41735e-20	13	76098733	76190316	+	protein_coding	Ttc37
ENSMUSG00000042828	4.17424	0.814642	1.75886	0.29668	2.74586	0.0060352	0.0161514	7	128003948	128011033	+	protein_coding	Trim72
ENSMUSG00000073018	6.2999	0.814041	1.75813	0.301481	2.70014	0.00693111	0.0183189	6	71293764	71302880	+	unprocessed_pseudogene	Gm1070
ENSMUSG00000037526	771.634	0.814007	1.75809	0.092026	8.84541	9.11956e-19	1.24108e-17	14	47540892	47570649	-	protein_coding	Atg14
ENSMUSG00000070980	5.65934	0.813654	1.75766	0.300281	2.70964	0.00673562	0.0178515	4	56740004	56741443	-	protein_coding	Actl7b
ENSMUSG00000029470	310.807	0.813615	1.75761	0.100405	8.1033	5.34895e-16	5.95968e-15	5	122707543	122729738	+	protein_coding	P2rx4
ENSMUSG00000114687	7.34844	0.813072	1.75695	0.305977	2.6573	0.00787701	0.0205807	13	83832339	83833336	+	processed_pseudogene	Gm5452
ENSMUSG00000032911	11.9398	0.812976	1.75683	0.298421	2.72426	0.00644463	0.0171466	9	56865032	56899870	+	protein_coding	Cspg4
ENSMUSG00000031712	175.146	0.812495	1.75625	0.120547	6.74007	1.58313e-11	1.26223e-10	8	82331631	82403222	-	protein_coding	Il15
ENSMUSG00000039850	1113.88	0.812221	1.75591	0.065821	12.3398	5.5263e-35	1.8145e-33	11	119491346	119511437	+	protein_coding	Endov
ENSMUSG00000067941	15.3923	0.811864	1.75548	0.285016	2.84848	0.00439281	0.0120936	17	13948372	13950678	+	protein_coding	Gm7168
ENSMUSG00000030498	273.038	0.811319	1.75482	0.103314	7.85296	4.0634e-15	4.25768e-14	7	51862014	51994975	+	protein_coding	Gas2
ENSMUSG00000020692	526.306	0.810403	1.7537	0.0785049	10.323	5.54853e-25	1.07251e-23	11	82900767	82908411	-	protein_coding	Nle1
ENSMUSG00000033530	411.254	0.810386	1.75368	0.0935523	8.66238	4.62007e-18	5.98985e-17	12	100300769	100520826	-	protein_coding	Ttc7b
ENSMUSG00000004561	606.291	0.810346	1.75363	0.07863	10.3058	6.63279e-25	1.27567e-23	14	51884841	51893039	+	protein_coding	Mettl17
ENSMUSG00000027244	1693.62	0.809773	1.75294	0.062425	12.9719	1.76523e-38	6.83804e-37	2	91674617	91710576	-	protein_coding	Atg13
ENSMUSG00000071757	1580.02	0.808887	1.75186	0.0682696	11.8484	2.1927e-32	6.4289e-31	15	57694664	57839832	+	protein_coding	Zhx2
ENSMUSG00000046634	146.919	0.808532	1.75143	0.168904	4.78693	1.69352e-06	8.04191e-06	11	8826707	8973266	-	protein_coding	Pkd1l1
ENSMUSG00000104682	40.3093	0.808242	1.75108	0.220069	3.67267	0.000240025	0.000835752	5	145292769	145295008	+	TEC	Gm42636
ENSMUSG00000037965	3025.7	0.808013	1.7508	0.0584372	13.827	1.75071e-43	8.52029e-42	16	11136591	11176393	-	protein_coding	Zc3h7a
ENSMUSG00000017499	1472.8	0.807699	1.75042	0.064064	12.6077	1.91517e-36	6.71361e-35	11	98907800	98923940	+	protein_coding	Cdc6
ENSMUSG00000066892	567.677	0.807506	1.75018	0.0846159	9.5432	1.38498e-21	2.20756e-20	9	20618117	20644767	-	protein_coding	Fbxl12
ENSMUSG00000035704	1755.76	0.80732	1.74996	0.0604736	13.3499	1.18532e-40	5.14219e-39	7	97371605	97392185	+	protein_coding	Alg8
ENSMUSG00000020698	6.84598	0.807043	1.74962	0.299175	2.69756	0.00698491	0.0184484	11	82719249	82764321	-	protein_coding	Cct6b
ENSMUSG00000073627	94.4996	0.806127	1.74851	0.179183	4.49891	6.83022e-06	2.99496e-05	1	86359573	86373791	+	lncRNA	C130036L24Rik
ENSMUSG00000084941	19.5224	0.80591	1.74825	0.271912	2.96387	0.00303801	0.00864043	11	3308995	3320722	+	lncRNA	Gm11944
ENSMUSG00000024055	400.372	0.805409	1.74764	0.087944	9.1582	5.27684e-20	7.76541e-19	17	32924687	32947402	-	protein_coding	Cyp4f13
ENSMUSG00000074221	2460.15	0.805309	1.74752	0.114844	7.01218	2.34641e-12	1.99465e-11	7	29983954	30028282	+	protein_coding	Zfp568
ENSMUSG00000067889	43.2778	0.805078	1.74724	0.221686	3.63162	0.000281647	0.000968713	19	4711166	4752360	+	protein_coding	Sptbn2
ENSMUSG00000026227	17.6671	0.804995	1.74714	0.281735	2.85728	0.00427287	0.0117871	1	86045862	86055456	+	protein_coding	2810459M11Rik
ENSMUSG00000108763	6.01812	0.804941	1.74707	0.303498	2.65222	0.0079965	0.020873	16	37850912	37861146	-	protein_coding	Gm36028
ENSMUSG00000040620	2194.04	0.804625	1.74669	0.0765087	10.5168	7.23028e-26	1.46865e-24	11	70984090	71004437	-	protein_coding	Dhx33
ENSMUSG00000038910	1962.09	0.80461	1.74667	0.06614	12.1653	4.75963e-34	1.5211e-32	17	50509402	50688484	+	protein_coding	Plcl2
ENSMUSG00000070972	391.809	0.803934	1.74586	0.0923176	8.70835	3.08317e-18	4.04653e-17	4	58995061	59025573	+	protein_coding	Dnajc25
ENSMUSG00000069136	13.5599	0.803599	1.74545	0.289069	2.77996	0.00543662	0.0146889	2	22895320	22895736	-	pseudogene	A130006I12Rik
ENSMUSG00000027744	2.70718	0.803553	1.74539	0.265735	3.02389	0.0024955	0.00722175	3	53488652	53508502	+	protein_coding	Stoml3
ENSMUSG00000020694	2507.9	0.803084	1.74483	0.0603853	13.2993	2.33587e-40	9.88747e-39	11	105178806	105283959	+	protein_coding	Tlk2
ENSMUSG00000006445	10518.5	0.8029	1.7446	0.0514547	15.604	6.8355e-55	5.08026e-53	4	141301239	141329384	+	protein_coding	Epha2
ENSMUSG00000046442	26.8179	0.802741	1.74441	0.249643	3.21555	0.00130194	0.00399628	11	87226905	87359023	-	protein_coding	Ppm1e
ENSMUSG00000033965	7.12144	0.802668	1.74432	0.305813	2.6247	0.00867259	0.0224513	X	103697413	103821983	-	protein_coding	Slc16a2
ENSMUSG00000025198	1779.75	0.801703	1.74316	0.0581891	13.7775	3.47928e-43	1.65958e-41	19	44034943	44069785	-	protein_coding	Erlin1
ENSMUSG00000030327	1598.12	0.801427	1.74282	0.059758	13.4112	5.19822e-41	2.28091e-39	6	122874473	122888941	+	protein_coding	Necap1
ENSMUSG00000020946	3804.4	0.801216	1.74257	0.0531042	15.0876	1.95361e-51	1.27416e-49	11	103676848	103697898	-	protein_coding	Gosr2
ENSMUSG00000005718	898.144	0.801165	1.74251	0.0648791	12.3486	4.9574e-35	1.6305e-33	16	4544660	4559854	-	protein_coding	Tfap4
ENSMUSG00000053091	545.118	0.801146	1.74248	0.0954158	8.39637	4.60511e-17	5.55016e-16	7	66689888	66717256	+	protein_coding	Lins1
ENSMUSG00000043284	1415.95	0.800921	1.74221	0.0798855	10.0259	1.17334e-23	2.11653e-22	11	60864451	60879272	-	protein_coding	Tmem11
ENSMUSG00000107946	4.90594	0.800698	1.74194	0.296409	2.70133	0.00690621	0.0182649	6	128842557	128843171	-	lncRNA	Gm44066
ENSMUSG00000101365	14.9991	0.800358	1.74153	0.283857	2.81959	0.00480856	0.0131326	9	97047443	97067307	-	lncRNA	Gm19325
ENSMUSG00000022797	7764.3	0.799727	1.74077	0.0668171	11.9689	5.17165e-33	1.55922e-31	16	32608919	32632794	+	protein_coding	Tfrc
ENSMUSG00000093606	34.7138	0.798855	1.73972	0.247268	3.23073	0.00123475	0.00380711	16	87495998	87504033	+	lncRNA	B130034C11Rik
ENSMUSG00000026950	2.62278	0.798736	1.73958	0.267948	2.98094	0.00287368	0.00822429	2	52136646	52378474	-	protein_coding	Neb
ENSMUSG00000020740	1561.06	0.798108	1.73882	0.068778	11.6041	3.92758e-31	1.07588e-29	11	115584254	115604051	-	protein_coding	Gga3
ENSMUSG00000085669	5.32637	0.797824	1.73848	0.302621	2.63638	0.00837967	0.0217724	X	73795214	73797616	+	lncRNA	Gm14817
ENSMUSG00000023073	85.5899	0.797333	1.73789	0.168399	4.7348	2.19275e-06	1.02626e-05	8	5083218	5105351	-	protein_coding	Slc10a2
ENSMUSG00000117763	4.2606	0.79717	1.73769	0.296306	2.69036	0.0071374	0.0188201	19	8651798	8663335	-	lncRNA	9830166K06Rik
ENSMUSG00000032482	30.2397	0.797155	1.73767	0.237067	3.36257	0.000772208	0.00246744	9	110243782	110262576	+	protein_coding	Cspg5
ENSMUSG00000104212	28.5545	0.796885	1.73735	0.249146	3.19847	0.00138159	0.00421588	1	183414465	183414848	+	lncRNA	Gm37986
ENSMUSG00000022844	1520.39	0.79625	1.73658	0.0681154	11.6897	1.43861e-31	4.06263e-30	16	35397311	35490873	-	protein_coding	Pdia5
ENSMUSG00000036160	1641.74	0.795498	1.73568	0.0524456	15.1681	5.7561e-52	3.88638e-50	2	26888627	26902879	-	protein_coding	Surf6
ENSMUSG00000110276	23.2305	0.795016	1.7351	0.265546	2.99389	0.00275443	0.00791136	17	48730398	48738746	-	lncRNA	Gm45330
ENSMUSG00000022335	315.03	0.794393	1.73435	0.114115	6.96134	3.37045e-12	2.83707e-11	15	68083763	68258856	-	protein_coding	Zfat
ENSMUSG00000028389	465.815	0.794377	1.73433	0.0857813	9.2605	2.03479e-20	3.0698e-19	4	62189539	62231047	-	protein_coding	Zfp37
ENSMUSG00000046169	481.257	0.793745	1.73357	0.10864	7.30619	2.74825e-13	2.51061e-12	13	104287834	104496695	+	protein_coding	Adamts6
ENSMUSG00000027360	5.0219	0.793693	1.73351	0.301389	2.63345	0.00845217	0.021934	2	126593666	126619299	-	protein_coding	Hdc
ENSMUSG00000025484	494.523	0.793392	1.73314	0.101229	7.83756	4.59368e-15	4.80021e-14	7	140853393	140857577	-	protein_coding	Bet1l
[truncated: 2,758 more rows]

## Sheet: TCF4-KO+PAL_vs_CON+PAL
GeneID	Base mean	log2(FC)	Fold change	StdErr	Wald-Stats	P-value	P-adj	Chromosome	Start	End	Strand	gene_biotype	gene_name
[truncated: 177 more rows]
