# Supplementary material for: Characterization of regulatory transcriptional mechanisms in hepatocyte lipotoxicity
Source: Sci Rep. 2022 Jul 7;12:11477. doi: 10.1038/s41598-022-15731-4 (PMC9262951; doi:10.1038/s41598-022-15731-4)
Supplement: Supplementary file 8 — Supplementary Table S7. [file 41598_2022_15731_MOESM8_ESM.xlsx]

## Sheet: MAFK-KO+BSA_vs_CON+BSA
GeneID	Base mean	log2(FC)	Fold change	StdErr	Wald-Stats	P-value	P-adj	Chromosome	Start	End	Strand	gene_biotype	gene_name
ENSMUSG00000012889	22.8107	1.873	3.66295	0.24499	7.64522	2.08586e-14	7.009e-12	8	84125988	84132527	+	protein_coding	Podnl1
ENSMUSG00000043531	83.7251	1.42501	2.68516	0.170301	8.3676	5.88035e-17	3.16151e-14	19	50143298	50678646	-	protein_coding	Sorcs1
ENSMUSG00000054013	22.2248	1.25349	2.38418	0.254276	4.92966	8.23735e-07	6.51283e-05	12	112500188	112516747	-	protein_coding	Tmem179
ENSMUSG00000024451	101.729	1.1602	2.23488	0.152287	7.61851	2.56618e-14	8.02142e-12	18	37972627	37998969	-	protein_coding	Arap3
ENSMUSG00000095969	34.6294	0.914234	1.88457	0.237279	3.85299	0.000116684	0.00457246	11	87422866	87423030	+	snRNA	Rnu1a1
ENSMUSG00000022206	33.6039	0.89042	1.85372	0.219512	4.05637	4.98414e-05	0.00226324	15	11839895	11907287	-	protein_coding	Npr3
ENSMUSG00000114469	51.6256	0.886244	1.84836	0.214572	4.13029	3.62313e-05	0.0017208	19	20410543	20552330	-	lncRNA	C730002L08Rik
ENSMUSG00000021136	96.3982	0.854878	1.80861	0.161267	5.301	1.15167e-07	1.23837e-05	12	81026807	81186414	+	protein_coding	Smoc1
ENSMUSG00000025020	22.6394	0.854398	1.808	0.245105	3.48585	0.000490574	0.0144601	19	41600256	41743665	-	protein_coding	Slit1
ENSMUSG00000042066	21.277	0.85355	1.80694	0.243741	3.50188	0.000461989	0.0140088	1	132356314	132391281	-	protein_coding	Tmcc2
ENSMUSG00000020905	22.7245	0.846677	1.79835	0.242262	3.49488	0.000474267	0.0141658	11	67854522	67922153	-	protein_coding	Usp43
ENSMUSG00000027220	81.1221	0.813834	1.75788	0.161369	5.04333	4.57508e-07	3.96733e-05	2	92915097	92956058	+	protein_coding	Syt13
ENSMUSG00000008999	900.327	0.781532	1.71896	0.0728105	10.7338	7.06495e-27	7.91334e-24	2	172868011	172940321	-	protein_coding	Bmp7
ENSMUSG00000018927	36.4221	0.781341	1.71873	0.2271	3.44052	0.000580607	0.016586	11	83587881	83593087	-	protein_coding	Ccl6
ENSMUSG00000028838	62.7628	0.766146	1.70072	0.175978	4.35366	1.33884e-05	0.000740552	4	134356371	134383850	-	protein_coding	Extl1
ENSMUSG00000063683	58.3406	0.737997	1.66786	0.184148	4.00763	6.13312e-05	0.00267647	19	12633307	12653911	+	protein_coding	Glyat
ENSMUSG00000026208	36.1949	0.728326	1.65672	0.218904	3.32714	0.000877417	0.0235397	1	75360328	75368579	+	protein_coding	Des
ENSMUSG00000020911	755.32	0.727875	1.6562	0.0650612	11.1876	4.69218e-29	9.00966e-26	11	100140809	100148665	-	protein_coding	Krt19
ENSMUSG00000087611	80.0438	0.709322	1.63504	0.17133	4.14008	3.47184e-05	0.00165479	5	100840796	100847167	-	lncRNA	4930458D05Rik
ENSMUSG00000020176	31.7854	0.697274	1.62144	0.223488	3.11997	0.00180872	0.040451	11	11930507	12038683	-	protein_coding	Grb10
ENSMUSG00000073489	153.413	0.690034	1.61332	0.131385	5.252	1.50456e-07	1.56766e-05	1	173747292	173766943	-	protein_coding	Ifi204
ENSMUSG00000050578	222.5	0.68747	1.61046	0.11449	6.00463	1.91773e-09	3.06859e-07	9	7272513	7283331	+	protein_coding	Mmp13
ENSMUSG00000057751	84.529	0.663222	1.58362	0.156365	4.24149	2.22046e-05	0.00112623	4	154170729	154275713	+	protein_coding	Megf6
ENSMUSG00000020684	63.269	0.628361	1.54581	0.176936	3.55136	0.000383252	0.0120357	11	83409136	83421039	+	protein_coding	Rasl10b
ENSMUSG00000037405	340.052	0.627964	1.54538	0.0903537	6.95006	3.65121e-12	8.76356e-10	9	21015984	21028817	+	protein_coding	Icam1
ENSMUSG00000034855	712.424	0.624182	1.54134	0.0703517	8.87231	7.1647e-19	4.37731e-16	5	92346637	92348889	-	protein_coding	Cxcl10
ENSMUSG00000025545	376.718	0.607032	1.52312	0.0954001	6.36301	1.97836e-10	3.79873e-08	14	122181703	122402234	+	protein_coding	Clybl
ENSMUSG00000050359	3731.63	0.601045	1.51681	0.0471374	12.7509	3.0812e-37	2.07072e-33	3	92483951	92485895	-	protein_coding	Sprr1a
ENSMUSG00000020431	68.6634	0.598755	1.51441	0.169126	3.54029	0.000399681	0.0124643	11	7063488	7178506	+	protein_coding	Adcy1
ENSMUSG00000026072	605.255	0.580456	1.49532	0.074838	7.75616	8.7538e-15	3.18e-12	1	40225079	40317257	+	protein_coding	Il1r1
ENSMUSG00000024485	155.284	0.561989	1.4763	0.123964	4.53347	5.80219e-06	0.000368775	18	36528146	36556273	+	protein_coding	Slc4a9
ENSMUSG00000028399	182.228	0.560956	1.47525	0.115726	4.84727	1.25172e-06	9.39905e-05	4	75941237	78211961	-	protein_coding	Ptprd
ENSMUSG00000025964	626.262	0.552232	1.46635	0.0701744	7.86941	3.56304e-15	1.49659e-12	1	63445890	63596276	+	protein_coding	Adam23
ENSMUSG00000033491	180.14	0.548037	1.4621	0.123773	4.42776	9.5216e-06	0.000561315	9	86743648	86758443	+	protein_coding	Prss35
ENSMUSG00000029082	3455.52	0.546634	1.46067	0.0382774	14.2809	2.87978e-46	3.87071e-42	5	43818884	43843986	+	protein_coding	Bst1
ENSMUSG00000027495	2050.95	0.543749	1.45776	0.0553089	9.83114	8.26793e-23	6.53701e-20	2	172345564	172355749	+	protein_coding	Fam210b
ENSMUSG00000075585	311.68	0.542086	1.45608	0.096985	5.58938	2.27876e-08	2.836e-06	5	138995055	139000577	+	lncRNA	6330403L08Rik
ENSMUSG00000098178	216396	-0.547545	-1.4616	0.153639	-3.56384	0.000365463	0.0115581	17	39846957	39848788	+	lncRNA	Gm42418
ENSMUSG00000066108	145.305	-0.549881	-1.46396	0.137589	-3.99656	6.42702e-05	0.00278663	7	141839069	141873084	+	protein_coding	Muc5b
ENSMUSG00000057378	194.667	-0.557264	-1.47148	0.129658	-4.29795	1.72388e-05	0.000908656	2	112631354	113217096	-	protein_coding	Ryr3
ENSMUSG00000079173	259.576	-0.557627	-1.47185	0.107602	-5.18229	2.19182e-07	2.1348e-05	5	137378636	137477064	-	protein_coding	Zan
ENSMUSG00000008153	75.7083	-0.566353	-1.48078	0.180054	-3.14546	0.00165826	0.0379704	6	124430580	124464794	-	protein_coding	Clstn3
ENSMUSG00000090891	140.86	-0.583166	-1.49813	0.142242	-4.0998	4.13503e-05	0.00192315	6	87104745	87112997	+	protein_coding	D6Ertd527e
ENSMUSG00000004552	81.9831	-0.61541	-1.53199	0.179493	-3.42859	0.000606718	0.0172408	1	131638305	131675505	+	protein_coding	Ctse
ENSMUSG00000024164	1324.66	-0.620745	-1.53767	0.0524205	-11.8416	2.37749e-32	7.98896e-29	17	57203969	57228136	-	protein_coding	C3
ENSMUSG00000040808	82.1874	-0.630712	-1.54833	0.178857	-3.52634	0.000421343	0.013049	X	162961991	162964599	-	protein_coding	S100g
ENSMUSG00000055717	70.0442	-0.645017	-1.56376	0.175933	-3.66627	0.000246111	0.00843873	14	103650227	103704907	+	protein_coding	Slain1
ENSMUSG00000058354	849.343	-0.646921	-1.56582	0.0668191	-9.68168	3.60743e-22	2.55197e-19	15	101689909	101694307	-	protein_coding	Krt6a
ENSMUSG00000085141	42.4519	-0.648101	-1.5671	0.209825	-3.08877	0.00200989	0.0441421	2	36202313	36212903	+	lncRNA	Gm13429
ENSMUSG00000029727	594.209	-0.697816	-1.62205	0.0870118	-8.01979	1.05924e-15	4.74575e-13	5	137892931	137921619	-	protein_coding	Cyp3a13
ENSMUSG00000051669	46.5642	-0.725432	-1.6534	0.202394	-3.58426	0.000338036	0.0108857	16	5211822	5222299	-	protein_coding	AU021092
ENSMUSG00000040270	31.7684	-0.726692	-1.65484	0.225127	-3.22792	0.00124693	0.0305839	4	32238803	32586108	+	protein_coding	Bach2
ENSMUSG00000110397	32.1903	-0.739862	-1.67002	0.231681	-3.19345	0.00140585	0.0332676	8	56311303	56314909	+	TEC	Gm45540
ENSMUSG00000034177	996.006	-0.750966	-1.68292	0.0693768	-10.8245	2.63618e-27	3.93699e-24	11	87662721	87735539	+	protein_coding	Rnf43
ENSMUSG00000026581	31.0428	-0.762844	-1.69683	0.219451	-3.47615	0.000508676	0.0148633	1	164061981	164084181	+	protein_coding	Sell
ENSMUSG00000026579	190.531	-0.779083	-1.71604	0.123426	-6.31212	2.75236e-10	5.13811e-08	1	164151837	164220277	+	protein_coding	F5
ENSMUSG00000048699	36.4729	-0.837202	-1.78658	0.220818	-3.79137	0.000149818	0.0056724	15	101552355	101562950	-	protein_coding	Krt90
ENSMUSG00000085972	120.486	-0.863131	-1.81898	0.14501	-5.95221	2.6455e-09	3.99529e-07	11	87701395	87705331	+	lncRNA	1110028F11Rik
ENSMUSG00000042807	61.2698	-0.884733	-1.84642	0.194063	-4.559	5.13989e-06	0.000335365	1	53806875	54195168	-	protein_coding	Hecw2
ENSMUSG00000089417	17.727	-0.918398	-1.89002	0.256261	-3.58384	0.000338581	0.0108857	3	69085104	69085447	-	scaRNA	Gm22009
ENSMUSG00000057092	61.8315	-0.926843	-1.90111	0.183877	-5.04057	4.64158e-07	3.9992e-05	7	31068171	31076704	-	protein_coding	Fxyd3
ENSMUSG00000049916	24.5803	-0.940556	-1.91927	0.236752	-3.97274	7.10493e-05	0.00302207	16	17113397	17125167	-	protein_coding	2610318N02Rik
ENSMUSG00000052334	17.8204	-0.966865	-1.95459	0.253182	-3.81885	0.000134076	0.00513424	14	41943994	42003821	+	protein_coding	1700024B05Rik
ENSMUSG00000024503	25.8598	-0.98434	-1.97841	0.232427	-4.23505	2.28502e-05	0.00115462	18	43728081	43737557	-	protein_coding	Spink1
ENSMUSG00000031125	323.158	-1.17933	-2.26471	0.109673	-10.7531	5.73003e-27	7.00158e-24	X	56136571	56153498	+	protein_coding	3830403N18Rik
ENSMUSG00000032999	20.9361	-1.73705	-3.33353	0.249524	-6.96147	3.36751e-12	8.22957e-10	13	65177110	65205977	-	protein_coding	Nlrp4f
ENSMUSG00000002265	29.9613	-1.95301	-3.87183	0.239827	-8.14342	3.84263e-16	1.8446e-13	7	6703891	6730431	-	protein_coding	Peg3

## Sheet: CON+PAL_vs_CON+BSA
GeneID	Base mean	log2(FC)	Fold change	StdErr	Wald-Stats	P-value	P-adj	Chromosome	Start	End	Strand	gene_biotype	gene_name
ENSMUSG00000036938	96.5353	4.17093	18.0125	0.206922	20.157	2.33673e-90	1.53932e-88	6	41311232	41316841	-	protein_coding	Try5
ENSMUSG00000109372	85.0068	4.03463	16.3887	0.220121	18.3291	4.84811e-75	2.38952e-73	8	35765789	35818047	+	protein_coding	Gm19410
ENSMUSG00000021260	90.101	3.73786	13.3416	0.216735	17.2462	1.19553e-66	5.02487e-65	12	108306269	108330869	+	protein_coding	Hhipl1
ENSMUSG00000038742	223.587	3.65465	12.5939	0.155199	23.5482	1.30852e-122	1.42297e-120	9	20873807	20879727	-	protein_coding	Angptl6
ENSMUSG00000021226	717.764	3.61832	12.2807	0.0945354	38.2748	0	0	12	83987860	83993873	+	protein_coding	Acot2
ENSMUSG00000031762	487.773	3.45474	10.9643	0.10818	31.935	8.71861e-224	2.75682e-221	8	94172663	94173568	+	protein_coding	Mt2
ENSMUSG00000014905	547.156	3.33909	10.1197	0.112562	29.6644	2.21294e-193	5.11039e-191	12	44205558	44210326	-	protein_coding	Dnajb9
ENSMUSG00000036181	1331.21	3.27507	9.68043	0.0692859	47.269	0	0	13	23738807	23740367	+	protein_coding	Hist1h1c
ENSMUSG00000025432	260.91	3.22142	9.32702	0.12686	25.3934	2.9825e-142	4.11405e-140	10	127000708	127020994	+	protein_coding	Avil
ENSMUSG00000040435	3335.36	3.17162	9.01061	0.0472771	67.0858	0	0	7	45522915	45526268	-	protein_coding	Ppp1r15a
ENSMUSG00000032715	5202	3.06009	8.34027	0.0386668	79.1402	0	0	2	152337421	152344032	-	protein_coding	Trib3
ENSMUSG00000027737	1272.44	2.98461	7.91514	0.0756823	39.4361	0	0	3	49892525	50443614	-	protein_coding	Slc7a11
ENSMUSG00000025408	2125.09	2.83025	7.11199	0.0528492	53.5534	0	0	10	127290773	127296288	+	protein_coding	Ddit3
ENSMUSG00000047904	160.849	2.82426	7.0825	0.154092	18.3284	4.91101e-75	2.41474e-73	11	113619341	113626028	+	protein_coding	Sstr2
ENSMUSG00000038508	351.808	2.79498	6.94024	0.116517	23.9878	3.72765e-127	4.42857e-125	8	70629392	70632456	-	protein_coding	Gdf15
ENSMUSG00000020788	46.4321	2.78387	6.88696	0.229777	12.1155	8.73942e-34	1.5006e-32	11	72961168	72993044	+	protein_coding	Atp2a3
ENSMUSG00000086290	1015.86	2.74513	6.7045	0.0722892	37.9743	0	0	4	132308622	132311024	+	lncRNA	Snhg12
ENSMUSG00000086841	3323.32	2.73086	6.63852	0.0569531	47.9492	0	0	11	62602876	62604807	+	lncRNA	2410006H16Rik
ENSMUSG00000038539	1035.47	2.70042	6.4999	0.0698954	38.6351	0	0	7	44812255	44816658	-	protein_coding	Atf5
ENSMUSG00000100119	26.5449	2.69118	6.45843	0.246102	10.9352	7.82116e-28	1.07166e-26	19	59493135	59559391	+	lncRNA	2700089I24Rik
ENSMUSG00000030717	1392.79	2.64089	6.23718	0.0608641	43.39	0	0	7	126623248	126630861	-	protein_coding	Nupr1
ENSMUSG00000025194	936.463	2.61646	6.13244	0.0706578	37.03	3.76417e-300	2.14903e-297	19	43782191	43840740	+	protein_coding	Abcc2
ENSMUSG00000020826	121.327	2.6117	6.11222	0.162551	16.0669	4.35406e-58	1.49898e-56	11	78920786	78960254	+	protein_coding	Nos2
ENSMUSG00000061531	31.7515	2.58342	5.9936	0.241594	10.6933	1.09451e-26	1.42829e-25	2	14174522	14221993	+	protein_coding	Tmem236
ENSMUSG00000032487	4661.56	2.56753	5.92792	0.052521	48.8857	0	0	1	150100030	150108227	+	protein_coding	Ptgs2
ENSMUSG00000016494	48.499	2.5096	5.69461	0.220989	11.3562	6.90928e-30	1.03503e-28	1	194938818	194961279	+	protein_coding	Cd34
ENSMUSG00000021359	55.4525	2.48499	5.59832	0.205215	12.1092	9.44089e-34	1.61699e-32	13	40715301	40738376	-	protein_coding	Tfap2a
ENSMUSG00000038517	77.7159	2.48448	5.59633	0.197348	12.5894	2.41649e-36	4.54402e-35	11	97136170	97151495	-	protein_coding	Tbkbp1
ENSMUSG00000038550	266.174	2.47107	5.54456	0.122117	20.2353	4.78538e-91	3.18298e-89	3	95878502	95882251	-	protein_coding	Ciart
ENSMUSG00000086150	69.3014	2.45338	5.47698	0.207017	11.8511	2.12449e-32	3.48202e-31	4	32559679	32571708	-	lncRNA	Bach2os
ENSMUSG00000010095	25089.5	2.41176	5.32122	0.0275669	87.4875	0	0	19	8706881	8723369	-	protein_coding	Slc3a2
ENSMUSG00000020695	48.9097	2.40661	5.30228	0.221776	10.8516	1.96059e-27	2.64584e-26	11	105292642	105351139	+	protein_coding	Mrc2
ENSMUSG00000079598	28.0596	2.37037	5.17074	0.244374	9.69976	3.02195e-22	3.28278e-21	6	38663066	38680865	+	protein_coding	Clec2l
ENSMUSG00000031635	22.573	2.36526	5.15246	0.248226	9.52867	1.59304e-21	1.6782e-20	8	62057041	62123150	-	protein_coding	Anxa10
ENSMUSG00000018916	478.634	2.32286	5.00324	0.102455	22.6721	8.45595e-114	8.12126e-112	11	54247270	54249667	-	protein_coding	Csf2
ENSMUSG00000027313	1451.31	2.32198	5.00019	0.0578885	40.1113	0	0	2	119351228	119354381	+	protein_coding	Chac1
ENSMUSG00000047787	36.1774	2.30288	4.93441	0.233283	9.87162	5.52658e-23	6.24451e-22	19	7092000	7105729	-	protein_coding	Flrt1
ENSMUSG00000026864	55425.5	2.30182	4.93078	0.0256174	89.8535	0	0	2	34771969	34777547	+	protein_coding	Hspa5
ENSMUSG00000027015	67.2191	2.299	4.92115	0.202302	11.3642	6.30654e-30	9.46119e-29	2	71117922	71142926	+	protein_coding	Cybrd1
ENSMUSG00000041323	68.7029	2.28783	4.88321	0.195152	11.7233	9.68261e-32	1.54508e-30	12	105705975	105782447	+	protein_coding	Ak7
ENSMUSG00000037086	29.1842	2.27826	4.85092	0.237262	9.60228	7.81988e-22	8.34919e-21	X	45090903	45092791	+	protein_coding	Prr32
ENSMUSG00000021335	68.3434	2.27279	4.83258	0.200826	11.3172	1.07814e-29	1.59647e-28	13	23867749	23895730	+	protein_coding	Slc17a1
ENSMUSG00000031770	3334.35	2.25658	4.77858	0.0387501	58.2341	0	0	8	94386437	94395377	+	protein_coding	Herpud1
ENSMUSG00000005413	1769.73	2.24142	4.72862	0.0548434	40.8694	0	0	8	75093620	75100589	+	protein_coding	Hmox1
ENSMUSG00000031765	1097.91	2.22493	4.67488	0.0728609	30.5367	8.49227e-205	2.18177e-202	8	94179081	94180327	+	protein_coding	Mt1
ENSMUSG00000052131	36.8347	2.22009	4.65922	0.235285	9.43575	3.88192e-21	4.03567e-20	6	34412333	34423142	+	protein_coding	Akr1b7
ENSMUSG00000052565	70.5058	2.20694	4.61695	0.191002	11.5545	7.00211e-31	1.08369e-29	13	23553261	23560686	+	protein_coding	Hist1h1d
ENSMUSG00000021998	388.008	2.17374	4.51192	0.0972497	22.3522	1.14981e-110	1.04106e-108	14	75131100	75230842	+	protein_coding	Lcp1
ENSMUSG00000015837	28314.8	2.16275	4.47767	0.0298911	72.3542	0	0	11	50199365	50210827	-	protein_coding	Sqstm1
ENSMUSG00000090326	17.0876	2.16119	4.47282	0.253828	8.51436	1.67507e-17	1.45756e-16	5	62811673	62888308	+	protein_coding	Dthd1
ENSMUSG00000097743	295.856	2.15116	4.44184	0.110294	19.5039	1.01649e-84	5.93518e-83	14	56696279	56701268	-	lncRNA	Gm16973
ENSMUSG00000029380	149.458	2.15091	4.44108	0.146843	14.6477	1.39419e-48	3.79032e-47	5	90891240	90893115	+	protein_coding	Cxcl1
ENSMUSG00000050395	408.112	2.12418	4.35955	0.0960531	22.1146	2.28522e-108	1.99864e-106	4	63727083	63745113	-	protein_coding	Tnfsf15
ENSMUSG00000016356	92.37	2.11882	4.34339	0.181289	11.6875	1.47629e-31	2.34484e-30	2	180986534	181018363	+	protein_coding	Col20a1
ENSMUSG00000024524	52.6112	2.11316	4.32637	0.210219	10.0522	8.98773e-24	1.05256e-22	18	67088215	67226792	+	protein_coding	Gnal
ENSMUSG00000018102	518.327	2.09881	4.28356	0.0884647	23.7249	1.99789e-124	2.25619e-122	13	23684198	23692908	+	protein_coding	Hist1h2bc
ENSMUSG00000028542	1540.63	2.09326	4.26712	0.0542862	38.5598	0	0	4	117834505	117875198	+	protein_coding	Slc6a9
ENSMUSG00000048602	29.0459	2.05367	4.1516	0.241792	8.49355	2.00427e-17	1.73814e-16	17	33113350	33139683	-	protein_coding	Morc2b
ENSMUSG00000085331	14.9887	2.04952	4.13967	0.254712	8.04641	8.52575e-16	6.77609e-15	13	21769124	21770476	+	lncRNA	Gm11274
ENSMUSG00000022769	1417.71	2.03558	4.09987	0.0568374	35.8141	6.67248e-281	3.34486e-278	16	17130137	17132383	-	protein_coding	Sdf2l1
ENSMUSG00000036390	1721.5	2.03419	4.09594	0.0557645	36.4783	2.4475e-291	1.32377e-288	6	67035095	67037457	-	protein_coding	Gadd45a
ENSMUSG00000020484	2062.53	2.02973	4.08329	0.0468084	43.3626	0	0	11	5520658	5525893	+	protein_coding	Xbp1
ENSMUSG00000041571	988.234	2.02469	4.06906	0.0643622	31.4578	3.28286e-217	9.63896e-215	7	15917207	15922402	-	protein_coding	Selenow
ENSMUSG00000026628	4810.62	2.02356	4.06585	0.0379344	53.3436	0	0	1	191170295	191218039	-	protein_coding	Atf3
ENSMUSG00000090173	65.1848	2.00674	4.01872	0.20222	9.92355	3.28851e-23	3.7591e-22	11	62847068	62877465	+	protein_coding	Fbxw10
ENSMUSG00000035910	48.2596	1.97888	3.94186	0.213468	9.27015	1.85886e-20	1.8774e-19	13	25056003	25210706	+	protein_coding	Dcdc2a
ENSMUSG00000116657	135.868	1.96661	3.90848	0.159843	12.3034	8.6847e-35	1.55349e-33	17	27545706	27556518	-	lncRNA	Gm49774
ENSMUSG00000079652	30.1627	1.96541	3.90524	0.236793	8.30014	1.03991e-16	8.70248e-16	6	29279592	29290680	+	protein_coding	Fam71f2
ENSMUSG00000027438	447.15	1.95426	3.87517	0.0893104	21.8816	3.88624e-106	3.24691e-104	2	148693984	148732467	-	protein_coding	Napb
ENSMUSG00000025383	44.7626	1.94918	3.86154	0.222848	8.74667	2.19744e-18	1.99752e-17	10	128296138	128298752	-	protein_coding	Il23a
ENSMUSG00000073406	32.9271	1.94063	3.83874	0.234181	8.2869	1.16238e-16	9.70762e-16	17	36080114	36084223	-	polymorphic_pseudogene	H2-Bl
ENSMUSG00000023393	72.9922	1.9307	3.81241	0.18324	10.5365	5.86479e-26	7.47761e-25	2	180725262	180742280	+	protein_coding	Slc17a9
ENSMUSG00000097039	1014.26	1.9272	3.80315	0.0659975	29.201	1.88132e-187	4.0702e-185	15	62037985	62378096	+	lncRNA	Pvt1
ENSMUSG00000020812	1072.66	1.9248	3.79685	0.0678812	28.3555	7.16536e-177	1.37635e-174	11	116671659	116675799	+	lncRNA	Snhg16
ENSMUSG00000023045	1204.67	1.9201	3.7845	0.0619259	31.0065	4.41197e-211	1.2254e-208	15	102150525	102163469	+	protein_coding	Soat2
ENSMUSG00000087590	240.6	1.91968	3.78339	0.122477	15.6738	2.28595e-55	7.36412e-54	18	33794891	33795986	+	lncRNA	Epb41l4aos
ENSMUSG00000003545	94.4069	1.8941	3.71689	0.169147	11.1979	4.17419e-29	6.03745e-28	7	19302695	19310051	-	protein_coding	Fosb
ENSMUSG00000028713	140.586	1.89172	3.71077	0.14289	13.239	5.22287e-40	1.08649e-38	4	115624724	115647723	-	protein_coding	Cyp4b1
ENSMUSG00000044083	26.6898	1.88038	3.68172	0.242217	7.76319	8.28192e-15	6.22598e-14	2	153779930	153844751	+	protein_coding	Efcab8
ENSMUSG00000022508	276.884	1.8775	3.67437	0.111125	16.8954	4.86507e-64	1.91555e-62	16	23965051	23988852	-	protein_coding	Bcl6
ENSMUSG00000020889	1543.14	1.86942	3.65386	0.0637409	29.3285	4.49992e-189	1.00529e-186	11	98767931	98775333	-	protein_coding	Nr1d1
ENSMUSG00000057069	235.135	1.86807	3.65043	0.121795	15.3378	4.27386e-53	1.28799e-51	13	12565873	12611396	+	protein_coding	Ero1lb
ENSMUSG00000020641	36.4291	1.86013	3.63041	0.225043	8.26567	1.38912e-16	1.15403e-15	12	26442745	26456452	-	protein_coding	Rsad2
ENSMUSG00000005045	162.599	1.85975	3.62946	0.151269	12.2943	9.71542e-35	1.73184e-33	4	152338650	152390194	+	protein_coding	Chd5
ENSMUSG00000043029	45.3287	1.85755	3.62392	0.223185	8.32293	8.58185e-17	7.21107e-16	11	73267387	73300363	+	protein_coding	Trpv3
ENSMUSG00000098050	87.0164	1.84276	3.58696	0.178558	10.3203	5.70723e-25	7.01979e-24	8	40853827	40855027	-	processed_pseudogene	Gm5345
ENSMUSG00000053141	272.123	1.83277	3.56221	0.109311	16.7665	4.28904e-63	1.64464e-61	2	161521989	162661147	-	protein_coding	Ptprt
ENSMUSG00000111709	36.1519	1.82906	3.55305	0.232016	7.88331	3.18812e-15	2.45138e-14	9	78257128	78269166	+	protein_coding	Gm3776
ENSMUSG00000020108	465.233	1.8266	3.54699	0.0869762	21.0011	6.40752e-98	4.72021e-96	10	59949668	59951834	-	protein_coding	Ddit4
ENSMUSG00000032192	121.284	1.82369	3.53985	0.162228	11.2415	2.55016e-29	3.7199e-28	9	75306287	75345876	+	protein_coding	Gnb5
ENSMUSG00000085912	76.1951	1.82367	3.53982	0.182415	9.99738	1.56482e-23	1.81091e-22	17	29057429	29079179	-	lncRNA	Trp53cor1
ENSMUSG00000087368	110.061	1.81318	3.51417	0.162427	11.163	6.18359e-29	8.92496e-28	X	136741823	136803364	+	lncRNA	BC065397
ENSMUSG00000026674	258.56	1.8088	3.50352	0.115307	15.6869	1.85878e-55	6.01629e-54	1	169972306	170110762	-	protein_coding	Ddr2
ENSMUSG00000074183	91.2539	1.80749	3.50032	0.173072	10.4436	1.56794e-25	1.96619e-24	9	78230655	78242684	+	protein_coding	Gsta1
ENSMUSG00000020034	204.08	1.79706	3.47511	0.130472	13.7735	3.68015e-43	8.5178e-42	10	84576625	84614359	+	protein_coding	Tcp11l2
ENSMUSG00000026544	45.0682	1.79357	3.46672	0.214189	8.37379	5.57942e-17	4.73467e-16	1	172630763	172632962	-	protein_coding	Dusp23
ENSMUSG00000036019	196.244	1.79064	3.45969	0.12888	13.8938	6.90318e-44	1.63831e-42	10	105187662	105574451	-	protein_coding	Tmtc2
ENSMUSG00000020773	42.9385	1.78692	3.45076	0.223829	7.98339	1.42363e-15	1.11679e-14	11	116105751	116127210	-	protein_coding	Trim47
ENSMUSG00000048905	79.3459	1.77407	3.42017	0.182592	9.716	2.57711e-22	2.80696e-21	17	28896391	28915324	-	protein_coding	4930539E08Rik
ENSMUSG00000067724	45.6165	1.76998	3.4105	0.209933	8.43119	3.42165e-17	2.93756e-16	5	24502756	24527202	-	protein_coding	Gbx1
ENSMUSG00000029468	39.6758	1.76546	3.39983	0.227273	7.76803	7.97157e-15	5.99925e-14	5	122643910	122691432	+	protein_coding	P2rx7
ENSMUSG00000111594	69.423	1.75271	3.36991	0.188522	9.29711	1.44316e-20	1.46331e-19	8	69554801	69585162	-	unprocessed_pseudogene	Gm3365
ENSMUSG00000029378	642.702	1.74167	3.34423	0.0734041	23.7272	1.88991e-124	2.14604e-122	5	91139598	91148432	+	protein_coding	Areg
ENSMUSG00000052684	2754.02	1.73962	3.33947	0.0543707	31.9955	1.2591e-224	4.04349e-222	4	95049033	95052222	-	protein_coding	Jun
ENSMUSG00000100094	78.4633	1.73841	3.33667	0.183352	9.48126	2.51232e-21	2.63313e-20	7	65803110	65806449	+	lncRNA	1810008I18Rik
ENSMUSG00000028893	719.507	1.73496	3.32869	0.0711666	24.3788	2.87253e-131	3.55657e-129	4	132492031	132510501	-	protein_coding	Sesn2
ENSMUSG00000026712	187.698	1.72524	3.30636	0.131798	13.0901	3.75347e-39	7.62302e-38	2	14229391	14332057	+	protein_coding	Mrc1
ENSMUSG00000028527	137.9	1.72405	3.30363	0.154566	11.1541	6.83551e-29	9.8245e-28	4	101419276	101466995	+	protein_coding	Ak4
ENSMUSG00000084807	33.8098	1.71178	3.27565	0.23073	7.41896	1.18043e-13	8.33726e-13	4	149780023	149780714	-	lncRNA	Gm13073
ENSMUSG00000005125	6561.05	1.70903	3.26942	0.0334553	51.084	0	0	15	66929317	66969640	-	protein_coding	Ndrg1
ENSMUSG00000106928	170.275	1.70311	3.25601	0.135372	12.5809	2.68972e-36	5.03937e-35	5	35551259	35553964	-	TEC	Gm43860
ENSMUSG00000117007	22.0545	1.69593	3.23985	0.249723	6.79123	1.11185e-11	6.86652e-11	17	29053335	29060167	+	lncRNA	Gm41556
ENSMUSG00000036534	1494.12	1.69076	3.22827	0.0513157	32.9482	4.49285e-238	1.56511e-235	8	95835919	95853539	-	protein_coding	Slc38a7
ENSMUSG00000070806	24.9575	1.68742	3.22081	0.243045	6.94285	3.84281e-12	2.45741e-11	4	119422813	119467444	+	protein_coding	Zmynd12
ENSMUSG00000020717	30.8421	1.68131	3.20719	0.236367	7.11312	1.1345e-12	7.50234e-12	11	106654216	106750628	-	protein_coding	Pecam1
ENSMUSG00000042759	159.235	1.67433	3.19171	0.135095	12.3937	2.8258e-35	5.12609e-34	7	126584941	126589112	+	protein_coding	Apobr
ENSMUSG00000063820	48.8574	1.67085	3.18403	0.211704	7.89241	2.96408e-15	2.28853e-14	5	77004054	77010606	+	protein_coding	Arl9
ENSMUSG00000032575	3924.58	1.66945	3.18093	0.0396478	42.1069	0	0	9	106838311	106891979	-	protein_coding	Manf
ENSMUSG00000115852	34.0023	1.65745	3.15459	0.223871	7.40361	1.32527e-13	9.31222e-13	16	24122698	24382390	-	transcribed_processed_pseudogene	AC169509.1
ENSMUSG00000031297	53.2968	1.6548	3.14879	0.211015	7.8421	4.43088e-15	3.38291e-14	X	101079209	101086020	-	protein_coding	Slc7a3
ENSMUSG00000030659	921.503	1.65086	3.1402	0.0652372	25.3054	2.78349e-141	3.81394e-139	7	116504368	116540584	+	protein_coding	Nucb2
ENSMUSG00000027358	98.1477	1.64489	3.12725	0.170829	9.6289	6.03736e-22	6.46617e-21	2	133552158	133562885	+	protein_coding	Bmp2
ENSMUSG00000118506	43.7356	1.64303	3.12321	0.216242	7.59812	3.00473e-14	2.19305e-13	3	90062795	90068347	+	protein_coding	1700094D03Rik
ENSMUSG00000058427	24.1309	1.63957	3.11573	0.244676	6.701	2.07001e-11	1.25353e-10	5	90903870	90905938	+	protein_coding	Cxcl2
ENSMUSG00000020892	28.2298	1.63902	3.11455	0.238588	6.86969	6.43425e-12	4.04537e-11	11	69125895	69149115	+	protein_coding	Aloxe3
ENSMUSG00000072919	20.5986	1.63365	3.10298	0.248653	6.57	5.03155e-11	2.96314e-10	12	87221039	87238732	-	protein_coding	Noxred1
ENSMUSG00000017943	12.0693	1.62503	3.0845	0.254941	6.37415	1.83981e-10	1.03998e-09	2	163438475	163455324	+	protein_coding	Gdap1l1
ENSMUSG00000085156	839.674	1.6216	3.07717	0.0746511	21.7224	1.25937e-104	1.01109e-102	11	6525590	6528779	-	lncRNA	Snhg15
ENSMUSG00000022676	459.913	1.62024	3.07426	0.0860468	18.8297	4.30919e-79	2.2422e-77	16	14705851	14709385	+	protein_coding	Snai2
ENSMUSG00000078612	104.938	1.6177	3.06886	0.16608	9.7405	2.02553e-22	2.22149e-21	4	104913455	105016863	+	protein_coding	Fyb2
ENSMUSG00000024965	41.9643	1.61642	3.06614	0.221011	7.31378	2.59725e-13	1.79252e-12	19	6998957	7019469	-	protein_coding	Fermt3
ENSMUSG00000043639	97.7382	1.61516	3.06346	0.167366	9.65046	4.89379e-22	5.25507e-21	19	53677305	53867080	+	protein_coding	Rbm20
ENSMUSG00000074578	1245.88	1.60896	3.05032	0.0600064	26.8132	2.27003e-158	3.61673e-156	2	167062933	167065862	+	lncRNA	Zfas1
ENSMUSG00000018476	2629.2	1.60079	3.03309	0.0546417	29.296	1.16527e-188	2.57524e-186	11	69398507	69413675	-	protein_coding	Kdm6b
ENSMUSG00000040828	56.1375	1.60044	3.03235	0.21377	7.48674	7.06056e-14	5.05453e-13	17	56628142	56664456	+	protein_coding	Catsperd
ENSMUSG00000104960	700.402	1.59842	3.02811	0.0816732	19.5709	2.73742e-85	1.62139e-83	3	123507551	123508404	-	lncRNA	Snhg8
ENSMUSG00000047963	2142.41	1.59804	3.02731	0.0439555	36.3558	2.12948e-289	1.09418e-286	5	92603040	92606579	+	protein_coding	Stbd1
ENSMUSG00000035179	53.8766	1.59573	3.02246	0.207046	7.70712	1.28688e-14	9.57955e-14	19	10474234	10482928	-	protein_coding	Ppp1r32
ENSMUSG00000042599	769.932	1.59255	3.01583	0.0791597	20.1182	5.10816e-90	3.34357e-88	6	39136622	39206789	-	protein_coding	Kdm7a
ENSMUSG00000028926	128.221	1.59117	3.01293	0.146824	10.8373	2.29255e-27	3.07564e-26	5	4803390	5420312	-	protein_coding	Cdk14
ENSMUSG00000028211	567.642	1.58495	2.99996	0.0919728	17.2328	1.5078e-66	6.31156e-65	4	11156430	11174379	+	protein_coding	Trp53inp1
ENSMUSG00000024049	219.436	1.58011	2.98992	0.121532	13.0016	1.19805e-38	2.39064e-37	17	71002632	71126856	+	protein_coding	Myom1
ENSMUSG00000031497	40.6245	1.57024	2.96955	0.226386	6.93615	4.0294e-12	2.56795e-11	8	10006466	10039072	+	protein_coding	Tnfsf13b
ENSMUSG00000042851	185.363	1.56899	2.96698	0.127166	12.3381	5.64445e-35	1.01674e-33	2	128967401	129018563	+	protein_coding	Zc3h6
ENSMUSG00000031425	84.8007	1.56434	2.95743	0.174337	8.97311	2.88246e-19	2.74402e-18	X	136822670	136839733	+	protein_coding	Plp1
ENSMUSG00000022652	33.3938	1.55759	2.94363	0.225749	6.89966	5.21271e-12	3.29652e-11	16	48431236	48630900	+	protein_coding	Morc1
ENSMUSG00000041168	10738.2	1.55557	2.9395	0.0304364	51.109	0	0	17	56614296	56626887	-	protein_coding	Lonp1
ENSMUSG00000031824	124.829	1.55517	2.93868	0.154996	10.0336	1.08499e-23	1.26416e-22	8	120114151	120165306	+	protein_coding	6430548M08Rik
ENSMUSG00000078566	280.966	1.55259	2.93344	0.107165	14.4879	1.44433e-47	3.8058e-46	7	138890835	138909519	-	protein_coding	Bnip3
ENSMUSG00000079049	56.7947	1.55168	2.93158	0.199725	7.7691	7.90487e-15	5.95123e-14	13	32881433	32898211	-	protein_coding	Serpinb1c
ENSMUSG00000018238	15.7749	1.55077	2.92973	0.253865	6.10862	1.00495e-09	5.39569e-09	11	53431022	53437904	+	protein_coding	Gdf9
ENSMUSG00000097772	1446.81	1.54558	2.91922	0.0540192	28.6118	4.79341e-180	9.38277e-178	5	100420841	100429535	-	lncRNA	5430416N02Rik
ENSMUSG00000075701	1860.92	1.54242	2.91282	0.0498827	30.9208	6.26904e-210	1.71797e-207	7	66079648	66089405	+	protein_coding	Selenos
ENSMUSG00000098234	1089.15	1.53702	2.90195	0.0637435	24.1126	1.84328e-128	2.22852e-126	1	9941958	9944118	-	lncRNA	Snhg6
ENSMUSG00000020873	3133.62	1.53099	2.88985	0.0410383	37.3064	1.29027e-304	7.57682e-302	11	95384691	95391776	+	protein_coding	Slc35b1
ENSMUSG00000109953	85.7303	1.52825	2.88435	0.182703	8.36468	6.02785e-17	5.10889e-16	8	27279440	27281070	+	TEC	5430430B14Rik
ENSMUSG00000055493	21.5092	1.52667	2.8812	0.249463	6.11983	9.36728e-10	5.04522e-09	10	11343403	11459644	+	protein_coding	Epm2a
ENSMUSG00000002732	137.33	1.52184	2.87157	0.148409	10.2544	1.1312e-24	1.37166e-23	2	76663043	76673116	-	protein_coding	Fkbp7
ENSMUSG00000026456	2353.4	1.5191	2.86613	0.043803	34.6803	1.56125e-263	6.6851e-261	1	134405558	134411740	+	protein_coding	Cyb5r1
ENSMUSG00000086775	140.199	1.51568	2.85934	0.147256	10.2929	7.58781e-25	9.27184e-24	2	26640371	26645944	+	lncRNA	Snhg7os
ENSMUSG00000044667	172.715	1.51397	2.85595	0.131311	11.5297	9.34931e-31	1.44262e-29	3	117319138	117360876	-	protein_coding	Plppr4
ENSMUSG00000071796	188.549	1.50382	2.83592	0.135361	11.1097	1.12559e-28	1.6021e-27	8	20262612	20297432	-	transcribed_unprocessed_pseudogene	6820431F20Rik
ENSMUSG00000097048	406.356	1.50374	2.83578	0.0943293	15.9414	3.26719e-57	1.09366e-55	6	86526246	86582466	+	lncRNA	1600020E01Rik
ENSMUSG00000024521	2005.4	1.4993	2.82706	0.0542212	27.6516	2.6732e-168	4.57853e-166	18	66458532	66465565	+	protein_coding	Pmaip1
ENSMUSG00000027950	44.8093	1.49145	2.81171	0.210787	7.07561	1.48788e-12	9.77946e-12	3	89746194	89764632	-	protein_coding	Chrnb2
ENSMUSG00000031596	439.259	1.49119	2.81121	0.094462	15.7861	3.8761e-56	1.27261e-54	8	40862395	40922308	+	protein_coding	Slc7a2
ENSMUSG00000006724	67.1416	1.48699	2.80304	0.193494	7.68497	1.53032e-14	1.13425e-13	10	127048249	127053006	+	protein_coding	Cyp27b1
ENSMUSG00000054426	323.663	1.48285	2.79501	0.0985765	15.0427	3.85772e-51	1.11673e-49	3	115881580	115888130	-	lncRNA	A930005H10Rik
ENSMUSG00000039345	276.651	1.48141	2.79221	0.105035	14.1039	3.59435e-45	8.84726e-44	16	8470787	8490684	+	protein_coding	Mettl22
ENSMUSG00000107167	9.35915	1.48115	2.79172	0.25162	5.88645	3.94567e-09	2.02891e-08	2	34833006	34839728	+	protein_coding	Gm34653
ENSMUSG00000034686	68.7223	1.479	2.78755	0.199807	7.40213	1.3402e-13	9.41389e-13	13	55464266	55473154	+	protein_coding	Prr7
ENSMUSG00000029379	52.4992	1.47863	2.78685	0.205975	7.17872	7.0365e-13	4.73082e-12	5	90786102	90789600	+	protein_coding	Cxcl3
ENSMUSG00000109501	20.6676	1.47748	2.78462	0.2458	6.01089	1.84502e-09	9.72327e-09	7	47110850	47125990	+	lncRNA	Gm14377
ENSMUSG00000015501	866.434	1.47729	2.78425	0.0697875	21.1684	1.86838e-99	1.41179e-97	10	13966074	14151374	+	protein_coding	Hivep2
ENSMUSG00000101750	14.1744	1.47215	2.77435	0.25504	5.77224	7.82226e-09	3.93564e-08	11	49285281	49295891	+	protein_coding	Olfr1392
ENSMUSG00000033207	14.8133	1.46677	2.76403	0.255052	5.75089	8.87727e-09	4.45011e-08	19	23302608	23448442	-	protein_coding	Mamdc2
ENSMUSG00000108414	2642.9	1.46417	2.75904	0.043362	33.7662	6.18864e-250	2.35546e-247	19	8723474	8726443	+	lncRNA	Snhg1
ENSMUSG00000003032	5099.08	1.45861	2.74844	0.0325922	44.7535	0	0	4	55527142	55532466	-	protein_coding	Klf4
ENSMUSG00000050359	3731.63	1.45745	2.74623	0.0458769	31.7687	1.74959e-221	5.44838e-219	3	92483951	92485895	-	protein_coding	Sprr1a
ENSMUSG00000019935	60.8857	1.45648	2.74438	0.19044	7.64798	2.04169e-14	1.5062e-13	10	89574019	89621253	-	protein_coding	Slc17a8
ENSMUSG00000020653	617.293	1.45578	2.74305	0.0731466	19.9022	3.8921e-88	2.46136e-86	12	24651273	24662789	+	protein_coding	Klf11
ENSMUSG00000027808	2672.89	1.453	2.73777	0.0564134	25.7563	2.74039e-146	3.96643e-144	3	58519816	58525892	-	protein_coding	Serp1
ENSMUSG00000032115	9562.01	1.44905	2.73029	0.0267414	54.1877	0	0	9	44379489	44392369	+	protein_coding	Hyou1
ENSMUSG00000021751	449.705	1.44871	2.72964	0.083284	17.3948	9.0281e-68	3.89003e-66	14	8225510	8259353	-	protein_coding	Acox2
ENSMUSG00000019178	23.1731	1.4468	2.72603	0.242945	5.95527	2.59641e-09	1.35338e-08	5	135747219	135778385	-	protein_coding	Styxl1
ENSMUSG00000037434	367.165	1.44563	2.72381	0.0989481	14.6099	2.42703e-48	6.54629e-47	1	191906766	191913247	+	protein_coding	Slc30a1
ENSMUSG00000006014	24.8547	1.44512	2.72285	0.240348	6.01261	1.82564e-09	9.62361e-09	1	150449411	150466165	-	protein_coding	Prg4
ENSMUSG00000044937	125.027	1.44441	2.72151	0.149105	9.68718	3.41823e-22	3.70347e-21	10	86705810	86776844	+	protein_coding	Ttc41
ENSMUSG00000039234	2408.87	1.44288	2.71864	0.0448659	32.1599	6.42482e-227	2.12983e-224	3	123267454	123365641	+	protein_coding	Sec24d
ENSMUSG00000053461	33.8008	1.4426	2.71811	0.226004	6.38309	1.73555e-10	9.8348e-10	1	183418214	183436808	+	protein_coding	Hhipl2
ENSMUSG00000029417	38.4757	1.43967	2.71258	0.221563	6.49777	8.15206e-11	4.72635e-10	5	92321346	92328079	-	protein_coding	Cxcl9
ENSMUSG00000028417	12.9151	1.43759	2.70869	0.255515	5.62626	1.84162e-08	8.98643e-08	4	53779704	53788712	+	protein_coding	Tal2
ENSMUSG00000087141	2121.92	1.43563	2.70501	0.0460328	31.1872	1.58948e-213	4.53732e-211	16	45959262	46010218	-	protein_coding	Plcxd2
ENSMUSG00000108736	53.1517	1.43307	2.70021	0.203674	7.03612	1.9766e-12	1.29173e-11	7	116543655	116545755	+	lncRNA	Gm45151
ENSMUSG00000044244	175.137	1.42794	2.69062	0.129474	11.0288	2.77494e-28	3.87982e-27	9	100457718	100486788	-	protein_coding	Il20rb
ENSMUSG00000023272	2933.35	1.42709	2.68904	0.0392358	36.3721	1.17547e-289	6.1947e-287	15	88819645	88826683	+	protein_coding	Creld2
ENSMUSG00000032204	18.662	1.42677	2.68844	0.253992	5.61739	1.93869e-08	9.44438e-08	9	71110658	71168682	-	protein_coding	Aqp9
ENSMUSG00000085006	48.2263	1.4265	2.68793	0.205374	6.94586	3.76158e-12	2.40622e-11	3	94661829	94670696	-	transcribed_unprocessed_pseudogene	BC021767
ENSMUSG00000033644	15.0594	1.4203	2.6764	0.255566	5.55746	2.73728e-08	1.31662e-07	14	70372476	70429383	-	protein_coding	Piwil2
ENSMUSG00000040136	16.1539	1.42006	2.67597	0.252544	5.62302	1.87644e-08	9.14767e-08	7	46104522	46180033	-	protein_coding	Abcc8
ENSMUSG00000035845	898.643	1.41897	2.67395	0.0659437	21.5179	1.05739e-102	8.35865e-101	15	88805243	88819318	-	protein_coding	Alg12
ENSMUSG00000024924	1382.06	1.41565	2.66779	0.051679	27.3931	3.31822e-165	5.54466e-163	19	27216483	27254231	+	protein_coding	Vldlr
ENSMUSG00000041096	567.657	1.41414	2.665	0.0740228	19.1041	2.335e-81	1.28319e-79	X	152336851	152342425	-	protein_coding	Tspyl2
ENSMUSG00000029009	649.707	1.41137	2.65989	0.0710722	19.8582	9.35869e-88	5.82876e-86	4	148039076	148059551	+	protein_coding	Mthfr
ENSMUSG00000091572	9.78373	1.41018	2.6577	0.248393	5.67721	1.36908e-08	6.75925e-08	3	64257214	64289709	-	protein_coding	Vmn2r3
ENSMUSG00000081249	18.9323	1.40954	2.65652	0.251846	5.59681	2.18329e-08	1.05908e-07	11	96795438	96795825	-	processed_pseudogene	Gm11517
ENSMUSG00000032648	128.396	1.40914	2.65578	0.153964	9.15235	5.57066e-20	5.50186e-19	19	6384398	6398459	+	protein_coding	Pygm
ENSMUSG00000039782	699.903	1.40753	2.65282	0.0732301	19.2206	2.48788e-82	1.39708e-80	5	43233169	43289724	+	protein_coding	Cpeb2
ENSMUSG00000082676	100.605	1.40517	2.6485	0.165198	8.50601	1.80028e-17	1.56387e-16	4	12131550	12131975	-	processed_pseudogene	Gm11843
ENSMUSG00000091017	7.14445	1.40337	2.64518	0.245225	5.72278	1.04797e-08	5.22283e-08	1	191162583	191164817	-	protein_coding	Fam71a
ENSMUSG00000065037	118.84	1.40018	2.63934	0.148744	9.41332	4.80705e-21	4.9773e-20	9	78175302	78175633	-	misc_RNA	Rn7sk
ENSMUSG00000030785	10.7295	1.39838	2.63605	0.2545	5.49461	3.91574e-08	1.85781e-07	7	128205434	128206387	-	protein_coding	Cox6a2
ENSMUSG00000048163	16.8078	1.39612	2.63193	0.25413	5.49373	3.93525e-08	1.86663e-07	5	113818535	113832644	-	protein_coding	Selplg
ENSMUSG00000053581	3900.93	1.39604	2.63178	0.0351092	39.7627	0	0	5	139471210	139484549	-	protein_coding	Zfand2a
ENSMUSG00000032591	12.6901	1.39583	2.63139	0.255626	5.46043	4.74993e-08	2.23655e-07	9	108080435	108085003	+	protein_coding	Mst1
ENSMUSG00000023067	1006.88	1.38976	2.62035	0.0625902	22.2041	3.13742e-109	2.77946e-107	17	29090975	29100727	+	protein_coding	Cdkn1a
ENSMUSG00000032315	182.497	1.38885	2.61869	0.149879	9.26646	1.92422e-20	1.94246e-19	9	57687927	57703824	+	protein_coding	Cyp1a1
ENSMUSG00000072770	174.565	1.38877	2.61856	0.135767	10.2291	1.46859e-24	1.77344e-23	6	125049688	125063267	+	protein_coding	Acrbp
ENSMUSG00000108368	27.9629	1.38839	2.61786	0.23879	5.81427	6.09004e-09	3.08297e-08	6	72603003	72605502	-	TEC	Gm45053
ENSMUSG00000095969	34.6294	1.38742	2.6161	0.232993	5.95475	2.60462e-09	1.35732e-08	11	87422866	87423030	+	snRNA	Rnu1a1
ENSMUSG00000053334	271.853	1.38453	2.61088	0.119979	11.5398	8.31086e-31	1.28334e-29	5	113735802	113740600	+	protein_coding	Ficd
ENSMUSG00000070385	25.7295	1.38383	2.6096	0.241077	5.74018	9.4577e-09	4.72609e-08	3	103074013	103099720	+	protein_coding	Ampd1
ENSMUSG00000033427	147.275	1.38285	2.60784	0.134851	10.2547	1.12735e-24	1.3678e-23	10	75401114	75441679	+	protein_coding	Upb1
ENSMUSG00000026751	9.33603	1.38203	2.60635	0.252153	5.48094	4.23074e-08	2.00217e-07	2	38692655	38714542	-	protein_coding	Nr5a1
ENSMUSG00000070313	13.9125	1.38057	2.60372	0.255403	5.40545	6.46442e-08	3.01619e-07	9	36635753	36643376	-	protein_coding	Pate14
ENSMUSG00000074794	215.412	1.37993	2.60256	0.122134	11.2985	1.33537e-29	1.96603e-28	13	80883383	80896042	+	protein_coding	Arrdc3
ENSMUSG00000086938	59.7244	1.37976	2.60226	0.192488	7.16806	7.6068e-13	5.1059e-12	19	5406739	5422847	+	lncRNA	4930481A15Rik
ENSMUSG00000092203	1563.16	1.37335	2.59072	0.0521828	26.3182	1.18807e-152	1.80878e-150	17	34950237	34952471	-	lncRNA	1110038B12Rik
ENSMUSG00000105692	334.518	1.37332	2.59066	0.09823	13.9807	2.04543e-44	4.91692e-43	3	89210424	89213164	+	TEC	Gm43737
ENSMUSG00000050296	7.81456	1.36851	2.58204	0.250059	5.47275	4.43103e-08	2.09166e-07	1	71242275	71414910	-	protein_coding	Abca12
ENSMUSG00000024032	279.242	1.36555	2.57675	0.103764	13.1601	1.48801e-39	3.04006e-38	17	31161394	31165277	-	protein_coding	Tff1
ENSMUSG00000029752	7729.14	1.36474	2.5753	0.0350675	38.9175	0	0	6	7675168	7693254	-	protein_coding	Asns
ENSMUSG00000022498	1563.05	1.36459	2.57503	0.0473046	28.8469	5.5403e-183	1.12742e-180	16	11074910	11134650	-	protein_coding	Txndc11
ENSMUSG00000020620	95.7383	1.36025	2.5673	0.168989	8.04934	8.32436e-16	6.62116e-15	11	109932189	109995845	-	protein_coding	Abca8b
ENSMUSG00000023952	2966.05	1.35978	2.56647	0.0441951	30.7678	7.06774e-208	1.88654e-205	17	46161031	46169370	+	protein_coding	Gtpbp2
ENSMUSG00000048249	863.675	1.35793	2.56318	0.07413	18.3183	5.91463e-75	2.89437e-73	17	26715649	26776635	+	protein_coding	Crebrf
ENSMUSG00000029452	29.3759	1.35607	2.55987	0.239178	5.66972	1.43032e-08	7.04805e-08	5	121451892	121524183	+	protein_coding	Tmem116
ENSMUSG00000026564	40.933	1.35467	2.55738	0.216943	6.24434	4.25589e-10	2.34571e-09	1	166098147	166127922	-	protein_coding	Dusp27
ENSMUSG00000056656	31.9859	1.35217	2.55296	0.237912	5.68349	1.31972e-08	6.52495e-08	15	77747797	77757003	-	protein_coding	Apol8
ENSMUSG00000041872	13.0732	1.34795	2.5455	0.255764	5.27029	1.36212e-07	6.16549e-07	1	20777145	20790617	-	protein_coding	Il17f
ENSMUSG00000023073	54.7188	1.34208	2.53517	0.198691	6.75462	1.43206e-11	8.77556e-11	8	5083218	5105351	-	protein_coding	Slc10a2
ENSMUSG00000035504	815.774	1.33668	2.52569	0.0620349	21.5472	5.62658e-103	4.46499e-101	10	80329952	80336441	+	protein_coding	Reep6
ENSMUSG00000049008	12.3873	1.33608	2.52465	0.25538	5.23175	1.67914e-07	7.54512e-07	8	15041443	15046078	-	protein_coding	BB014433
ENSMUSG00000087128	25.0716	1.33503	2.52281	0.242499	5.50531	3.68529e-08	1.75292e-07	4	94460930	94477180	-	lncRNA	Gm12655
ENSMUSG00000031530	3600.12	1.33485	2.52249	0.0374264	35.6659	1.33465e-278	6.37931e-276	8	34807296	34819894	+	protein_coding	Dusp4
ENSMUSG00000030187	16.2078	1.33434	2.5216	0.253696	5.2596	1.44372e-07	6.52148e-07	6	131219222	131247362	-	protein_coding	Klra2
ENSMUSG00000025592	29.5027	1.33068	2.51522	0.2362	5.63373	1.76358e-08	8.62197e-08	X	113297509	113836386	+	protein_coding	Dach2
ENSMUSG00000027068	360.426	1.32409	2.50376	0.0973073	13.6073	3.62145e-42	8.05537e-41	2	69380444	69404533	+	protein_coding	Dhrs9
ENSMUSG00000085929	108.186	1.32216	2.50041	0.152537	8.66779	4.40601e-18	3.93041e-17	2	27540425	27543362	+	lncRNA	Gm13421
ENSMUSG00000039496	46.2845	1.31426	2.48676	0.209288	6.27971	3.39207e-10	1.88069e-09	2	3513029	3526376	+	protein_coding	Cdnf
ENSMUSG00000075511	154.799	1.31307	2.4847	0.135903	9.6618	4.38102e-22	4.71184e-21	15	83353846	83367282	-	lncRNA	1700001L05Rik
ENSMUSG00000030344	24.5183	1.3109	2.48096	0.24101	5.43918	5.35264e-08	2.51104e-07	6	126853097	126874308	+	protein_coding	Akap3
ENSMUSG00000020048	31613.5	1.30934	2.47828	0.02719	48.1552	0	0	10	86690208	86705509	-	protein_coding	Hsp90b1
ENSMUSG00000048490	1287.18	1.30872	2.47721	0.0549546	23.8145	2.36389e-125	2.7295e-123	16	76287399	76373827	-	protein_coding	Nrip1
ENSMUSG00000116858	291.59	1.30817	2.47627	0.106413	12.2934	9.82976e-35	1.7507e-33	17	3198109	3311120	+	lncRNA	Gm49797
ENSMUSG00000074340	68.709	1.30664	2.47366	0.182943	7.14237	9.17334e-13	6.1115e-12	3	105973710	105987423	+	protein_coding	Ovgp1
ENSMUSG00000013367	19.1713	1.30505	2.47092	0.248516	5.25138	1.50966e-07	6.80291e-07	7	43472903	43490075	-	protein_coding	Iglon5
ENSMUSG00000104093	32.8895	1.30328	2.4679	0.22754	5.72771	1.01797e-08	5.07577e-08	3	65133059	65302685	-	lncRNA	A330015K06Rik
ENSMUSG00000026142	3388.54	1.30111	2.46418	0.0364114	35.7335	1.19364e-279	5.84118e-277	1	82316451	82445366	+	protein_coding	Rhbdd1
ENSMUSG00000067203	71.3278	1.29674	2.45673	0.180423	7.18721	6.61279e-13	4.45032e-12	17	33974658	33978827	-	transcribed_unprocessed_pseudogene	H2-K2
ENSMUSG00000044072	274.589	1.29614	2.45571	0.113503	11.4195	3.343e-30	5.07449e-29	11	29743047	30026033	-	protein_coding	Eml6
ENSMUSG00000051379	1086.07	1.29523	2.45416	0.0604771	21.4169	9.30023e-102	7.24044e-100	2	140650913	140671469	-	protein_coding	Flrt3
ENSMUSG00000028972	6.19699	1.29438	2.45271	0.24121	5.36619	8.04179e-08	3.72091e-07	4	150187014	150201332	-	protein_coding	Car6
ENSMUSG00000024055	490.029	1.28862	2.44295	0.0804938	16.009	1.10602e-57	3.76357e-56	17	32924687	32947402	-	protein_coding	Cyp4f13
ENSMUSG00000038975	2686.88	1.28817	2.44218	0.0419057	30.7397	1.68068e-207	4.42859e-205	3	153907286	153913009	-	protein_coding	Rabggtb
ENSMUSG00000064307	67.831	1.28522	2.43719	0.186748	6.88209	5.89789e-12	3.71838e-11	7	101912983	101933895	-	protein_coding	Lrrc51
ENSMUSG00000022136	2709.1	1.28504	2.43688	0.0438813	29.2844	1.64107e-188	3.58818e-186	14	118937975	118981697	+	protein_coding	Dnajc3
ENSMUSG00000063919	128.928	1.28346	2.43423	0.143037	8.97295	2.88682e-19	2.74689e-18	5	116439274	116591817	-	protein_coding	Srrm4
ENSMUSG00000046961	11.792	1.28289	2.43326	0.255726	5.01665	5.25791e-07	2.25701e-06	16	37916495	38007530	+	protein_coding	Gpr156
ENSMUSG00000030166	889.134	1.28037	2.42901	0.0668563	19.151	9.49342e-82	5.27347e-80	6	119902697	119922828	+	protein_coding	Rad52
ENSMUSG00000038011	20.0515	1.27824	2.42543	0.248771	5.13822	2.77359e-07	1.22041e-06	5	124725084	124834308	+	protein_coding	Dnah10
ENSMUSG00000025464	35.6338	1.27594	2.42157	0.2214	5.76306	8.26016e-09	4.1519e-08	7	140115798	140137224	+	protein_coding	Paox
ENSMUSG00000033538	416.708	1.27429	2.41879	0.0884978	14.3991	5.24445e-47	1.35926e-45	9	5308827	5336783	+	protein_coding	Casp4
ENSMUSG00000055301	158.363	1.27325	2.41705	0.132	9.64585	5.11856e-22	5.49356e-21	3	138217759	138233382	+	protein_coding	Adh7
ENSMUSG00000050503	28.209	1.27322	2.417	0.235997	5.39507	6.84974e-08	3.18513e-07	9	66508374	66514609	-	protein_coding	Fbxl22
ENSMUSG00000049516	1311.65	1.27236	2.41556	0.0533797	23.836	1.41591e-125	1.64414e-123	7	46990395	47008411	-	protein_coding	Spty2d1
ENSMUSG00000069270	34.3823	1.2715	2.41412	0.226037	5.62517	1.85321e-08	9.04084e-08	13	23681466	23683948	-	protein_coding	Hist1h2ac
ENSMUSG00000037542	10.0141	1.27128	2.41376	0.253191	5.02105	5.13892e-07	2.20824e-06	10	21377290	21396585	+	protein_coding	Aldh8a1
ENSMUSG00000041654	2149.27	1.27034	2.41218	0.0448953	28.2955	3.92203e-176	7.46384e-174	11	113244852	113650079	-	protein_coding	Slc39a11
ENSMUSG00000027194	2002.66	1.26621	2.40529	0.0438214	28.8948	1.38932e-183	2.85548e-181	2	94300766	94406689	-	protein_coding	Ttc17
ENSMUSG00000035285	49.7571	1.2647	2.40278	0.205548	6.15282	7.6116e-10	4.12121e-09	7	4922027	4925006	+	protein_coding	Nat14
ENSMUSG00000087153	96.0106	1.26404	2.40167	0.164728	7.67347	1.67401e-14	1.23851e-13	8	19682448	19697736	+	unprocessed_pseudogene	Gm6483
ENSMUSG00000033022	26.7358	1.26398	2.40157	0.239842	5.27003	1.36402e-07	6.17232e-07	18	46713192	46728395	-	protein_coding	Cdo1
ENSMUSG00000070371	120.608	1.26188	2.39809	0.153093	8.24258	1.6853e-16	1.38997e-15	7	127932637	127946725	-	protein_coding	Prss36
ENSMUSG00000036478	6618.63	1.26119	2.39693	0.0372457	33.8613	2.47732e-251	9.60686e-249	10	96617005	96622809	+	protein_coding	Btg1
ENSMUSG00000030104	3128.73	1.2599	2.39479	0.0398521	31.6143	2.347e-219	7.0938e-217	6	108828640	108859356	+	protein_coding	Edem1
ENSMUSG00000039633	239.012	1.25906	2.3934	0.111303	11.3121	1.14379e-29	1.69125e-28	8	36216063	36249516	-	protein_coding	Lonrf1
ENSMUSG00000071537	475.027	1.25784	2.39137	0.0812615	15.4789	4.81563e-54	1.49963e-52	6	38625692	38637242	-	protein_coding	Klrg2
ENSMUSG00000097195	835.283	1.2568	2.38965	0.0628652	19.992	6.47046e-89	4.19519e-87	9	88521049	88522929	-	lncRNA	Snhg5
ENSMUSG00000092521	41.8763	1.2565	2.38915	0.213259	5.89188	3.81837e-09	1.96394e-08	17	36732641	36734751	+	unprocessed_pseudogene	Gm4271
ENSMUSG00000044770	53.6694	1.25557	2.38761	0.206	6.095	1.09436e-09	5.86655e-09	10	42860369	42960780	+	protein_coding	Scml4
ENSMUSG00000034282	16.9586	1.25532	2.38721	0.254079	4.94069	7.78467e-07	3.29011e-06	11	116220558	116238077	-	protein_coding	Evpl
ENSMUSG00000053641	844.018	1.25362	2.38439	0.0638194	19.6432	6.60727e-86	3.98238e-84	9	64811339	64919667	+	protein_coding	Dennd4a
ENSMUSG00000031939	1778.64	1.25185	2.38146	0.0536102	23.3509	1.35016e-120	1.41581e-118	9	15306213	15316991	+	protein_coding	Taf1d
ENSMUSG00000010830	991.225	1.2514	2.38072	0.0569846	21.9603	6.90596e-107	5.93884e-105	15	79516410	79527739	+	protein_coding	Kdelr3
ENSMUSG00000020399	23.641	1.25084	2.37979	0.243434	5.1383	2.77232e-07	1.22012e-06	11	46454934	46481255	+	protein_coding	Havcr2
ENSMUSG00000026663	4122.36	1.24998	2.37837	0.035332	35.378	3.7248e-274	1.66426e-271	1	170704673	170867771	-	protein_coding	Atf6
ENSMUSG00000010067	2393.61	1.24853	2.376	0.0534471	23.3601	1.08695e-120	1.14564e-118	9	107551554	107562267	+	protein_coding	Rassf1
ENSMUSG00000025069	150.633	1.24749	2.37427	0.132088	9.44438	3.57529e-21	3.71877e-20	19	47865533	47886324	+	protein_coding	Gsto2
ENSMUSG00000029260	1099.67	1.24488	2.36999	0.0631917	19.7001	2.15312e-86	1.31315e-84	5	86889766	86906937	-	protein_coding	Ugt2b34
ENSMUSG00000073647	212.294	1.24081	2.36331	0.116938	10.6109	2.65267e-26	3.4268e-25	18	4198319	4198938	-	processed_pseudogene	Gm10557
ENSMUSG00000078851	66.2537	1.24022	2.36235	0.18581	6.6747	2.47735e-11	1.49229e-10	11	58954684	58956830	+	protein_coding	Hist3h2a
ENSMUSG00000085385	2978.31	1.23988	2.36179	0.0444185	27.9136	1.82243e-171	3.25708e-169	2	158353699	158361580	-	lncRNA	Snhg17
ENSMUSG00000039742	85.5561	1.2398	2.36166	0.174837	7.09122	1.32934e-12	8.76548e-12	6	29319139	29336019	+	protein_coding	Fam71f1
ENSMUSG00000024912	2187.47	1.23923	2.36072	0.0462923	26.7696	7.3079e-158	1.15538e-155	19	5447546	5455946	+	protein_coding	Fosl1
ENSMUSG00000023979	64.0578	1.2367	2.35658	0.195483	6.32635	2.51024e-10	1.40427e-09	17	47385392	47392967	+	protein_coding	Guca1b
ENSMUSG00000045377	9.8976	1.23399	2.35217	0.254412	4.85037	1.23234e-06	5.11994e-06	11	69396518	69398234	-	protein_coding	Tmem88
ENSMUSG00000071112	86.0273	1.23045	2.34641	0.178857	6.87952	6.00531e-12	3.78263e-11	6	142413440	142419730	+	protein_coding	Spx
ENSMUSG00000051703	67.2179	1.22991	2.34552	0.182876	6.72536	1.75156e-11	1.06477e-10	1	75479531	75485705	+	protein_coding	Tmem198
ENSMUSG00000032593	63.9534	1.22962	2.34505	0.187677	6.55177	5.68586e-11	3.32844e-10	9	108053158	108055701	+	protein_coding	Amigo3
ENSMUSG00000085282	26.8007	1.22953	2.34491	0.243702	5.04525	4.52936e-07	1.95612e-06	10	105573952	105583874	+	lncRNA	Gm15663
ENSMUSG00000021404	142.449	1.22912	2.34423	0.146308	8.4009	4.43084e-17	3.78028e-16	13	33149274	33159742	-	protein_coding	Serpinb9c
ENSMUSG00000035067	399.158	1.22873	2.34361	0.0911144	13.4856	1.90134e-41	4.14403e-40	14	63606502	63820809	+	protein_coding	Xkr6
ENSMUSG00000097789	111.133	1.22651	2.34	0.150062	8.17337	2.99897e-16	2.44401e-15	7	84528953	84583531	+	protein_coding	Gm2115
ENSMUSG00000040340	11.2177	1.2195	2.32866	0.251861	4.84195	1.28571e-06	5.33196e-06	8	3470861	3487181	+	protein_coding	Tex45
ENSMUSG00000021483	308.82	1.21671	2.32415	0.102424	11.8791	1.51921e-32	2.51202e-31	13	64432313	64441773	+	protein_coding	Cdk20
ENSMUSG00000046668	114.44	1.21494	2.32132	0.159298	7.62686	2.40536e-14	1.76436e-13	18	35829396	35861688	+	protein_coding	Cxxc5
ENSMUSG00000022346	8784.37	1.21161	2.31597	0.0351482	34.4716	2.13564e-260	8.95792e-258	15	61985390	61990374	+	protein_coding	Myc
ENSMUSG00000072949	394.095	1.20992	2.31325	0.0899535	13.4505	3.05862e-41	6.6312e-40	12	84009489	84018371	+	protein_coding	Acot1
ENSMUSG00000020142	2319.17	1.20911	2.31195	0.0406368	29.7541	1.53426e-194	3.62457e-192	11	20302179	20332713	-	protein_coding	Slc1a4
ENSMUSG00000085586	25.258	1.20778	2.30982	0.24464	4.93698	7.93415e-07	3.35054e-06	11	97644183	97660367	-	lncRNA	Gm11613
ENSMUSG00000032353	1294.45	1.2063	2.30746	0.0546539	22.0717	5.91218e-108	5.14886e-106	9	89699205	89705068	-	protein_coding	Tmed3
ENSMUSG00000034586	2250.77	1.2057	2.30649	0.0403018	29.9168	1.18947e-196	2.84268e-194	11	115347706	115367756	-	protein_coding	Hid1
ENSMUSG00000024992	55.8199	1.2034	2.30282	0.19829	6.06888	1.28808e-09	6.87277e-09	19	38132780	38183958	+	protein_coding	Pde6c
ENSMUSG00000062931	356.348	1.20296	2.30211	0.102109	11.7811	4.88626e-32	7.9139e-31	10	82224849	82241280	-	protein_coding	Zfp938
ENSMUSG00000040511	3505.19	1.20159	2.29992	0.0374826	32.0572	1.74524e-225	5.69363e-223	7	19903577	19921160	-	protein_coding	Pvr
ENSMUSG00000050312	429.007	1.20023	2.29777	0.0890391	13.4798	2.05579e-41	4.47592e-40	16	62732443	62786818	-	protein_coding	Nsun3
ENSMUSG00000024807	4044.39	1.19881	2.2955	0.0414007	28.9562	2.34614e-184	4.87072e-182	19	6046575	6053712	+	protein_coding	Syvn1
ENSMUSG00000043631	13.5956	1.19827	2.29464	0.255962	4.68142	2.8489e-06	1.14474e-05	13	49504809	49532789	+	protein_coding	Ecm2
ENSMUSG00000025823	7818.94	1.19775	2.29382	0.031119	38.4894	0	0	6	47796140	47813430	-	protein_coding	Pdia4
ENSMUSG00000034063	36.6228	1.19739	2.29325	0.220582	5.42833	5.68832e-08	2.66375e-07	6	91902808	91950725	+	protein_coding	4930590J08Rik
ENSMUSG00000036432	338.637	1.19703	2.29267	0.0964293	12.4135	2.20654e-35	4.03119e-34	3	58674937	58692400	-	protein_coding	Siah2
ENSMUSG00000035270	13.282	1.19658	2.29196	0.25555	4.68238	2.83558e-06	1.14028e-05	16	56204312	56273756	+	protein_coding	Impg2
ENSMUSG00000117814	42.4202	1.19639	2.29166	0.217978	5.48861	4.05109e-08	1.91981e-07	19	46881494	46883439	+	lncRNA	Gm50431
ENSMUSG00000034640	580.711	1.19527	2.28988	0.0811519	14.7288	4.21142e-49	1.15873e-47	3	65528409	65555518	+	protein_coding	Tiparp
ENSMUSG00000047604	269.331	1.19497	2.2894	0.105267	11.3518	7.26246e-30	1.08557e-28	19	41845971	41848132	-	protein_coding	Frat2
ENSMUSG00000039652	130.309	1.19462	2.28885	0.150652	7.92968	2.19717e-15	1.7086e-14	19	37021290	37208601	-	protein_coding	Cpeb3
ENSMUSG00000002083	297.317	1.19336	2.28684	0.113123	10.5492	5.12514e-26	6.56305e-25	7	16308392	16318205	+	protein_coding	Bbc3
ENSMUSG00000034591	67.7681	1.19259	2.28563	0.179962	6.62692	3.42756e-11	2.04371e-10	10	83230847	83337882	-	protein_coding	Slc41a2
ENSMUSG00000022044	18.5692	1.19197	2.28464	0.25264	4.71804	2.38123e-06	9.64932e-06	14	66344295	66361680	+	protein_coding	Stmn4
ENSMUSG00000038205	447.01	1.19192	2.28456	0.0818703	14.5586	5.14981e-48	1.3746e-46	3	97658192	97673812	+	protein_coding	Prkab2
ENSMUSG00000053470	3616.03	1.19121	2.28344	0.0355606	33.498	5.15292e-246	1.89122e-243	6	71588971	71632990	-	protein_coding	Kdm3a
ENSMUSG00000045312	517.445	1.19086	2.28289	0.0800356	14.8791	4.5034e-50	1.26446e-48	13	94057795	94195409	+	protein_coding	Lhfpl2
ENSMUSG00000055675	10.3111	1.18878	2.27959	0.252803	4.70238	2.57144e-06	1.03833e-05	8	15011024	15033333	+	protein_coding	Kbtbd11
ENSMUSG00000050439	21.2729	1.18827	2.27879	0.24712	4.80845	1.52103e-06	6.26863e-06	15	80452239	80565156	-	protein_coding	Enthd1
ENSMUSG00000026170	327.781	1.18719	2.27709	0.0985198	12.0503	1.9322e-33	3.28747e-32	1	74713573	74737892	+	protein_coding	Cyp27a1
ENSMUSG00000090120	25.6044	1.1868	2.27648	0.241652	4.91121	9.05165e-07	3.80525e-06	3	65324775	65349429	-	lncRNA	A730090N16Rik
ENSMUSG00000029830	21.039	1.18539	2.27425	0.249064	4.75939	1.94182e-06	7.92814e-06	6	37983738	38046996	-	protein_coding	Svopl
ENSMUSG00000034762	104.224	1.18401	2.27208	0.163282	7.25134	4.12663e-13	2.81216e-12	4	107434590	107635061	+	protein_coding	Glis1
ENSMUSG00000053332	4667.26	1.18352	2.2713	0.0438232	27.0066	1.23559e-160	1.99961e-158	1	161034421	161038539	+	lncRNA	Gas5
ENSMUSG00000050891	713.631	1.18255	2.26978	0.0697094	16.964	1.51644e-64	6.02852e-63	15	58890154	58933738	-	protein_coding	Tatdn1
ENSMUSG00000040128	1021.46	1.18197	2.26886	0.0620808	19.0392	8.07071e-81	4.37671e-79	4	33245422	33290163	-	protein_coding	Pnrc1
ENSMUSG00000037363	88.0032	1.18067	2.26682	0.164802	7.16416	7.82671e-13	5.24324e-12	8	25578489	25597582	-	protein_coding	Letm2
ENSMUSG00000060862	1555.04	1.18044	2.26645	0.0495011	23.8467	1.0957e-125	1.27954e-123	4	136979731	137048801	-	protein_coding	Zbtb40
ENSMUSG00000047822	135.095	1.18028	2.2662	0.145226	8.12716	4.39475e-16	3.53939e-15	9	21835509	21837347	+	protein_coding	Angptl8
ENSMUSG00000048078	380.285	1.17926	2.26461	0.0921593	12.7959	1.72882e-37	3.35845e-36	7	96171245	96911093	+	protein_coding	Tenm4
ENSMUSG00000086914	17.4859	1.176	2.25949	0.253655	4.63621	3.54854e-06	1.40906e-05	9	53667245	53681265	+	lncRNA	Gm16124
ENSMUSG00000037254	52.6551	1.17476	2.25755	0.19561	6.00559	1.90634e-09	1.00336e-08	2	10094592	10131396	-	protein_coding	Itih2
ENSMUSG00000032218	23.0748	1.17392	2.25624	0.245755	4.77681	1.78101e-06	7.2904e-06	9	70407691	70421547	-	protein_coding	Ccnb2
ENSMUSG00000036655	6.70311	1.17361	2.25576	0.245139	4.78754	1.68839e-06	6.93058e-06	12	28594172	28623377	-	protein_coding	Colec11
ENSMUSG00000041028	8378.05	1.17286	2.25458	0.0337001	34.8028	2.20801e-265	9.65559e-263	14	37120091	37135272	-	protein_coding	Ghitm
ENSMUSG00000037577	9.19701	1.17268	2.2543	0.253042	4.63433	3.581e-06	1.42113e-05	17	32183769	32189549	-	protein_coding	Ephx3
ENSMUSG00000042682	1030.93	1.17195	2.25317	0.0579677	20.2173	6.8896e-91	4.56781e-89	14	29968307	29975662	+	protein_coding	Selenok
ENSMUSG00000097402	32.7839	1.17094	2.25158	0.232441	5.03758	4.71453e-07	2.03225e-06	9	118150230	118170376	+	lncRNA	Gm17399
ENSMUSG00000031258	20.1797	1.1706	2.25105	0.250247	4.67775	2.90035e-06	1.1645e-05	X	134149042	134162076	-	protein_coding	Xkrx
ENSMUSG00000027875	52.0713	1.16898	2.24853	0.218235	5.35654	8.48327e-08	3.91637e-07	3	98280434	98310738	+	protein_coding	Hmgcs2
ENSMUSG00000001930	60.7179	1.16629	2.24434	0.195392	5.96899	2.3872e-09	1.24623e-08	6	125546773	125686679	+	protein_coding	Vwf
ENSMUSG00000074466	119.704	1.16578	2.24355	0.154045	7.56777	3.79675e-14	2.75741e-13	3	89391849	89398779	+	lncRNA	Gm15417
ENSMUSG00000024063	58.3527	1.16312	2.23942	0.19337	6.01501	1.79873e-09	9.48663e-09	17	72918304	72941947	+	protein_coding	Lbh
ENSMUSG00000062591	21.1901	1.16146	2.23684	0.245121	4.73832	2.15499e-06	8.76537e-06	17	57080065	57087782	-	protein_coding	Tubb4a
ENSMUSG00000002996	1333.06	1.15846	2.23219	0.0547321	21.1661	1.96304e-99	1.47789e-97	12	31926253	31950535	-	protein_coding	Hbp1
ENSMUSG00000039518	1198.22	1.1583	2.23194	0.0591777	19.5732	2.61883e-85	1.55563e-83	17	35552127	35557180	+	protein_coding	Cdsn
ENSMUSG00000073427	252.827	1.15819	2.23177	0.114596	10.1067	5.15929e-24	6.10471e-23	10	82354254	82422882	+	protein_coding	Gm4924
ENSMUSG00000101268	11.413	1.15506	2.22693	0.255217	4.52579	6.01714e-06	2.32638e-05	6	42370670	42381215	+	lncRNA	2010310C07Rik
ENSMUSG00000044860	15.1515	1.15436	2.22586	0.255292	4.52173	6.13349e-06	2.36825e-05	9	99006789	99035715	-	protein_coding	Gm1123
ENSMUSG00000021266	3870.61	1.15115	2.22091	0.0348043	33.0749	6.82223e-240	2.41754e-237	12	108860029	108894174	-	protein_coding	Wars
ENSMUSG00000038074	394.587	1.15021	2.21947	0.0893574	12.8721	6.46464e-38	1.26903e-36	6	54577603	54597308	-	protein_coding	Fkbp14
ENSMUSG00000020080	33.0341	1.14892	2.21748	0.227978	5.0396	4.66509e-07	2.01178e-06	10	62383136	62422491	-	protein_coding	Hkdc1
ENSMUSG00000073018	24.5278	1.14787	2.21587	0.243528	4.71352	2.43473e-06	9.8564e-06	6	71293764	71302880	+	unprocessed_pseudogene	Gm1070
ENSMUSG00000095334	13.9015	1.14628	2.21342	0.255765	4.48177	7.40265e-06	2.83538e-05	7	126942143	126952873	+	lncRNA	Gm21984
ENSMUSG00000034706	106.579	1.14542	2.2121	0.153447	7.46458	8.35663e-14	5.9491e-13	11	114727407	114757889	+	protein_coding	Dnaic2
ENSMUSG00000015243	13.067	1.14294	2.2083	0.255903	4.46629	7.95868e-06	3.03647e-05	4	53030786	53159895	-	protein_coding	Abca1
ENSMUSG00000026822	7.41661	1.14148	2.20607	0.246442	4.63182	3.62465e-06	1.43651e-05	2	32384632	32388252	-	protein_coding	Lcn2
ENSMUSG00000087178	40.1911	1.14023	2.20416	0.214874	5.3065	1.11753e-07	5.09393e-07	7	55962530	55980868	+	lncRNA	A230056P14Rik
ENSMUSG00000118376	441.403	1.1389	2.20213	0.0849549	13.4059	5.58052e-41	1.196e-39	18	66504177	66511745	+	lncRNA	Gm9926
ENSMUSG00000027048	14.1274	1.1386	2.20167	0.255576	4.45505	8.38748e-06	3.19e-05	2	69238281	69342616	-	protein_coding	Abcb11
ENSMUSG00000069114	758.511	1.13723	2.19958	0.079473	14.3096	1.90595e-46	4.89663e-45	3	9250601	9285333	+	protein_coding	Zbtb10
ENSMUSG00000081490	8.08236	1.13722	2.19956	0.246428	4.6148	3.93467e-06	1.55398e-05	4	11144709	11145270	+	processed_pseudogene	Gm11830
ENSMUSG00000050914	34.8406	1.13714	2.19945	0.223061	5.09791	3.4343e-07	1.49767e-06	8	45996901	46005707	-	protein_coding	Ankrd37
ENSMUSG00000035540	45.353	1.13554	2.19701	0.210081	5.40527	6.47095e-08	3.01855e-07	5	89417521	89457898	-	protein_coding	Gc
ENSMUSG00000026872	606.003	1.13379	2.19435	0.0780496	14.5266	8.22475e-48	2.18685e-46	2	44983631	45117395	-	protein_coding	Zeb2
ENSMUSG00000027938	26.9193	1.1322	2.19192	0.234726	4.82349	1.4107e-06	5.83384e-06	3	90237499	90243512	-	protein_coding	Creb3l4
ENSMUSG00000027273	103.056	1.13205	2.1917	0.156886	7.21574	5.3642e-13	3.63264e-12	2	136713452	136782428	+	protein_coding	Snap25
ENSMUSG00000022805	5.6558	1.13098	2.19007	0.237652	4.75896	1.94591e-06	7.94168e-06	16	38297753	38342143	-	protein_coding	Maats1
ENSMUSG00000054582	22.1165	1.12706	2.18413	0.248833	4.52937	5.91601e-06	2.28814e-05	2	164025449	164050538	+	protein_coding	Pabpc1l
ENSMUSG00000092384	14.3162	1.12644	2.1832	0.255528	4.40829	1.04188e-05	3.92481e-05	10	127289695	127290788	-	lncRNA	Gm4189
ENSMUSG00000062168	16.2009	1.12497	2.18096	0.253181	4.44333	8.85776e-06	3.36016e-05	X	160623093	160735765	-	protein_coding	Ppef1
ENSMUSG00000032238	317.11	1.12407	2.17961	0.104899	10.7157	8.58937e-27	1.12516e-25	9	68653785	69388246	+	protein_coding	Rora
ENSMUSG00000099632	94.0406	1.12405	2.17958	0.163372	6.88032	5.97195e-12	3.76392e-11	2	163419794	163420361	+	lncRNA	2900093K20Rik
ENSMUSG00000029167	645.935	1.12224	2.17685	0.0747414	15.015	5.85555e-51	1.68085e-49	5	51454249	51567726	-	protein_coding	Ppargc1a
ENSMUSG00000085135	17.7992	1.12189	2.17632	0.251277	4.46475	8.01615e-06	3.05726e-05	2	85160777	85193325	+	lncRNA	Gm13713
ENSMUSG00000030270	23.6779	1.12092	2.17485	0.241172	4.64779	3.35504e-06	1.33636e-05	6	113282306	113305627	+	protein_coding	Cpne9
ENSMUSG00000029016	427.337	1.1192	2.17226	0.0847497	13.2059	8.11183e-40	1.6756e-38	4	148004258	148038821	-	protein_coding	Clcn6
ENSMUSG00000114469	51.6256	1.11804	2.17051	0.21214	5.27027	1.36221e-07	6.16549e-07	19	20410543	20552330	-	lncRNA	C730002L08Rik
ENSMUSG00000111291	144.048	1.11723	2.1693	0.139241	8.02375	1.02567e-15	8.10791e-15	9	44290043	44292463	-	lncRNA	Gm48604
ENSMUSG00000039740	1547.45	1.1159	2.16731	0.0495884	22.5033	3.85282e-112	3.55099e-110	4	47465066	47474333	-	protein_coding	Alg2
ENSMUSG00000030109	22.6905	1.11261	2.16237	0.242916	4.58023	4.64471e-06	1.81972e-05	6	121343075	121365775	+	protein_coding	Slc6a12
ENSMUSG00000067795	7.41533	1.11189	2.16129	0.249228	4.46134	8.145e-06	3.10352e-05	1	16065978	16093325	-	protein_coding	4930444P10Rik
ENSMUSG00000053560	1065.06	1.11022	2.15879	0.112317	9.88475	4.84777e-23	5.50172e-22	8	84661330	84662854	-	protein_coding	Ier2
ENSMUSG00000085492	363.205	1.10814	2.15567	0.0909703	12.1813	3.90916e-34	6.79162e-33	17	71557026	71598755	-	lncRNA	Trmt61b
ENSMUSG00000029449	339.829	1.10756	2.15481	0.0920405	12.0334	2.37247e-33	4.0332e-32	5	123103043	123132692	-	protein_coding	Rhof
ENSMUSG00000035041	14.0187	1.10732	2.15444	0.255418	4.3353	1.45558e-05	5.39038e-05	10	81084323	81098874	-	protein_coding	Creb3l3
ENSMUSG00000035173	1959.17	1.10657	2.15333	0.0488317	22.6609	1.09002e-113	1.03719e-111	19	56787480	56822190	-	protein_coding	Ccdc186
ENSMUSG00000068299	53.7523	1.10337	2.14857	0.197539	5.5856	2.32895e-08	1.12708e-07	6	85899050	85904884	-	protein_coding	Nat8f4
ENSMUSG00000047562	38.838	1.10267	2.14751	0.220288	5.00556	5.56991e-07	2.38496e-06	9	7502351	7510240	+	protein_coding	Mmp10
ENSMUSG00000072660	97.9254	1.10208	2.14665	0.165768	6.64836	2.96381e-11	1.77647e-10	6	147438361	147476046	-	lncRNA	Gm6288
ENSMUSG00000032854	9.79965	1.09766	2.14008	0.249063	4.40716	1.04735e-05	3.94471e-05	3	125865270	125938619	-	protein_coding	Ugt8a
ENSMUSG00000079033	8.52583	1.09683	2.13884	0.251973	4.35296	1.34312e-05	4.9955e-05	8	70139710	70167488	+	protein_coding	Mef2b
ENSMUSG00000017688	79.978	1.09508	2.13625	0.169555	6.45857	1.05694e-10	6.08494e-10	3	3508029	3658052	+	protein_coding	Hnf4g
ENSMUSG00000019301	23.5154	1.09492	2.13601	0.244026	4.48688	7.22735e-06	2.77134e-05	11	101078410	101080527	+	protein_coding	Hsd17b1
ENSMUSG00000031149	11.7924	1.09309	2.1333	0.255884	4.27181	1.93896e-05	7.07967e-05	X	7728438	7731064	+	protein_coding	Praf2
ENSMUSG00000033486	151.476	1.0912	2.13051	0.133965	8.14542	3.77962e-16	3.05596e-15	2	121392630	121413792	-	protein_coding	Catsper2
ENSMUSG00000029092	10.6443	1.08953	2.12805	0.254117	4.28751	1.80684e-05	6.62787e-05	5	45009170	45424402	-	lncRNA	D5Ertd615e
ENSMUSG00000020363	6.07777	1.08835	2.12631	0.243754	4.46495	8.00865e-06	3.05497e-05	11	49794177	49838613	+	protein_coding	Gfpt2
ENSMUSG00000078671	3265.04	1.08412	2.12009	0.0436366	24.8444	2.97238e-136	3.89116e-134	7	73426637	73541830	-	protein_coding	Chd2
ENSMUSG00000070695	15.7199	1.08388	2.11974	0.252806	4.28742	1.80763e-05	6.62958e-05	1	115684755	116587323	+	protein_coding	Cntnap5a
ENSMUSG00000094942	9.00346	1.08212	2.11715	0.251469	4.30322	1.68337e-05	6.2004e-05	13	62368327	62383177	-	protein_coding	Gm3604
ENSMUSG00000005802	3517.06	1.0807	2.11507	0.0466088	23.1867	6.20597e-119	6.34584e-117	2	122681232	122702663	-	protein_coding	Slc30a4
ENSMUSG00000100594	83.144	1.07989	2.11387	0.17113	6.31032	2.78459e-10	1.55352e-09	1	151748948	151755018	-	lncRNA	2810414N06Rik
ENSMUSG00000030510	16.073	1.07767	2.11063	0.254586	4.23303	2.30565e-05	8.35031e-05	7	66743503	66823691	+	protein_coding	Cers3
ENSMUSG00000099583	13.3361	1.07716	2.10988	0.255908	4.20917	2.56316e-05	9.21151e-05	13	23575762	23577011	+	protein_coding	Hist1h3d
ENSMUSG00000107198	21.4403	1.07656	2.10901	0.24929	4.31852	1.5708e-05	5.80137e-05	5	91257570	91283421	-	lncRNA	Gm19619
ENSMUSG00000035840	858.035	1.07647	2.10887	0.079294	13.5757	5.58369e-42	1.23665e-40	13	81657662	81672871	+	protein_coding	Lysmd3
ENSMUSG00000021281	18.446	1.07523	2.10706	0.25104	4.2831	1.84305e-05	6.74987e-05	12	111442468	111455018	+	protein_coding	Tnfaip2
ENSMUSG00000038094	6.86683	1.0744	2.10585	0.245446	4.37735	1.20132e-05	4.49249e-05	16	29395852	29544864	-	protein_coding	Atp13a4
ENSMUSG00000020447	11.5425	1.07415	2.10548	0.255906	4.19744	2.69951e-05	9.67615e-05	11	6211012	6230143	-	protein_coding	Npc1l1
ENSMUSG00000097327	115.802	1.07381	2.10499	0.146227	7.34345	2.08162e-13	1.44392e-12	10	22113049	22149270	-	protein_coding	E030030I06Rik
ENSMUSG00000071335	14.2462	1.073	2.1038	0.25437	4.21827	2.46189e-05	8.87862e-05	10	39946911	39960184	-	transcribed_unprocessed_pseudogene	Mfsd4b3-ps
ENSMUSG00000020571	9945.04	1.07248	2.10304	0.0279384	38.3873	0	0	12	17266544	17284770	+	protein_coding	Pdia6
ENSMUSG00000031618	38.4508	1.07224	2.1027	0.215223	4.98201	6.29276e-07	2.68441e-06	8	76899441	77245012	+	protein_coding	Nr3c2
ENSMUSG00000025484	437.74	1.07044	2.10007	0.0820177	13.0513	6.24726e-39	1.25759e-37	7	140853393	140857577	-	protein_coding	Bet1l
ENSMUSG00000108456	77.8079	1.0703	2.09987	0.177702	6.023	1.71217e-09	9.05329e-09	7	116546864	116549364	+	lncRNA	4732496C06Rik
ENSMUSG00000033107	14.9814	1.06997	2.09939	0.254609	4.20241	2.6409e-05	9.47173e-05	18	20944624	20983862	+	protein_coding	Rnf125
ENSMUSG00000031066	15.2644	1.06938	2.09854	0.255145	4.19129	2.77377e-05	9.92157e-05	X	20703905	20720539	+	protein_coding	Usp11
ENSMUSG00000005951	166.313	1.06921	2.09828	0.126385	8.45988	2.67661e-17	2.31144e-16	11	73199459	73224511	+	protein_coding	Shpk
ENSMUSG00000037172	1358.37	1.06678	2.09476	0.0511714	20.8472	1.61451e-96	1.16432e-94	6	40401374	40436135	-	protein_coding	E330009J07Rik
ENSMUSG00000025916	11.5258	1.06646	2.09429	0.255952	4.16663	3.09135e-05	0.000109868	1	9968623	10009136	-	protein_coding	Ppp1r42
ENSMUSG00000026483	9063.27	1.06562	2.09307	0.0310191	34.3537	1.24194e-258	5.005e-256	1	151571185	151721939	+	protein_coding	Fam129a
ENSMUSG00000116604	12.4641	1.06525	2.09253	0.255543	4.16857	3.06514e-05	0.000109012	16	20566357	20568508	+	lncRNA	Gm49745
ENSMUSG00000031490	3002.21	1.06449	2.09143	0.0492105	21.6313	9.10876e-104	7.2563e-102	8	27260328	27276674	+	protein_coding	Eif4ebp1
ENSMUSG00000087331	25.3997	1.06272	2.08886	0.240414	4.42037	9.8533e-06	3.71996e-05	15	89071195	89075852	-	lncRNA	1810021B22Rik
ENSMUSG00000028017	129.693	1.06259	2.08868	0.14935	7.11478	1.12095e-12	7.41515e-12	3	129677564	129755316	-	protein_coding	Egf
ENSMUSG00000021127	3095.99	1.05986	2.08472	0.0428865	24.7131	7.73882e-135	9.941e-133	12	80107753	80113013	-	protein_coding	Zfp36l1
ENSMUSG00000024330	65.1038	1.05967	2.08445	0.192343	5.50926	3.6035e-08	1.716e-07	17	34039436	34066685	+	protein_coding	Col11a2
ENSMUSG00000026976	411.94	1.05769	2.0816	0.0879616	12.0245	2.64299e-33	4.48936e-32	2	24420559	24475599	-	protein_coding	Pax8
ENSMUSG00000073448	43.8012	1.05755	2.08139	0.21408	4.93998	7.81286e-07	3.30135e-06	17	21690179	21691022	+	processed_pseudogene	Gm10509
ENSMUSG00000068547	131.046	1.0574	2.08118	0.140232	7.54036	4.68688e-14	3.38949e-13	3	144952479	144975045	-	protein_coding	Clca4a
ENSMUSG00000020312	170.563	1.05722	2.08092	0.135199	7.81975	5.29295e-15	4.02911e-14	10	79618050	79637918	-	protein_coding	Shc2
ENSMUSG00000100975	36.5437	1.05709	2.08073	0.223857	4.72218	2.3333e-06	9.46258e-06	12	104925500	104926689	-	lncRNA	Gm28875
ENSMUSG00000005150	503.103	1.05704	2.08066	0.0802181	13.1771	1.18943e-39	2.44003e-38	8	85075034	85081306	-	protein_coding	Wdr83
ENSMUSG00000038608	10.8434	1.05581	2.07889	0.25503	4.13995	3.4738e-05	0.000122844	1	80501072	80758527	-	protein_coding	Dock10
ENSMUSG00000031129	62.3913	1.05445	2.07692	0.185985	5.66954	1.43185e-08	7.05391e-08	9	94669908	95230445	+	protein_coding	Slc9a9
ENSMUSG00000110393	123.046	1.05325	2.0752	0.144583	7.28474	3.22289e-13	2.20947e-12	13	65241752	65250154	+	lncRNA	Gm36445
ENSMUSG00000027520	6.77737	1.05239	2.07397	0.242366	4.34218	1.41077e-05	5.23198e-05	1	63273264	63314576	+	protein_coding	Zdbf2
ENSMUSG00000097812	15.3162	1.0519	2.07326	0.25381	4.14444	3.40642e-05	0.000120544	8	121850193	121860621	+	lncRNA	Gm26812
ENSMUSG00000029727	594.209	1.05112	2.07213	0.0775102	13.561	6.81965e-42	1.50391e-40	5	137892931	137921619	-	protein_coding	Cyp3a13
ENSMUSG00000038910	1932.17	1.05012	2.07071	0.0470497	22.3195	2.39066e-110	2.15506e-108	17	50509402	50688484	+	protein_coding	Plcl2
ENSMUSG00000007097	342.317	1.05002	2.07055	0.0998604	10.5148	7.38031e-26	9.3808e-25	1	172271708	172298064	-	protein_coding	Atp1a2
ENSMUSG00000025386	13.945	1.04686	2.06602	0.256063	4.08827	4.34602e-05	0.000152196	11	120447604	120453500	-	protein_coding	Pde6g
ENSMUSG00000029446	2832.6	1.04632	2.06526	0.0433251	24.1505	7.36976e-129	9.01611e-127	5	129765557	129787449	-	protein_coding	Psph
ENSMUSG00000053007	1932.15	1.04525	2.06373	0.0471343	22.176	5.85473e-109	5.16448e-107	6	53287269	53700376	+	protein_coding	Creb5
ENSMUSG00000041143	260.456	1.04522	2.06368	0.112297	9.30761	1.30739e-20	1.32893e-19	4	138972887	139059171	+	protein_coding	Tmco4
ENSMUSG00000030278	223.05	1.04365	2.06144	0.111865	9.32962	1.06251e-20	1.08214e-19	6	113424633	113435760	-	protein_coding	Cidec
ENSMUSG00000035530	12875	1.04363	2.06141	0.0324244	32.1867	2.71085e-227	9.13378e-225	11	100319884	100322096	+	protein_coding	Eif1
ENSMUSG00000035394	10.5886	1.04179	2.05878	0.255236	4.08168	4.47112e-05	0.000156257	18	74283089	74359986	+	protein_coding	Cfap53
ENSMUSG00000113262	28.3033	1.04178	2.05876	0.237092	4.39398	1.11295e-05	4.1772e-05	10	81384465	81391560	+	protein_coding	Gm48551
ENSMUSG00000019577	996.051	1.04158	2.05848	0.0581514	17.9115	9.59105e-72	4.40995e-70	6	5483350	5496309	-	protein_coding	Pdk4
ENSMUSG00000003355	24.7935	1.04136	2.05817	0.240311	4.33339	1.46828e-05	5.43347e-05	15	98724365	98728198	-	protein_coding	Fkbp11
ENSMUSG00000074146	14.8824	1.04117	2.05789	0.25508	4.08173	4.47019e-05	0.000156257	9	89113110	89177887	-	lncRNA	4930579C12Rik
ENSMUSG00000037887	924.101	1.04058	2.05706	0.064216	16.2044	4.6926e-59	1.66575e-57	7	142079489	142095843	-	protein_coding	Dusp8
ENSMUSG00000028967	906.664	1.03876	2.05446	0.061518	16.8854	5.76179e-64	2.25996e-62	4	150853918	150868892	+	protein_coding	Errfi1
ENSMUSG00000003541	4177.36	1.03773	2.05299	0.0367412	28.2443	1.67358e-175	3.09884e-173	17	35821683	35822923	+	protein_coding	Ier3
ENSMUSG00000044566	34.1408	1.03626	2.0509	0.223982	4.62652	3.71854e-06	1.47173e-05	13	38006051	38037069	-	protein_coding	Cage1
ENSMUSG00000104212	29.1783	1.03335	2.04677	0.231767	4.45856	8.25124e-06	3.14168e-05	1	183414465	183414848	+	lncRNA	Gm37986
ENSMUSG00000044786	359.543	1.03299	2.04627	0.0920568	11.2213	3.20664e-29	4.65439e-28	7	28376783	28380253	-	protein_coding	Zfp36
ENSMUSG00000003484	5.44689	1.03233	2.04532	0.237145	4.35315	1.34197e-05	4.99212e-05	8	71988481	72009626	-	protein_coding	Cyp4f18
ENSMUSG00000052675	70.1215	1.03031	2.04247	0.180347	5.71296	1.11028e-08	5.52668e-08	7	24112313	24127952	+	protein_coding	Zfp112
ENSMUSG00000031519	9.94399	1.03013	2.0422	0.254473	4.04808	5.16393e-05	0.000179039	8	54529579	54587875	+	protein_coding	Asb5
ENSMUSG00000030324	34.7189	1.02894	2.04053	0.229553	4.48238	7.38167e-06	2.82787e-05	6	115931747	115940036	+	protein_coding	Rho
ENSMUSG00000019916	1460.37	1.02873	2.04023	0.0523761	19.6413	6.86266e-86	4.12422e-84	10	59323295	59373304	+	protein_coding	P4ha1
ENSMUSG00000105047	14.9718	1.02835	2.03969	0.253362	4.05882	4.93213e-05	0.000171552	5	135896329	135896486	-	processed_pseudogene	Gm42533
ENSMUSG00000020604	165.866	1.02671	2.03737	0.135684	7.56687	3.82331e-14	2.77571e-13	11	109473373	109573330	+	protein_coding	Arsg
ENSMUSG00000085375	8.56228	1.02656	2.03717	0.253118	4.05568	4.99896e-05	0.0001737	4	55605148	55636901	+	lncRNA	Gm12506
ENSMUSG00000093606	45.0984	1.02515	2.03517	0.209901	4.88395	1.03982e-06	4.34556e-06	16	87495998	87504033	+	lncRNA	B130034C11Rik
ENSMUSG00000046962	1516.53	1.02509	2.03508	0.051822	19.7809	4.3494e-87	2.66845e-85	16	97943356	97962622	-	protein_coding	Zbtb21
ENSMUSG00000041324	860.708	1.02492	2.03484	0.0689207	14.8709	5.08925e-50	1.427e-48	13	16011850	16031621	+	protein_coding	Inhba
ENSMUSG00000035576	47.894	1.02421	2.03385	0.218366	4.69034	2.7275e-06	1.09832e-05	2	162943471	162974522	+	protein_coding	L3mbtl1
ENSMUSG00000030082	18825.4	1.02333	2.0326	0.023501	43.5439	0	0	6	88503578	88518905	-	protein_coding	Sec61a1
ENSMUSG00000056501	924.405	1.02202	2.03076	0.0683951	14.9428	1.73423e-50	4.91636e-49	2	167688914	167690418	+	protein_coding	Cebpb
ENSMUSG00000017868	28.7159	1.02077	2.029	0.229311	4.45148	8.52792e-06	3.24102e-05	2	162987329	163014127	+	protein_coding	Sgk2
ENSMUSG00000041120	61.2732	1.01994	2.02784	0.185326	5.50352	3.7229e-08	1.76958e-07	4	139082283	139092993	-	protein_coding	Nbl1
ENSMUSG00000026923	246.341	1.01838	2.02564	0.112504	9.05196	1.40424e-19	1.35754e-18	2	26457902	26516663	-	protein_coding	Notch1
ENSMUSG00000025602	254.585	1.01827	2.02549	0.105707	9.63296	5.8036e-22	6.21905e-21	9	40192315	40213604	+	protein_coding	Zfp202
ENSMUSG00000109556	5.10088	1.01796	2.02506	0.23827	4.27231	1.9346e-05	7.065e-05	6	82803768	82805083	-	lncRNA	Gm38843
ENSMUSG00000064299	21.9158	1.01781	2.02484	0.241768	4.20986	2.55528e-05	9.18641e-05	9	114237696	114317028	-	lncRNA	4921528I07Rik
ENSMUSG00000047180	5669.31	1.01735	2.0242	0.030203	33.6839	9.95566e-249	3.72034e-246	1	36264596	36274679	-	protein_coding	Neurl3
ENSMUSG00000028186	5.62901	1.01727	2.02409	0.240595	4.22816	2.35606e-05	8.51786e-05	3	146570425	146632305	+	protein_coding	Uox
ENSMUSG00000019188	6035.12	1.01562	2.02177	0.0306322	33.1552	4.7593e-241	1.7161e-238	2	152669460	152708670	+	protein_coding	H13
ENSMUSG00000087017	9.31547	1.01491	2.02077	0.254025	3.99531	6.4611e-05	0.000222028	2	122702046	122721456	+	lncRNA	4930417H01Rik
ENSMUSG00000110597	19.6818	1.01464	2.0204	0.250759	4.04629	5.20362e-05	0.000180354	8	104886861	104902787	+	transcribed_unprocessed_pseudogene	Gm8798
ENSMUSG00000033439	795.306	1.01188	2.01654	0.0698117	14.4944	1.31373e-47	3.46613e-46	3	116581092	116614587	-	protein_coding	Trmt13
ENSMUSG00000034968	26.1933	1.01167	2.01625	0.24013	4.21303	2.5197e-05	9.07119e-05	6	83086366	83088243	+	protein_coding	Lbx2
ENSMUSG00000116655	6.83641	1.01115	2.01552	0.247541	4.08478	4.4119e-05	0.000154266	17	15152158	15173058	+	lncRNA	Gm35455
ENSMUSG00000101365	34.1714	1.01104	2.01536	0.230219	4.39163	1.12503e-05	4.2192e-05	9	97047443	97067307	-	lncRNA	Gm19325
ENSMUSG00000087249	77.4578	1.01098	2.01528	0.177931	5.68189	1.33216e-08	6.58329e-08	11	59810079	59818491	+	lncRNA	Gm16062
ENSMUSG00000113338	28.4578	1.01092	2.01519	0.239622	4.21881	2.45592e-05	8.8602e-05	13	15807242	15827537	+	lncRNA	A530046M15Rik
ENSMUSG00000027472	2084.48	1.00966	2.01344	0.0496459	20.3373	6.0155e-92	4.05366e-90	2	153008889	153015427	-	protein_coding	Pdrg1
ENSMUSG00000003341	12.1265	1.00939	2.01306	0.255583	3.94936	7.83595e-05	0.000266783	10	80519583	80539124	-	protein_coding	Atp8b3
ENSMUSG00000096981	29.8181	1.00903	2.01256	0.233273	4.32555	1.52155e-05	5.62454e-05	9	22071001	22086122	+	lncRNA	Gm16845
ENSMUSG00000056032	6.82949	1.00787	2.01094	0.245345	4.10796	3.99169e-05	0.000140122	11	116752166	116759373	+	lncRNA	BC018473
ENSMUSG00000025140	569.574	1.00769	2.01068	0.0730442	13.7956	2.71022e-43	6.32273e-42	11	120635711	120643769	-	protein_coding	Pycr1
ENSMUSG00000031972	11.9034	1.00701	2.00974	0.255991	3.93378	8.36214e-05	0.000283703	8	123891768	123894751	-	protein_coding	Acta1
ENSMUSG00000038264	22.8335	1.00447	2.00621	0.243196	4.13029	3.62303e-05	0.000127792	9	57940111	57962865	+	protein_coding	Sema7a
ENSMUSG00000069206	270.328	1.00409	2.00568	0.10812	9.28681	1.58975e-20	1.60956e-19	13	67424548	67451624	-	protein_coding	Zfp874a
ENSMUSG00000028300	688.082	1.00227	2.00316	0.0707872	14.159	1.64396e-45	4.09059e-44	4	35191284	35226175	-	protein_coding	C9orf72
ENSMUSG00000032252	1269.57	1.00182	2.00252	0.0579558	17.2859	6.0104e-67	2.5418e-65	9	62057247	62122655	-	protein_coding	Glce
ENSMUSG00000114004	9.93908	1.00149	2.00206	0.255778	3.91545	9.02355e-05	0.000304984	10	81389004	81391267	+	protein_coding	Gm48552
ENSMUSG00000026819	3175.72	1.00143	2.00198	0.0389997	25.6779	2.06297e-145	2.94446e-143	2	32414486	32451445	-	protein_coding	Slc25a25
ENSMUSG00000020648	316.941	1.00132	2.00182	0.0940393	10.6478	1.78455e-26	2.31406e-25	12	31640049	31654826	-	protein_coding	Dus4l
ENSMUSG00000066176	57.772	0.998724	1.99823	0.19204	5.20061	1.98632e-07	8.85188e-07	4	55563264	55599296	+	lncRNA	Gm12511
ENSMUSG00000039982	4581.42	0.99842	1.99781	0.0332676	30.0118	6.89397e-198	1.70713e-195	19	12466337	12501454	-	protein_coding	Dtx4
ENSMUSG00000047631	14.6674	0.998414	1.9978	0.253737	3.93483	8.32547e-05	0.000282578	10	128267996	128270153	+	protein_coding	Apof
ENSMUSG00000020818	1278.08	0.997362	1.99635	0.0526418	18.9462	4.74726e-80	2.53429e-78	11	116852439	116875635	+	protein_coding	Mfsd11
ENSMUSG00000031893	16.2439	0.993999	1.9917	0.251956	3.94513	7.9757e-05	0.000271174	8	105827730	105844680	+	protein_coding	Tsnaxip1
ENSMUSG00000106547	11.425	0.993455	1.99095	0.255331	3.89086	9.98897e-05	0.000336232	5	146188619	146194809	-	lncRNA	B230303O12Rik
ENSMUSG00000009734	5.51366	0.992865	1.99013	0.2391	4.1525	3.28861e-05	0.000116576	13	18121097	18397686	-	protein_coding	Pou6f2
ENSMUSG00000078816	49.2896	0.991734	1.98857	0.198644	4.99252	5.95953e-07	2.54702e-06	7	3289178	3331099	+	protein_coding	Prkcg
ENSMUSG00000049670	11.6362	0.990912	1.98744	0.256112	3.86906	0.000109256	0.000365246	19	42074938	42086357	-	protein_coding	Morn4
ENSMUSG00000058385	25.1988	0.989717	1.98579	0.236634	4.18248	2.88343e-05	0.000102959	13	23571395	23572013	+	protein_coding	Hist1h2bg
ENSMUSG00000024900	6772.48	0.987691	1.98301	0.0338699	29.1613	6.00865e-187	1.28641e-184	19	3322333	3385733	+	protein_coding	Cpt1a
ENSMUSG00000025911	10.4325	0.987385	1.98259	0.255693	3.8616	0.000112647	0.000375665	1	9547947	9580673	+	protein_coding	Adhfe1
ENSMUSG00000097277	138.405	0.987025	1.98209	0.14025	7.03761	1.95558e-12	1.27881e-11	7	81523549	81531498	+	lncRNA	2900076A07Rik
ENSMUSG00000028794	26.5518	0.986961	1.98201	0.244741	4.03267	5.51469e-05	0.000190846	4	128755363	128769298	+	protein_coding	A3galt2
ENSMUSG00000014867	11330.8	0.986605	1.98152	0.0314192	31.4013	1.94192e-216	5.62144e-214	2	26920039	26933928	-	protein_coding	Surf4
ENSMUSG00000022419	270.24	0.986079	1.98079	0.102902	9.58269	9.45497e-22	1.00636e-20	15	55112316	55259271	+	protein_coding	Deptor
ENSMUSG00000091412	9.87257	0.985015	1.97933	0.254838	3.86525	0.000110973	0.000370627	15	66969322	67013039	+	lncRNA	Gm2895
ENSMUSG00000026875	730	0.984927	1.97921	0.0686554	14.3459	1.12952e-46	2.91281e-45	2	34941749	34961772	-	protein_coding	Traf1
ENSMUSG00000031789	11.336	0.983259	1.97693	0.254467	3.864	0.000111547	0.000372301	8	95239044	95306585	-	protein_coding	Cngb1
ENSMUSG00000021690	1263.71	0.982219	1.9755	0.0531435	18.4824	2.86162e-76	1.44154e-74	13	93430100	93499808	-	protein_coding	Jmy
ENSMUSG00000043289	51.4038	0.981847	1.97499	0.199457	4.92261	8.53971e-07	3.59739e-06	9	81863669	82206007	+	protein_coding	Mei4
ENSMUSG00000106990	184.126	0.981542	1.97457	0.124393	7.89064	3.00632e-15	2.3168e-14	6	28211007	28214805	-	TEC	Gm42547
ENSMUSG00000036158	876.324	0.980107	1.97261	0.0656224	14.9355	1.93494e-50	5.47026e-49	15	93499113	93595891	-	protein_coding	Prickle1
ENSMUSG00000107455	20.3096	0.979543	1.97184	0.249984	3.91842	8.91301e-05	0.000301595	6	113044034	113046148	-	TEC	Gm43868
ENSMUSG00000021360	727.284	0.978597	1.97055	0.0660725	14.8109	1.2447e-49	3.46644e-48	13	40859753	40960892	+	protein_coding	Gcnt2
ENSMUSG00000030882	34.9433	0.978406	1.97029	0.232365	4.21065	2.54635e-05	9.15752e-05	7	105650826	105721799	+	protein_coding	Dnhd1
ENSMUSG00000070461	198.864	0.978041	1.96979	0.121577	8.04464	8.64975e-16	6.86934e-15	2	180983923	180987275	+	lncRNA	9230112E08Rik
ENSMUSG00000034667	8336.3	0.977751	1.96939	0.0274374	35.6357	3.92418e-278	1.7923e-275	10	121587379	121626332	-	protein_coding	Xpot
ENSMUSG00000019838	312.31	0.976843	1.96815	0.104035	9.38956	6.02509e-21	6.20409e-20	10	40033531	40142258	-	protein_coding	Slc16a10
ENSMUSG00000037722	909.153	0.975625	1.96649	0.0648356	15.0477	3.57539e-51	1.03792e-49	14	45376333	45404913	-	protein_coding	Gnpnat1
ENSMUSG00000044763	864.968	0.974988	1.96563	0.0672229	14.5038	1.146e-47	3.03136e-46	16	56032608	56037819	-	protein_coding	Trmt10c
ENSMUSG00000032557	1495.61	0.972477	1.96221	0.0500359	19.4356	3.85938e-84	2.24073e-82	9	104046598	104063134	-	protein_coding	Uba5
ENSMUSG00000028982	274.335	0.971948	1.96149	0.10058	9.6634	4.31299e-22	4.64109e-21	4	149744035	149774277	-	protein_coding	Slc25a33
ENSMUSG00000079179	752.733	0.971305	1.96061	0.0729913	13.3071	2.104e-40	4.45809e-39	12	3235503	3250377	+	lncRNA	Rab10os
ENSMUSG00000074876	194.861	0.97094	1.96012	0.125801	7.71808	1.18096e-14	8.81026e-14	2	122630645	122632930	+	lncRNA	Spata5l1
ENSMUSG00000096932	42.9844	0.969537	1.95821	0.207881	4.66391	3.10254e-06	1.23867e-05	13	38960618	38966605	+	lncRNA	5033403F01Rik
ENSMUSG00000031910	19.8624	0.969135	1.95767	0.248636	3.89781	9.70658e-05	0.000326995	8	106870241	106884566	+	protein_coding	Has3
ENSMUSG00000085936	149.673	0.968762	1.95716	0.133548	7.25403	4.04552e-13	2.75871e-12	13	28460033	28885620	-	lncRNA	2610307P16Rik
ENSMUSG00000022176	47.5718	0.967264	1.95513	0.202932	4.76644	1.87509e-06	7.66178e-06	14	54476099	54480431	+	protein_coding	Rem2
ENSMUSG00000070407	587.677	0.966693	1.95436	0.0701191	13.7864	3.07553e-43	7.13447e-42	11	63885791	63922290	-	protein_coding	Hs3st3b1
ENSMUSG00000049287	744.38	0.966563	1.95418	0.068437	14.1234	2.72533e-45	6.74053e-44	11	59155368	59163739	-	protein_coding	Iba57
ENSMUSG00000021614	168.075	0.965059	1.95214	0.133978	7.20314	5.88428e-13	3.97044e-12	13	89655311	89742509	-	protein_coding	Vcan
ENSMUSG00000071757	1398.42	0.964921	1.95196	0.0561354	17.1892	3.20076e-66	1.32365e-64	15	57694664	57839832	+	protein_coding	Zhx2
ENSMUSG00000114255	37.2067	0.964312	1.95113	0.221897	4.34577	1.3879e-05	5.15459e-05	13	115089500	115090987	+	lncRNA	Gm10734
ENSMUSG00000054942	9.00178	0.963642	1.95023	0.252378	3.81825	0.000134402	0.000443602	3	152273848	152340407	-	protein_coding	Miga1
ENSMUSG00000038615	12348.5	0.963425	1.94993	0.0244073	39.4728	0	0	11	96817413	96829968	-	protein_coding	Nfe2l1
ENSMUSG00000015619	87.9722	0.961551	1.9474	0.166881	5.7619	8.3173e-09	4.1796e-08	2	9857077	9890034	-	protein_coding	Gata3
ENSMUSG00000021775	2195.69	0.960895	1.94652	0.0481173	19.9698	1.00788e-88	6.49369e-87	14	18204053	18239127	-	protein_coding	Nr1d2
ENSMUSG00000024843	8435.75	0.960524	1.94602	0.0329635	29.1391	1.14985e-186	2.43638e-184	19	3851772	3894369	+	protein_coding	Chka
ENSMUSG00000024131	36.5644	0.957603	1.94208	0.218557	4.38149	1.17871e-05	4.41036e-05	17	85028375	85064236	+	protein_coding	Slc3a1
ENSMUSG00000029314	716.154	0.957062	1.94135	0.0687358	13.9238	4.54233e-44	1.0843e-42	5	100845712	100899102	+	protein_coding	Gpat3
ENSMUSG00000096370	158.699	0.956418	1.94049	0.134584	7.10646	1.1906e-12	7.86575e-12	19	4742912	4811612	-	protein_coding	Gm21992
ENSMUSG00000090248	8.43224	0.956255	1.94027	0.253219	3.7764	0.000159111	0.000519988	2	129016951	129021756	+	lncRNA	Gm14027
ENSMUSG00000052387	37.6982	0.955282	1.93896	0.219996	4.34227	1.41015e-05	5.23061e-05	19	22139045	22995410	+	protein_coding	Trpm3
ENSMUSG00000027939	104.769	0.955138	1.93877	0.166482	5.7372	9.62561e-09	4.80416e-08	3	90104131	90212048	+	protein_coding	Nup210l
ENSMUSG00000040359	661.991	0.955138	1.93876	0.0703814	13.5709	5.95968e-42	1.31709e-40	4	25248599	25281821	-	protein_coding	Ufl1
ENSMUSG00000029019	57.2646	0.955081	1.93869	0.19289	4.95143	7.36707e-07	3.12068e-06	4	147985787	147987205	+	protein_coding	Nppb
ENSMUSG00000006642	9.55399	0.953886	1.93708	0.254208	3.75238	0.000175165	0.000569286	5	30968661	30977018	+	protein_coding	Tcf23
ENSMUSG00000097683	21.5223	0.953644	1.93676	0.252123	3.78246	0.000155285	0.000508132	19	44685810	44695460	-	lncRNA	Gm26644
ENSMUSG00000031627	529.978	0.953626	1.93673	0.0770279	12.3803	3.34216e-35	6.05744e-34	8	46739731	46847458	+	protein_coding	Irf2
ENSMUSG00000037795	963.963	0.952999	1.93589	0.0629791	15.132	9.96468e-52	2.93836e-50	5	65763520	65830108	+	protein_coding	N4bp2
ENSMUSG00000086894	89.0765	0.951357	1.93369	0.161795	5.88001	4.10249e-09	2.10586e-08	5	144277060	144280513	+	lncRNA	Gm15708
ENSMUSG00000021482	931.081	0.949455	1.93114	0.0669213	14.1876	1.09276e-45	2.73896e-44	13	64275279	64312710	-	protein_coding	Prxl2c
ENSMUSG00000009108	126.462	0.948803	1.93027	0.144468	6.56754	5.11528e-11	3.00728e-10	3	108092788	108101432	+	protein_coding	Gnat2
ENSMUSG00000068134	556.381	0.946629	1.92736	0.0799326	11.8428	2.3437e-32	3.83825e-31	2	150114405	150136708	-	protein_coding	Zfp120
ENSMUSG00000053870	610.538	0.944801	1.92492	0.07651	12.3487	4.94912e-35	8.94628e-34	3	155084917	155093403	-	protein_coding	Fpgt
ENSMUSG00000020072	36.1043	0.944765	1.92488	0.223414	4.22876	2.34981e-05	8.49679e-05	10	63024314	63058813	+	protein_coding	Pbld2
ENSMUSG00000028494	3806.88	0.943819	1.92361	0.0417908	22.5843	6.17611e-113	5.74379e-111	4	86648385	86670060	-	protein_coding	Plin2
ENSMUSG00000009293	3251.69	0.943152	1.92272	0.039702	23.7558	9.58207e-125	1.09411e-122	10	77622274	77645993	+	protein_coding	Ube2g2
ENSMUSG00000030161	2603.66	0.94283	1.9223	0.0433183	21.7652	4.96052e-105	4.04577e-103	6	129533159	129542346	+	protein_coding	Gabarapl1
ENSMUSG00000111734	47.8912	0.942411	1.92174	0.207411	4.54368	5.52794e-06	2.14815e-05	9	114118087	114192640	+	lncRNA	Gm29825
ENSMUSG00000060470	49.8983	0.94208	1.9213	0.207019	4.55069	5.34711e-06	2.08221e-05	8	95017691	95045250	+	protein_coding	Adgrg3
ENSMUSG00000032712	5168.94	0.941676	1.92076	0.0429054	21.9477	9.1005e-107	7.79344e-105	6	149309413	149335663	+	protein_coding	Resf1
ENSMUSG00000039908	354.119	0.941533	1.92057	0.0915386	10.2856	8.1796e-25	9.97717e-24	11	119355556	119381079	+	protein_coding	Slc26a11
ENSMUSG00000034057	30.8255	0.940345	1.91899	0.230803	4.07423	4.61665e-05	0.000161067	10	116776534	116896919	-	protein_coding	Myrfl
ENSMUSG00000108030	15.2218	0.937592	1.91533	0.254466	3.68454	0.000229112	0.000734725	6	116199407	116207993	-	lncRNA	9530062K07Rik
ENSMUSG00000056216	2900.83	0.937561	1.91529	0.0398952	23.5006	4.01999e-122	4.34858e-120	7	35046421	35056573	-	protein_coding	Cebpg
ENSMUSG00000112991	10.2613	0.937512	1.91522	0.256105	3.66066	0.000251568	0.000802372	12	111703081	111705550	+	lncRNA	Gm36635
ENSMUSG00000051495	1841.12	0.937506	1.91521	0.0498787	18.7957	8.18891e-79	4.23946e-77	8	126588295	126593986	-	protein_coding	Irf2bp2
ENSMUSG00000022365	3487.88	0.937401	1.91507	0.0347201	26.9988	1.52606e-160	2.4504e-158	15	57869501	57892448	-	protein_coding	Derl1
ENSMUSG00000027244	1575.77	0.937068	1.91463	0.0478963	19.5645	3.10426e-85	1.83339e-83	2	91674617	91710576	-	protein_coding	Atg13
ENSMUSG00000060038	611.759	0.936323	1.91365	0.0737356	12.6984	6.03644e-37	1.1595e-35	8	85071756	85075162	+	protein_coding	Dhps
ENSMUSG00000114638	48.3206	0.936249	1.91355	0.204182	4.58536	4.53207e-06	1.77966e-05	13	38527402	38532920	+	lncRNA	Gm31834
ENSMUSG00000064105	233.572	0.934474	1.91119	0.105804	8.8321	1.0273e-18	9.51512e-18	19	46761595	46880192	+	protein_coding	Cnnm2
ENSMUSG00000049300	311.599	0.933718	1.91019	0.0988174	9.44893	3.42315e-21	3.56232e-20	3	110246108	110250998	-	protein_coding	Prmt6
ENSMUSG00000032042	4238.71	0.931437	1.90718	0.0340886	27.324	2.19775e-164	3.64277e-162	9	35200174	35247973	+	protein_coding	Srpr
ENSMUSG00000030683	194.368	0.931131	1.90677	0.118561	7.85363	4.04174e-15	3.09385e-14	7	126950562	126970606	+	protein_coding	Sez6l2
ENSMUSG00000040118	7.79309	0.930755	1.90627	0.245298	3.79438	0.000148011	0.000485875	5	15934690	16374511	+	protein_coding	Cacna2d1
ENSMUSG00000046711	1543.77	0.930667	1.90616	0.0526841	17.665	7.79451e-70	3.49021e-68	17	27556496	27563674	+	protein_coding	Hmga1
ENSMUSG00000033909	3938.92	0.928908	1.90383	0.0396024	23.4559	1.1521e-121	1.23329e-119	11	118259650	118290244	-	protein_coding	Usp36
ENSMUSG00000036330	40.7532	0.928593	1.90342	0.212554	4.36875	1.2496e-05	4.66541e-05	8	69037710	69089235	-	protein_coding	Slc18a1
ENSMUSG00000003198	212.003	0.928103	1.90277	0.112411	8.25637	1.5017e-16	1.24654e-15	17	55892092	55898928	+	protein_coding	Zfp959
ENSMUSG00000035211	18.4055	0.927235	1.90163	0.249058	3.72296	0.000196897	0.000636293	7	99859115	99917822	+	protein_coding	Xrra1
ENSMUSG00000038418	276.231	0.924784	1.8984	0.104528	8.8472	8.97385e-19	8.3419e-18	18	34859822	34864984	+	protein_coding	Egr1
ENSMUSG00000010461	64.4299	0.924564	1.89811	0.185588	4.98181	6.29912e-07	2.68601e-06	10	23102962	23350786	-	protein_coding	Eya4
ENSMUSG00000063873	17.9797	0.923767	1.89706	0.252605	3.65696	0.000255223	0.00081302	2	145167753	145642166	+	protein_coding	Slc24a3
ENSMUSG00000057101	1566.32	0.922783	1.89577	0.0484649	19.0402	7.91812e-81	4.30532e-79	7	24081923	24107713	+	protein_coding	Zfp180
ENSMUSG00000022821	9.29984	0.922055	1.89481	0.252551	3.65096	0.000261262	0.000830199	16	37580152	37632020	+	protein_coding	Hgd
ENSMUSG00000095403	74.5617	0.921839	1.89453	0.173765	5.3051	1.12611e-07	5.12962e-07	8	20567596	20582771	+	unprocessed_pseudogene	Gm21092
ENSMUSG00000090641	70.5771	0.921089	1.89354	0.178061	5.1729	2.3049e-07	1.0203e-06	13	67038595	67061170	-	protein_coding	Zfp712
ENSMUSG00000083064	23.2309	0.920798	1.89316	0.241501	3.81281	0.000137395	0.000453054	1	91296044	91296936	+	processed_pseudogene	Gm7785
ENSMUSG00000097574	46.0135	0.920633	1.89295	0.209591	4.39253	1.12042e-05	4.20378e-05	9	78175913	78178879	+	transcribed_unprocessed_pseudogene	C920006O11Rik
ENSMUSG00000024990	4907.7	0.920453	1.89271	0.0371077	24.8049	7.94418e-136	1.0269e-133	19	38116628	38125281	-	protein_coding	Rbp4
ENSMUSG00000087693	7.53053	0.920407	1.89265	0.251034	3.66647	0.000245925	0.000785468	17	28925462	28937125	+	lncRNA	Gm16191
ENSMUSG00000079414	120.853	0.919909	1.892	0.146614	6.27437	3.51045e-10	1.94528e-09	17	57091369	57105942	-	lncRNA	Gm11110
ENSMUSG00000027944	2042.38	0.919897	1.89198	0.0464262	19.8142	2.24557e-87	1.38598e-85	3	89995445	89998780	-	protein_coding	Hax1
ENSMUSG00000031880	93.9668	0.919656	1.89166	0.158803	5.79118	6.98919e-09	3.52685e-08	8	104628069	104631327	-	protein_coding	Rrad
ENSMUSG00000048787	548.58	0.919527	1.8915	0.0748558	12.284	1.10435e-34	1.96346e-33	7	119852795	119896298	-	protein_coding	Dcun1d3
ENSMUSG00000030695	15257.7	0.919245	1.89112	0.0297477	30.9014	1.14493e-209	3.09629e-207	7	126795233	126800751	-	protein_coding	Aldoa
ENSMUSG00000026958	738.802	0.918936	1.89072	0.0707965	12.98	1.58944e-38	3.16548e-37	2	25352275	25356359	-	protein_coding	Dpp7
ENSMUSG00000037526	610.906	0.918751	1.89048	0.0751688	12.2225	2.35714e-34	4.15136e-33	14	47540892	47570649	-	protein_coding	Atg14
ENSMUSG00000031883	80.8016	0.918746	1.89047	0.16574	5.54329	2.96842e-08	1.42347e-07	8	104534688	104550343	+	protein_coding	Car7
ENSMUSG00000032515	1891.5	0.917339	1.88863	0.0495907	18.4982	2.1349e-76	1.08076e-74	9	119971162	119984658	-	protein_coding	Csrnp1
ENSMUSG00000049037	13.3857	0.917324	1.88861	0.255182	3.59478	0.000324664	0.00102015	6	122921847	122934619	+	protein_coding	Clec4a1
ENSMUSG00000052392	81.227	0.916564	1.88761	0.16743	5.4743	4.39236e-08	2.07532e-07	12	84038378	84048601	+	protein_coding	Acot4
ENSMUSG00000054871	74.4006	0.916021	1.8869	0.178931	5.11942	3.06474e-07	1.34192e-06	9	123259052	123260764	-	protein_coding	Tmem158
ENSMUSG00000067929	19.7671	0.915974	1.88684	0.248223	3.69013	0.000224144	0.000719254	17	21691859	21692114	+	protein_coding	Gm10226
ENSMUSG00000008305	529.281	0.915178	1.8858	0.0746842	12.254	1.5997e-34	2.82949e-33	4	72117141	72200919	-	protein_coding	Tle1
ENSMUSG00000061882	46.681	0.914637	1.88509	0.201704	4.53454	5.77291e-06	2.23784e-05	5	123930678	123969895	+	protein_coding	Ccdc62
ENSMUSG00000028680	286.867	0.914181	1.8845	0.0996088	9.17772	4.40332e-20	4.37416e-19	4	117128654	117133963	-	protein_coding	Plk3
ENSMUSG00000031901	323.328	0.913255	1.88329	0.0959197	9.52104	1.71458e-21	1.80532e-20	8	105991336	106053840	+	protein_coding	Dus2
ENSMUSG00000028862	331.558	0.912868	1.88278	0.0987027	9.24866	2.2732e-20	2.28353e-19	4	133240817	133252929	+	protein_coding	Map3k6
ENSMUSG00000023892	538.616	0.909947	1.87898	0.0760296	11.9683	5.20714e-33	8.75081e-32	17	21450373	21465587	+	protein_coding	Zfp51
ENSMUSG00000029238	4104.07	0.909169	1.87796	0.0437797	20.7669	8.62084e-96	6.15223e-94	5	76209867	76304792	-	protein_coding	Clock
ENSMUSG00000071793	144.778	0.908957	1.87769	0.133733	6.79683	1.06949e-11	6.61288e-11	8	20385781	20424814	-	transcribed_unprocessed_pseudogene	2610005L07Rik
ENSMUSG00000031532	2412.31	0.90839	1.87695	0.0419458	21.6563	5.30057e-104	4.23902e-102	8	34154574	34170821	+	protein_coding	Saraf
ENSMUSG00000085037	158.297	0.908353	1.8769	0.128446	7.07184	1.52894e-12	1.00429e-11	4	33027141	33031323	-	lncRNA	4933421O10Rik
ENSMUSG00000032905	1326.53	0.908345	1.87689	0.052171	17.4109	6.81834e-68	2.94406e-66	18	46730143	46741580	-	protein_coding	Atg12
ENSMUSG00000053303	11.3601	0.907665	1.87601	0.256213	3.54262	0.000396168	0.00123035	19	7781040	7802667	-	protein_coding	Slc22a26
ENSMUSG00000054321	516.418	0.907183	1.87538	0.0794013	11.4253	3.12611e-30	4.75228e-29	18	14783244	14900359	+	protein_coding	Taf4b
ENSMUSG00000028344	772.554	0.906577	1.87459	0.0683249	13.2686	3.52013e-40	7.36005e-39	4	48279759	48431954	+	protein_coding	Invs
ENSMUSG00000057098	89.4776	0.906255	1.87417	0.164529	5.50819	3.6254e-08	1.72541e-07	11	44617316	45008091	+	protein_coding	Ebf1
ENSMUSG00000021214	12.1635	0.906065	1.87393	0.2559	3.54071	0.000399059	0.00123764	13	4132614	4150654	-	protein_coding	Akr1c18
ENSMUSG00000062054	505.976	0.904957	1.87249	0.080642	11.2219	3.18364e-29	4.62426e-28	12	21316388	21323819	+	protein_coding	Iah1
ENSMUSG00000040666	14.3607	0.90432	1.87166	0.254128	3.55852	0.000372955	0.00116265	16	96200449	96228935	+	protein_coding	Sh3bgr
ENSMUSG00000004668	264.586	0.904286	1.87162	0.10767	8.39872	4.51377e-17	3.84944e-16	11	9191941	9684259	+	protein_coding	Abca13
ENSMUSG00000021680	20.085	0.90423	1.87155	0.248173	3.64355	0.0002689	0.000852755	13	95431370	95444924	-	protein_coding	Crhbp
ENSMUSG00000040751	173.938	0.903383	1.87045	0.124866	7.23482	4.6614e-13	3.16399e-12	5	134600021	134615025	-	protein_coding	Lat2
ENSMUSG00000097785	38.5354	0.9032	1.87021	0.220959	4.08763	4.35802e-05	0.00015259	19	57323192	57360775	-	lncRNA	B230217O12Rik
ENSMUSG00000106350	13.4	0.903047	1.87001	0.256208	3.52467	0.000424018	0.00131037	5	140445644	140495071	+	protein_coding	Gm4869
ENSMUSG00000006411	35.5575	0.902093	1.86877	0.228415	3.94936	7.83618e-05	0.000266783	1	171370098	171388598	+	protein_coding	Nectin4
ENSMUSG00000047462	5.86642	0.902007	1.86866	0.239603	3.76458	0.000166826	0.000543906	13	19727425	19732951	-	protein_coding	Gpr141b
ENSMUSG00000000384	3068.54	0.901759	1.86834	0.0430295	20.9568	1.6275e-97	1.19039e-95	11	6615597	6626067	-	protein_coding	Tbrg4
ENSMUSG00000090946	170.834	0.901422	1.86791	0.134758	6.68918	2.24423e-11	1.35544e-10	12	32378703	32382943	+	protein_coding	Ccdc71l
ENSMUSG00000049878	1486.67	0.901104	1.86749	0.056201	16.0336	7.44663e-58	2.54237e-56	4	121145372	121215084	-	protein_coding	Rlf
ENSMUSG00000020300	1853.78	0.899943	1.86599	0.0632365	14.2314	5.85112e-46	1.47737e-44	11	31872210	31935634	+	protein_coding	Cpeb4
ENSMUSG00000078700	235.821	0.899297	1.86516	0.112088	8.02316	1.03058e-15	8.14047e-15	11	96916269	96965060	+	lncRNA	D030028A08Rik
ENSMUSG00000047712	134.957	0.898934	1.86469	0.145629	6.17276	6.71081e-10	3.6479e-09	10	8204755	8518825	-	protein_coding	Ust
ENSMUSG00000038242	32.2005	0.895494	1.86025	0.223491	4.00684	6.15358e-05	0.00021185	1	58210396	58268597	+	protein_coding	Aox4
ENSMUSG00000021815	43.2573	0.894769	1.85931	0.208806	4.28516	1.82608e-05	6.69367e-05	14	20482866	20496901	-	protein_coding	Mss51
ENSMUSG00000097439	9.9556	0.892936	1.85695	0.255078	3.50064	0.000464147	0.00142702	9	21225370	21233046	+	lncRNA	Gm16754
ENSMUSG00000065999	6.6286	0.892526	1.85642	0.248826	3.58695	0.000334563	0.00104997	4	147553276	147585198	+	protein_coding	Zfp985
ENSMUSG00000108137	16.0527	0.891445	1.85503	0.253724	3.51344	0.000442339	0.00136507	6	113725222	113726151	+	lncRNA	Gm44053
ENSMUSG00000111977	19.2096	0.890946	1.85439	0.249782	3.56689	0.000361238	0.00112732	10	79637855	79639520	+	lncRNA	Gm47163
ENSMUSG00000031871	9.55032	0.890874	1.8543	0.254411	3.50171	0.000462276	0.00142169	8	104101624	104144511	+	protein_coding	Cdh5
ENSMUSG00000114689	6.02676	0.890744	1.85413	0.243326	3.6607	0.000251523	0.000802353	13	98713073	98716510	-	lncRNA	Gm9465
ENSMUSG00000033965	40.2316	0.889817	1.85294	0.205346	4.33325	1.46921e-05	5.43596e-05	X	103697413	103821983	-	protein_coding	Slc16a2
ENSMUSG00000098702	157.449	0.889348	1.85234	0.132738	6.70003	2.0837e-11	1.26108e-10	18	61726389	61735917	+	lncRNA	1500015A07Rik
ENSMUSG00000022844	1075.35	0.888638	1.85143	0.0550988	16.1281	1.61946e-58	5.60349e-57	16	35397311	35490873	-	protein_coding	Pdia5
ENSMUSG00000087113	14.0367	0.88802	1.85063	0.255543	3.47503	0.000510788	0.00156131	11	107428275	107435686	+	lncRNA	Gm11714
ENSMUSG00000004508	966.424	0.886066	1.84813	0.0587157	15.0908	1.86244e-51	5.4528e-50	7	97081585	97308946	+	protein_coding	Gab2
ENSMUSG00000023267	8.38138	0.88595	1.84798	0.250406	3.53805	0.000403094	0.00124903	4	33062998	33095865	+	protein_coding	Gabrr2
ENSMUSG00000048495	422.146	0.885632	1.84757	0.0828786	10.6859	1.18498e-26	1.54438e-25	1	57388236	57407101	-	protein_coding	Tyw5
ENSMUSG00000067219	516.232	0.885147	1.84695	0.0782934	11.3055	1.23229e-29	1.81687e-28	5	72647794	72671078	+	protein_coding	Nipal1
ENSMUSG00000008348	1345.79	0.885118	1.84692	0.0620444	14.2659	3.57107e-46	9.06125e-45	5	125385964	125390202	-	protein_coding	Ubc
ENSMUSG00000110669	56.4645	0.884991	1.84675	0.195005	4.5383	5.6709e-06	2.20079e-05	8	19784745	19784856	+	processed_pseudogene	Gm10060
ENSMUSG00000097971	8922.76	0.883439	1.84477	0.111224	7.94286	1.97573e-15	1.53815e-14	17	39843012	39846341	+	lncRNA	Gm26917
ENSMUSG00000062101	116.508	0.882953	1.84415	0.149791	5.89459	3.75618e-09	1.93389e-08	17	55938380	55949500	-	protein_coding	Zfp119b
ENSMUSG00000074973	12.0533	0.882829	1.84399	0.25616	3.4464	0.000568113	0.00172575	13	32938512	32938691	-	unprocessed_pseudogene	Gm11382
ENSMUSG00000089983	13.2045	0.882482	1.84354	0.256065	3.44632	0.000568268	0.00172597	18	38209771	38229145	+	lncRNA	2010320O07Rik
ENSMUSG00000037822	3047.93	0.882352	1.84338	0.0383419	23.0127	3.47522e-117	3.46729e-115	5	65446843	65537184	-	protein_coding	Smim14
ENSMUSG00000029385	1174.77	0.882309	1.84332	0.0623753	14.1452	2.00079e-45	4.96646e-44	5	93267256	93276231	+	protein_coding	Ccng2
ENSMUSG00000003814	20809.8	0.880644	1.8412	0.0256279	34.3627	9.09484e-259	3.73853e-256	8	84841849	84846934	-	protein_coding	Calr
ENSMUSG00000041084	3036.15	0.880226	1.84066	0.0414612	21.2301	5.0341e-100	3.86067e-98	3	130695911	130709444	-	protein_coding	Ostc
ENSMUSG00000002791	27.0665	0.879627	1.8399	0.232346	3.78585	0.000153182	0.000501808	17	32076082	32107350	-	transcribed_unprocessed_pseudogene	Pdxk-ps
ENSMUSG00000107838	108.611	0.879017	1.83912	0.150871	5.82627	5.66801e-09	2.87712e-08	6	133110473	133112301	+	TEC	Gm45769
ENSMUSG00000084616	16.2774	0.87899	1.83909	0.251864	3.48994	0.000483124	0.00148093	X	36363898	36364002	+	snRNA	Gm25047
ENSMUSG00000032607	94.4419	0.878984	1.83908	0.158734	5.53745	3.06899e-08	1.46964e-07	9	108296852	108302302	+	protein_coding	Amt
ENSMUSG00000039478	254.236	0.878798	1.83884	0.106879	8.22238	1.99499e-16	1.63816e-15	8	40307457	40386308	+	protein_coding	Micu3
ENSMUSG00000024856	2316.91	0.877996	1.83782	0.0455839	19.2611	1.13985e-82	6.48955e-81	19	4097181	4099019	+	protein_coding	Cdk2ap2
ENSMUSG00000079304	21.083	0.877114	1.8367	0.243729	3.59873	0.000319773	0.00100524	6	128375455	128385144	+	protein_coding	Tex52
ENSMUSG00000001424	9115.39	0.876715	1.83619	0.0281131	31.1853	1.68486e-213	4.74368e-211	6	28475138	28935162	+	protein_coding	Snd1
ENSMUSG00000087047	218.288	0.875596	1.83477	0.116337	7.52636	5.21755e-14	3.76136e-13	9	40323425	40343564	+	lncRNA	1700110K17Rik
ENSMUSG00000087226	10.4349	0.875175	1.83423	0.255958	3.41921	0.000628025	0.00189375	2	106463822	106523103	-	lncRNA	Gm14015
ENSMUSG00000042246	95.4952	0.874925	1.83391	0.158777	5.51041	3.57995e-08	1.70518e-07	7	118535840	118584736	-	protein_coding	Tmc7
ENSMUSG00000039236	881.089	0.874862	1.83383	0.0619185	14.1292	2.50817e-45	6.2184e-44	7	78913423	78920396	+	protein_coding	Isg20
ENSMUSG00000019890	5.01215	0.874177	1.83296	0.23032	3.7955	0.000147347	0.00048385	10	102481755	102490486	-	protein_coding	Nts
ENSMUSG00000057457	17.0426	0.874044	1.83279	0.254121	3.43948	0.000582843	0.00176528	X	157162074	157415312	-	protein_coding	Phex
ENSMUSG00000107946	17.0831	0.873311	1.83186	0.254684	3.429	0.00060581	0.00183079	6	128842557	128843171	-	lncRNA	Gm44066
ENSMUSG00000056962	2401.17	0.872651	1.83102	0.0427382	20.4185	1.14515e-92	7.76774e-91	11	116837431	116843449	-	protein_coding	Jmjd6
ENSMUSG00000018669	1829.81	0.871942	1.83012	0.0460357	18.9406	5.28253e-80	2.81274e-78	11	96907425	96916496	-	protein_coding	Cdk5rap3
ENSMUSG00000110697	135.688	0.871132	1.8291	0.138281	6.29971	2.98202e-10	1.65961e-09	8	126812639	126908215	-	lncRNA	Gm31718
ENSMUSG00000020385	1795.56	0.86886	1.82622	0.0488528	17.7853	9.1907e-71	4.17912e-69	11	51261729	51281766	+	protein_coding	Clk4
ENSMUSG00000028331	215.442	0.865441	1.8219	0.118121	7.32672	2.3585e-13	1.63158e-12	4	46376504	46389437	-	protein_coding	Trmo
ENSMUSG00000070972	397.86	0.865202	1.8216	0.0864411	10.0092	1.38928e-23	1.60867e-22	4	58995061	59025573	+	protein_coding	Dnajc25
ENSMUSG00000026450	9.7508	0.865117	1.82149	0.25466	3.39714	0.00068094	0.00204401	1	134111241	134151540	+	protein_coding	Chit1
ENSMUSG00000021373	6.95425	0.865107	1.82147	0.246321	3.51211	0.000444567	0.00137113	13	46501847	46650281	+	protein_coding	Cap2
ENSMUSG00000095217	11.3383	0.86346	1.8194	0.25571	3.37672	0.000733546	0.00219264	13	21754122	21754503	+	protein_coding	Hist1h2bn
ENSMUSG00000030610	533.319	0.862213	1.81782	0.0776674	11.1013	1.23579e-28	1.75651e-27	7	78821546	78847263	-	protein_coding	Det1
ENSMUSG00000015652	656.21	0.860349	1.81548	0.0723066	11.8986	1.20308e-32	2.00056e-31	5	5736316	5749326	-	protein_coding	Steap1
ENSMUSG00000020654	7.41951	0.859738	1.81471	0.249031	3.45233	0.000555774	0.00169127	12	4133102	4213525	+	protein_coding	Adcy3
ENSMUSG00000025746	5.85385	0.85943	1.81432	0.238321	3.60618	0.000310734	0.000978477	5	30013113	30019981	+	protein_coding	Il6
ENSMUSG00000091844	26.0733	0.859118	1.81393	0.240839	3.56719	0.000360824	0.0011262	1	44055871	44079746	-	protein_coding	Gm8251
ENSMUSG00000102644	583.955	0.858544	1.81321	0.0784324	10.9463	6.92186e-28	9.50333e-27	5	91962388	91972066	+	transcribed_unitary_pseudogene	Thap6
ENSMUSG00000018415	1554.85	0.858246	1.81283	0.0474478	18.0882	3.94633e-73	1.86887e-71	11	60417144	60450927	+	protein_coding	Gid4
ENSMUSG00000009596	4.23423	0.857282	1.81162	0.223818	3.83026	0.000128009	0.000423598	X	134460117	134476490	-	protein_coding	Taf7l
ENSMUSG00000030498	342.496	0.856604	1.81077	0.0961688	8.9073	5.22895e-19	4.90062e-18	7	51862014	51994975	+	protein_coding	Gas2
ENSMUSG00000000409	39.4505	0.855076	1.80885	0.215761	3.96306	7.39942e-05	0.000252541	4	129548343	129573641	-	protein_coding	Lck
ENSMUSG00000031513	864.688	0.854711	1.8084	0.0610642	13.9969	1.62757e-44	3.92623e-43	8	34135571	34147033	-	protein_coding	Leprotl1
ENSMUSG00000025190	3817.59	0.854141	1.80768	0.0364471	23.4351	1.87681e-121	1.98835e-119	19	43499751	43524605	-	protein_coding	Got1
ENSMUSG00000039648	177.864	0.853596	1.807	0.123236	6.92655	4.31241e-12	2.7449e-11	2	30185123	30205847	-	protein_coding	Kyat1
ENSMUSG00000050931	4517.11	0.851299	1.80412	0.0342784	24.8348	3.77164e-136	4.90624e-134	3	131318984	131491411	-	protein_coding	Sgms2
ENSMUSG00000032392	235.321	0.850802	1.8035	0.109015	7.80444	5.97645e-15	4.53262e-14	9	65195352	65239224	+	protein_coding	Parp16
ENSMUSG00000037580	192.501	0.850748	1.80344	0.119426	7.12366	1.05095e-12	6.96329e-12	14	47153894	47189413	-	protein_coding	Gch1
ENSMUSG00000049950	359.857	0.850288	1.80286	0.0933081	9.11269	8.03621e-20	7.85767e-19	2	3328948	3332643	-	protein_coding	Rpp38
ENSMUSG00000107306	8.22002	0.850042	1.80255	0.252086	3.37203	0.000746166	0.0022287	5	74985855	74989066	-	TEC	Gm42577
ENSMUSG00000064145	2256.14	0.849471	1.80184	0.0407193	20.8616	1.19537e-96	8.6814e-95	9	108602941	108649386	-	protein_coding	Arih2
ENSMUSG00000053091	554.687	0.849073	1.80134	0.0735219	11.5486	7.50597e-31	1.1608e-29	7	66689888	66717256	+	protein_coding	Lins1
ENSMUSG00000035649	863.119	0.848957	1.8012	0.0720467	11.7834	4.75141e-32	7.70155e-31	4	44755876	44932215	+	protein_coding	Zcchc7
ENSMUSG00000023918	4.83262	0.848644	1.80081	0.231746	3.66196	0.000250293	0.000798676	17	42656890	42692284	-	protein_coding	Adgrf4
ENSMUSG00000104682	37.3006	0.848116	1.80015	0.221199	3.83418	0.000125984	0.000417234	5	145292769	145295008	+	TEC	Gm42636
ENSMUSG00000037617	319.296	0.847302	1.79913	0.0989351	8.56422	1.08807e-17	9.54061e-17	15	36178098	36235621	+	protein_coding	Spag1
ENSMUSG00000022803	8.94255	0.846892	1.79862	0.254722	3.32478	0.000884896	0.00262027	16	38362208	38378216	+	protein_coding	Popdc2
ENSMUSG00000026199	531.76	0.84603	1.79755	0.0770881	10.9748	5.04909e-28	6.98344e-27	1	75192150	75199387	+	protein_coding	Ankzf1
ENSMUSG00000020715	1092.13	0.845888	1.79737	0.0541649	15.6169	5.58436e-55	1.78778e-53	11	106394649	106487852	-	protein_coding	Ern1
ENSMUSG00000028158	293.134	0.845783	1.79724	0.10013	8.44681	2.99375e-17	2.57882e-16	3	138089853	138144968	-	protein_coding	Mttp
ENSMUSG00000027071	26.7368	0.845656	1.79708	0.237295	3.56373	0.000365628	0.00114015	2	84998582	85037462	-	protein_coding	P2rx3
ENSMUSG00000074388	17.0685	0.845619	1.79704	0.251249	3.36566	0.000763616	0.00227954	3	97930172	97967018	+	lncRNA	Gm5544
ENSMUSG00000118491	6.13777	0.845574	1.79698	0.240808	3.51141	0.000445743	0.00137446	19	12763659	12796126	-	protein_coding	Zfp91
ENSMUSG00000026577	962.347	0.844213	1.79529	0.0609305	13.8553	1.18089e-43	2.77698e-42	1	164289799	164307489	-	protein_coding	Blzf1
ENSMUSG00000024150	2057.27	0.843938	1.79494	0.0432503	19.5129	8.5357e-85	5.01241e-83	17	87254442	87265935	-	protein_coding	Mcfd2
ENSMUSG00000031574	51.7557	0.843402	1.79428	0.216322	3.89882	9.66625e-05	0.000325743	8	25806554	25815982	+	protein_coding	Star
ENSMUSG00000080115	23.4382	0.843179	1.794	0.244966	3.44203	0.000577372	0.00175051	10	127031003	127041513	-	protein_coding	Eef1akmt3
ENSMUSG00000003411	6.99488	0.842652	1.79334	0.246125	3.42368	0.000617793	0.00186454	4	108879062	108943324	+	protein_coding	Rab3b
ENSMUSG00000035572	1019.76	0.841886	1.79239	0.0615281	13.683	1.28371e-42	2.89935e-41	4	45342100	45379759	+	protein_coding	Dcaf10
ENSMUSG00000085457	63.0905	0.841761	1.79224	0.193839	4.34258	1.4082e-05	5.2243e-05	13	33935566	33960181	+	lncRNA	1110046J04Rik
ENSMUSG00000042042	1735.77	0.841671	1.79212	0.0627787	13.4069	5.50581e-41	1.18246e-39	6	118107451	118139140	-	protein_coding	Csgalnact2
ENSMUSG00000020461	21.6539	0.840755	1.79099	0.246265	3.41403	0.000640105	0.00192791	11	29547949	29578367	+	protein_coding	Clhc1
ENSMUSG00000002845	1032.84	0.840198	1.7903	0.0638707	13.1547	1.59976e-39	3.26513e-38	16	38558697	38592162	+	protein_coding	Tmem39a
ENSMUSG00000031549	14.5596	0.840039	1.7901	0.254639	3.29893	0.000970525	0.00285776	8	24531891	24576333	-	protein_coding	Ido2
ENSMUSG00000031712	167.074	0.839972	1.79002	0.124721	6.73483	1.64116e-11	1.00062e-10	8	82331631	82403222	-	protein_coding	Il15
ENSMUSG00000020528	731.744	0.839639	1.7896	0.0700717	11.9826	4.3852e-33	7.39975e-32	11	61729649	61762088	-	protein_coding	Prpsap2
ENSMUSG00000045795	438.281	0.839525	1.78946	0.0828451	10.1337	3.91654e-24	4.65568e-23	7	81571265	81596836	+	protein_coding	Whamm
ENSMUSG00000017734	104.318	0.839447	1.78936	0.155087	5.41274	6.20673e-08	2.89727e-07	2	164486105	164493319	+	protein_coding	Dbndd2
ENSMUSG00000040729	1183.41	0.839347	1.78924	0.0535482	15.6746	2.25665e-55	7.28115e-54	9	8076460	8134294	-	protein_coding	Cep126
ENSMUSG00000032553	2784.41	0.839292	1.78917	0.043787	19.1676	6.90242e-82	3.84459e-80	9	103188031	103202137	-	protein_coding	Srprb
ENSMUSG00000036196	13.7231	0.838145	1.78775	0.256265	3.27062	0.00107311	0.00313869	17	28637782	28690233	-	protein_coding	Slc26a8
ENSMUSG00000038276	9.85485	0.836346	1.78552	0.254951	3.28041	0.00103655	0.00303709	5	24413391	24417835	+	protein_coding	Asic3
ENSMUSG00000043421	787.37	0.835993	1.78509	0.0682622	12.2468	1.74765e-34	3.08586e-33	6	29272487	29275446	+	protein_coding	Hilpda
ENSMUSG00000032579	196.203	0.834805	1.78362	0.124017	6.7314	1.68039e-11	1.02332e-10	9	107327083	107338350	-	protein_coding	Hemk1
ENSMUSG00000042406	13938.7	0.834751	1.78355	0.0291512	28.6352	2.45256e-180	4.84687e-178	15	80255183	80257541	+	protein_coding	Atf4
ENSMUSG00000044348	123.352	0.834042	1.78267	0.14623	5.70365	1.1727e-08	5.82326e-08	X	136981115	137038302	-	protein_coding	Slc25a53
ENSMUSG00000030513	40.2691	0.83389	1.78249	0.223615	3.72914	0.000192136	0.000621885	7	65861733	66050386	+	protein_coding	Pcsk6
ENSMUSG00000028145	149.025	0.833687	1.78223	0.130756	6.37591	1.81879e-10	1.02866e-09	3	94310088	94332540	+	protein_coding	Them4
ENSMUSG00000013846	1465.15	0.833385	1.78186	0.0477724	17.4449	3.76387e-68	1.62861e-66	15	67102874	67176830	-	protein_coding	St3gal1
ENSMUSG00000030092	32.4172	0.832331	1.78056	0.227737	3.65479	0.000257396	0.000819307	6	104492789	104863406	+	protein_coding	Cntn6
ENSMUSG00000004885	10.8365	0.831948	1.78009	0.255797	3.25238	0.00114443	0.00333449	3	87948665	87953376	+	protein_coding	Crabp2
ENSMUSG00000038069	665.523	0.831406	1.77942	0.0697524	11.9194	9.3792e-33	1.56343e-31	8	47709343	47713932	-	protein_coding	Cdkn2aip
ENSMUSG00000039981	5.52013	0.831021	1.77894	0.239718	3.46666	0.000526975	0.00160744	10	7832469	7870396	+	protein_coding	Zc3h12d
ENSMUSG00000075040	766.471	0.830751	1.77861	0.0685681	12.1157	8.72062e-34	1.49862e-32	2	91643668	91649791	-	protein_coding	Zfp408
ENSMUSG00000025355	17.5273	0.83062	1.77845	0.251135	3.30746	0.00094146	0.00277616	10	128790909	128800824	+	protein_coding	Mmp19
ENSMUSG00000024359	22572	0.830551	1.77836	0.0296184	28.0417	5.0418e-173	9.08983e-171	18	34937413	34954357	-	protein_coding	Hspa9
ENSMUSG00000085829	69.5271	0.830048	1.77775	0.178619	4.64702	3.36758e-06	1.34083e-05	14	75843378	75844964	-	lncRNA	Gm4285
ENSMUSG00000029163	18.8067	0.829818	1.77746	0.25094	3.30683	0.000943567	0.00278118	5	30913401	30921277	+	protein_coding	Emilin1
ENSMUSG00000024587	10808.4	0.829666	1.77727	0.0293491	28.2688	8.35639e-176	1.57568e-173	18	64499646	64516652	-	protein_coding	Nars
ENSMUSG00000025591	582.949	0.829252	1.77676	0.0760179	10.9086	1.04813e-27	1.43043e-26	8	66473117	66486530	-	protein_coding	Tma16
ENSMUSG00000041444	25.3029	0.829092	1.77657	0.236022	3.51277	0.000443462	0.00136813	9	32116135	32268446	+	protein_coding	Arhgap32
ENSMUSG00000081194	4.11571	0.828442	1.77577	0.226492	3.65772	0.000254473	0.000810755	X	150924619	150926159	-	processed_pseudogene	Gm8424
ENSMUSG00000002985	130.645	0.828405	1.77572	0.141564	5.8518	4.86275e-09	2.48062e-08	7	19696108	19699188	-	protein_coding	Apoe
ENSMUSG00000084013	47.7736	0.828359	1.77566	0.200768	4.12594	3.69216e-05	0.000130051	2	170285034	170285880	+	processed_pseudogene	Gm14270
ENSMUSG00000110622	9.29145	0.828299	1.77559	0.255029	3.24787	0.00116274	0.00338399	8	70703456	70717650	+	protein_coding	Iqcn
ENSMUSG00000037705	4.99815	0.827623	1.77476	0.235256	3.51797	0.000434866	0.00134282	9	42329618	42399929	-	protein_coding	Tecta
ENSMUSG00000020542	21.9579	0.826847	1.7738	0.241415	3.425	0.000614796	0.00185686	11	65176560	65269989	-	protein_coding	Myocd
ENSMUSG00000085776	13.3855	0.826627	1.77353	0.255616	3.23387	0.00122126	0.00354279	6	50566642	50594865	+	lncRNA	5430402O13Rik
ENSMUSG00000032482	49.2611	0.826505	1.77338	0.208628	3.96162	7.44443e-05	0.000253951	9	110243782	110262576	+	protein_coding	Cspg5
ENSMUSG00000014177	604.639	0.826415	1.77327	0.0720952	11.4628	2.02764e-30	3.09844e-29	11	62879454	62916780	+	protein_coding	Tvp23b
ENSMUSG00000085642	90.0021	0.82585	1.77258	0.159014	5.19358	2.06291e-07	9.17924e-07	12	20874124	20921262	-	transcribed_unprocessed_pseudogene	3110053B16Rik
ENSMUSG00000024335	14851.8	0.825502	1.77215	0.0273069	30.2306	9.3998e-201	2.38511e-198	17	34112022	34122634	-	protein_coding	Brd2
ENSMUSG00000028456	1794.79	0.825497	1.77215	0.0453822	18.1899	6.20795e-74	3.01636e-72	4	43058952	43264871	+	protein_coding	Unc13b
ENSMUSG00000050022	73.0302	0.824224	1.77058	0.179193	4.59964	4.23225e-06	1.66703e-05	5	140724126	140761439	+	protein_coding	Amz1
ENSMUSG00000038797	300.002	0.823762	1.77002	0.098348	8.37599	5.47598e-17	4.65074e-16	7	80860919	80876537	+	protein_coding	Zscan2
ENSMUSG00000023883	2378.29	0.822607	1.7686	0.0408871	20.119	5.02947e-90	3.30258e-88	17	14945008	14961273	-	protein_coding	Phf10
ENSMUSG00000033434	1033.79	0.821193	1.76687	0.0691684	11.8724	1.64725e-32	2.71499e-31	5	110103974	110108197	-	protein_coding	Gtpbp6
ENSMUSG00000045576	855.772	0.821066	1.76671	0.0622503	13.1898	1.00518e-39	2.07008e-38	3	104864004	104930064	+	protein_coding	St7l
ENSMUSG00000030800	89.4884	0.818083	1.76306	0.160987	5.08166	3.74147e-07	1.62542e-06	7	127925715	127930104	-	protein_coding	Prss8
ENSMUSG00000038150	1318.32	0.817535	1.76239	0.0520535	15.7057	1.38347e-55	4.48492e-54	11	98581255	98587368	-	protein_coding	Ormdl3
ENSMUSG00000024743	8.63966	0.817427	1.76226	0.254219	3.21544	0.00130245	0.00376291	19	10389089	10453180	+	protein_coding	Syt7
ENSMUSG00000082794	9.56862	0.817187	1.76197	0.253622	3.22207	0.0012727	0.00368109	X	68503125	68504131	+	processed_pseudogene	Gm6806
ENSMUSG00000106927	13.9324	0.81687	1.76158	0.255487	3.19731	0.00138717	0.00398793	5	150597061	150599540	-	lncRNA	Gm43598
ENSMUSG00000063558	240.573	0.816504	1.76113	0.106911	7.63722	2.21954e-14	1.63214e-13	1	58029930	58106413	+	protein_coding	Aox1
ENSMUSG00000029992	9958.49	0.816069	1.7606	0.0274705	29.7071	6.21692e-194	1.452e-191	6	87042845	87092197	+	protein_coding	Gfpt1
ENSMUSG00000024327	1137.63	0.816063	1.7606	0.0571924	14.2687	3.42727e-46	8.71791e-45	17	34028268	34031682	-	protein_coding	Slc39a7
ENSMUSG00000093579	10.4664	0.815982	1.7605	0.25615	3.18556	0.00144474	0.00413907	12	101913239	101915335	+	lncRNA	Gm20036
ENSMUSG00000055333	2749.43	0.815392	1.75978	0.0429569	18.9816	2.41975e-80	1.29851e-78	11	55250608	55336564	-	protein_coding	Fat2
ENSMUSG00000039770	1867.05	0.815281	1.75964	0.0455442	17.9009	1.16116e-71	5.32708e-70	17	72836452	72851195	+	protein_coding	Ypel5
ENSMUSG00000055991	1350.7	0.81477	1.75902	0.0500201	16.2888	1.18452e-59	4.27112e-58	5	145204561	145221750	+	protein_coding	Zkscan5
ENSMUSG00000036257	931.557	0.814092	1.75819	0.0623743	13.0517	6.21406e-39	1.25213e-37	12	44221369	44322532	+	protein_coding	Pnpla8
ENSMUSG00000026615	16623.3	0.813852	1.7579	0.0282586	28.8001	2.13728e-182	4.30661e-180	1	185363043	185428360	+	protein_coding	Eprs
ENSMUSG00000071656	73.2844	0.813307	1.75723	0.179479	4.53148	5.85707e-06	2.26748e-05	19	8850767	8853909	+	protein_coding	Lrrn4cl
ENSMUSG00000036002	477.095	0.813294	1.75722	0.08029	10.1294	4.08963e-24	4.85582e-23	4	43032413	43046220	-	protein_coding	Fam214b
ENSMUSG00000006638	189.084	0.812697	1.75649	0.119497	6.80097	1.03916e-11	6.42923e-11	5	30950065	30955091	+	polymorphic_pseudogene	Abhd1
ENSMUSG00000034617	738.67	0.812592	1.75636	0.0642657	12.6443	1.20354e-36	2.2904e-35	13	68560779	68582149	-	protein_coding	Mtrr
ENSMUSG00000052253	1658.55	0.812269	1.75597	0.0481279	16.8773	6.60968e-64	2.58268e-62	15	25984365	25998481	+	protein_coding	Zfp622
ENSMUSG00000062310	1000.69	0.81157	1.75512	0.0575483	14.1024	3.6695e-45	9.02143e-44	1	88499870	88510066	-	protein_coding	Glrp1
ENSMUSG00000039233	840.603	0.811013	1.75444	0.0610361	13.2874	2.73795e-40	5.74802e-39	13	13997948	14039638	-	protein_coding	Tbce
ENSMUSG00000039474	1202.75	0.810601	1.75394	0.0542158	14.9514	1.52566e-50	4.34907e-49	5	36966103	36989205	-	protein_coding	Wfs1
ENSMUSG00000000278	5961.24	0.810447	1.75375	0.0310857	26.0714	7.69718e-150	1.14638e-147	11	88924019	88955465	-	protein_coding	Scpep1
ENSMUSG00000020964	3360.52	0.810349	1.75364	0.0358318	22.6153	3.06095e-113	2.87268e-111	12	91806042	91849157	-	protein_coding	Sel1l
ENSMUSG00000111118	15.4503	0.810047	1.75327	0.252523	3.20781	0.00133748	0.00385218	19	12528754	12530540	-	processed_pseudogene	Gm6545
ENSMUSG00000027859	1196.28	0.809582	1.7527	0.054621	14.8218	1.05896e-49	2.95717e-48	3	102469918	102521013	+	protein_coding	Ngf
ENSMUSG00000043903	12.5387	0.808832	1.75179	0.25621	3.15691	0.00159448	0.00453961	8	122258619	122272650	+	protein_coding	Zfp469
ENSMUSG00000027248	21314.1	0.808367	1.75123	0.0296872	27.2295	2.90618e-163	4.77845e-161	2	121413774	121438687	+	protein_coding	Pdia3
ENSMUSG00000092300	228.529	0.807778	1.75051	0.115029	7.02241	2.18074e-12	1.41748e-11	11	116216002	116220287	+	polymorphic_pseudogene	Cdk3
ENSMUSG00000053580	1769.85	0.807565	1.75025	0.0475172	16.9952	8.91074e-65	3.584e-63	11	105589985	105929304	+	protein_coding	Tanc2
ENSMUSG00000043190	276.245	0.80722	1.74984	0.101289	7.96944	1.59396e-15	1.2485e-14	13	76001534	76018719	-	protein_coding	Rfesd
ENSMUSG00000036501	1643.9	0.807129	1.74973	0.0503294	16.0369	7.05406e-58	2.41235e-56	18	34442350	34506831	-	protein_coding	Fam13b
ENSMUSG00000018736	1920.5	0.806303	1.74872	0.0444091	18.1562	1.14599e-73	5.51604e-72	11	68821433	68871858	-	protein_coding	Ndel1
ENSMUSG00000026715	28.8507	0.805682	1.74797	0.233856	3.44521	0.000570623	0.00173235	1	160978584	161005863	+	protein_coding	Serpinc1
ENSMUSG00000050846	1027.05	0.804628	1.7467	0.0555751	14.4782	1.66344e-47	4.37195e-46	15	75940951	75949400	+	protein_coding	Zfp623
ENSMUSG00000042508	2187.89	0.804368	1.74638	0.0500641	16.0668	4.36246e-58	1.49936e-56	5	9118800	9161776	-	protein_coding	Dmtf1
ENSMUSG00000074221	2312.33	0.804202	1.74618	0.0416526	19.3074	4.65833e-83	2.66693e-81	7	29983954	30028282	+	protein_coding	Zfp568
ENSMUSG00000022358	814.702	0.803757	1.74564	0.0626318	12.8331	1.07057e-37	2.08564e-36	15	58175878	58214932	-	protein_coding	Fbxo32
ENSMUSG00000024053	111.033	0.803036	1.74477	0.155493	5.16444	2.41155e-07	1.06614e-06	17	71252171	71311978	-	protein_coding	Emilin2
ENSMUSG00000043251	51.4931	0.802432	1.74404	0.202368	3.96521	7.33301e-05	0.000250358	8	105289923	105296101	-	protein_coding	Exoc3l
ENSMUSG00000118100	105.334	0.801982	1.74349	0.152532	5.25781	1.45782e-07	6.57794e-07	19	9899689	9902661	+	lncRNA	Gm50340
ENSMUSG00000052605	31.192	0.801523	1.74294	0.227493	3.52328	0.000426241	0.00131698	7	4844958	4870258	-	protein_coding	Isoc2b
ENSMUSG00000113722	69.1585	0.800242	1.74139	0.182	4.39694	1.09787e-05	4.12364e-05	12	105030616	105032279	-	lncRNA	Snhg10
ENSMUSG00000087385	82.8445	0.799482	1.74048	0.173616	4.60489	4.12687e-06	1.62645e-05	4	119530307	119539529	-	protein_coding	Frg2f1
ENSMUSG00000079363	125.906	0.799393	1.74037	0.145176	5.50636	3.66326e-08	1.74285e-07	5	105115766	105139586	-	protein_coding	Gbp4
ENSMUSG00000059820	980.64	0.79918	1.74011	0.0600392	13.311	1.99873e-40	4.23941e-39	9	50605239	50617464	-	protein_coding	Nkapd1
ENSMUSG00000030469	501.304	0.79904	1.73994	0.0787726	10.1436	3.53725e-24	4.20968e-23	7	43579609	43593235	+	protein_coding	Zfp719
ENSMUSG00000025007	8073.01	0.798702	1.73954	0.0288588	27.6762	1.3493e-168	2.33044e-166	19	40550256	40588463	-	protein_coding	Aldh18a1
ENSMUSG00000106981	54.916	0.797217	1.73775	0.202553	3.93584	8.29058e-05	0.000281554	5	53281809	53283509	+	lncRNA	Gm45495
ENSMUSG00000033590	3986.01	0.797208	1.73774	0.0335297	23.7762	5.89144e-125	6.76462e-123	9	75232019	75305451	+	protein_coding	Myo5c
ENSMUSG00000025375	34.685	0.796968	1.73745	0.228187	3.49261	0.000478332	0.00146646	11	120007312	120047167	-	protein_coding	Aatk
ENSMUSG00000090236	18.5077	0.796964	1.73744	0.251354	3.17069	0.0015208	0.00434185	16	17835275	17838364	-	protein_coding	Car15
ENSMUSG00000023571	21.6539	0.796439	1.73681	0.247005	3.22438	0.00126245	0.00365397	4	155962317	155966629	+	protein_coding	C1qtnf12
ENSMUSG00000032526	227.096	0.796188	1.73651	0.109047	7.30136	2.84879e-13	1.96086e-12	9	121710328	121713388	+	protein_coding	Ss18l2
ENSMUSG00000116164	14.7431	0.795711	1.73593	0.254133	3.13109	0.0017416	0.00492911	15	100613172	100613843	-	lncRNA	1110013H19Rik
ENSMUSG00000019767	8.40844	0.79545	1.73562	0.251306	3.16526	0.00154945	0.00441812	10	4482501	4562231	+	protein_coding	Ccdc170
ENSMUSG00000023809	2797.15	0.795375	1.73553	0.0360513	22.0623	7.27597e-108	6.30983e-106	17	7170114	7303315	+	protein_coding	Rps6ka2
ENSMUSG00000059839	246.117	0.79464	1.73464	0.113237	7.01747	2.25917e-12	1.46614e-11	13	67471512	67484258	-	protein_coding	Zfp874b
ENSMUSG00000035992	2027.21	0.794502	1.73448	0.0538657	14.7497	3.09048e-49	8.53746e-48	11	54438198	54518235	+	protein_coding	Fnip1
ENSMUSG00000020986	1310.39	0.794494	1.73447	0.0522675	15.2005	3.50777e-52	1.04486e-50	12	58958382	59012017	-	protein_coding	Sec23a
ENSMUSG00000078651	294.051	0.794365	1.73431	0.10122	7.84792	4.22982e-15	3.2318e-14	11	101325062	101329702	+	protein_coding	Aoc2
ENSMUSG00000035064	469.383	0.794325	1.73427	0.0816151	9.73257	2.18995e-22	2.39798e-21	7	120842830	120907450	+	protein_coding	Eef2k
ENSMUSG00000103839	88.3343	0.793818	1.73366	0.165794	4.78799	1.68457e-06	6.91629e-06	1	58383511	58386134	-	TEC	Gm37607
ENSMUSG00000045248	482.321	0.793758	1.73358	0.0797121	9.95781	2.33137e-23	2.68591e-22	8	72494560	72548270	-	protein_coding	Med26
ENSMUSG00000045502	4.92812	0.792733	1.73235	0.233667	3.39257	0.000692401	0.00207539	5	123863569	123865499	-	protein_coding	Hcar2
ENSMUSG00000046441	754.649	0.792393	1.73194	0.0700849	11.3062	1.22285e-29	1.80425e-28	8	110215664	110224486	+	protein_coding	Cmtr2
ENSMUSG00000057835	133.482	0.792255	1.73178	0.147055	5.38746	7.14618e-08	3.31847e-07	17	55864891	55878930	-	protein_coding	Zfp119a
ENSMUSG00000021392	1963.23	0.792083	1.73157	0.0449081	17.6379	1.26147e-69	5.6241e-68	13	49653077	49679016	+	protein_coding	Nol8
ENSMUSG00000054556	53.0374	0.79186	1.73131	0.203537	3.8905	0.00010004	0.000336682	6	17065009	17171833	-	lncRNA	Gm4876
ENSMUSG00000101655	203.685	0.791129	1.73043	0.114376	6.9169	4.61645e-12	2.93026e-11	6	86483375	86488227	-	lncRNA	2310040G24Rik
ENSMUSG00000045467	12.5676	0.791096	1.73039	0.25595	3.09082	0.00199603	0.00559764	7	80246375	80260821	+	protein_coding	Ttll13
ENSMUSG00000034636	2080.15	0.791057	1.73034	0.0465918	16.9785	1.18539e-64	4.74918e-63	4	108229723	108301096	-	protein_coding	Zyg11b
ENSMUSG00000032757	933.59	0.791027	1.73031	0.069681	11.3521	7.23754e-30	1.08263e-28	6	4076898	4086972	-	protein_coding	Bet1
ENSMUSG00000110540	10.1549	0.790523	1.7297	0.255665	3.09203	0.00198795	0.00557717	8	122826085	122828880	+	TEC	Gm45743
ENSMUSG00000054381	284.589	0.78999	1.72906	0.105479	7.48956	6.91063e-14	4.94893e-13	7	127372536	127376050	-	protein_coding	Zfp747
ENSMUSG00000040808	82.1874	0.789857	1.7289	0.162415	4.8632	1.15505e-06	4.81245e-06	X	162961991	162964599	-	protein_coding	S100g
ENSMUSG00000024661	34921.6	0.789554	1.72854	0.0275648	28.6435	1.92991e-180	3.85102e-178	19	9980597	9985098	+	protein_coding	Fth1
ENSMUSG00000028152	1003.04	0.789324	1.72826	0.0584125	13.5129	1.31186e-41	2.87018e-40	3	138742194	138907905	+	protein_coding	Tspan5
ENSMUSG00000076431	8418.11	0.78919	1.7281	0.0418171	18.8724	1.92358e-79	1.01113e-77	13	28948918	28953713	-	protein_coding	Sox4
ENSMUSG00000028042	2672.28	0.789033	1.72792	0.0453801	17.3872	1.03139e-67	4.43474e-66	3	89377643	89394776	-	protein_coding	Zbtb7b
ENSMUSG00000107096	115.865	0.788915	1.72777	0.158861	4.96607	6.83222e-07	2.90249e-06	5	150599931	150607003	-	lncRNA	Gm43597
ENSMUSG00000117886	15.731	0.788166	1.72688	0.255652	3.08297	0.00204949	0.00572948	19	3253517	3255067	-	processed_pseudogene	Gm2106
ENSMUSG00000071192	22.6029	0.787186	1.72571	0.24229	3.24895	0.00115834	0.00337166	17	25877627	25880858	-	protein_coding	Wfikkn1
ENSMUSG00000027822	1033.28	0.786961	1.72544	0.0580351	13.5601	6.90598e-42	1.52131e-40	3	63933506	63964768	-	protein_coding	Slc33a1
ENSMUSG00000110218	77.5205	0.786918	1.72538	0.181171	4.34351	1.40222e-05	5.20403e-05	17	56551413	56554387	-	protein_coding	Gm20219
ENSMUSG00000024867	557.384	0.786491	1.72487	0.0761571	10.3272	5.30754e-25	6.53208e-24	19	24294793	24555872	-	protein_coding	Pip5k1b
ENSMUSG00000022768	14.4376	0.784126	1.72205	0.253758	3.09005	0.00200122	0.0056098	16	17139063	17147229	-	protein_coding	Ccdc116
ENSMUSG00000037999	137.405	0.783608	1.72143	0.148183	5.28811	1.23589e-07	5.60857e-07	5	62602444	62766159	-	protein_coding	Arap2
ENSMUSG00000070420	1082.56	0.782295	1.71987	0.0560992	13.9449	3.38135e-44	8.09044e-43	5	145280499	145291278	+	protein_coding	Zscan25
ENSMUSG00000071456	1156.6	0.782224	1.71978	0.0550382	14.2124	7.67701e-46	1.93602e-44	12	3403877	3427011	-	lncRNA	1110002L01Rik
ENSMUSG00000051316	202.887	0.781981	1.71949	0.119108	6.56532	5.19199e-11	3.04802e-10	18	37640490	37644204	-	protein_coding	Taf7
ENSMUSG00000087396	129.677	0.78193	1.71943	0.141538	5.52451	3.30413e-08	1.57746e-07	X	75706931	75764699	-	lncRNA	4933407K13Rik
ENSMUSG00000067455	17.0132	0.78152	1.71894	0.25364	3.08121	0.0020616	0.00575941	13	21735063	21735837	+	protein_coding	Hist1h4j
ENSMUSG00000024516	407.663	0.780461	1.71768	0.093378	8.35808	6.37453e-17	5.38938e-16	18	65800514	65817684	+	protein_coding	Sec11c
ENSMUSG00000104765	7.49253	0.780145	1.7173	0.248858	3.1349	0.00171912	0.00487219	5	23387619	23388244	-	processed_pseudogene	Gm43058
ENSMUSG00000006494	632.391	0.77988	1.71699	0.0700507	11.1331	8.66014e-29	1.23691e-27	2	71873223	71903858	+	protein_coding	Pdk1
ENSMUSG00000104950	52.4273	0.779512	1.71655	0.200016	3.89726	9.72885e-05	0.000327691	5	3629776	3631722	-	lncRNA	4833413G10Rik
ENSMUSG00000027412	658.727	0.778472	1.71531	0.0693972	11.2176	3.34114e-29	4.84276e-28	2	160880669	160906002	+	protein_coding	Lpin3
ENSMUSG00000072647	38.3724	0.777762	1.71447	0.215955	3.6015	0.000316391	0.000995526	5	121518575	121545482	-	protein_coding	Adam1a
ENSMUSG00000083351	7.55202	0.777517	1.71418	0.251591	3.0904	0.00199884	0.00560465	6	149405821	149406685	+	processed_pseudogene	Gm15783
ENSMUSG00000046223	3350.18	0.777487	1.71414	0.044203	17.589	2.99142e-69	1.31937e-67	7	24462483	24475968	+	protein_coding	Plaur
ENSMUSG00000020427	4875.73	0.777198	1.7138	0.037586	20.6779	5.4818e-95	3.88509e-93	11	7206085	7213923	-	protein_coding	Igfbp3
ENSMUSG00000029352	18.6298	0.777032	1.7136	0.251233	3.09287	0.00198231	0.00556285	5	113075838	113081584	-	protein_coding	Crybb3
ENSMUSG00000057899	6.52025	0.775946	1.71231	0.247581	3.13411	0.00172377	0.00488335	17	42708935	42742179	-	protein_coding	Adgrf2
ENSMUSG00000030110	27.644	0.775686	1.712	0.228841	3.38963	0.000699858	0.0020959	6	118151744	118197718	-	protein_coding	Ret
ENSMUSG00000031232	1541.96	0.775285	1.71153	0.0646422	11.9935	3.84445e-33	6.49794e-32	X	105968083	106011906	-	protein_coding	Magt1
ENSMUSG00000027999	599.104	0.774957	1.71114	0.0736688	10.5195	7.02629e-26	8.93635e-25	3	129878605	129895825	+	protein_coding	Pla2g12a
ENSMUSG00000035227	3061.67	0.773985	1.70999	0.0419699	18.4414	6.1111e-76	3.05599e-74	7	99837568	99863462	-	protein_coding	Spcs2
ENSMUSG00000026826	295.593	0.773343	1.70923	0.0963267	8.02834	9.88e-16	7.81615e-15	2	57106829	57124003	-	protein_coding	Nr4a2
ENSMUSG00000086370	119.874	0.773094	1.70893	0.144232	5.36006	8.31954e-08	3.84251e-07	X	103560906	103623790	-	lncRNA	Ftx
ENSMUSG00000029442	10.8086	0.773088	1.70892	0.255997	3.01991	0.00252849	0.0069711	5	123252101	123327484	+	protein_coding	Wdr66
ENSMUSG00000021768	31.8851	0.77304	1.70887	0.224639	3.44125	0.000579038	0.00175479	14	21733393	21751181	-	protein_coding	Dusp13
ENSMUSG00000032454	220.775	0.771589	1.70715	0.130538	5.91085	3.40339e-09	1.75754e-08	9	98486114	98509781	+	protein_coding	Rbp2
ENSMUSG00000019852	874.463	0.770493	1.70585	0.0686414	11.2249	3.07719e-29	4.47915e-28	10	18581838	18743949	-	protein_coding	Arfgef3
ENSMUSG00000021831	1065.27	0.770466	1.70582	0.0600159	12.8377	1.00833e-37	1.96624e-36	14	45283086	45318771	-	protein_coding	Ero1l
ENSMUSG00000073633	246.205	0.770407	1.70575	0.121588	6.3362	2.35502e-10	1.32067e-09	1	84839840	84900487	+	protein_coding	Fbxo36
ENSMUSG00000041112	1471.1	0.770292	1.70562	0.0527406	14.6053	2.59798e-48	6.98905e-47	13	20090595	20608353	+	protein_coding	Elmo1
ENSMUSG00000028517	712.937	0.77021	1.70552	0.072463	10.629	2.18406e-26	2.82676e-25	4	105157346	105232764	+	protein_coding	Plpp3
ENSMUSG00000008429	826.883	0.770184	1.70549	0.0626419	12.295	9.63215e-35	1.71998e-33	9	25108131	25151820	-	protein_coding	Herpud2
ENSMUSG00000078768	184.329	0.769616	1.70482	0.126652	6.07664	1.22726e-09	6.55698e-09	7	30077336	30090527	-	protein_coding	Zfp566
ENSMUSG00000003934	112.451	0.769278	1.70442	0.154577	4.97667	6.46881e-07	2.75437e-06	11	69554091	69560205	-	protein_coding	Efnb3
ENSMUSG00000024190	8399.43	0.768995	1.70408	0.0320281	24.01	2.1869e-127	2.61321e-125	17	26505589	26562128	-	protein_coding	Dusp1
ENSMUSG00000025130	33052.4	0.768789	1.70384	0.0280073	27.4496	7.01846e-166	1.18238e-163	11	120560297	120573253	-	protein_coding	P4hb
ENSMUSG00000020434	196.377	0.766576	1.70123	0.113757	6.7387	1.59815e-11	9.75549e-11	11	3886087	3895098	-	protein_coding	4921536K21Rik
ENSMUSG00000042354	3277.24	0.766484	1.70112	0.0367661	20.8476	1.60336e-96	1.16034e-94	14	31012432	31019152	-	protein_coding	Gnl3
ENSMUSG00000015437	7.06984	0.766374	1.70099	0.248454	3.08457	0.00203848	0.00570103	14	56258837	56262260	-	protein_coding	Gzmb
ENSMUSG00000021835	2483.74	0.766047	1.7006	0.0384842	19.9055	3.64611e-88	2.31292e-86	14	46383519	46390669	-	protein_coding	Bmp4
ENSMUSG00000038217	20.4645	0.765499	1.69996	0.245457	3.11868	0.00181666	0.00512671	11	75461714	75470899	+	protein_coding	Tlcd2
ENSMUSG00000073155	1447.55	0.765335	1.69976	0.0483293	15.8358	1.76106e-56	5.80049e-55	6	35252653	35263496	+	protein_coding	1810058I24Rik
ENSMUSG00000038085	79.259	0.76447	1.69875	0.172379	4.43483	9.21459e-06	3.48908e-05	2	156312298	156375638	+	protein_coding	Cnbd2
ENSMUSG00000034765	518.97	0.763814	1.69797	0.0761038	10.0365	1.05384e-23	1.22857e-22	19	53529108	53542431	+	protein_coding	Dusp5
ENSMUSG00000023249	1232.56	0.763664	1.6978	0.0565534	13.5034	1.49304e-41	3.25759e-40	9	106470321	106476949	-	protein_coding	Parp3
ENSMUSG00000047407	3599.98	0.763515	1.69762	0.0383778	19.8947	4.52333e-88	2.84306e-86	17	70844204	70853546	-	protein_coding	Tgif1
ENSMUSG00000114515	73.9817	0.762302	1.69619	0.172407	4.42154	9.80018e-06	3.70195e-05	7	126800789	126809108	-	protein_coding	Aldoa
ENSMUSG00000031521	611.809	0.760902	1.69455	0.0710546	10.7087	9.2659e-27	1.21204e-25	8	53511726	53523421	+	protein_coding	Aga
ENSMUSG00000056687	66.9125	0.760889	1.69453	0.182313	4.17353	2.99911e-05	0.000106867	11	109352834	109363654	-	lncRNA	Gm11696
ENSMUSG00000020482	1257.55	0.760513	1.69409	0.0519856	14.6293	1.82669e-48	4.94001e-47	11	5528886	5542187	-	protein_coding	Ccdc117
ENSMUSG00000032519	446.416	0.759936	1.69342	0.0891475	8.52448	1.535e-17	1.33739e-16	9	120110373	120124504	+	protein_coding	Slc25a38
ENSMUSG00000100980	9.04415	0.759784	1.69324	0.254106	2.99003	0.00278947	0.00763407	1	91798527	91802937	-	lncRNA	Gm29100
ENSMUSG00000070337	4.31561	0.759113	1.69245	0.227535	3.33625	0.000849165	0.00251991	11	97332108	97352077	-	protein_coding	Gpr179
ENSMUSG00000029641	31.1164	0.758431	1.69165	0.226767	3.34455	0.000824176	0.00245	5	146845070	146847726	+	protein_coding	Rasl11a
ENSMUSG00000096433	320.784	0.758211	1.69139	0.125438	6.04451	1.49868e-09	7.96337e-09	17	22197264	22225616	-	protein_coding	Zfp994
ENSMUSG00000048967	40.0937	0.758038	1.69119	0.216858	3.49556	0.000473071	0.00145228	8	69887787	69902712	-	protein_coding	Yjefn3
ENSMUSG00000020368	22459.2	0.757562	1.69063	0.0297552	25.4598	5.49713e-143	7.73853e-141	11	50293960	50325673	-	protein_coding	Canx
ENSMUSG00000072258	1091.83	0.757461	1.69051	0.0546267	13.8661	1.01601e-43	2.40301e-42	1	183388980	183410198	+	protein_coding	Taf1a
ENSMUSG00000022748	325.076	0.757343	1.69037	0.0936506	8.08689	6.1206e-16	4.90436e-15	16	57301999	57606864	-	protein_coding	Cmss1
ENSMUSG00000017119	5072.9	0.756918	1.68988	0.0320889	23.5881	5.10047e-123	5.66648e-121	11	101552148	101581951	+	protein_coding	Nbr1
ENSMUSG00000087138	187.555	0.756049	1.68886	0.124695	6.06321	1.33435e-09	7.11225e-09	7	44986899	44994597	+	lncRNA	Gm15545
ENSMUSG00000032131	15.0604	0.755835	1.68861	0.255801	2.95478	0.00312891	0.00849631	9	44273187	44288615	-	protein_coding	Abcg4
ENSMUSG00000044916	29.0728	0.755375	1.68807	0.230376	3.27888	0.0010422	0.00305221	2	92382537	92385708	+	protein_coding	1700029I15Rik
ENSMUSG00000021282	8046.27	0.755254	1.68793	0.0403463	18.7193	3.44748e-78	1.7714e-76	12	111538015	111546752	+	protein_coding	Eif5
ENSMUSG00000086606	38.8851	0.754661	1.68724	0.219633	3.43602	0.000590337	0.0017864	4	148947491	148948914	-	lncRNA	Gm13205
ENSMUSG00000029627	317.103	0.754263	1.68677	0.0956395	7.88652	3.10722e-15	2.39186e-14	5	145194945	145201868	-	protein_coding	Zkscan14
ENSMUSG00000022462	13108.6	0.753924	1.68637	0.0333103	22.6333	2.03613e-113	1.91966e-111	15	96687391	96699730	-	protein_coding	Slc38a2
ENSMUSG00000038708	3046.74	0.753878	1.68632	0.0360062	20.9375	2.44134e-97	1.77932e-95	9	118506266	118582519	+	protein_coding	Golga4
ENSMUSG00000103672	13.1332	0.753612	1.68601	0.255645	2.94789	0.00319951	0.00867769	9	101116700	101122231	+	TEC	Gm37621
ENSMUSG00000025193	175.551	0.753402	1.68576	0.118025	6.38343	1.73161e-10	9.81516e-10	19	43752995	43768638	+	protein_coding	Cutc
ENSMUSG00000040283	8.35302	0.75298	1.68527	0.252909	2.97727	0.00290824	0.00793482	11	49165584	49187159	-	protein_coding	Btnl9
ENSMUSG00000021456	38.4093	0.752552	1.68477	0.212659	3.53877	0.000402	0.00124582	13	62836876	62858422	-	protein_coding	Fbp2
ENSMUSG00000112160	134.298	0.752267	1.68444	0.139418	5.39576	6.8234e-08	3.1736e-07	10	82083352	82111216	+	protein_coding	BC024063
ENSMUSG00000015202	492.974	0.752227	1.68439	0.0803689	9.35968	7.99769e-21	8.19424e-20	10	7119062	7212237	-	protein_coding	Cnksr3
ENSMUSG00000108179	54.4525	0.751428	1.68346	0.191809	3.91759	8.94384e-05	0.00030239	6	135311455	135311711	-	TEC	Gm44274
ENSMUSG00000051596	5.58141	0.751068	1.68304	0.23828	3.15204	0.00162132	0.00461091	5	38275971	38304217	+	protein_coding	Otop1
ENSMUSG00000027806	1882.93	0.750466	1.68234	0.0501431	14.9665	1.21563e-50	3.47013e-49	3	58414714	58466783	+	protein_coding	Tsc22d2
ENSMUSG00000045538	394.311	0.75042	1.68228	0.0866503	8.66033	4.70395e-18	4.18711e-17	8	106009620	106011882	-	protein_coding	Ddx28
ENSMUSG00000016552	24.823	0.750304	1.68215	0.239367	3.13454	0.00172124	0.00487686	15	77940521	77956722	-	protein_coding	Foxred2
ENSMUSG00000027088	420.948	0.749673	1.68141	0.0858907	8.72821	2.58729e-18	2.33537e-17	2	69789622	69800005	+	protein_coding	Phospho2
ENSMUSG00000110151	12.6786	0.749455	1.68116	0.255676	2.93127	0.00337584	0.00910666	8	117681621	117693198	+	lncRNA	Gm38416
ENSMUSG00000095762	142.035	0.749407	1.6811	0.150497	4.97956	6.37286e-07	2.7152e-06	8	122841730	122842072	+	processed_pseudogene	Gm16378
ENSMUSG00000028653	661.42	0.74914	1.68079	0.0684711	10.941	7.34171e-28	1.0073e-26	4	123016596	123054949	+	protein_coding	Trit1
ENSMUSG00000097093	24.0728	0.748757	1.68034	0.241619	3.09892	0.0019423	0.00545506	15	100614136	100615110	-	lncRNA	C330013E15Rik
ENSMUSG00000053251	2.91129	0.748622	1.68019	0.205551	3.64202	0.000270511	0.000857731	6	116506515	116517965	+	protein_coding	Olfr212
ENSMUSG00000046169	369.572	0.747192	1.67852	0.0862183	8.66628	4.46449e-18	3.97913e-17	13	104287834	104496695	+	protein_coding	Adamts6
ENSMUSG00000030523	23.4446	0.746987	1.67828	0.242226	3.08384	0.00204347	0.00571422	7	64153834	64269775	+	protein_coding	Trpm1
ENSMUSG00000086003	27.3668	0.74696	1.67825	0.232927	3.20684	0.00134201	0.0038636	11	94133484	94155776	+	lncRNA	B230206L02Rik
ENSMUSG00000027357	1505.85	0.746466	1.67768	0.0526792	14.17	1.40461e-45	3.5035e-44	2	132846665	132866785	+	protein_coding	Crls1
ENSMUSG00000037965	2891.15	0.745776	1.67688	0.0484183	15.4028	1.56851e-53	4.80439e-52	16	11136591	11176393	-	protein_coding	Zc3h7a
ENSMUSG00000094441	333.605	0.745458	1.67651	0.0930937	8.0076	1.16964e-15	9.21061e-15	17	33239717	33255145	-	protein_coding	Zfp955a
ENSMUSG00000118124	4.13911	0.745012	1.67599	0.224922	3.31232	0.00092527	0.00273155	19	8829772	8841137	+	protein_coding	Gm50139
ENSMUSG00000068739	9489.06	0.744699	1.67562	0.0350202	21.2649	2.40236e-100	1.84928e-98	3	108424864	108445209	-	protein_coding	Sars
ENSMUSG00000037071	915.467	0.744562	1.67547	0.0668056	11.1452	7.55737e-29	1.08242e-27	19	44394454	44407879	-	protein_coding	Scd1
ENSMUSG00000046679	699.323	0.744443	1.67533	0.0673988	11.0453	2.30886e-28	3.2414e-27	6	86438373	86473500	+	protein_coding	C87436
ENSMUSG00000043415	666.064	0.743759	1.67453	0.0719086	10.3431	4.49709e-25	5.54128e-24	2	19657751	19660583	+	protein_coding	Otud1
ENSMUSG00000068245	3.79171	0.742804	1.67343	0.217794	3.41057	0.000648261	0.00195162	14	59347406	59365470	-	protein_coding	Phf11d
ENSMUSG00000042549	362.155	0.74238	1.67293	0.0948415	7.82759	4.97295e-15	3.78973e-14	11	60920916	60931867	-	lncRNA	Map2k3os
ENSMUSG00000027824	7.75615	0.742092	1.6726	0.249152	2.97847	0.00289689	0.007907	3	64081546	64109484	+	protein_coding	Vmn2r1
ENSMUSG00000022241	7606.25	0.742012	1.67251	0.0283262	26.1953	3.00641e-151	4.54344e-149	15	11382300	11399665	-	protein_coding	Tars
ENSMUSG00000057551	729.088	0.741016	1.67135	0.0670525	11.0513	2.16102e-28	3.03799e-27	9	19622101	19649731	+	protein_coding	Zfp317
ENSMUSG00000032127	1897.16	0.740872	1.67119	0.0431344	17.1759	4.02548e-66	1.65471e-64	9	44347748	44361670	-	protein_coding	Vps11
ENSMUSG00000085255	17.0571	0.739903	1.67006	0.251145	2.94612	0.00321788	0.00872061	11	106065076	106066305	-	lncRNA	Taco1os
ENSMUSG00000027722	1127.52	0.739796	1.66994	0.0596298	12.4065	2.41021e-35	4.39158e-34	3	37419895	37579096	+	protein_coding	Spata5
ENSMUSG00000050195	11.7692	0.739182	1.66923	0.256353	2.88346	0.00393338	0.0104882	19	44333091	44346743	+	protein_coding	Scd4
ENSMUSG00000053297	4.63588	0.739147	1.66919	0.2271	3.25472	0.00113504	0.003309	6	48626763	48633689	+	protein_coding	AI854703
ENSMUSG00000044197	517.949	0.738913	1.66892	0.0801994	9.21345	3.15809e-20	3.15548e-19	5	139377696	139396415	+	protein_coding	Gpr146
ENSMUSG00000020691	1495.59	0.738679	1.66865	0.0480422	15.3756	2.38479e-53	7.23998e-52	11	105126424	105140394	+	protein_coding	Mettl2
ENSMUSG00000116898	19.909	0.738376	1.6683	0.246482	2.99566	0.00273849	0.00750655	16	17531181	17531518	+	lncRNA	Gm49785
ENSMUSG00000085085	70.7567	0.738235	1.66813	0.176912	4.1729	3.00747e-05	0.000107146	4	129050096	129057983	-	lncRNA	1700086P04Rik
ENSMUSG00000004994	304.044	0.737517	1.6673	0.0949703	7.76576	8.11564e-15	6.10545e-14	8	84257794	84270380	-	protein_coding	Ccdc130
ENSMUSG00000083397	38.6198	0.737197	1.66693	0.217429	3.39052	0.000697606	0.00208946	2	181896822	181898712	+	processed_pseudogene	Gm5466
ENSMUSG00000033021	1455.1	0.736871	1.66656	0.0525043	14.0345	9.58843e-45	2.33496e-43	1	75435929	75443179	+	protein_coding	Gmppa
ENSMUSG00000053101	258.583	0.736504	1.66613	0.113067	6.51385	7.32469e-11	4.25266e-10	13	19749681	19824257	-	protein_coding	Gpr141
ENSMUSG00000030556	328.38	0.736258	1.66585	0.0934206	7.88111	3.24496e-15	2.49229e-14	7	67513409	67645268	-	protein_coding	Lrrc28
ENSMUSG00000024493	6960.98	0.735968	1.66552	0.0312425	23.5566	1.07402e-122	1.17416e-120	18	42202297	42262194	-	protein_coding	Lars
ENSMUSG00000005667	7357.27	0.735384	1.66484	0.0317366	23.1715	8.83251e-119	8.98686e-117	6	83305690	83325908	-	protein_coding	Mthfd2
ENSMUSG00000054226	1395.38	0.734885	1.66427	0.0537067	13.6833	1.27734e-42	2.88813e-41	6	85911864	85930284	+	protein_coding	Tprkb
ENSMUSG00000025935	3468.03	0.734367	1.66367	0.0506367	14.5026	1.16571e-47	3.07954e-46	1	13564697	13589910	-	protein_coding	Tram1
ENSMUSG00000018774	47.8873	0.734145	1.66341	0.200991	3.65264	0.000259563	0.000825436	11	69664212	69666153	-	protein_coding	Cd68
ENSMUSG00000094870	1433.62	0.734079	1.66333	0.053339	13.7625	4.28356e-43	9.86995e-42	13	119765186	119790889	-	protein_coding	Zfp131
ENSMUSG00000029708	1600.05	0.733865	1.66309	0.0498456	14.7228	4.6052e-49	1.26538e-47	6	28416090	28428390	-	protein_coding	Gcc1
ENSMUSG00000019505	8937.16	0.733181	1.6623	0.0312203	23.4841	5.92983e-122	6.38093e-120	11	62551170	62553213	+	protein_coding	Ubb
ENSMUSG00000028280	8.62293	0.732952	1.66204	0.25337	2.89281	0.00381807	0.0102072	4	33132520	33163588	+	protein_coding	Gabrr1
ENSMUSG00000024391	6.50937	0.73212	1.66108	0.244784	2.99088	0.00278174	0.007616	17	35128996	35132050	-	protein_coding	Apom
ENSMUSG00000028389	536.92	0.731931	1.66086	0.0748484	9.77884	1.38788e-22	1.54023e-21	4	62189539	62231047	-	protein_coding	Zfp37
ENSMUSG00000074064	348.775	0.730973	1.65976	0.0975744	7.49144	6.81217e-14	4.88011e-13	8	119394877	119411102	+	protein_coding	Mlycd
ENSMUSG00000107045	5.88493	0.730721	1.65947	0.241237	3.02905	0.00245321	0.00677517	6	127318340	127320575	+	TEC	Gm43636
ENSMUSG00000106943	312.016	0.730557	1.65928	0.0990723	7.37398	1.65602e-13	1.15652e-12	5	74093059	74095406	+	lncRNA	Dancr
ENSMUSG00000003410	12.5764	0.729595	1.65817	0.256026	2.84969	0.00437614	0.0115534	9	22015004	22052023	-	protein_coding	Elavl3
ENSMUSG00000042821	4.21021	0.729467	1.65803	0.226237	3.22434	0.00126261	0.00365397	2	167538194	167542814	+	protein_coding	Snai1
ENSMUSG00000061894	389.527	0.729005	1.6575	0.0871006	8.36969	5.77705e-17	4.89834e-16	4	128583538	128610098	-	protein_coding	Zscan20
ENSMUSG00000022543	37.5147	0.728584	1.65701	0.227548	3.20188	0.00136532	0.00392796	16	4964288	4978962	+	transcribed_unitary_pseudogene	4930451G09Rik
ENSMUSG00000030124	47.4778	0.727721	1.65602	0.203986	3.5675	0.000360404	0.00112523	6	124904360	124911705	-	protein_coding	Lag3
ENSMUSG00000020432	147.364	0.727548	1.65582	0.133001	5.47025	4.4941e-08	2.12095e-07	11	3917191	3932159	-	protein_coding	Tcn2
ENSMUSG00000112842	5.02817	0.727291	1.65553	0.237212	3.066	0.00216942	0.00604173	10	78487055	78498353	+	transcribed_unprocessed_pseudogene	Gm30232
ENSMUSG00000006010	1252.69	0.727062	1.65526	0.0575372	12.6364	1.33018e-36	2.52207e-35	1	150361304	150393080	-	protein_coding	Odr4
ENSMUSG00000042608	941.575	0.72705	1.65525	0.0613961	11.842	2.36876e-32	3.87621e-31	4	126103956	126141029	+	protein_coding	Stk40
ENSMUSG00000058297	5.85246	0.726642	1.65478	0.241664	3.00683	0.00263985	0.00726038	10	60106218	60135198	+	protein_coding	Spock2
ENSMUSG00000116802	193.018	0.726132	1.6542	0.120689	6.01655	1.78168e-09	9.3991e-09	17	17234871	17266063	+	lncRNA	Gm5165
ENSMUSG00000071332	5.96703	0.726095	1.65416	0.241812	3.00273	0.00267574	0.00735416	6	87671982	87681024	+	transcribed_unprocessed_pseudogene	E230015B07Rik
ENSMUSG00000039099	36.5081	0.72599	1.65404	0.221785	3.2734	0.00106261	0.00310974	7	79743162	79785950	+	protein_coding	Wdr93
ENSMUSG00000036766	5.06794	0.725964	1.65401	0.233651	3.10704	0.00188971	0.00531825	1	84369838	84696221	-	protein_coding	Dner
ENSMUSG00000105843	20.8678	0.724863	1.65274	0.244102	2.9695	0.00298282	0.00812428	3	88030877	88033150	+	TEC	Gm19439
ENSMUSG00000030871	592.504	0.724474	1.6523	0.0722865	10.0223	1.21693e-23	1.41228e-22	7	122037212	122067263	-	protein_coding	Ears2
ENSMUSG00000025779	113.154	0.723843	1.65158	0.153413	4.71827	2.37853e-06	9.64065e-06	1	16688050	16709611	+	protein_coding	Ly96
ENSMUSG00000032383	5990.61	0.723716	1.65143	0.0342894	21.1061	6.98634e-99	5.24052e-97	9	66060221	66066623	+	protein_coding	Ppib
ENSMUSG00000015812	43.0379	0.723693	1.6514	0.217752	3.32347	0.000889048	0.00263036	14	67745180	67749439	+	protein_coding	Gnrh1
ENSMUSG00000087624	65.2024	0.723615	1.65131	0.180811	4.00205	6.27965e-05	0.000215937	2	167782052	167783486	+	lncRNA	9230111E07Rik
ENSMUSG00000022401	1549.29	0.723488	1.65117	0.0508248	14.235	5.55952e-46	1.40547e-44	15	81400137	81457482	+	protein_coding	Xpnpep3
ENSMUSG00000055748	9.22879	0.722998	1.65061	0.252941	2.85836	0.00425832	0.011264	15	63891263	63912297	-	protein_coding	Gsdmc4
ENSMUSG00000044724	9.58672	0.722848	1.65044	0.255445	2.82976	0.00465823	0.0122337	19	4139786	4145740	+	protein_coding	Gpr152
ENSMUSG00000116589	5.20645	0.722423	1.64995	0.234028	3.08691	0.00202249	0.00566248	16	94488776	94522117	+	lncRNA	Gm31323
ENSMUSG00000016995	5.61153	0.722368	1.64989	0.238817	3.02478	0.00248817	0.0068671	2	164389392	164405160	-	protein_coding	Matn4
ENSMUSG00000074580	12.7375	0.722319	1.64983	0.255734	2.82449	0.00473553	0.0124167	3	65507256	65529379	-	transcribed_processed_pseudogene	4931440P22Rik
ENSMUSG00000036391	2373.25	0.722207	1.6497	0.0494539	14.6037	2.66201e-48	7.15194e-47	11	51692263	51763634	-	protein_coding	Sec24a
ENSMUSG00000040918	521.134	0.72219	1.64968	0.0776356	9.3023	1.37443e-20	1.39569e-19	1	164249045	164265385	+	protein_coding	Slc19a2
ENSMUSG00000086109	5.44298	0.722012	1.64948	0.238924	3.02193	0.00251168	0.00692826	2	6471999	6478619	+	lncRNA	Gm13391
ENSMUSG00000036964	5.82615	0.721297	1.64866	0.240661	2.99715	0.00272518	0.00747306	11	58954684	58973098	+	protein_coding	Trim17
ENSMUSG00000104823	16.6764	0.720967	1.64829	0.25508	2.82643	0.004707	0.0123507	5	43782242	43784770	+	TEC	Gm43182
ENSMUSG00000034751	802.822	0.719231	1.6463	0.0621855	11.5659	6.13517e-31	9.51669e-30	13	102732485	103334497	-	protein_coding	Mast4
ENSMUSG00000036792	572.152	0.719138	1.6462	0.0715138	10.0559	8.64986e-24	1.01473e-22	2	48949507	49325405	+	protein_coding	Mbd5
ENSMUSG00000112458	8.77584	0.718869	1.64589	0.253366	2.83727	0.00455008	0.0119709	10	117864669	117868075	+	lncRNA	Gm40773
ENSMUSG00000028035	1801.67	0.718725	1.64573	0.0482477	14.8965	3.4708e-50	9.77197e-49	3	152178510	152210302	-	protein_coding	Dnajb4
ENSMUSG00000116617	75.0164	0.718558	1.64554	0.180662	3.97737	6.96824e-05	0.000238379	16	31284423	31291896	-	lncRNA	Gm49767
ENSMUSG00000105852	21.6649	0.717931	1.64482	0.247011	2.90647	0.00365528	0.00980897	3	105959502	105984600	+	lncRNA	Gm42890
ENSMUSG00000095990	91.6929	0.716684	1.6434	0.170388	4.20617	2.59729e-05	9.3244e-05	17	17121414	17146831	+	protein_coding	Zfp97
ENSMUSG00000089940	46.9983	0.716242	1.6429	0.208197	3.44021	0.00058127	0.00176077	13	89739459	89887166	+	lncRNA	Gm4117
ENSMUSG00000047221	457.072	0.716168	1.64281	0.0886095	8.08229	6.35615e-16	5.08121e-15	5	21424957	21482124	+	protein_coding	Fam185a
ENSMUSG00000010110	2970.95	0.716033	1.64266	0.0359234	19.9322	2.13918e-88	1.36968e-86	19	8741412	8756069	+	protein_coding	Stx5a
ENSMUSG00000053094	6045.14	0.715996	1.64262	0.028647	24.9937	7.15698e-138	9.67746e-136	5	130217080	130243765	+	protein_coding	Tmem248
ENSMUSG00000087519	24.9869	0.715917	1.64253	0.237105	3.0194	0.00253274	0.00698167	2	120850704	120866689	+	lncRNA	AV039307
ENSMUSG00000034538	32.1611	0.714456	1.64086	0.224995	3.17543	0.00149616	0.00427447	7	7171329	7183562	+	protein_coding	Zfp418
ENSMUSG00000079036	670.404	0.713896	1.64023	0.0666972	10.7035	9.79638e-27	1.27919e-25	12	87425839	87444017	-	protein_coding	Alkbh1
ENSMUSG00000085890	10.0948	0.713168	1.6394	0.256055	2.78521	0.00534929	0.0138923	11	69682137	69691141	+	lncRNA	Tnfsf13os
ENSMUSG00000068114	877.387	0.712962	1.63917	0.0614568	11.601	4.07177e-31	6.36404e-30	15	82127921	82142203	+	protein_coding	Ccdc134
ENSMUSG00000025946	13.5735	0.712095	1.63818	0.256026	2.78134	0.00541358	0.0140433	1	65282055	65389244	+	protein_coding	Pth2r
ENSMUSG00000005682	1088.89	0.711927	1.63799	0.0565708	12.5847	2.56333e-36	4.81133e-35	10	128303334	128321358	+	protein_coding	Pan2
ENSMUSG00000110458	55.4285	0.711809	1.63786	0.191576	3.71555	0.000202765	0.000654125	8	20122383	20122494	+	processed_pseudogene	Gm21769
ENSMUSG00000024778	199.021	0.710554	1.63643	0.126838	5.60208	2.11798e-08	1.0291e-07	19	34290665	34327772	+	protein_coding	Fas
ENSMUSG00000072568	1758.2	0.710474	1.63634	0.046195	15.3799	2.23361e-53	6.80109e-52	15	60818993	60853778	-	protein_coding	Lratd2
ENSMUSG00000112368	28.4906	0.710018	1.63583	0.230719	3.07742	0.00208804	0.00582852	12	55275380	55278714	+	unprocessed_pseudogene	Gm49376
ENSMUSG00000020946	4079.06	0.709667	1.63543	0.037551	18.8987	1.16847e-79	6.17365e-78	11	103676848	103697898	-	protein_coding	Gosr2
ENSMUSG00000018143	4793.63	0.708923	1.63458	0.032575	21.7628	5.22369e-105	4.24358e-103	5	139791512	139802653	+	protein_coding	Mafk
ENSMUSG00000097601	20.2444	0.708803	1.63445	0.246105	2.88009	0.00397568	0.0105872	14	25315872	25379609	-	lncRNA	Gm26660
ENSMUSG00000020952	1239.76	0.70849	1.63409	0.0550093	12.8795	5.87471e-38	1.15543e-36	12	51377509	51450101	+	protein_coding	Scfd1
ENSMUSG00000031737	42.7576	0.708412	1.634	0.204047	3.47181	0.00051696	0.00157876	8	92357624	92376286	+	protein_coding	Irx5
ENSMUSG00000024395	135.321	0.707002	1.63241	0.136837	5.16674	2.38213e-07	1.05358e-06	18	31922289	31958619	+	protein_coding	Lims2
ENSMUSG00000047022	190.808	0.706724	1.63209	0.124213	5.68962	1.2732e-08	6.30558e-08	12	57230426	57497199	+	protein_coding	Mipol1
ENSMUSG00000111090	15.246	0.706664	1.63203	0.256175	2.75853	0.00580628	0.0149563	10	29362147	29365345	+	TEC	Gm30698
ENSMUSG00000024610	100.389	0.705748	1.63099	0.15767	4.47611	7.60151e-06	2.90722e-05	18	60803847	60812652	+	protein_coding	Cd74
ENSMUSG00000058093	156.599	0.705493	1.6307	0.138988	5.07593	3.85611e-07	1.67345e-06	13	67589438	67609707	-	protein_coding	Zfp729b
ENSMUSG00000091780	201.1	0.705483	1.63069	0.119939	5.88202	4.05299e-09	2.08253e-08	15	89371636	89373846	-	protein_coding	Sco2
ENSMUSG00000040713	1385.69	0.705292	1.63047	0.0510503	13.8156	2.05165e-43	4.79723e-42	1	165763745	165775308	+	protein_coding	Creg1
ENSMUSG00000000078	8446.43	0.705063	1.63022	0.0323162	21.8176	1.57783e-105	1.29716e-103	13	5861481	5870394	+	protein_coding	Klf6
ENSMUSG00000024436	1512.31	0.704792	1.62991	0.0521613	13.5118	1.33267e-41	2.91076e-40	17	35910378	35916389	-	protein_coding	Mrps18b
ENSMUSG00000022818	4.44812	0.704743	1.62985	0.230007	3.064	0.002184	0.0060807	16	20308386	20325404	-	protein_coding	Cyp2ab1
ENSMUSG00000029407	6140.59	0.704382	1.62945	0.0328061	21.4711	2.90219e-102	2.27667e-100	5	92137937	92202798	+	protein_coding	Uso1
ENSMUSG00000048832	3383.35	0.703735	1.62872	0.0430291	16.3549	4.01537e-60	1.46067e-58	19	10688734	10714627	+	protein_coding	Vps37c
ENSMUSG00000085347	30.5442	0.70313	1.62803	0.238602	2.94687	0.0032101	0.00870411	10	62340255	62363367	+	lncRNA	Hk1os
ENSMUSG00000057137	2715.77	0.702669	1.62751	0.0372687	18.8542	2.71629e-79	1.42418e-77	6	34863145	34874946	+	protein_coding	Tmem140
ENSMUSG00000066278	3495.31	0.702511	1.62733	0.0417594	16.8228	1.66061e-63	6.40348e-62	5	124004640	124032270	-	protein_coding	Vps37b
ENSMUSG00000024975	509.864	0.702394	1.6272	0.0748599	9.38278	6.42562e-21	6.60329e-20	19	53892230	53929860	+	protein_coding	Pdcd4
ENSMUSG00000024404	2388.48	0.70142	1.6261	0.0429355	16.3366	5.42082e-60	1.96152e-58	18	12128740	12157387	+	protein_coding	Riok3
ENSMUSG00000021367	523.443	0.700244	1.62478	0.078368	8.93533	4.05967e-19	3.83272e-18	13	42301475	42307990	+	protein_coding	Edn1
ENSMUSG00000026880	1337.71	0.699825	1.62431	0.0535171	13.0767	4.47636e-39	9.0643e-38	2	35313985	35336976	-	protein_coding	Stom
ENSMUSG00000057093	39.8637	0.699298	1.62371	0.213192	3.28013	0.00103759	0.00303958	7	27689339	27706484	+	protein_coding	Zfp607b
ENSMUSG00000039754	455.556	0.698694	1.62303	0.0798025	8.75529	2.03586e-18	1.85556e-17	5	136136145	136141615	+	protein_coding	Alkbh4
ENSMUSG00000050270	61.6383	0.698654	1.62299	0.183676	3.80374	0.000142527	0.000469063	11	67025153	67035312	+	protein_coding	Tmem220
ENSMUSG00000000223	58.6958	0.698557	1.62288	0.194335	3.59461	0.000324877	0.00102067	X	134404550	134456573	+	protein_coding	Drp2
ENSMUSG00000037805	7402.26	0.698349	1.62265	0.0454439	15.3673	2.71295e-53	8.21196e-52	17	28328470	28331033	+	protein_coding	Rpl10a
ENSMUSG00000029097	510.386	0.698123	1.62239	0.079018	8.83499	1.00105e-18	9.2762e-18	5	35556202	35575070	-	protein_coding	Trmt44
ENSMUSG00000067941	27.0597	0.698026	1.62228	0.237904	2.93406	0.00334555	0.00903443	17	13948372	13950678	+	protein_coding	Gm7168
ENSMUSG00000082769	19.8957	0.697519	1.62171	0.24664	2.82809	0.00468274	0.0122949	1	66849107	66849602	-	processed_pseudogene	Gm15793
ENSMUSG00000094281	37.4955	0.697489	1.62168	0.220356	3.16528	0.00154931	0.00441812	19	6044690	6044822	-	processed_pseudogene	Gm8034
ENSMUSG00000031960	10285.1	0.696828	1.62094	0.0282983	24.6244	6.92311e-134	8.67627e-132	8	111033143	111057664	+	protein_coding	Aars
ENSMUSG00000102893	39.6769	0.696163	1.62019	0.216985	3.20834	0.00133502	0.00384565	3	87157692	87162455	+	lncRNA	Gm37855
ENSMUSG00000043541	124.042	0.696159	1.62019	0.141733	4.91175	9.02683e-07	3.79559e-06	6	145174833	145211005	-	protein_coding	Casc1
ENSMUSG00000021983	55.0148	0.695735	1.61971	0.191909	3.62533	0.000288594	0.000912394	14	59638539	60197179	-	protein_coding	Atp8a2
ENSMUSG00000104348	45.9903	0.694603	1.61844	0.203031	3.42116	0.00062354	0.00188133	1	193281270	193283843	+	TEC	Gm37691
ENSMUSG00000025403	12784.1	0.694494	1.61832	0.0293476	23.6644	8.38096e-124	9.41278e-122	10	127517122	127522444	-	protein_coding	Shmt2
ENSMUSG00000057778	99.5221	0.694438	1.61825	0.159878	4.34354	1.40204e-05	5.20403e-05	11	72777231	72796142	-	protein_coding	Cyb5d2
ENSMUSG00000041328	1834.58	0.694431	1.61825	0.0511247	13.5831	5.04669e-42	1.11893e-40	7	92643542	92669934	-	protein_coding	Pcf11
ENSMUSG00000093826	11.2963	0.693461	1.61716	0.25636	2.70503	0.00682989	0.0174054	7	10656478	10656820	-	processed_pseudogene	Gm6900
ENSMUSG00000073791	194.543	0.693091	1.61674	0.115577	5.99677	2.01281e-09	1.05588e-08	4	99829197	99912788	+	protein_coding	Efcab7
ENSMUSG00000097360	20.0953	0.692997	1.61664	0.243251	2.8489	0.00438709	0.0115748	13	67553034	67564010	+	lncRNA	9430065F17Rik
ENSMUSG00000027274	386.117	0.692806	1.61642	0.0947735	7.31012	2.66908e-13	1.84086e-12	2	136873779	136891389	-	protein_coding	Mkks
ENSMUSG00000016239	313.377	0.691841	1.61534	0.0959476	7.21062	5.56993e-13	3.76327e-12	X	36328352	36362341	+	protein_coding	Lonrf3
ENSMUSG00000092260	50.4927	0.691705	1.61519	0.198809	3.47924	0.000502838	0.00153907	8	69741638	69749970	-	protein_coding	Zfp963
ENSMUSG00000038060	58.6599	0.691502	1.61496	0.189448	3.6501	0.000262143	0.000832739	9	119102477	119148246	+	protein_coding	Dlec1
ENSMUSG00000110165	34.7092	0.691478	1.61494	0.225694	3.06378	0.00218561	0.00608435	14	56665604	56668124	-	transcribed_processed_pseudogene	Gm4032
ENSMUSG00000111692	6.99254	0.691451	1.61491	0.246557	2.80443	0.00504063	0.0131506	9	21062399	21073096	-	protein_coding	Gm49373
ENSMUSG00000034040	13.5638	0.691284	1.61472	0.254365	2.71768	0.00657406	0.0168035	5	130872081	131308497	-	protein_coding	Galnt17
ENSMUSG00000109390	42.4991	0.690561	1.61391	0.21138	3.26692	0.00108723	0.0031773	7	80910372	80914166	-	TEC	Gm45718
ENSMUSG00000023914	193.712	0.690317	1.61364	0.118955	5.80319	6.50656e-09	3.28897e-08	17	43474323	43502812	-	protein_coding	Mep1a
ENSMUSG00000073627	115.283	0.69022	1.61353	0.14719	4.68932	2.74114e-06	1.10338e-05	1	86359573	86373791	+	lncRNA	C130036L24Rik
ENSMUSG00000024528	668.081	0.690096	1.61339	0.0705135	9.78671	1.28406e-22	1.42887e-21	18	52465692	52491931	+	protein_coding	Srfbp1
ENSMUSG00000027620	10733.1	0.689743	1.613	0.0345051	19.9896	6.78296e-89	4.38397e-87	2	156147238	156180238	-	protein_coding	Rbm39
ENSMUSG00000039789	327.461	0.689674	1.61292	0.109698	6.28702	3.23609e-10	1.79518e-09	16	3858320	3884561	-	protein_coding	Zfp597
ENSMUSG00000043384	247.005	0.689459	1.61268	0.107311	6.42488	1.31973e-10	7.53665e-10	X	135742732	135803474	+	protein_coding	Gprasp1
ENSMUSG00000006442	1343.81	0.689125	1.61231	0.0563951	12.2196	2.44306e-34	4.29532e-33	4	148591502	148594993	+	protein_coding	Srm
ENSMUSG00000031750	451.782	0.689031	1.6122	0.0837501	8.22723	1.91591e-16	1.57511e-15	8	110741828	110805924	-	protein_coding	Il34
ENSMUSG00000111987	7.95021	0.688895	1.61205	0.251415	2.74007	0.00614258	0.0157633	12	31846522	31849626	-	lncRNA	Gm48809
ENSMUSG00000017664	1965.47	0.688814	1.61196	0.0438565	15.7061	1.37368e-55	4.46022e-54	2	165276553	165287869	-	protein_coding	Slc35c2
ENSMUSG00000081965	7.08644	0.688724	1.61186	0.247805	2.7793	0.00544766	0.0141228	11	105164775	105166620	-	processed_pseudogene	Gm11620
ENSMUSG00000031450	28.3935	0.688222	1.6113	0.242371	2.83954	0.00451789	0.011894	8	13405080	13421951	+	protein_coding	Grk1
ENSMUSG00000036894	567.306	0.687994	1.61104	0.0767541	8.96362	3.14194e-19	2.98411e-18	3	61361637	61368430	+	protein_coding	Rap2b
ENSMUSG00000025198	1433.15	0.687801	1.61083	0.0544213	12.6385	1.29575e-36	2.45905e-35	19	44034943	44069785	-	protein_coding	Erlin1
ENSMUSG00000071076	2249.79	0.687603	1.61061	0.119568	5.75071	8.88696e-09	4.45388e-08	8	70698948	70700616	+	protein_coding	Jund
ENSMUSG00000020910	322.755	0.687114	1.61006	0.0948111	7.24719	4.25494e-13	2.89384e-12	11	67037904	67052594	-	protein_coding	Adprm
ENSMUSG00000020774	38.2273	0.686675	1.60957	0.220193	3.11851	0.00181766	0.00512883	11	73304991	73329596	-	protein_coding	Aspa
ENSMUSG00000041062	6.02344	0.686642	1.60953	0.242908	2.82676	0.00470215	0.0123411	17	25736041	25748330	+	protein_coding	Mslnl
ENSMUSG00000020694	2877.61	0.686353	1.60921	0.0416537	16.4776	5.3159e-61	1.97216e-59	11	105178806	105283959	+	protein_coding	Tlk2
ENSMUSG00000042831	421.71	0.685844	1.60864	0.0913314	7.5094	5.9398e-14	4.27005e-13	7	30308716	30314304	+	protein_coding	Alkbh6
ENSMUSG00000074203	60.3792	0.685826	1.60862	0.186812	3.67121	0.000241405	0.000772113	8	84723006	84726844	+	protein_coding	G430095P16Rik
ENSMUSG00000068742	509.735	0.685581	1.60835	0.0760052	9.02019	1.8777e-19	1.80254e-18	2	92403645	92434043	-	protein_coding	Cry2
ENSMUSG00000029134	15.3601	0.684949	1.60764	0.251451	2.72398	0.00644999	0.0165069	5	32232707	32366520	+	protein_coding	Plb1
ENSMUSG00000030327	2050.13	0.684841	1.60752	0.0441521	15.5109	2.92556e-54	9.18e-53	6	122874473	122888941	+	protein_coding	Necap1
ENSMUSG00000052688	18.3139	0.684805	1.60748	0.248761	2.75287	0.00590759	0.0151906	1	131688694	131715439	+	protein_coding	Rab7b
ENSMUSG00000035399	520.138	0.683279	1.60579	0.0787737	8.67395	4.17397e-18	3.72989e-17	2	163405821	163424697	-	protein_coding	Oser1
ENSMUSG00000096035	5.46315	0.682317	1.60472	0.244112	2.79509	0.00518846	0.0135189	5	91987474	91995320	+	protein_coding	Odaph
ENSMUSG00000066892	569.027	0.682058	1.60443	0.0765819	8.90626	5.27814e-19	4.94447e-18	9	20618117	20644767	-	protein_coding	Fbxl12
ENSMUSG00000037126	126.842	0.681242	1.60352	0.140478	4.84946	1.23796e-06	5.14224e-06	19	46312086	46327156	-	protein_coding	Psd
ENSMUSG00000035868	45.7042	0.681007	1.60326	0.211928	3.21339	0.00131176	0.00378661	17	21650623	21664966	+	protein_coding	Zfp983
ENSMUSG00000058900	264.283	0.680739	1.60296	0.104481	6.51544	7.2479e-11	4.21046e-10	13	67173181	67184044	+	protein_coding	Rsl1
ENSMUSG00000026889	1532.79	0.680706	1.60292	0.0490682	13.8727	9.27714e-44	2.19669e-42	2	36116078	36136773	-	protein_coding	Rbm18
ENSMUSG00000029777	18013.7	0.68061	1.60282	0.0247732	27.4737	3.62298e-166	6.15398e-164	6	55038006	55079500	+	protein_coding	Gars
ENSMUSG00000030621	33.9325	0.680409	1.60259	0.225613	3.01582	0.00256288	0.00706286	7	89632391	89854359	+	protein_coding	Me3
ENSMUSG00000030741	1272.02	0.679934	1.60207	0.0548198	12.4031	2.5149e-35	4.57423e-34	7	126370059	126377450	-	protein_coding	Spns1
ENSMUSG00000085154	45.3509	0.679818	1.60194	0.207099	3.28258	0.00102863	0.00301806	11	103697723	103722832	+	lncRNA	C130046K22Rik
ENSMUSG00000047907	239.108	0.679674	1.60178	0.106836	6.36185	1.99337e-10	1.12461e-09	2	169633012	170071816	+	protein_coding	Tshz2
ENSMUSG00000046108	3.65355	0.679357	1.60143	0.2179	3.11775	0.00182235	0.00514135	8	122422019	122423639	+	protein_coding	Il17c
ENSMUSG00000053889	7.72279	0.678877	1.60089	0.251778	2.69633	0.00701071	0.0178419	9	34918232	34929509	-	lncRNA	Kirrel3os
ENSMUSG00000006435	291.71	0.678363	1.60032	0.104918	6.46565	1.00861e-10	5.81814e-10	19	47178819	47259441	+	protein_coding	Neurl1a
ENSMUSG00000073374	94.1502	0.67818	1.60012	0.161126	4.20902	2.56484e-05	9.2145e-05	17	69417401	69421632	+	lncRNA	C030034I22Rik
ENSMUSG00000023341	13.6841	0.677196	1.59903	0.254517	2.66071	0.00779757	0.0196935	16	97535307	97560900	+	polymorphic_pseudogene	Mx2
ENSMUSG00000030759	2742.34	0.676706	1.59849	0.0918562	7.36702	1.74486e-13	1.21732e-12	7	113513833	113571511	+	protein_coding	Far1
ENSMUSG00000073130	9.08381	0.676607	1.59838	0.254629	2.65723	0.00787866	0.0198809	X	71920946	71940870	+	protein_coding	Gm1141
ENSMUSG00000039531	352.166	0.676515	1.59827	0.0932437	7.25535	4.00631e-13	2.73379e-12	10	33919141	33951269	-	protein_coding	Zup1
ENSMUSG00000043336	2394.24	0.676337	1.59808	0.0449843	15.0349	4.33431e-51	1.25117e-49	16	57353092	57573126	+	protein_coding	Filip1l
ENSMUSG00000022408	6.14089	0.676118	1.59783	0.242585	2.78714	0.0053176	0.013824	15	80671846	80700425	+	protein_coding	Fam83f
ENSMUSG00000044452	1611.39	0.675978	1.59768	0.0466759	14.4824	1.56637e-47	4.12209e-46	7	35772342	35803003	-	protein_coding	Zfp507
ENSMUSG00000020131	165.13	0.675912	1.59761	0.124336	5.43616	5.44421e-08	2.55176e-07	10	80321282	80329498	-	protein_coding	Pcsk4
ENSMUSG00000079259	48.5772	0.675907	1.5976	0.202029	3.3456	0.000821062	0.00244286	9	114507132	114564369	-	protein_coding	Trim71
ENSMUSG00000078496	11.0657	0.675762	1.59744	0.256316	2.63644	0.0083781	0.0210379	4	147492416	147513486	+	protein_coding	Zfp982
ENSMUSG00000094622	24.4458	0.675415	1.59706	0.239172	2.82397	0.00474333	0.0124349	10	81742820	81771161	-	protein_coding	Gm3055
ENSMUSG00000047084	777.228	0.675101	1.59671	0.0624051	10.818	2.82739e-27	3.78576e-26	7	80261214	80265374	+	protein_coding	Ngrn
ENSMUSG00000054013	22.2248	0.674232	1.59575	0.255812	2.63565	0.00839762	0.0210818	12	112500188	112516747	-	protein_coding	Tmem179
ENSMUSG00000066880	269.987	0.673949	1.59543	0.111524	6.04306	1.5122e-09	8.03312e-09	8	71908634	71934629	+	protein_coding	Zfp617
ENSMUSG00000038784	1968.77	0.673277	1.59469	0.0455697	14.7747	2.13355e-49	5.91778e-48	6	35022064	35133724	-	protein_coding	Cnot4
ENSMUSG00000042419	556.478	0.673002	1.59439	0.078616	8.56062	1.12264e-17	9.83108e-17	17	35220174	35235792	-	protein_coding	Nfkbil1
ENSMUSG00000103006	14.1159	0.672557	1.5939	0.255603	2.63126	0.00850687	0.02133	1	160212942	160214816	+	TEC	4933417C20Rik
ENSMUSG00000028356	39.9997	0.672245	1.59355	0.210531	3.1931	0.00140756	0.0040418	4	63143274	63154799	-	protein_coding	Ambp
ENSMUSG00000044098	1055.28	0.671995	1.59327	0.0719143	9.34438	9.24278e-21	9.44639e-20	3	103914119	103966636	+	protein_coding	Rsbn1
ENSMUSG00000027333	643.012	0.67192	1.59319	0.0732221	9.17647	4.4545e-20	4.42073e-19	2	131491495	131525922	+	protein_coding	Smox
ENSMUSG00000025350	97.1237	0.671905	1.59318	0.158787	4.23149	2.32147e-05	8.40614e-05	10	128913592	128922888	-	protein_coding	Rdh5
ENSMUSG00000035042	8.35141	0.671899	1.59317	0.251808	2.6683	0.00762366	0.0192943	11	83525777	83530518	-	protein_coding	Ccl5
ENSMUSG00000004069	2927.7	0.671879	1.59315	0.0386797	17.3704	1.38377e-67	5.9375e-66	16	4639988	4707695	+	protein_coding	Dnaja3
ENSMUSG00000026924	7228.27	0.671604	1.59284	0.0331153	20.2808	1.90179e-91	1.27737e-89	2	26409430	26445216	-	protein_coding	Sec16a
ENSMUSG00000022160	958.205	0.671515	1.59274	0.0596527	11.2571	2.13765e-29	3.12705e-28	14	52294840	52305128	-	protein_coding	Mettl3
ENSMUSG00000106680	15.2611	0.67101	1.59219	0.253196	2.65016	0.00804526	0.020259	5	32713071	32713988	-	TEC	Gm43852
ENSMUSG00000027569	1011.99	0.670606	1.59174	0.0590073	11.3648	6.26198e-30	9.40121e-29	2	180581303	180586304	+	protein_coding	Mrgbp
ENSMUSG00000047496	14.3935	0.670356	1.59147	0.254625	2.63272	0.00847046	0.021249	1	105276913	105356710	-	protein_coding	Rnf152
ENSMUSG00000026031	2142.76	0.670274	1.59138	0.0431797	15.5229	2.42774e-54	7.62957e-53	1	58711507	58758884	+	protein_coding	Cflar
ENSMUSG00000085183	491.044	0.670172	1.59126	0.0764314	8.76828	1.8142e-18	1.65795e-17	4	89050307	89084614	+	lncRNA	Wincr1
ENSMUSG00000040877	177.775	0.670092	1.59117	0.128118	5.23027	1.69259e-07	7.59891e-07	12	108893630	109028452	+	protein_coding	Wdr25
ENSMUSG00000048728	7.88485	0.67004	1.59112	0.251832	2.66067	0.00779864	0.0196935	11	50872719	50887651	-	protein_coding	Zfp454
ENSMUSG00000027300	786.848	0.669609	1.59064	0.0627069	10.6784	1.28472e-26	1.67014e-25	2	130590001	130630038	-	protein_coding	Ubox5
ENSMUSG00000118125	171.536	0.669582	1.59061	0.125202	5.34804	8.89137e-08	4.0919e-07	19	5728087	5731713	-	protein_coding	Gm50387
ENSMUSG00000053460	1243.52	0.669524	1.59055	0.0509755	13.1342	2.09663e-39	4.27076e-38	6	72414307	72430712	+	protein_coding	Ggcx
ENSMUSG00000026502	1495.46	0.669456	1.59047	0.0640795	10.4473	1.50812e-25	1.89349e-24	1	178187416	178257301	+	protein_coding	Desi2
ENSMUSG00000110702	29.9548	0.669378	1.59039	0.231287	2.89415	0.00380187	0.0101718	8	94675605	94680166	+	lncRNA	Gm45767
ENSMUSG00000086526	5.49856	0.669202	1.59019	0.241812	2.76744	0.00564978	0.0145934	7	34230419	34234102	-	lncRNA	Gm12762
ENSMUSG00000096401	135.443	0.668608	1.58954	0.140225	4.76811	1.85965e-06	7.60169e-06	8	20136501	20151665	+	unprocessed_pseudogene	Gm21811
ENSMUSG00000028289	359.228	0.668161	1.58905	0.0951784	7.02009	2.21727e-12	1.44032e-11	4	28813130	28967499	+	protein_coding	Epha7
ENSMUSG00000022893	113.339	0.667545	1.58837	0.161589	4.13113	3.60991e-05	0.00012737	16	85793826	85803113	-	protein_coding	Adamts1
ENSMUSG00000022114	982.475	0.667452	1.58827	0.0602325	11.0813	1.5468e-28	2.18949e-27	14	105891946	105896819	-	protein_coding	Spry2
ENSMUSG00000028182	30.0051	0.667344	1.58815	0.226503	2.94629	0.00321616	0.00871709	3	155093433	155194280	+	protein_coding	Lrriq3
ENSMUSG00000034893	1568.29	0.667279	1.58808	0.0490274	13.6103	3.47731e-42	7.74313e-41	14	75702349	75754558	-	protein_coding	Cog3
ENSMUSG00000059588	5.79144	0.667115	1.58789	0.241937	2.75739	0.0058265	0.0150045	2	84330625	84425411	-	protein_coding	Calcrl
ENSMUSG00000044952	147.671	0.666862	1.58762	0.132843	5.01992	5.16925e-07	2.22035e-06	7	97332326	97350213	+	protein_coding	Kctd21
ENSMUSG00000041842	1212.04	0.666862	1.58762	0.0568503	11.7301	8.93144e-32	1.42966e-30	3	84442197	84480429	-	protein_coding	Fhdc1
ENSMUSG00000042425	6.49836	0.666837	1.58759	0.245588	2.71527	0.00662226	0.0169204	X	140342262	140435467	+	protein_coding	Frmpd3
ENSMUSG00000020491	412.096	0.666737	1.58748	0.0840966	7.92823	2.22295e-15	1.7267e-14	11	58867215	58883288	+	protein_coding	2810021J22Rik
ENSMUSG00000115813	14.023	0.666034	1.58671	0.256363	2.59801	0.00937656	0.0233115	14	32301923	32308895	+	lncRNA	Gm46447
ENSMUSG00000085615	31.2761	0.66582	1.58647	0.231117	2.88088	0.00396566	0.010566	14	122103429	122106974	-	lncRNA	A330035P11Rik
ENSMUSG00000065767	21.7648	0.665383	1.58599	0.24923	2.66976	0.0075905	0.0192151	11	101627365	101627556	+	snRNA	Gm23849
ENSMUSG00000110360	18.9941	0.664675	1.58521	0.247061	2.69033	0.00713822	0.0181417	7	101790535	101790850	+	processed_pseudogene	Gm45380
ENSMUSG00000027420	39.277	0.664456	1.58497	0.215817	3.07879	0.00207846	0.00580259	2	143826527	143863173	-	protein_coding	Bfsp1
ENSMUSG00000024999	2146.12	0.664255	1.58475	0.0415111	16.0019	1.23993e-57	4.21227e-56	19	38788127	38819237	-	protein_coding	Noc3l
ENSMUSG00000116656	44.3709	0.664155	1.58464	0.206372	3.21824	0.00128979	0.00372736	16	90341594	90349642	-	lncRNA	Gm49708
ENSMUSG00000050538	14.1152	0.663734	1.58418	0.255287	2.59996	0.00932356	0.023191	11	97840779	97844099	+	protein_coding	B230217C12Rik
ENSMUSG00000104156	14.7581	0.663614	1.58405	0.25589	2.59336	0.00950437	0.0236007	5	123133938	123137695	+	lncRNA	Gm38102
ENSMUSG00000053985	33.8331	0.663378	1.58379	0.223203	2.97208	0.00295787	0.00806167	7	30036358	30051380	-	protein_coding	Zfp14
ENSMUSG00000024240	954.94	0.663231	1.58363	0.0581531	11.4049	3.95135e-30	5.98468e-29	18	6435950	6516108	-	protein_coding	Epc1
ENSMUSG00000084941	27.7012	0.663174	1.58356	0.234213	2.8315	0.00463304	0.0121722	11	3308995	3320722	+	lncRNA	Gm11944
ENSMUSG00000021306	745.946	0.663167	1.58356	0.070574	9.39676	5.62707e-21	5.8088e-20	13	13357619	13394014	-	protein_coding	Gpr137b
ENSMUSG00000042997	1308.48	0.662999	1.58337	0.0518367	12.7901	1.86151e-37	3.6094e-36	3	53448582	53463332	-	protein_coding	Nhlrc3
ENSMUSG00000097657	37.448	0.662869	1.58323	0.22912	2.89311	0.00381444	0.0102001	8	3994625	3997509	+	processed_pseudogene	Gm7389
ENSMUSG00000028952	222.646	0.662777	1.58313	0.111721	5.93243	2.98475e-09	1.54991e-08	4	152019773	152027671	-	protein_coding	Zbtb48
ENSMUSG00000031668	3050.49	0.662613	1.58295	0.0385541	17.1866	3.34569e-66	1.3808e-64	6	70844514	70905245	+	protein_coding	Eif2ak3
ENSMUSG00000062585	3.0132	0.662317	1.58262	0.210198	3.15091	0.0016276	0.00462685	4	135895393	135920207	+	protein_coding	Cnr2
ENSMUSG00000018983	1232.86	0.662281	1.58258	0.0567416	11.6719	1.77488e-31	2.8104e-30	4	136172393	136196057	+	protein_coding	E2f2
ENSMUSG00000028532	1634.06	0.662103	1.58239	0.0516353	12.8227	1.22417e-37	2.38261e-36	4	100776674	101029220	+	protein_coding	Cachd1
ENSMUSG00000049764	1259.98	0.661768	1.58202	0.0538621	12.2863	1.07268e-34	1.90881e-33	10	76032649	76043234	+	protein_coding	Zfp280b
ENSMUSG00000059142	479.015	0.661764	1.58202	0.0830748	7.96588	1.64049e-15	1.28446e-14	17	22846696	22867134	-	protein_coding	Zfp945
ENSMUSG00000031101	16.2855	0.661483	1.58171	0.256142	2.58248	0.00980921	0.0242958	X	48146435	48161565	+	protein_coding	Sash3
ENSMUSG00000040774	1053.31	0.661057	1.58124	0.0667712	9.90033	4.14911e-23	4.72186e-22	3	106502259	106547802	-	protein_coding	Cept1
ENSMUSG00000056260	771.339	0.661014	1.58119	0.14011	4.71783	2.3837e-06	9.65745e-06	3	106684986	106736577	+	protein_coding	Lrif1
ENSMUSG00000034059	27.005	0.660721	1.58087	0.243528	2.71312	0.00666522	0.0170195	2	84734057	84738655	+	protein_coding	Ypel4
ENSMUSG00000034354	2872.66	0.660485	1.58061	0.0414475	15.9354	3.59644e-57	1.19996e-55	11	4480867	4594863	-	protein_coding	Mtmr3
ENSMUSG00000074406	305.065	0.660388	1.58051	0.105901	6.23587	4.4926e-10	2.47418e-09	7	4915216	4922002	+	protein_coding	Zfp628
ENSMUSG00000047228	23.9442	0.660273	1.58038	0.243231	2.71459	0.00663571	0.0169526	6	128539820	128581608	-	protein_coding	A2ml1
ENSMUSG00000042289	102.55	0.65971	1.57977	0.156617	4.21225	2.52836e-05	9.09757e-05	7	127800603	127803802	+	protein_coding	Hsd3b7
ENSMUSG00000034647	908.361	0.659655	1.5797	0.0663447	9.94284	2.70998e-23	3.10989e-22	17	65965697	66077089	-	protein_coding	Ankrd12
ENSMUSG00000031570	611.337	0.659431	1.57946	0.0709933	9.28864	1.56277e-20	1.5838e-19	8	25720036	25724887	+	protein_coding	Plpp5
ENSMUSG00000000826	10390.8	0.659222	1.57923	0.0266866	24.7024	1.00782e-134	1.27078e-132	2	181520484	181555133	+	protein_coding	Dnajc5
ENSMUSG00000019889	3433.51	0.659	1.57899	0.0404929	16.2745	1.49787e-59	5.38213e-58	10	28074819	28597397	+	protein_coding	Ptprk
ENSMUSG00000110276	9.91891	0.658863	1.57884	0.255953	2.57415	0.0100485	0.0248393	17	48730398	48738746	-	lncRNA	Gm45330
ENSMUSG00000062646	247.235	0.658746	1.57871	0.105847	6.22354	4.86062e-10	2.67185e-09	2	120403895	120461700	+	protein_coding	Ganc
ENSMUSG00000074452	19.9016	0.65858	1.57853	0.243812	2.70118	0.00690947	0.0176017	9	35570283	35690318	+	protein_coding	Pate2
ENSMUSG00000063406	1367.93	0.65855	1.5785	0.116106	5.67196	1.41171e-08	6.96134e-08	5	108106365	108132620	-	protein_coding	Tmed5
ENSMUSG00000117975	2195.77	0.658501	1.57844	0.0425656	15.4703	5.50701e-54	1.70975e-52	19	47894601	47919299	-	protein_coding	Itprip
ENSMUSG00000107440	9.19512	0.658227	1.57814	0.25273	2.60447	0.00920162	0.0229071	6	73223049	73225064	+	TEC	Gm40377
ENSMUSG00000043488	26.1395	0.657635	1.57749	0.242962	2.70674	0.00679484	0.0173311	19	5845622	5851388	+	lncRNA	Frmd8os
ENSMUSG00000022330	10.3979	0.657445	1.57729	0.255558	2.57259	0.0100941	0.0249415	15	35296097	35303305	+	protein_coding	Osr2
ENSMUSG00000053574	26.6617	0.657438	1.57728	0.236839	2.77589	0.00550511	0.0142592	11	72215137	72218444	+	protein_coding	4930563E22Rik
ENSMUSG00000058542	27.4393	0.657307	1.57714	0.234265	2.80583	0.00501865	0.0131015	17	6131853	6132405	-	processed_pseudogene	Gm15590
ENSMUSG00000030895	63.8317	0.656939	1.57673	0.191814	3.42487	0.000615095	0.00185749	7	105591612	105600137	-	protein_coding	Hpx
ENSMUSG00000021996	3512.4	0.656924	1.57672	0.0382315	17.1828	3.57384e-66	1.47201e-64	14	74732296	74750765	+	protein_coding	Esd
ENSMUSG00000028088	28.3003	0.656819	1.5766	0.229952	2.85633	0.00428568	0.0113309	3	97628803	97655282	+	protein_coding	Fmo5
ENSMUSG00000057219	468.69	0.656817	1.5766	0.0873596	7.51855	5.53879e-14	3.98735e-13	11	115475666	115490467	+	protein_coding	Armc7
ENSMUSG00000070425	6.76992	0.656414	1.57616	0.248441	2.64213	0.00823861	0.0207079	7	102065712	102096864	+	protein_coding	Xntrpc
ENSMUSG00000082361	119.328	0.655717	1.5754	0.142284	4.60851	4.05569e-06	1.59963e-05	5	91357260	91402994	-	protein_coding	Btc
ENSMUSG00000022863	76.8205	0.655667	1.57534	0.177406	3.69585	0.000219148	0.000704325	16	78332636	78377192	-	protein_coding	Btg3
ENSMUSG00000032123	1129.81	0.655529	1.57519	0.0541099	12.1148	8.82004e-34	1.51318e-32	9	44326018	44333900	+	protein_coding	Dpagt1
ENSMUSG00000096768	165.594	0.65471	1.5743	0.127903	5.11882	3.07452e-07	1.34591e-06	Y	90784737	90816465	+	lncRNA	Gm47283
ENSMUSG00000116237	12.1853	0.654486	1.57405	0.256343	2.55316	0.0106749	0.0262343	15	93734412	93738490	+	lncRNA	Gm30339
ENSMUSG00000112433	21.5504	0.654454	1.57402	0.243967	2.68255	0.00730639	0.0185393	10	78248879	78264139	-	lncRNA	Gm30122
ENSMUSG00000043448	6.86464	0.654398	1.57396	0.245559	2.66493	0.00770032	0.0194692	11	59175567	59183213	-	protein_coding	Gjc2
ENSMUSG00000033967	61.1466	0.654141	1.57368	0.192746	3.3938	0.000689304	0.00206701	7	12927415	12931072	+	protein_coding	Rnf225
ENSMUSG00000044894	4349.07	0.65392	1.57344	0.0956988	6.83311	8.30927e-12	5.17516e-11	11	53427921	53430831	-	protein_coding	Uqcrq
ENSMUSG00000026492	608.236	0.653862	1.57337	0.0754921	8.66133	4.66289e-18	4.15235e-17	1	179528054	179546267	-	protein_coding	Tfb2m
ENSMUSG00000070576	4.00855	0.653499	1.57298	0.220482	2.96396	0.00303708	0.00826267	5	111417361	111457033	+	protein_coding	Mn1
ENSMUSG00000024234	774.436	0.653065	1.5725	0.0661047	9.87924	5.12208e-23	5.80342e-22	18	4375591	4397330	+	protein_coding	Mtpap
ENSMUSG00000037708	9.69199	0.652748	1.57216	0.253383	2.57613	0.00999119	0.02472	2	18694031	18750413	+	protein_coding	Spag6
ENSMUSG00000020448	1084.53	0.652731	1.57214	0.0552015	11.8245	2.916e-32	4.75278e-31	11	3415981	3452363	-	protein_coding	Rnf185
ENSMUSG00000027746	657.952	0.652467	1.57185	0.0738938	8.82979	1.04873e-18	9.70929e-18	3	53853375	53863830	-	protein_coding	Ufm1
ENSMUSG00000036067	168.905	0.652313	1.57169	0.125859	5.18288	2.18488e-07	9.6947e-07	2	27021362	27027998	-	protein_coding	Slc2a6
ENSMUSG00000028328	4.06873	0.651289	1.57057	0.225468	2.8886	0.00386955	0.0103341	4	46038934	46116032	+	protein_coding	Tmod1
ENSMUSG00000020305	569.17	0.651134	1.5704	0.073786	8.82464	1.09813e-18	1.01621e-17	11	30885415	31102704	+	protein_coding	Asb3
ENSMUSG00000030854	10.203	0.651073	1.57034	0.255154	2.55169	0.0107203	0.0263306	7	47077794	47133684	-	protein_coding	Ptpn5
ENSMUSG00000108132	6.43585	0.65077	1.57001	0.244541	2.66119	0.00778652	0.0196726	6	71354350	71360829	-	lncRNA	Gm44175
ENSMUSG00000115221	9.76148	0.650735	1.56997	0.255114	2.55077	0.0107486	0.0263907	17	13911247	13936778	+	unitary_pseudogene	Gm49121
ENSMUSG00000027611	231.589	0.650553	1.56977	0.106803	6.09117	1.12091e-09	6.00108e-09	2	155751116	155755471	+	protein_coding	Procr
ENSMUSG00000026227	24.5651	0.650368	1.56957	0.247838	2.62416	0.00868623	0.0217373	1	86045862	86055456	+	protein_coding	2810459M11Rik
ENSMUSG00000097744	22.3711	0.650174	1.56936	0.243009	2.67551	0.00746154	0.0189096	1	16657551	16662278	+	lncRNA	D030040B21Rik
ENSMUSG00000046667	7.13324	0.650165	1.56935	0.24584	2.64466	0.00817719	0.0205661	4	12140263	12146731	+	protein_coding	Rbm12b1
ENSMUSG00000099689	171.437	0.649999	1.56917	0.122719	5.29665	1.17947e-07	5.35963e-07	7	29908222	29916813	+	protein_coding	Zfp383
ENSMUSG00000070814	421.681	0.649459	1.56858	0.0826051	7.86221	3.77412e-15	2.89115e-14	7	13258966	13278721	-	protein_coding	Zswim9
ENSMUSG00000085894	41.1313	0.649451	1.56857	0.212134	3.06151	0.00220222	0.00612232	1	39547569	39552002	-	lncRNA	Gm15832
ENSMUSG00000021694	512.569	0.649078	1.56817	0.0750689	8.64643	5.31379e-18	4.71768e-17	13	108158730	108195364	+	protein_coding	Ercc8
ENSMUSG00000016206	457.471	0.648928	1.568	0.0868362	7.47302	7.83754e-14	5.58935e-13	17	37270219	37274484	+	protein_coding	H2-M3
ENSMUSG00000008167	556.976	0.648906	1.56798	0.0798133	8.1303	4.28242e-16	3.45298e-15	8	85060054	85067124	+	protein_coding	Fbxw9
ENSMUSG00000028207	1105.09	0.648797	1.56786	0.0555896	11.6712	1.78895e-31	2.83051e-30	4	9448068	9669344	-	protein_coding	Asph
ENSMUSG00000049957	1880.07	0.648747	1.56781	0.04407	14.7208	4.7368e-49	1.29981e-47	11	120458114	120464358	+	protein_coding	Ccdc137
ENSMUSG00000030826	8.69916	0.648707	1.56776	0.253449	2.55951	0.0104819	0.0258098	7	45570152	45589711	+	protein_coding	Bcat2
ENSMUSG00000057722	9.44685	0.648659	1.56771	0.254892	2.54484	0.0109327	0.0268267	4	101717403	101815352	+	protein_coding	Lepr
ENSMUSG00000000282	1876.89	0.648355	1.56738	0.0498486	13.0065	1.12392e-38	2.24489e-37	11	74830919	74845725	+	protein_coding	Mnt
ENSMUSG00000018927	36.4221	0.648334	1.56736	0.227552	2.84917	0.00438329	0.0115678	11	83587881	83593087	-	protein_coding	Ccl6
ENSMUSG00000062232	2679.27	0.648294	1.56731	0.0398336	16.2751	1.4835e-59	5.33983e-58	3	79062515	79286517	-	protein_coding	Rapgef2
ENSMUSG00000015467	30.315	0.647868	1.56685	0.232583	2.78554	0.00534387	0.01388	17	34613348	34615971	-	protein_coding	Egfl8
ENSMUSG00000058022	9.17501	0.64777	1.56674	0.253829	2.55199	0.0107108	0.026312	13	41763147	41847684	-	protein_coding	Adtrp
ENSMUSG00000117780	4.33128	0.647617	1.56658	0.227372	2.84827	0.00439571	0.0115946	18	46630806	46642970	+	lncRNA	Gm3734
ENSMUSG00000027868	4.88207	0.647309	1.56624	0.235604	2.74744	0.00600619	0.0154287	3	99240380	99354259	+	protein_coding	Tbx15
ENSMUSG00000057561	3036.93	0.647269	1.5662	0.0472698	13.6931	1.11673e-42	2.53334e-41	18	46597700	46616456	+	protein_coding	Eif1a
ENSMUSG00000070284	551.26	0.647223	1.56615	0.0756707	8.55315	1.19773e-17	1.04753e-16	9	108049241	108052801	+	protein_coding	Gmppb
ENSMUSG00000041609	370.875	0.646481	1.56535	0.0959452	6.73802	1.6056e-11	9.79806e-11	5	115648174	115731621	-	protein_coding	Bicdl1
ENSMUSG00000010755	3595.57	0.645602	1.56439	0.037524	17.205	2.43446e-66	1.00878e-64	7	143557229	143600090	-	protein_coding	Cars
ENSMUSG00000087120	12.0312	0.645235	1.56399	0.256352	2.51699	0.0118364	0.0288443	11	62550046	62551041	-	lncRNA	Gm12279
ENSMUSG00000038563	1078.52	0.644706	1.56342	0.055487	11.619	3.29796e-31	5.17033e-30	7	82648613	82777852	+	protein_coding	Efl1
ENSMUSG00000029095	29.4193	0.643532	1.56215	0.236178	2.72477	0.00643458	0.0164715	5	35757879	35884973	+	protein_coding	Ablim2
ENSMUSG00000083672	20.5885	0.643152	1.56174	0.248229	2.59096	0.00957087	0.0237544	17	47620770	47622339	-	processed_pseudogene	Kpna2-ps
ENSMUSG00000084772	26.4797	0.64299	1.56156	0.229831	2.79766	0.00514743	0.013419	6	17058805	17064996	-	lncRNA	Gm15473
ENSMUSG00000044501	259.257	0.642839	1.5614	0.177989	3.61168	0.00030422	0.000958992	17	22361452	22377281	+	protein_coding	Zfp758
ENSMUSG00000112347	11.2675	0.642532	1.56107	0.255879	2.51107	0.0120365	0.0292938	10	62602349	62604128	+	lncRNA	Gm47257
ENSMUSG00000024158	900.228	0.642352	1.56087	0.0659342	9.74233	1.98944e-22	2.18424e-21	17	24840142	24864450	+	protein_coding	Hagh
ENSMUSG00000032776	191.652	0.642099	1.5606	0.116795	5.49766	3.8486e-08	1.8268e-07	7	72077829	72306608	-	protein_coding	Mctp2
ENSMUSG00000018733	554.265	0.641935	1.56042	0.0745854	8.60671	7.51873e-18	6.6266e-17	11	83294641	83302586	-	protein_coding	Pex12
ENSMUSG00000041313	19312	0.641915	1.5604	0.0227244	28.2478	1.51444e-175	2.82966e-173	5	148327409	148399904	-	protein_coding	Slc7a1
ENSMUSG00000105789	7.48059	0.641858	1.56034	0.248809	2.57973	0.00988789	0.0244821	3	130730459	130771643	+	lncRNA	Gm42997
ENSMUSG00000036552	227.942	0.641821	1.5603	0.111679	5.74704	9.08208e-09	4.54613e-08	17	15041207	15090044	+	protein_coding	Ermard
ENSMUSG00000028730	6.03421	0.641706	1.56017	0.246029	2.60825	0.00910065	0.0226915	4	118554550	118620777	-	protein_coding	Cfap57
ENSMUSG00000113998	9.40844	0.641624	1.56008	0.254548	2.52064	0.0117142	0.0285839	13	34500727	34506511	-	lncRNA	Gm40909
ENSMUSG00000105858	22.4256	0.641604	1.56006	0.246289	2.60509	0.00918505	0.0228686	5	24447907	24448489	+	lncRNA	2310074N15Rik
ENSMUSG00000030588	697.593	0.641602	1.56006	0.0693954	9.2456	2.33925e-20	2.34759e-19	7	29238328	29247597	+	protein_coding	Yif1b
ENSMUSG00000115811	2.98608	0.640926	1.55933	0.206068	3.11026	0.00186924	0.00526354	15	36206373	36210705	-	lncRNA	Gm41293
ENSMUSG00000071064	1291.67	0.640413	1.55878	0.0529286	12.0996	1.0618e-33	1.81406e-32	8	79028436	79193766	+	protein_coding	Zfp827
ENSMUSG00000062116	106.577	0.640405	1.55877	0.158142	4.04955	5.13172e-05	0.000178102	7	7114689	7121488	-	protein_coding	Zfp954
ENSMUSG00000097028	179.313	0.640012	1.55834	0.123364	5.188	2.12561e-07	9.44191e-07	1	150074872	150099963	-	lncRNA	Ptgs2os
ENSMUSG00000015839	1550.25	0.63964	1.55794	0.0464749	13.7631	4.24814e-43	9.79932e-42	2	75675512	75704641	-	protein_coding	Nfe2l2
ENSMUSG00000068732	1791.98	0.638932	1.55718	0.0456489	13.9967	1.63342e-44	3.93571e-43	3	108556424	108562466	-	protein_coding	Tmem167b
ENSMUSG00000019761	58.9855	0.638183	1.55637	0.188988	3.37685	0.000733212	0.00219196	11	99385253	99389364	-	protein_coding	Krt10
ENSMUSG00000021610	4286.3	0.638059	1.55623	0.0355692	17.9385	5.90164e-72	2.72576e-70	13	73604005	73620605	+	protein_coding	Clptm1l
ENSMUSG00000021196	70.0352	0.637809	1.55596	0.174566	3.65369	0.000258503	0.000822319	13	6579767	6648777	-	protein_coding	Pfkp
ENSMUSG00000039110	542.334	0.637459	1.55559	0.0796388	8.00438	1.20075e-15	9.44831e-15	11	94501346	94521742	-	protein_coding	Mycbpap
ENSMUSG00000018405	652.588	0.637456	1.55558	0.0680943	9.36138	7.87054e-21	8.06799e-20	11	84813060	84819515	-	protein_coding	Mrm1
ENSMUSG00000044950	1072.24	0.637282	1.5554	0.0545035	11.6925	1.39221e-31	2.21642e-30	11	43681997	43721491	+	protein_coding	Pwwp2a
ENSMUSG00000006463	786.947	0.636921	1.55501	0.063456	10.0372	1.04596e-23	1.22007e-22	19	4878667	4885397	+	protein_coding	Zdhhc24
ENSMUSG00000045790	653.406	0.636829	1.55491	0.0687766	9.25939	2.05603e-20	2.07246e-19	5	52374650	52471521	-	protein_coding	Ccdc149
ENSMUSG00000001844	1120.97	0.636444	1.55449	0.0542159	11.7391	8.03599e-32	1.28933e-30	5	143316488	143329256	-	protein_coding	Zdhhc4
ENSMUSG00000004561	546.956	0.636318	1.55436	0.0762294	8.34741	6.97745e-17	5.89184e-16	14	51884841	51893039	+	protein_coding	Mettl17
ENSMUSG00000051232	1257.11	0.636258	1.55429	0.0511134	12.448	1.43446e-35	2.64416e-34	11	78507054	78512172	-	protein_coding	Tmem199
ENSMUSG00000027422	9053.26	0.636098	1.55412	0.0290304	21.9115	2.01971e-106	1.71533e-104	2	143947394	144011263	-	protein_coding	Rrbp1
ENSMUSG00000098076	15.8193	0.635267	1.55323	0.252884	2.51209	0.0120018	0.0292162	9	52002273	52003281	-	processed_pseudogene	Gm6981
ENSMUSG00000107911	8.14511	0.635235	1.55319	0.252548	2.51531	0.0118929	0.0289718	14	26565765	26566388	+	processed_pseudogene	Gm7565
ENSMUSG00000054027	1650.92	0.635228	1.55318	0.0531121	11.9601	5.74749e-33	9.64312e-32	10	86779004	86838389	+	protein_coding	Nt5dc3
ENSMUSG00000082396	6.06633	0.634962	1.5529	0.243055	2.61241	0.00899052	0.0224359	13	21504312	21506533	-	transcribed_processed_pseudogene	Zfp389
ENSMUSG00000033487	2385.55	0.634843	1.55277	0.043422	14.6203	2.08519e-48	5.63166e-47	14	72537945	72710003	-	protein_coding	Fndc3a
ENSMUSG00000028009	64.8301	0.634738	1.55266	0.184613	3.43821	0.00058557	0.00177302	3	117060521	117077765	-	lncRNA	1700061I17Rik
ENSMUSG00000055305	242.874	0.634578	1.55248	0.108322	5.85824	4.67808e-09	2.39057e-08	7	24270419	24277794	+	protein_coding	Zfp93
ENSMUSG00000035354	1279.76	0.634571	1.55248	0.0548686	11.5653	6.1789e-31	9.57729e-30	7	98885020	99141141	-	protein_coding	Uvrag
ENSMUSG00000023826	30.4822	0.634384	1.55228	0.229539	2.76373	0.00571441	0.0147492	17	10840383	12063361	+	protein_coding	Prkn
ENSMUSG00000038225	502.756	0.634311	1.5522	0.0803843	7.89099	2.99807e-15	2.31217e-14	8	46575593	46617212	-	protein_coding	Primpol
ENSMUSG00000026950	4.07324	0.634041	1.55191	0.216177	2.93298	0.00335727	0.00906132	2	52136646	52378474	-	protein_coding	Neb
ENSMUSG00000035325	8808.4	0.633914	1.55177	0.0278125	22.7925	5.44698e-115	5.3823e-113	5	100361648	100416234	-	protein_coding	Sec31a
ENSMUSG00000005949	545.406	0.633451	1.55127	0.0771449	8.21119	2.19014e-16	1.79482e-15	11	73183595	73199042	-	protein_coding	Ctns
ENSMUSG00000003752	443.962	0.633046	1.55084	0.0809916	7.8162	5.44414e-15	4.14267e-14	7	27207171	27228661	-	protein_coding	Itpkc
ENSMUSG00000033991	2013.76	0.632968	1.55075	0.0430287	14.7104	5.52886e-49	1.51311e-47	13	76098733	76190316	+	protein_coding	Ttc37
ENSMUSG00000074141	20.142	0.632873	1.55065	0.244073	2.59296	0.00951534	0.0236251	7	44816386	44840809	+	protein_coding	Il4i1
ENSMUSG00000101037	17.9085	0.632853	1.55063	0.250297	2.52841	0.0114581	0.0280155	9	95512150	95513469	+	lncRNA	Gm28424
ENSMUSG00000028889	1458.3	0.63269	1.55045	0.051514	12.2819	1.13275e-34	2.01222e-33	4	124850678	124855242	+	protein_coding	Yrdc
ENSMUSG00000032602	718.621	0.631671	1.54936	0.0650585	9.70927	2.753e-22	2.99378e-21	9	108662087	108684641	+	protein_coding	Slc25a20
ENSMUSG00000038888	401.991	0.631629	1.54931	0.0826442	7.64275	2.12626e-14	1.56634e-13	7	43672015	43678298	+	protein_coding	Ctu1
ENSMUSG00000106475	21.8084	0.631426	1.5491	0.243387	2.59433	0.00947758	0.0235427	3	126600028	126604461	+	TEC	Gm43011
ENSMUSG00000032182	286.676	0.631295	1.54895	0.0997595	6.32817	2.48082e-10	1.38857e-09	9	21588681	21592828	-	protein_coding	Yipf2
ENSMUSG00000031700	1721.67	0.631086	1.54873	0.0484245	13.0324	8.00709e-39	1.61027e-37	8	85492575	85527560	+	protein_coding	Gpt2
ENSMUSG00000079554	11.388	0.631045	1.54869	0.256368	2.46148	0.0138365	0.0332843	1	58278325	58380259	+	protein_coding	Aox2
ENSMUSG00000039316	10.788	0.630955	1.54859	0.256377	2.46104	0.0138535	0.0333214	17	49992256	50190674	-	protein_coding	Rftn1
ENSMUSG00000019806	558.024	0.630938	1.54857	0.0740136	8.52462	1.5331e-17	1.33629e-16	10	13647053	13868980	-	protein_coding	Aig1
ENSMUSG00000072761	80.2164	0.630835	1.54846	0.167806	3.75931	0.000170382	0.000554884	17	17294442	17319511	+	lncRNA	Gm6712
ENSMUSG00000022554	1303.15	0.630775	1.5484	0.0598742	10.535	5.95737e-26	7.59094e-25	15	76368897	76371437	+	protein_coding	Hgh1
ENSMUSG00000021192	1326.05	0.630755	1.54838	0.0516415	12.2141	2.6131e-34	4.59035e-33	12	102469134	102497907	+	protein_coding	Golga5
ENSMUSG00000057691	1611.72	0.630704	1.54832	0.0469798	13.425	4.3152e-41	9.28695e-40	6	48062394	48086593	-	protein_coding	Zfp746
ENSMUSG00000026458	8.24033	0.630232	1.54781	0.252118	2.49975	0.0124281	0.0301683	1	134296782	134332928	-	protein_coding	Ppfia4
ENSMUSG00000031389	20.6641	0.630101	1.54767	0.247859	2.54218	0.0110164	0.0270223	X	73891441	73921870	-	protein_coding	Arhgap4
ENSMUSG00000097166	38.8516	0.629953	1.54751	0.219538	2.86944	0.00411194	0.0109063	6	127149388	127212411	+	lncRNA	9330179D12Rik
ENSMUSG00000086451	34.4594	0.629845	1.5474	0.216824	2.90487	0.00367402	0.00985154	8	77610859	77769682	+	lncRNA	4933431K23Rik
ENSMUSG00000032611	10.836	0.629509	1.54704	0.256414	2.45505	0.0140865	0.0338106	9	108392804	108410934	+	protein_coding	1700102P08Rik
ENSMUSG00000049907	868.625	0.629222	1.54673	0.0587012	10.7191	8.28417e-27	1.08587e-25	5	74195285	74199481	+	protein_coding	Rasl11b
ENSMUSG00000031790	244.93	0.629178	1.54668	0.116099	5.41933	5.98222e-08	2.79501e-07	8	95352267	95375080	+	protein_coding	Mmp15
ENSMUSG00000062991	1625.27	0.629016	1.54651	0.0506991	12.4068	2.39916e-35	4.37532e-34	8	31814550	32884797	-	protein_coding	Nrg1
ENSMUSG00000038312	2099.91	0.628958	1.54645	0.0460813	13.6489	2.04998e-42	4.5997e-41	2	155701676	155729475	-	protein_coding	Edem2
ENSMUSG00000029681	1959.91	0.62895	1.54644	0.0425296	14.7885	1.73778e-49	4.82656e-48	5	135168282	135181855	+	protein_coding	Bcl7b
ENSMUSG00000025237	956.667	0.628671	1.54614	0.0579997	10.8392	2.24416e-27	3.01466e-26	9	59617283	59650285	+	protein_coding	Parp6
ENSMUSG00000049232	619.638	0.628494	1.54595	0.0719764	8.73194	2.50337e-18	2.2646e-17	6	59208869	59212033	+	protein_coding	Tigd2
ENSMUSG00000060639	119.649	0.628393	1.54584	0.157558	3.98833	6.65409e-05	0.000228316	13	22040635	22041362	-	protein_coding	Hist1h4i
ENSMUSG00000032846	691.076	0.628262	1.5457	0.0643563	9.76225	1.63483e-22	1.80745e-21	13	107724616	107890064	-	protein_coding	Zswim6
ENSMUSG00000040883	260.29	0.628142	1.54557	0.106548	5.89539	3.73802e-09	1.92502e-08	9	21921007	21927556	-	protein_coding	Tmem205
ENSMUSG00000024750	2255.52	0.627967	1.54539	0.0567828	11.0591	1.98063e-28	2.78821e-27	19	21272277	21286840	+	protein_coding	Zfand5
ENSMUSG00000037465	1951.45	0.627626	1.54502	0.04481	14.0064	1.42503e-44	3.45385e-43	15	38291462	38300706	-	protein_coding	Klf10
ENSMUSG00000020814	13.3794	0.627254	1.54462	0.256269	2.44764	0.0143796	0.0344657	11	116803061	116828046	-	protein_coding	Mxra7
ENSMUSG00000034154	2462.69	0.626734	1.54407	0.0388488	16.1326	1.50496e-58	5.22491e-57	2	119373041	119477687	-	protein_coding	Ino80
ENSMUSG00000055202	7.86083	0.6258	1.54307	0.250983	2.49339	0.0126529	0.0306668	17	32795675	32809931	-	protein_coding	Zfp811
ENSMUSG00000037762	15.2747	0.625393	1.54263	0.254932	2.45318	0.01416	0.0339712	10	70245099	70285968	+	protein_coding	Slc16a9
ENSMUSG00000051246	58.7026	0.625026	1.54224	0.194708	3.21007	0.00132705	0.00382691	5	34908011	34923839	+	protein_coding	Msantd1
ENSMUSG00000079009	223.51	0.624984	1.54219	0.110467	5.65764	1.53473e-08	7.54804e-08	2	150181754	150193279	+	protein_coding	Gm14139
ENSMUSG00000070883	134.228	0.6249	1.5421	0.146493	4.26573	1.99249e-05	7.26867e-05	2	69758032	69789575	-	protein_coding	Ccdc173
ENSMUSG00000032567	410.398	0.624771	1.54197	0.0875642	7.135	9.67854e-13	6.43764e-12	9	105395391	105412229	+	protein_coding	Aste1
ENSMUSG00000096916	413.815	0.624589	1.54177	0.0899806	6.94138	3.883e-12	2.4808e-11	7	27984853	28014115	-	protein_coding	Zfp850
ENSMUSG00000026153	2173.8	0.624413	1.54158	0.0507469	12.3045	8.57138e-35	1.53456e-33	1	24011092	24100341	-	protein_coding	Fam135a
ENSMUSG00000079108	180.623	0.624163	1.54132	0.119062	5.24236	1.58536e-07	7.13464e-07	12	55230167	55263836	+	protein_coding	Srp54c
ENSMUSG00000018830	5.30091	0.623228	1.54032	0.237779	2.62104	0.00876616	0.021908	16	14194534	14291372	-	protein_coding	Myh11
ENSMUSG00000044176	8.25059	0.623186	1.54027	0.250867	2.48412	0.012987	0.0314101	18	62548910	62668070	+	protein_coding	Spink10
ENSMUSG00000006599	2036.93	0.622823	1.53989	0.0480588	12.9596	2.07339e-38	4.11733e-37	7	46796102	46823800	+	protein_coding	Gtf2h1
ENSMUSG00000032119	1101.05	0.622409	1.53944	0.0535951	11.6132	3.53268e-31	5.52987e-30	9	44292439	44305671	-	protein_coding	Hinfp
ENSMUSG00000097204	64.5095	0.622398	1.53943	0.186175	3.34307	0.000828562	0.00246232	3	96167463	96172416	-	lncRNA	Gm17690
ENSMUSG00000097316	106.637	0.622183	1.5392	0.157531	3.9496	7.8283e-05	0.000266603	1	192136895	192151026	+	lncRNA	Gm10516
ENSMUSG00000029828	143.852	0.62186	1.53886	0.129481	4.8027	1.5654e-06	6.44765e-06	6	50573301	50596632	-	protein_coding	4921507P07Rik
ENSMUSG00000066896	3.66035	0.621852	1.53885	0.22097	2.81419	0.00489006	0.0127918	9	20312151	20336094	-	protein_coding	Olfr18
ENSMUSG00000050534	6.7527	0.621834	1.53883	0.242882	2.56022	0.0104604	0.0257601	1	121509841	121528465	-	protein_coding	Htr5b
ENSMUSG00000079111	3995.2	0.621384	1.53835	0.0353998	17.5533	5.61334e-69	2.45994e-67	5	143403837	143421901	+	protein_coding	Kdelr2
ENSMUSG00000001627	5937.54	0.62132	1.53828	0.029528	21.0417	2.7225e-98	2.02006e-96	12	40201566	40248504	-	protein_coding	Ifrd1
ENSMUSG00000050335	16924.4	0.621127	1.53808	0.0412496	15.0578	3.07043e-51	8.92597e-50	14	47367750	47386160	+	protein_coding	Lgals3
ENSMUSG00000023284	240.268	0.620549	1.53746	0.10468	5.92806	3.06526e-09	1.59011e-08	5	110110091	110129794	+	protein_coding	Zfp605
ENSMUSG00000002908	36.6284	0.620298	1.53719	0.212261	2.92234	0.00347412	0.0093448	8	70842048	70863258	-	protein_coding	Kcnn1
ENSMUSG00000021725	1334.73	0.620145	1.53703	0.051154	12.1231	7.9701e-34	1.37194e-32	13	116854819	117025537	-	protein_coding	Parp8
ENSMUSG00000032316	1744	0.619715	1.53657	0.0485054	12.7762	2.22661e-37	4.31325e-36	9	57750623	57765860	-	protein_coding	Clk3
ENSMUSG00000029408	35.8137	0.619305	1.53614	0.22342	2.77193	0.00557248	0.0144137	5	124061529	124095798	-	protein_coding	Abcb9
ENSMUSG00000025176	71.0794	0.619272	1.5361	0.183356	3.37742	0.000731688	0.00218772	19	42045609	42070953	+	protein_coding	Hoga1
ENSMUSG00000046027	301.088	0.619124	1.53594	0.0974782	6.3514	2.13359e-10	1.20076e-09	7	83631958	83653127	+	protein_coding	Stard5
ENSMUSG00000017831	2114.61	0.619105	1.53592	0.0490905	12.6115	1.82459e-36	3.44043e-35	17	53479233	53507680	+	protein_coding	Rab5a
ENSMUSG00000036214	206.728	0.618422	1.53519	0.116558	5.30571	1.12237e-07	5.11374e-07	17	36958591	36965625	+	protein_coding	Znrd1as
ENSMUSG00000056131	667.194	0.61755	1.53427	0.0667568	9.25075	2.22928e-20	2.24051e-19	9	86554376	86571842	-	protein_coding	Pgm3
ENSMUSG00000032564	19.7	0.617507	1.53422	0.250069	2.46935	0.013536	0.0326072	9	104547285	105034544	+	protein_coding	Cpne4
ENSMUSG00000007379	353.788	0.617182	1.53388	0.0907933	6.79766	1.06336e-11	6.57694e-11	3	103102603	103169769	+	protein_coding	Dennd2c
ENSMUSG00000059475	630.274	0.617176	1.53387	0.0683883	9.02459	1.80361e-19	1.73223e-18	9	20468548	20492746	-	protein_coding	Zfp426
ENSMUSG00000007480	4.76044	0.616859	1.53353	0.234078	2.63528	0.00840683	0.0210997	18	68337595	68342446	+	protein_coding	Mc5r
ENSMUSG00000097318	63.0234	0.616554	1.53321	0.188044	3.27877	0.0010426	0.00305292	16	33379853	33380727	-	lncRNA	1700007L15Rik
ENSMUSG00000070527	57.7735	0.616471	1.53312	0.193777	3.18135	0.00146592	0.00419567	7	62417592	62420139	-	protein_coding	Mkrn3
ENSMUSG00000031986	970.465	0.616103	1.53273	0.0564516	10.9138	9.89913e-28	1.35277e-26	8	124897885	124906161	+	protein_coding	Sprtn
ENSMUSG00000098188	371.437	0.615662	1.53226	0.0933381	6.59605	4.22262e-11	2.50325e-10	10	59221952	59226434	+	protein_coding	Sowahc
ENSMUSG00000084797	97.2728	0.615317	1.53189	0.161894	3.80075	0.000144259	0.000474319	2	167777466	167782569	+	lncRNA	Gm14321
ENSMUSG00000044285	41.5048	0.615295	1.53187	0.208966	2.94448	0.00323503	0.00876477	14	46084027	46085000	+	transcribed_processed_pseudogene	Gm1821
ENSMUSG00000040859	1129.95	0.615246	1.53182	0.0544309	11.3032	1.26451e-29	1.86304e-28	4	129461580	129488498	+	protein_coding	Bsdc1
ENSMUSG00000081729	8.70738	0.615223	1.53179	0.254087	2.4213	0.0154649	0.0368479	X	60576945	60578878	-	processed_pseudogene	Hspa9-ps1
ENSMUSG00000040740	6.95727	0.615197	1.53177	0.24955	2.46523	0.0136925	0.032965	4	141618823	141623821	-	protein_coding	Slc25a34
ENSMUSG00000029470	369.585	0.615021	1.53158	0.0882642	6.96796	3.21575e-12	2.06477e-11	5	122707543	122729738	+	protein_coding	P2rx4
ENSMUSG00000039850	1419.51	0.614862	1.53141	0.0498478	12.3348	5.88332e-35	1.05884e-33	11	119491346	119511437	+	protein_coding	Endov
ENSMUSG00000090952	239.724	0.614706	1.53125	0.113413	5.42006	5.95781e-08	2.78487e-07	17	33759991	33761870	+	lncRNA	Gm17251
ENSMUSG00000022335	258.138	0.614629	1.53116	0.105048	5.85096	4.88754e-09	2.49203e-08	15	68083763	68258856	-	protein_coding	Zfat
ENSMUSG00000037108	140.002	0.614517	1.53105	0.138122	4.44908	8.62401e-06	3.27512e-05	5	137787797	137822621	+	protein_coding	Zcwpw1
ENSMUSG00000058638	1092.32	0.614502	1.53103	0.0567743	10.8236	2.66129e-27	3.56567e-26	7	12834760	12850577	+	protein_coding	Zfp110
ENSMUSG00000051256	2011.68	0.61426	1.53077	0.0443624	13.8464	1.33705e-43	3.14061e-42	6	113442568	113448229	+	protein_coding	Jagn1
ENSMUSG00000070305	187.275	0.614	1.5305	0.120182	5.10893	3.23994e-07	1.41501e-06	9	45055185	45077436	+	protein_coding	Mpzl3
ENSMUSG00000062093	25.2271	0.613824	1.53031	0.238422	2.57452	0.0100378	0.0248215	14	89896227	89899447	-	transcribed_processed_pseudogene	Gm10110
ENSMUSG00000058240	1403.8	0.613538	1.53001	0.0543349	11.2918	1.44079e-29	2.11973e-28	16	91689321	91728975	-	protein_coding	Cryzl1
ENSMUSG00000084899	18.7027	0.613531	1.53	0.247619	2.47773	0.0132222	0.0319076	10	86692118	86693095	-	lncRNA	Gm15344
ENSMUSG00000027243	295.329	0.613141	1.52959	0.100748	6.08589	1.15843e-09	6.19546e-09	2	91710851	91721545	+	protein_coding	Harbi1
ENSMUSG00000025316	701.91	0.613114	1.52956	0.0670341	9.1463	5.89176e-20	5.81063e-19	8	121949749	122029258	+	protein_coding	Banp
ENSMUSG00000031884	2.46727	0.612776	1.5292	0.199136	3.07717	0.00208979	0.00583264	8	104867487	104873861	+	unprocessed_pseudogene	Ces2d-ps
ENSMUSG00000022353	1934.4	0.612528	1.52894	0.0425231	14.4046	4.84168e-47	1.25645e-45	15	58941233	59082005	-	protein_coding	Mtss1
ENSMUSG00000117284	565.89	0.611789	1.52815	0.140422	4.3568	1.31979e-05	4.91584e-05	17	22285870	22314837	-	protein_coding	Gm7072
ENSMUSG00000002057	9.03519	0.611684	1.52804	0.254873	2.39995	0.0163973	0.0388175	11	78357576	78386558	-	protein_coding	Foxn1
ENSMUSG00000110605	164.812	0.611569	1.52792	0.130792	4.67587	2.92705e-06	1.17454e-05	8	129263640	129282844	+	lncRNA	Gm32856
ENSMUSG00000039623	1097.89	0.611159	1.52749	0.0601524	10.1602	2.98565e-24	3.57183e-23	5	142463943	142478710	+	protein_coding	Ap5z1
ENSMUSG00000066798	772.54	0.610894	1.52721	0.0767074	7.96395	1.66629e-15	1.30416e-14	2	37425499	37443171	-	protein_coding	Zbtb6
ENSMUSG00000051341	316.497	0.610892	1.5272	0.0931588	6.55753	5.4706e-11	3.20425e-10	17	21535538	21562601	+	protein_coding	Zfp52
ENSMUSG00000057054	67.8955	0.610194	1.52646	0.181071	3.36992	0.000751893	0.00224519	11	70688360	70700155	-	protein_coding	Inca1
ENSMUSG00000024827	140.538	0.609697	1.52594	0.147914	4.12197	3.75644e-05	0.000132202	19	30098446	30175429	-	protein_coding	Gldc
ENSMUSG00000024664	12929.1	0.609644	1.52588	0.0293458	20.7745	7.36599e-96	5.27503e-94	19	10041568	10060110	+	protein_coding	Fads3
ENSMUSG00000028850	321.164	0.609584	1.52582	0.0946661	6.4393	1.20023e-10	6.88289e-10	4	133574744	133584243	+	protein_coding	Gpatch3
ENSMUSG00000061086	17.9366	0.609519	1.52575	0.251243	2.42602	0.0152656	0.0364237	11	104550662	104595753	+	protein_coding	Myl4
ENSMUSG00000035521	786.477	0.609362	1.52558	0.0647293	9.41401	4.7758e-21	4.94743e-20	17	25233330	25240124	-	protein_coding	Gnptg
ENSMUSG00000070392	5.58463	0.609276	1.52549	0.234795	2.59492	0.00946117	0.0235077	3	96245553	96248509	+	lncRNA	Gm20634
ENSMUSG00000085573	3.2286	0.608908	1.5251	0.2033	2.99512	0.00274339	0.00751898	8	11187754	11204503	+	lncRNA	Gm15418
ENSMUSG00000025020	22.6394	0.608089	1.52424	0.246077	2.47113	0.0134685	0.0324676	19	41600256	41743665	-	protein_coding	Slit1
ENSMUSG00000105095	13.126	0.607945	1.52409	0.256214	2.3728	0.0176539	0.041515	3	35955435	35956257	-	TEC	8430422M14Rik
ENSMUSG00000002831	4.20713	0.607781	1.52391	0.229729	2.64564	0.00815366	0.0205144	17	56100590	56109803	-	protein_coding	Plin4
ENSMUSG00000048406	74.0368	0.607374	1.52348	0.190935	3.18105	0.00146742	0.00419937	4	141546188	141547892	+	pseudogene	B330016D10Rik
ENSMUSG00000043279	3633.44	0.606646	1.52271	0.0377618	16.0651	4.48342e-58	1.53836e-56	5	137105643	137116209	-	protein_coding	Trim56
ENSMUSG00000087222	35.9239	0.605492	1.5215	0.218476	2.77143	0.00558105	0.0144332	2	75704769	75710024	+	lncRNA	E030042O20Rik
ENSMUSG00000005699	290.735	0.60536	1.52136	0.0970514	6.23752	4.44572e-10	2.44902e-09	8	105701147	105703496	+	protein_coding	Pard6a
ENSMUSG00000042408	723.111	0.604912	1.52089	0.0697823	8.66855	4.37672e-18	3.90767e-17	4	127077382	127124372	+	protein_coding	Zmym6
ENSMUSG00000022601	912.393	0.604787	1.52075	0.0600726	10.0676	7.6834e-24	9.04968e-23	16	55973882	56008913	+	protein_coding	Zbtb11
ENSMUSG00000026807	91.9996	0.604532	1.52049	0.16331	3.70175	0.000214121	0.000688705	2	28700163	28813165	+	protein_coding	Ak8
ENSMUSG00000002043	721.697	0.604522	1.52047	0.0791744	7.63532	2.25268e-14	1.65473e-13	7	19508394	19516145	+	protein_coding	Trappc6a
ENSMUSG00000050708	27470.9	0.604311	1.52025	0.0285198	21.1891	1.20275e-99	9.18964e-98	7	45457943	45459884	-	protein_coding	Ftl1
ENSMUSG00000039384	3270.3	0.603735	1.51965	0.0365469	16.5195	2.65742e-61	9.9125e-60	1	184013301	184075636	+	protein_coding	Dusp10
ENSMUSG00000020948	460.648	0.603527	1.51943	0.0964929	6.25463	3.98468e-10	2.19976e-09	12	64938832	64965534	-	protein_coding	Klhl28
ENSMUSG00000117563	60.8551	0.603396	1.51929	0.188875	3.19468	0.00139986	0.00402226	18	10928883	10931510	+	processed_pseudogene	Gm7575
ENSMUSG00000025732	345.553	0.603393	1.51929	0.0922584	6.54025	6.14146e-11	3.58799e-10	17	25863697	25868764	-	protein_coding	Mcrip2
ENSMUSG00000092312	31.9704	0.60317	1.51905	0.224188	2.69046	0.00713534	0.0181366	7	9058359	9062754	-	unprocessed_pseudogene	Zfp419
ENSMUSG00000041132	84.658	0.602848	1.51871	0.1671	3.60772	0.000308904	0.000973161	5	150571643	150597188	-	protein_coding	N4bp2l1
ENSMUSG00000029410	11.8335	0.602753	1.51861	0.256421	2.35064	0.0187412	0.0438312	5	92226678	92256278	-	protein_coding	Ppef2
ENSMUSG00000073753	6.88659	0.602555	1.5184	0.249792	2.41222	0.0158556	0.0376697	4	129855070	129856710	+	pseudogene	Gm10571
ENSMUSG00000090084	2.88363	0.60176	1.51757	0.20256	2.97078	0.00297048	0.00809497	X	10037976	10117709	-	protein_coding	Srpx
ENSMUSG00000057554	951.412	0.601559	1.51736	0.0583707	10.3058	6.63071e-25	8.12906e-24	13	12439414	12464944	-	protein_coding	Lgals8
ENSMUSG00000097167	52.3944	0.60147	1.51726	0.190232	3.16178	0.0015681	0.0044682	3	95217456	95226658	+	lncRNA	Gm16740
ENSMUSG00000051727	5.24119	0.601125	1.5169	0.239653	2.50832	0.0121308	0.0294954	7	97451322	97459557	+	protein_coding	Kctd14
ENSMUSG00000061132	27.0721	0.601089	1.51686	0.237461	2.53132	0.0113633	0.0278168	19	40928926	40994535	-	protein_coding	Blnk
ENSMUSG00000104818	34.0366	0.60108	1.51685	0.22829	2.63297	0.00846414	0.0212358	5	124035200	124052352	-	lncRNA	Gm43661
ENSMUSG00000030276	311.339	0.601077	1.51685	0.112804	5.32852	9.90179e-08	4.53457e-07	6	113389259	113414587	+	protein_coding	Ttll3
ENSMUSG00000042507	2232.57	0.600851	1.51661	0.0487378	12.3282	6.38337e-35	1.14683e-33	12	84149175	84218881	-	protein_coding	Elmsan1
ENSMUSG00000109599	10.953	0.600494	1.51624	0.256414	2.34189	0.0191861	0.0447698	1	52108120	52113751	-	lncRNA	Gm31812
ENSMUSG00000024427	123.241	0.600154	1.51588	0.14216	4.2217	2.42471e-05	8.75374e-05	18	38586246	38601415	-	protein_coding	Spry4
ENSMUSG00000025171	318.367	0.600071	1.51579	0.103172	5.81622	6.01949e-09	3.04876e-08	19	41981762	42034643	+	protein_coding	Ubtd1
ENSMUSG00000069670	3.65465	0.600054	1.51577	0.221715	2.70642	0.00680122	0.0173453	10	31689309	32890462	-	protein_coding	Nkain2
ENSMUSG00000031485	1283.66	0.600049	1.51577	0.0547081	10.9682	5.43549e-28	7.50273e-27	8	27042554	27056132	+	protein_coding	Plpbp
ENSMUSG00000108659	14.4198	0.599996	1.51571	0.255005	2.35288	0.0186289	0.0435832	7	56038865	56049974	-	lncRNA	Gm34121
ENSMUSG00000029782	3211.74	0.599932	1.51565	0.0373204	16.0752	3.80733e-58	1.31516e-56	6	30479052	30509783	-	protein_coding	Tmem209
ENSMUSG00000097855	103.82	0.599658	1.51536	0.160573	3.73449	0.000188095	0.000609478	19	29464749	29523159	-	lncRNA	A930007I19Rik
ENSMUSG00000038023	2807.53	0.598968	1.51463	0.0391822	15.2867	9.37123e-53	2.80768e-51	5	124628575	124724455	+	protein_coding	Atp6v0a2
ENSMUSG00000116121	28.399	0.598652	1.5143	0.229566	2.60776	0.00911371	0.0227185	15	79229390	79256674	+	protein_coding	Gm49486
ENSMUSG00000091296	18.3045	0.598539	1.51418	0.2488	2.40571	0.0161412	0.0382908	14	51630272	51635666	-	protein_coding	Gm4181
ENSMUSG00000114575	25.3112	0.598245	1.51387	0.236625	2.52824	0.0114635	0.0280254	14	24438986	24446403	-	lncRNA	Gm47814
ENSMUSG00000103382	3.42284	0.598213	1.51384	0.211635	2.82662	0.00470417	0.0123449	1	66812314	66814493	+	TEC	Gm37755
ENSMUSG00000073422	58.793	0.597959	1.51357	0.189952	3.14795	0.00164418	0.00467074	17	34026032	34028060	-	protein_coding	H2-Ke6
ENSMUSG00000078249	55.2904	0.597686	1.51329	0.189149	3.15986	0.00157844	0.0044958	11	120762793	120764419	+	protein_coding	Hmga1b
ENSMUSG00000026500	387.57	0.597575	1.51317	0.0849704	7.03274	2.02517e-12	1.3218e-11	1	178319129	178322693	+	protein_coding	Cox20
ENSMUSG00000025165	16.8857	0.597314	1.5129	0.253858	2.35294	0.0186255	0.0435805	11	121067406	121081220	-	protein_coding	Sectm1a
ENSMUSG00000026942	2602.6	0.597248	1.51283	0.0400703	14.905	3.05737e-50	8.63161e-49	2	25517981	25546940	-	protein_coding	Traf2
ENSMUSG00000020700	2500.69	0.596613	1.51216	0.0413596	14.425	3.60122e-47	9.38098e-46	11	106084612	106155446	+	protein_coding	Map3k3
ENSMUSG00000051037	43.8705	0.596171	1.5117	0.207818	2.86871	0.00412146	0.0109301	13	67194505	67209298	+	protein_coding	Zfp455
ENSMUSG00000107460	14.7581	0.596171	1.5117	0.25401	2.34704	0.0189232	0.0442165	6	71463310	71466062	-	TEC	Gm44186
ENSMUSG00000020334	371.03	0.5958	1.51131	0.0878354	6.78315	1.17587e-11	7.24884e-11	11	53983122	54028090	-	protein_coding	Slc22a4
ENSMUSG00000028028	1021.1	0.595453	1.51095	0.0572231	10.4058	2.33223e-25	2.90511e-24	3	127670309	127780527	-	protein_coding	Alpk1
ENSMUSG00000056203	3.50575	0.595127	1.51061	0.213869	2.78268	0.00539121	0.0139924	6	42405433	42406526	+	protein_coding	Tas2r135
ENSMUSG00000072623	58.892	0.594763	1.51022	0.187969	3.16415	0.00155536	0.00443376	6	118461949	118479320	-	protein_coding	Zfp9
ENSMUSG00000014550	3497.35	0.594171	1.5096	0.0359582	16.5239	2.46854e-61	9.22471e-60	6	92186711	92214925	-	protein_coding	Rbsn
ENSMUSG00000042567	3.99963	0.59377	1.50919	0.223727	2.654	0.00795439	0.0200499	14	14803414	15012059	+	protein_coding	Nek10
ENSMUSG00000020423	323.225	0.593156	1.50854	0.09164	6.47267	9.62864e-11	5.56361e-10	1	134075169	134079120	-	protein_coding	Btg2
ENSMUSG00000022383	77.7105	0.592617	1.50798	0.178265	3.32436	0.000886205	0.00262376	15	85734982	85802819	+	protein_coding	Ppara
ENSMUSG00000001924	3840.43	0.59256	1.50792	0.0352215	16.8238	1.63309e-63	6.30917e-62	X	20658325	20683179	+	protein_coding	Uba1
ENSMUSG00000106205	50.5258	0.592177	1.50752	0.201074	2.94507	0.00322881	0.00874906	5	64804013	64805735	+	TEC	C230096K16Rik
ENSMUSG00000024824	2225.01	0.591983	1.50732	0.0415444	14.2494	4.52165e-46	1.14591e-44	19	4195195	4201662	-	protein_coding	Rad9a
ENSMUSG00000058291	1664.25	0.591815	1.50714	0.0472409	12.5276	5.27333e-36	9.80839e-35	5	138603651	138619761	-	protein_coding	Zfp68
ENSMUSG00000035818	112.481	0.591727	1.50705	0.148398	3.98743	6.67928e-05	0.000229143	19	56461639	56486752	+	protein_coding	Plekhs1
ENSMUSG00000025724	1810.84	0.591622	1.50694	0.0445627	13.2762	3.18332e-40	6.6694e-39	7	80904888	80947780	-	protein_coding	Sec11a
ENSMUSG00000019977	2654.42	0.591462	1.50677	0.0403646	14.653	1.28965e-48	3.51075e-47	10	21295978	21368898	+	protein_coding	Hbs1l
ENSMUSG00000007812	1690.19	0.59145	1.50676	0.050491	11.714	1.08085e-31	1.7234e-30	5	145231714	145247302	+	protein_coding	Zfp655
ENSMUSG00000112847	25.7038	0.591352	1.50666	0.237828	2.48647	0.0129017	0.0312294	10	82164246	82166784	+	TEC	Gm47573
ENSMUSG00000106116	5.73253	0.591207	1.50651	0.242978	2.43317	0.0149674	0.0357534	5	21124016	21125412	+	processed_pseudogene	Gm18830
ENSMUSG00000021592	349.033	0.591196	1.5065	0.0926267	6.38257	1.74142e-10	9.86264e-10	13	76060421	76098660	-	protein_coding	Arsk
ENSMUSG00000097055	62.317	0.590857	1.50614	0.188223	3.13914	0.00169444	0.00480568	12	21417322	21421064	+	lncRNA	Gm4419
ENSMUSG00000109157	4.45237	0.590658	1.50593	0.222722	2.65199	0.00800179	0.020157	7	59318630	59321823	+	TEC	Gm44829
ENSMUSG00000086564	3.96655	0.590414	1.50568	0.218826	2.6981	0.00697359	0.017754	3	100993528	101029556	-	protein_coding	Cd101
ENSMUSG00000022992	2900.64	0.590319	1.50558	0.0438922	13.4493	3.10756e-41	6.7302e-40	15	98517657	98534264	-	protein_coding	Kansl2
ENSMUSG00000015942	565.288	0.59024	1.5055	0.0764871	7.71686	1.19234e-14	8.89197e-14	5	134184018	134224355	+	protein_coding	Gtf2ird2
ENSMUSG00000033177	3.53371	0.589998	1.50525	0.215821	2.73374	0.0062619	0.0160475	16	45656314	45693658	-	protein_coding	Tmprss7
ENSMUSG00000072889	2706.33	0.589799	1.50504	0.0396824	14.863	5.73083e-50	1.60253e-48	5	72513300	72559684	-	protein_coding	Nfxl1
ENSMUSG00000062743	74.1266	0.589568	1.5048	0.19203	3.07019	0.00213921	0.00596408	17	21383747	21399265	+	protein_coding	Zfp677
ENSMUSG00000025200	785.426	0.589229	1.50444	0.0645374	9.13004	6.84754e-20	6.71778e-19	19	44108636	44135876	-	protein_coding	Cwf19l1
ENSMUSG00000025024	1427.26	0.588992	1.5042	0.0534506	11.0194	3.08149e-28	4.3055e-27	19	53379389	53390578	-	protein_coding	Smndc1
ENSMUSG00000036908	4.48206	0.588716	1.50391	0.227918	2.58302	0.00979391	0.024264	19	3935185	3949340	+	protein_coding	Unc93b1
ENSMUSG00000089997	2.3103	0.588553	1.50374	0.190625	3.08749	0.00201851	0.00565442	6	87675589	87722801	-	protein_coding	1810020O05Rik
ENSMUSG00000029456	170.047	0.588488	1.50367	0.120214	4.89534	9.81346e-07	4.11289e-06	5	121621025	121660514	-	protein_coding	Acad10
ENSMUSG00000031812	1951.14	0.587933	1.50309	0.0454569	12.9339	2.89916e-38	5.73497e-37	8	121590360	121598760	+	protein_coding	Map1lc3b
ENSMUSG00000048388	151.104	0.587882	1.50304	0.137496	4.27564	1.90586e-05	6.9613e-05	2	83812635	83883486	+	protein_coding	Fam171b
ENSMUSG00000034858	303.125	0.587523	1.50266	0.0973202	6.03701	1.57001e-09	8.31659e-09	9	74952883	75032468	+	protein_coding	Fam214a
ENSMUSG00000071477	1476.98	0.587204	1.50233	0.0476401	12.3258	6.5771e-35	1.1806e-33	6	48024187	48048911	-	protein_coding	Zfp777
ENSMUSG00000038594	224.365	0.587202	1.50233	0.11675	5.02956	4.916e-07	2.11643e-06	10	53273442	53379947	-	protein_coding	Cep85l
ENSMUSG00000109274	28.2757	0.587171	1.5023	0.236557	2.48215	0.0130592	0.031552	7	5059276	5062049	-	TEC	Gm45133
ENSMUSG00000075054	811.874	0.587046	1.50217	0.0620667	9.45832	3.1293e-21	3.26314e-20	13	17981329	17993349	-	protein_coding	Yae1d1
ENSMUSG00000069135	1133.8	0.586857	1.50197	0.0583173	10.0632	8.0363e-24	9.45449e-23	17	8165500	8196804	+	protein_coding	Fgfr1op
ENSMUSG00000066647	196.989	0.586785	1.5019	0.12117	4.84265	1.2812e-06	5.31434e-06	7	30169874	30182324	+	transcribed_unprocessed_pseudogene	Gm5113
ENSMUSG00000070997	24.3801	0.586561	1.50166	0.242576	2.41805	0.0156039	0.0371532	4	45011686	45015406	+	lncRNA	1700055D18Rik
ENSMUSG00000038866	2064.77	0.586519	1.50162	0.0448888	13.066	5.14805e-39	1.04039e-37	1	105990405	106034074	+	protein_coding	Zcchc2
ENSMUSG00000008435	528.428	0.586507	1.50161	0.0755288	7.76535	8.14229e-15	6.12325e-14	7	4424769	4445649	-	protein_coding	Rdh13
ENSMUSG00000032342	586.607	0.585889	1.50096	0.0694316	8.43836	3.21816e-17	2.76633e-16	9	78448207	78475348	+	protein_coding	Mto1
ENSMUSG00000115405	21.8075	0.585402	1.50046	0.244176	2.39746	0.0165093	0.0390467	15	38385633	38404154	-	lncRNA	Gm41307
ENSMUSG00000042747	2634.42	0.585337	1.50039	0.047995	12.1958	3.27353e-34	5.73091e-33	3	89245965	89249906	+	protein_coding	Krtcap2
ENSMUSG00000071172	7978.49	0.58533	1.50038	0.0339245	17.2539	1.04569e-66	4.40411e-65	17	29032627	29043373	+	protein_coding	Srsf3
ENSMUSG00000046404	362.853	0.5853	1.50035	0.0933376	6.27078	3.59243e-10	1.99017e-09	1	130717326	130724358	+	protein_coding	Yod1
ENSMUSG00000028811	3643.91	0.585269	1.50032	0.0375835	15.5725	1.1194e-54	3.55047e-53	4	129189759	129219607	+	protein_coding	Yars
ENSMUSG00000024831	1051.8	0.58509	1.50013	0.0619193	9.44923	3.4132e-21	3.55378e-20	19	3259075	3283017	-	protein_coding	Ighmbp2
ENSMUSG00000056130	2.92812	0.585051	1.50009	0.202679	2.88659	0.00389438	0.0103936	18	46557290	46574533	-	protein_coding	Ticam2
ENSMUSG00000020227	4.87656	0.584974	1.50001	0.234621	2.49328	0.012657	0.0306731	10	120141647	120202130	-	protein_coding	Irak3
ENSMUSG00000021701	8194.43	0.584514	1.49953	0.0299672	19.5051	9.93445e-85	5.81717e-83	13	110395045	110400844	+	protein_coding	Plk2
ENSMUSG00000025257	83.6926	0.584311	1.49932	0.163147	3.5815	0.000341633	0.00107044	X	152004581	152016295	-	protein_coding	Ribc1
ENSMUSG00000020409	3229.14	0.583921	1.49892	0.0360504	16.1973	5.26508e-59	1.85828e-57	11	43433743	43447981	+	protein_coding	Slu7
ENSMUSG00000031842	97.1941	0.583888	1.49888	0.155134	3.76377	0.000167369	0.000545523	8	70723719	70751186	+	protein_coding	Pde4c
ENSMUSG00000027401	4.6659	0.583877	1.49887	0.230056	2.53798	0.0111495	0.0273358	2	130012348	130050399	+	protein_coding	Tgm3
ENSMUSG00000040651	296.291	0.583801	1.49879	0.10762	5.42464	5.80711e-08	2.71566e-07	14	27428833	27483555	+	protein_coding	Tasor
ENSMUSG00000029670	1143.44	0.58373	1.49872	0.0543453	10.7411	6.52513e-27	8.60237e-26	6	21949570	21976038	+	protein_coding	Ing3
ENSMUSG00000032116	7561.84	0.583614	1.4986	0.0373899	15.6089	6.33592e-55	2.02523e-53	9	36729343	36767679	-	protein_coding	Stt3a
ENSMUSG00000040124	672.252	0.583405	1.49838	0.0690208	8.4526	2.84885e-17	2.45605e-16	1	163384907	163403669	-	protein_coding	Gorab
ENSMUSG00000000538	4741.51	0.583147	1.49811	0.0327896	17.7845	9.31599e-71	4.22674e-69	11	60226713	60352905	-	protein_coding	Tom1l2
ENSMUSG00000080914	6.31605	0.582438	1.49738	0.246545	2.3624	0.0181571	0.0426106	X	13326022	13327019	-	processed_pseudogene	Gm7129
ENSMUSG00000063889	170.561	0.582251	1.49718	0.124791	4.66581	3.07411e-06	1.22851e-05	18	3266047	3337748	-	protein_coding	Crem
ENSMUSG00000097523	18.5658	0.582183	1.49711	0.245879	2.36777	0.0178958	0.0420261	17	25985807	25991030	+	lncRNA	1700022N22Rik
ENSMUSG00000025337	2843.89	0.581938	1.49686	0.0405758	14.342	1.19583e-46	3.07993e-45	5	130245730	130255530	-	protein_coding	Sbds
ENSMUSG00000041355	5909.71	0.581241	1.49614	0.0310945	18.6927	5.67738e-78	2.90991e-76	3	88575875	88588419	+	protein_coding	Ssr2
ENSMUSG00000108435	85.9214	0.581149	1.49604	0.179552	3.23666	0.00120936	0.00350974	6	72347028	72348458	-	lncRNA	Gm45051
ENSMUSG00000046157	114.078	0.581131	1.49602	0.155889	3.72785	0.000193121	0.000624778	12	78961794	79007627	-	protein_coding	Tmem229b
ENSMUSG00000060950	1144.72	0.581041	1.49593	0.0556056	10.4493	1.47554e-25	1.85484e-24	12	111678104	111683902	+	protein_coding	Trmt61a
ENSMUSG00000037253	2001.76	0.580798	1.49568	0.0437823	13.2656	3.66512e-40	7.64764e-39	18	73573043	73592575	+	protein_coding	Mex3c
ENSMUSG00000032525	4013.13	0.58078	1.49566	0.0433601	13.3944	6.52401e-41	1.3953e-39	9	121719168	121756843	+	protein_coding	Nktr
ENSMUSG00000037851	10293.7	0.580247	1.4951	0.0303681	19.1071	2.20372e-81	1.21429e-79	13	49682099	49734267	+	protein_coding	Iars
ENSMUSG00000085175	73.1905	0.580026	1.49488	0.179631	3.22898	0.00124234	0.0036008	11	82779600	82781042	-	lncRNA	Gm11423
ENSMUSG00000034998	1167.34	0.579888	1.49473	0.0633544	9.15308	5.53342e-20	5.47034e-19	17	88440710	88490533	+	protein_coding	Foxn2
ENSMUSG00000091993	66.8533	0.579853	1.4947	0.180008	3.22126	0.00127626	0.00369035	1	171500567	171504111	-	lncRNA	B930036N10Rik
ENSMUSG00000024193	704.608	0.579656	1.49449	0.0668391	8.67241	4.23055e-18	3.77882e-17	17	26933051	26937908	+	protein_coding	Phf1
ENSMUSG00000106707	3.91475	0.579355	1.49418	0.226585	2.5569	0.0105611	0.0259954	6	34859704	34860937	+	TEC	Gm43748
ENSMUSG00000030264	2304.06	0.579134	1.49395	0.0433568	13.3574	1.07232e-40	2.28623e-39	6	113046224	113068273	+	protein_coding	Thumpd3
ENSMUSG00000051890	45.7668	0.579132	1.49395	0.208889	2.77243	0.00556393	0.014397	12	69241175	69284632	+	protein_coding	Klhdc1
ENSMUSG00000028992	154.268	0.579103	1.49392	0.133054	4.35238	1.34669e-05	5.00696e-05	4	149467571	149485202	-	protein_coding	Nmnat1
ENSMUSG00000039753	3043.48	0.578859	1.49367	0.0443245	13.0596	5.60427e-39	1.13037e-37	5	43744614	43821638	-	protein_coding	Fbxl5
ENSMUSG00000029587	1041.21	0.578759	1.49356	0.0549204	10.5381	5.76318e-26	7.35261e-25	5	143235162	143248834	+	protein_coding	Zfp12
ENSMUSG00000102018	108.509	0.578756	1.49356	0.150605	3.84288	0.000121601	0.000403693	15	76009887	76046981	+	protein_coding	Iqank1
ENSMUSG00000025762	474.67	0.578637	1.49344	0.0790823	7.3169	2.53769e-13	1.75259e-12	3	40949827	41040234	+	protein_coding	Larp1b
ENSMUSG00000044177	5.04216	0.578525	1.49332	0.236683	2.4443	0.0145134	0.0347701	11	94235955	94246005	-	protein_coding	Wfikkn2
ENSMUSG00000112163	25.353	0.578285	1.49307	0.234166	2.46954	0.0135285	0.0325931	10	82430703	82432393	+	processed_pseudogene	Gm8188
ENSMUSG00000039154	2.95382	0.57818	1.49296	0.207267	2.78954	0.0052783	0.0137305	17	55970466	55976625	+	protein_coding	Shd
ENSMUSG00000056050	4536.83	0.577847	1.49262	0.0363944	15.8774	9.09315e-57	3.00953e-55	1	183326724	183369553	-	protein_coding	Mia3
ENSMUSG00000029338	2624.22	0.577786	1.49256	0.037267	15.504	3.26161e-54	1.02033e-52	5	97882782	98031043	-	protein_coding	Antxr2
ENSMUSG00000115428	4.86302	0.57747	1.49223	0.234904	2.45832	0.0139588	0.0335393	15	34021994	34037780	-	lncRNA	Gm41290
ENSMUSG00000061111	1510.29	0.577336	1.49209	0.049033	11.7744	5.28739e-32	8.55009e-31	11	120542887	120549727	-	protein_coding	Mcrip1
ENSMUSG00000112300	30.8256	0.577258	1.49201	0.228865	2.52226	0.0116602	0.0284656	10	78264530	78266075	-	TEC	Gm47976
ENSMUSG00000020076	3197.27	0.577081	1.49183	0.0380274	15.1754	5.14677e-52	1.52643e-50	10	62615894	62651218	-	protein_coding	Ddx50
ENSMUSG00000114584	80.9742	0.576831	1.49157	0.172424	3.34543	0.000821548	0.00244395	14	60210973	60216419	-	TEC	Gm47694
ENSMUSG00000038569	70.7206	0.576487	1.49121	0.179727	3.20758	0.00133858	0.00385482	5	122323222	122354233	-	protein_coding	Rad9b
ENSMUSG00000001497	147.681	0.576143	1.49086	0.135227	4.26058	2.03901e-05	7.42914e-05	12	56691766	56712822	+	protein_coding	Pax9
ENSMUSG00000108037	54.4915	0.576001	1.49071	0.19391	2.97046	0.00297353	0.00810221	6	125039815	125051542	+	lncRNA	Gm44597
ENSMUSG00000039910	4691.84	0.575908	1.49062	0.0396573	14.5221	8.77549e-48	2.32426e-46	10	17723217	17725674	+	protein_coding	Cited2
ENSMUSG00000023951	4670	0.5758	1.4905	0.0369683	15.5755	1.06852e-54	3.39959e-53	17	46016992	46032369	-	protein_coding	Vegfa
ENSMUSG00000037235	798.294	0.575658	1.49036	0.0658244	8.74535	2.22322e-18	2.02006e-17	5	34173882	34187720	-	protein_coding	Mxd4
ENSMUSG00000054277	1552.07	0.575657	1.49036	0.0455968	12.625	1.5383e-36	2.90863e-35	15	83299738	83350247	-	protein_coding	Arfgap3
ENSMUSG00000012640	448.498	0.57548	1.49017	0.0829782	6.93532	4.05308e-12	2.58223e-11	7	43296196	43313294	-	protein_coding	Zfp715
ENSMUSG00000102780	89.78	0.575215	1.4899	0.177237	3.24546	0.00117262	0.0034118	3	106725598	106730276	+	TEC	Gm38253
ENSMUSG00000049321	469.48	0.57519	1.48987	0.082744	6.95144	3.61567e-12	2.31649e-11	11	50898711	50916165	-	protein_coding	Zfp2
ENSMUSG00000053226	75.351	0.575155	1.48984	0.17516	3.28359	0.00102493	0.0030089	8	84815403	84832409	-	protein_coding	Dand5
ENSMUSG00000033883	423.141	0.574798	1.48947	0.0884977	6.49506	8.29979e-11	4.80929e-10	3	36151016	36170342	+	protein_coding	Zfp267
ENSMUSG00000007207	44.1711	0.574569	1.48923	0.206305	2.78505	0.00535202	0.0138977	5	135023481	135051100	+	protein_coding	Stx1a
ENSMUSG00000107320	75.3398	0.573921	1.48856	0.176307	3.25524	0.00113295	0.00330431	6	28219166	28226170	-	TEC	Gm42549
ENSMUSG00000052727	7736.4	0.573895	1.48854	0.0365219	15.7137	1.21813e-55	3.96142e-54	13	99421445	99516540	-	protein_coding	Map1b
ENSMUSG00000020289	1398.63	0.573416	1.48804	0.0490606	11.6879	1.46956e-31	2.33596e-30	11	32225627	32267707	-	protein_coding	Nprl3
ENSMUSG00000058569	4163.19	0.573277	1.4879	0.0364268	15.7378	8.32807e-56	2.71693e-54	13	55573731	55597697	+	protein_coding	Tmed9
ENSMUSG00000042807	61.2698	0.572729	1.48733	0.178437	3.2097	0.00132875	0.00383026	1	53806875	54195168	-	protein_coding	Hecw2
ENSMUSG00000024083	2662.33	0.572534	1.48713	0.041832	13.6865	1.22233e-42	2.76984e-41	17	64281004	64331916	-	protein_coding	Pja2
ENSMUSG00000019826	461.528	0.572315	1.48691	0.0812107	7.04728	1.82448e-12	1.1936e-11	10	41450382	41465574	+	protein_coding	Zbtb24
ENSMUSG00000049047	104.606	0.572222	1.48681	0.156434	3.6579	0.000254286	0.00081041	X	134756594	134761455	+	protein_coding	Armcx3
ENSMUSG00000010154	811.991	0.571246	1.48581	0.0647458	8.82289	1.11541e-18	1.03127e-17	8	123332712	123369515	+	protein_coding	Spire2
ENSMUSG00000081434	55.8324	0.571207	1.48577	0.20753	2.75241	0.00591576	0.0152097	2	152353614	152354566	+	processed_pseudogene	Gm14165
ENSMUSG00000028801	4.25073	0.571026	1.48558	0.228006	2.50443	0.0122649	0.0297932	4	135494789	135537803	+	protein_coding	Stpg1
ENSMUSG00000075569	58.7638	0.570906	1.48546	0.203087	2.81115	0.00493651	0.0129018	5	143933034	143985719	+	protein_coding	Rsph10b
ENSMUSG00000027947	353.395	0.570729	1.48527	0.0925764	6.16496	7.05032e-10	3.82436e-09	3	89864058	89913196	-	protein_coding	Il6ra
ENSMUSG00000046185	448.177	0.570196	1.48472	0.0799276	7.1339	9.75637e-13	6.48521e-12	7	29768551	29779821	+	protein_coding	Zfp84
ENSMUSG00000024993	680.385	0.570019	1.48454	0.0720733	7.90887	2.59728e-15	2.01289e-14	19	60811584	60836227	+	protein_coding	Fam45a
ENSMUSG00000080797	25.5451	0.569737	1.48425	0.238307	2.39077	0.0168132	0.0397015	16	20545211	20548456	-	transcribed_processed_pseudogene	Gm15760
ENSMUSG00000040618	1880.17	0.569643	1.48416	0.0459398	12.3998	2.621e-35	4.75879e-34	14	55540265	55551242	+	protein_coding	Pck2
ENSMUSG00000036845	324.49	0.569622	1.48413	0.0945935	6.02179	1.72503e-09	9.11661e-09	7	30555440	30559838	-	protein_coding	Lin37
ENSMUSG00000090685	3.74375	0.56945	1.48396	0.217067	2.62338	0.0087061	0.0217764	6	29471436	29473465	+	protein_coding	Atp6v1fnb
ENSMUSG00000031980	5.47825	0.569316	1.48382	0.23782	2.39389	0.0166708	0.0393924	8	124556533	124569706	-	protein_coding	Agt
ENSMUSG00000052180	56.5259	0.56931	1.48381	0.189602	3.00265	0.00267636	0.0073549	13	33879815	33905708	-	protein_coding	Serpinb6c
ENSMUSG00000026981	3911.74	0.568804	1.48329	0.0363883	15.6315	4.44245e-55	1.42442e-53	2	24336852	24351494	+	protein_coding	Il1rn
ENSMUSG00000032103	401.264	0.568556	1.48304	0.0843646	6.73927	1.59181e-11	9.7197e-11	9	35558594	35567401	+	protein_coding	Pus3
ENSMUSG00000024052	3262.48	0.567982	1.48245	0.0350546	16.2028	4.82022e-59	1.70516e-57	17	71182559	71249817	+	protein_coding	Lpin2
ENSMUSG00000033159	1896.74	0.567931	1.4824	0.0436333	13.016	9.92455e-39	1.98617e-37	1	75134553	75142711	-	protein_coding	Cnppd1
ENSMUSG00000071342	4.6017	0.567821	1.48228	0.220875	2.57078	0.010147	0.0250603	12	40175492	40199490	-	protein_coding	Lsmem1
ENSMUSG00000037958	1251.17	0.567563	1.48202	0.0538228	10.545	5.35594e-26	6.85007e-25	11	77044291	77078435	-	protein_coding	Nsrp1
ENSMUSG00000009654	202.54	0.567562	1.48202	0.114729	4.94699	7.53714e-07	3.18944e-06	10	59422957	59441778	-	protein_coding	Oit3
ENSMUSG00000035762	925.144	0.567529	1.48198	0.0621469	9.13205	6.72158e-20	6.60051e-19	13	84222295	84296141	+	protein_coding	Tmem161b
ENSMUSG00000000579	33.2104	0.567333	1.48178	0.2184	2.59768	0.00938566	0.0233313	17	6601670	6609774	+	protein_coding	Dynlt1c
ENSMUSG00000041891	3354.67	0.567226	1.48167	0.0369773	15.3399	4.14097e-53	1.24977e-51	18	65980737	66022580	-	protein_coding	Lman1
ENSMUSG00000048109	1491.77	0.566942	1.48138	0.0551358	10.2826	8.43765e-25	1.02736e-23	3	107325420	107333673	-	protein_coding	Rbm15
ENSMUSG00000037369	2062.7	0.566373	1.4808	0.0440776	12.8494	8.66351e-38	1.6926e-36	X	18162574	18279936	+	protein_coding	Kdm6a
ENSMUSG00000004567	1610.48	0.565935	1.48035	0.0460302	12.2949	9.65326e-35	1.72225e-33	8	3500456	3515232	+	protein_coding	Mcoln1
ENSMUSG00000022905	2408.32	0.565265	1.47966	0.0420514	13.4422	3.41937e-41	7.38993e-40	16	35978749	36037131	+	protein_coding	Kpna1
ENSMUSG00000022564	4261.73	0.564996	1.47938	0.0353735	15.9723	1.99287e-57	6.71467e-56	15	76246763	76249904	+	protein_coding	Grina
ENSMUSG00000086331	30.3218	0.564963	1.47935	0.233299	2.42163	0.0154511	0.0368237	16	92094567	92096490	+	lncRNA	Gm16310
ENSMUSG00000101166	5.27412	0.564959	1.47935	0.231386	2.44163	0.0146211	0.0349998	7	44246725	44262720	+	lncRNA	Gm28496
ENSMUSG00000063281	458.118	0.564751	1.47913	0.0803435	7.02921	2.07701e-12	1.35391e-11	18	23989631	24005376	+	protein_coding	Zfp35
ENSMUSG00000074195	31.4501	0.564532	1.47891	0.226209	2.49562	0.0125738	0.0304896	3	144910920	144932529	-	protein_coding	Clca4b
ENSMUSG00000045991	465.288	0.564466	1.47884	0.0872964	6.46608	1.00575e-10	5.80322e-10	18	64340019	64400987	+	protein_coding	Onecut2
ENSMUSG00000022701	522.006	0.564445	1.47882	0.0828792	6.81045	9.72926e-12	6.02851e-11	16	43889799	43964314	+	protein_coding	Ccdc191
ENSMUSG00000030180	7331.83	0.564297	1.47867	0.0296278	19.0462	7.06499e-81	3.85164e-79	6	120364123	120444574	+	protein_coding	Kdm5a
ENSMUSG00000083674	30.4607	0.564207	1.47857	0.227818	2.47657	0.0132651	0.0320034	2	144459279	144500267	+	transcribed_unitary_pseudogene	Zfp133-ps
ENSMUSG00000087611	80.0438	0.564082	1.47845	0.172021	3.27914	0.00104123	0.00304981	5	100840796	100847167	-	lncRNA	4930458D05Rik
ENSMUSG00000024413	1357.74	0.564023	1.47839	0.0495478	11.3834	5.05854e-30	7.6279e-29	18	12189691	12236400	-	protein_coding	Npc1
ENSMUSG00000090659	139.988	0.563987	1.47835	0.140574	4.01204	6.01957e-05	0.00020741	13	67779692	67792512	+	protein_coding	Zfp493
ENSMUSG00000039810	1020.31	0.563791	1.47815	0.0579457	9.72963	2.25407e-22	2.46425e-21	10	128541962	128547774	-	protein_coding	Zc3h10
ENSMUSG00000019802	2712.04	0.563615	1.47797	0.042061	13.3999	6.05098e-41	1.29548e-39	10	42761495	42832514	+	protein_coding	Sec63
ENSMUSG00000024696	65.1906	0.563351	1.4777	0.182879	3.08046	0.00206679	0.00577315	19	12796192	12833807	+	protein_coding	Lpxn
ENSMUSG00000042351	2.92045	0.563178	1.47752	0.205912	2.73505	0.00623717	0.0159921	15	80572593	80652854	+	protein_coding	Grap2
ENSMUSG00000053600	261.749	0.562297	1.47662	0.104135	5.39968	6.67596e-08	3.10995e-07	17	32965813	32979233	+	protein_coding	Zfp472
ENSMUSG00000037204	1262.49	0.561862	1.47617	0.0526138	10.679	1.27661e-26	1.66064e-25	15	101284271	101290945	+	protein_coding	Atg101
ENSMUSG00000023904	695.796	0.561785	1.47609	0.067437	8.33052	8.04876e-17	6.77976e-16	17	23673595	23675227	+	protein_coding	Hcfc1r1
ENSMUSG00000020107	1085.56	0.561234	1.47553	0.0579155	9.69055	3.30735e-22	3.58523e-21	10	59987408	60003135	-	protein_coding	Anapc16
ENSMUSG00000042650	6976.29	0.560992	1.47528	0.0289971	19.3465	2.18145e-83	1.25589e-81	11	60536380	60558512	+	protein_coding	Alkbh5
ENSMUSG00000073775	990.836	0.560426	1.4747	0.0613012	9.14217	6.12136e-20	6.02838e-19	4	108847784	108849413	+	protein_coding	Kti12
ENSMUSG00000080712	5.04752	0.560073	1.47434	0.234166	2.39177	0.0167672	0.0395975	11	58954047	58954512	-	processed_pseudogene	Hist3h2bb-ps
ENSMUSG00000038828	3733.09	0.560058	1.47433	0.0344468	16.2586	1.94081e-59	6.94938e-58	5	30868011	30879180	+	protein_coding	Tmem214
ENSMUSG00000010760	190.703	0.559953	1.47422	0.118049	4.74338	2.10183e-06	8.55593e-06	7	143501544	143503150	-	protein_coding	Phlda2
ENSMUSG00000028830	2238.03	0.559512	1.47377	0.0411076	13.6109	3.44964e-42	7.68986e-41	4	126753543	126870070	+	protein_coding	AU040320
ENSMUSG00000055116	590.716	0.559335	1.47359	0.0726905	7.69474	1.41777e-14	1.05349e-13	7	113207464	113314126	+	protein_coding	Arntl
ENSMUSG00000028948	1168.95	0.558931	1.47318	0.0519001	10.7694	4.80239e-27	6.37208e-26	4	152039320	152061494	+	protein_coding	Nol9
ENSMUSG00000060376	996.191	0.55884	1.47308	0.0620652	9.00409	2.17469e-19	2.07987e-18	7	25629945	25658981	-	protein_coding	Bckdha
ENSMUSG00000031381	451.813	0.558824	1.47307	0.0867988	6.43815	1.20939e-10	6.93349e-10	X	164419786	164433916	+	protein_coding	Piga
ENSMUSG00000032281	2657.82	0.558817	1.47306	0.0406326	13.7529	4.89157e-43	1.12457e-41	9	54604876	54661870	-	protein_coding	Acsbg1
ENSMUSG00000030424	67.6176	0.558567	1.47281	0.189038	2.95478	0.00312891	0.00849631	7	39449517	39477413	+	transcribed_unprocessed_pseudogene	Zfp939
ENSMUSG00000032724	1352.84	0.558354	1.47259	0.0511943	10.9066	1.07241e-27	1.46163e-26	2	103566309	103718423	+	protein_coding	Abtb2
ENSMUSG00000000276	1102.99	0.558141	1.47237	0.0554677	10.0625	8.09577e-24	9.51357e-23	11	89035178	89066850	-	protein_coding	Dgke
ENSMUSG00000044229	82.3001	0.558005	1.47223	0.165173	3.37831	0.000729326	0.00218161	9	48162022	48400025	+	protein_coding	Nxpe4
ENSMUSG00000067851	8848.23	0.557936	1.47216	0.0295151	18.9034	1.06968e-79	5.66626e-78	1	10137570	10232670	-	protein_coding	Arfgef1
ENSMUSG00000021510	345.543	0.557838	1.47206	0.0910062	6.12966	8.80658e-10	4.75569e-09	13	67612762	67637791	-	protein_coding	Zfp729a
ENSMUSG00000035505	564.531	0.557642	1.47186	0.0758777	7.34922	1.99368e-13	1.38386e-12	5	90214723	90224001	-	protein_coding	Cox18
ENSMUSG00000042678	143.266	0.557284	1.4715	0.134113	4.15534	3.24802e-05	0.000115177	11	60469338	60528369	+	protein_coding	Myo15
ENSMUSG00000011960	3538.97	0.557091	1.4713	0.0417239	13.3518	1.15556e-40	2.46117e-39	15	98538688	98570923	-	protein_coding	Ccnt1
ENSMUSG00000004319	2092.48	0.557082	1.47129	0.0459997	12.1105	9.28862e-34	1.59223e-32	8	60910388	60983300	-	protein_coding	Clcn3
ENSMUSG00000034620	1428.61	0.556831	1.47103	0.0515652	10.7986	3.49575e-27	4.67153e-26	10	122078113	122097371	-	protein_coding	Rxylt1
ENSMUSG00000017144	2020.19	0.556489	1.47069	0.0478615	11.6271	3.0023e-31	4.72121e-30	2	51130437	51149111	-	protein_coding	Rnd3
ENSMUSG00000025351	10464	0.55617	1.47036	0.0324589	17.1346	8.19117e-66	3.34698e-64	10	128900988	128912822	+	protein_coding	Cd63
ENSMUSG00000038335	4866.08	0.556021	1.47021	0.0320166	17.3667	1.47529e-67	6.317e-66	11	74898070	74909342	+	protein_coding	Tsr1
ENSMUSG00000011257	2968.44	0.555957	1.47014	0.0378825	14.6758	9.20916e-49	2.51362e-47	4	123262350	123298925	+	protein_coding	Pabpc4
ENSMUSG00000043284	1579.5	0.555547	1.46973	0.0464565	11.9584	5.86566e-33	9.83335e-32	11	60864451	60879272	-	protein_coding	Tmem11
ENSMUSG00000021619	180.048	0.555344	1.46952	0.121754	4.56118	5.08671e-06	1.98646e-05	13	90935355	91223968	-	protein_coding	Atg10
ENSMUSG00000073079	118.507	0.555305	1.46948	0.159952	3.47169	0.000517201	0.00157926	12	55080261	55115367	+	protein_coding	Srp54a
ENSMUSG00000024197	2987.83	0.555216	1.46939	0.0410879	13.5129	1.31269e-41	2.87018e-40	17	56277475	56292873	-	protein_coding	Plin3
ENSMUSG00000001288	406.624	0.554566	1.46873	0.0891666	6.21944	4.98935e-10	2.73968e-09	15	102234937	102257517	-	protein_coding	Rarg
ENSMUSG00000027829	1495.14	0.554254	1.46841	0.0508347	10.9031	1.11439e-27	1.51683e-26	3	65946150	65958249	-	protein_coding	Ccnl1
ENSMUSG00000031711	1017.96	0.553998	1.46815	0.0561894	9.85948	6.23704e-23	7.02026e-22	8	82763606	82774160	-	protein_coding	Zfp330
ENSMUSG00000018659	701.358	0.553885	1.46803	0.0686963	8.06281	7.45577e-16	5.94408e-15	11	96937824	96943986	-	protein_coding	Pnpo
ENSMUSG00000021420	581.918	0.553859	1.46801	0.0740798	7.47652	7.63163e-14	5.44439e-13	13	36117411	36726280	+	protein_coding	Fars2
ENSMUSG00000043953	51.4175	0.553432	1.46757	0.195004	2.83806	0.00453886	0.0119461	9	111054485	111057519	-	protein_coding	Ccrl2
ENSMUSG00000018995	260.401	0.553426	1.46757	0.104342	5.30398	1.13308e-07	5.15909e-07	7	96951504	97064758	+	protein_coding	Nars2
ENSMUSG00000020335	42.0891	0.552805	1.46693	0.218487	2.53015	0.0114014	0.0279001	11	50921822	50931633	-	protein_coding	Zfp354b
ENSMUSG00000051034	332.618	0.552537	1.46666	0.0952387	5.8016	6.56843e-09	3.31942e-08	5	129654592	129670099	-	protein_coding	Zfp11
ENSMUSG00000026064	45.4262	0.552024	1.46614	0.202968	2.71976	0.00653294	0.0167046	1	30940301	30949309	-	protein_coding	Ptp4a1
ENSMUSG00000117679	423.431	0.551896	1.46601	0.0859295	6.42267	1.33908e-10	7.63652e-10	18	36671153	36679366	-	protein_coding	Apbb3
ENSMUSG00000027828	7814.68	0.551866	1.46598	0.0447493	12.3324	6.06159e-35	1.08997e-33	3	65379654	65392623	-	protein_coding	Ssr3
ENSMUSG00000067006	55.9423	0.551736	1.46585	0.191769	2.87708	0.00401369	0.0106746	1	106861172	106883348	+	protein_coding	Serpinb5
ENSMUSG00000049422	499.925	0.551295	1.4654	0.0858142	6.42429	1.32486e-10	7.56385e-10	10	75933129	75937747	+	protein_coding	Chchd10
ENSMUSG00000025937	1883.26	0.55108	1.46518	0.0526326	10.4703	1.18223e-25	1.49253e-24	1	13623329	13660546	-	protein_coding	Lactb2
ENSMUSG00000024270	1111.63	0.551027	1.46513	0.0554819	9.93166	3.03173e-23	3.46944e-22	18	24579880	24603817	-	protein_coding	Slc39a6
ENSMUSG00000021366	2341.91	0.550803	1.4649	0.0488935	11.2654	1.94542e-29	2.8499e-28	13	42052020	42192537	+	protein_coding	Hivep1
ENSMUSG00000021481	1034.53	0.550654	1.46475	0.0563234	9.77665	1.41827e-22	1.57141e-21	13	55105310	55134825	+	protein_coding	Zfp346
ENSMUSG00000032625	1522.21	0.550597	1.46469	0.0494425	11.1361	8.3688e-29	1.19613e-27	6	12311609	12749410	-	protein_coding	Thsd7a
ENSMUSG00000036721	387.344	0.550515	1.46461	0.0855577	6.43443	1.23935e-10	7.09932e-10	13	21362819	21372289	+	protein_coding	Zscan12
ENSMUSG00000085101	110.752	0.550323	1.46441	0.151767	3.62611	0.00028772	0.000909909	4	145410244	145449756	+	lncRNA	Platr16
ENSMUSG00000026097	500.08	0.550029	1.46412	0.081518	6.74733	1.50588e-11	9.20866e-11	1	53297094	53310309	+	protein_coding	Ormdl1
ENSMUSG00000047104	556.594	0.549729	1.46381	0.0784061	7.0113	2.36108e-12	1.53035e-11	6	135309126	135310405	-	protein_coding	Pbp2
ENSMUSG00000112023	4.57228	0.549161	1.46323	0.228086	2.40769	0.0160538	0.0381053	10	51480631	51486703	+	protein_coding	Lilr4b
ENSMUSG00000020659	618.718	0.548879	1.46295	0.0778838	7.04741	1.82275e-12	1.19309e-11	12	31484828	31499616	-	protein_coding	Cbll1
ENSMUSG00000020656	62.7715	0.54808	1.46214	0.181253	3.02384	0.00249588	0.00688653	12	24572282	24617391	+	protein_coding	Grhl1
ENSMUSG00000058135	1099.39	0.54778	1.46183	0.060646	9.03241	1.67927e-19	1.61658e-18	3	108012254	108017973	-	protein_coding	Gstm1
ENSMUSG00000040297	2197.55	0.5477	1.46175	0.0491421	11.1452	7.55541e-29	1.08242e-27	1	161816113	161876682	-	protein_coding	Suco
ENSMUSG00000085939	62.978	0.547567	1.46162	0.181194	3.02199	0.00251115	0.00692775	18	50134725	50135600	+	transcribed_processed_pseudogene	Cd63-ps
ENSMUSG00000024283	3152.36	0.547135	1.46118	0.0410608	13.325	1.65641e-40	3.51696e-39	18	7868831	7929028	+	protein_coding	Wac
ENSMUSG00000049659	3896.24	0.547075	1.46112	0.0371288	14.7345	3.87013e-49	1.06626e-47	11	20685083	20741589	-	protein_coding	Aftph
ENSMUSG00000056054	3.70012	0.546946	1.46099	0.212876	2.56932	0.0101899	0.025145	3	90668977	90670035	+	protein_coding	S100a8
ENSMUSG00000053684	783.424	0.546363	1.4604	0.0661086	8.26462	1.40137e-16	1.16373e-15	10	121739936	121752878	+	protein_coding	BC048403
ENSMUSG00000085795	1800.97	0.546174	1.46021	0.0516404	10.5765	3.83043e-26	4.92967e-25	8	26977324	26981461	+	protein_coding	Zfp703
ENSMUSG00000025421	203.328	0.545825	1.45985	0.114091	4.78412	1.7174e-06	7.04265e-06	18	76944091	76975307	+	protein_coding	Hdhd2
ENSMUSG00000004233	834.18	0.545408	1.45943	0.0608269	8.96656	3.05912e-19	2.90814e-18	3	99141067	99239186	+	protein_coding	Wars2
ENSMUSG00000099843	110.792	0.545254	1.45928	0.146133	3.73122	0.000190557	0.000617066	1	105979349	105990282	-	lncRNA	Gm7160
ENSMUSG00000024030	3.63706	0.544854	1.45887	0.219471	2.48258	0.0130434	0.0315203	17	31057674	31117988	+	protein_coding	Abcg1
ENSMUSG00000043969	2.94696	0.544789	1.45881	0.203109	2.68225	0.00731296	0.0185537	19	59458371	59465357	+	protein_coding	Emx2
ENSMUSG00000050473	4.27809	0.544767	1.45878	0.231758	2.35058	0.0187441	0.0438328	10	19847915	19851459	-	protein_coding	Slc35d3
ENSMUSG00000049323	3933.23	0.544547	1.45856	0.0361508	15.0632	2.82759e-51	8.23166e-50	11	60777523	60788287	+	protein_coding	Smcr8
ENSMUSG00000053390	347.633	0.544439	1.45845	0.0972642	5.59753	2.17432e-08	1.05498e-07	17	32993128	33005457	+	protein_coding	Zfp952
ENSMUSG00000020463	3701.75	0.544373	1.45839	0.0505487	10.7693	4.80726e-27	6.37443e-26	11	29172889	29220797	+	protein_coding	Ppp4r3b
ENSMUSG00000044617	1071.72	0.544325	1.45834	0.0569206	9.56288	1.1452e-21	1.21514e-20	10	127739537	127747349	+	protein_coding	Zbtb39
ENSMUSG00000074274	27.8938	0.543959	1.45797	0.231065	2.35414	0.0185655	0.0434648	7	25152456	25156627	+	lncRNA	D930028M14Rik
ENSMUSG00000086681	118.221	0.54392	1.45793	0.145328	3.74272	0.000182039	0.000590601	8	61117604	61194648	-	lncRNA	Gm16178
ENSMUSG00000033066	77.9577	0.543793	1.4578	0.176069	3.08852	0.00201157	0.00563574	11	67455436	67688990	+	protein_coding	Gas7
ENSMUSG00000071657	479.338	0.543472	1.45748	0.0809206	6.71611	1.86643e-11	1.13292e-10	19	8837466	8848683	+	protein_coding	Bscl2
ENSMUSG00000028756	613.752	0.543277	1.45728	0.0705496	7.70063	1.35395e-14	1.00679e-13	4	138313408	138326307	-	protein_coding	Pink1
ENSMUSG00000036208	940.396	0.543272	1.45727	0.0588664	9.2289	2.73413e-20	2.73719e-19	16	44724300	44737284	+	protein_coding	Nepro
ENSMUSG00000033411	1609.82	0.543186	1.45719	0.055877	9.72109	2.4515e-22	2.6744e-21	2	121956000	122013642	+	protein_coding	Ctdspl2
ENSMUSG00000037730	754.305	0.543179	1.45718	0.0645779	8.41122	4.05772e-17	3.46915e-16	3	30602064	30619873	+	protein_coding	Mynn
ENSMUSG00000021302	1564.23	0.543049	1.45705	0.0531566	10.216	1.68119e-24	2.02778e-23	13	14050658	14063488	-	protein_coding	Ggps1
ENSMUSG00000054863	324.91	0.54268	1.45668	0.0924342	5.87098	4.33218e-09	2.21877e-08	15	87544298	87759364	+	protein_coding	Tafa5
ENSMUSG00000118383	112.966	0.542666	1.45666	0.147642	3.67555	0.000237336	0.000759688	19	9828898	9836897	-	lncRNA	Gm50321
ENSMUSG00000024101	1408.08	0.542639	1.45663	0.0481335	11.2736	1.7714e-29	2.60241e-28	17	66111544	66120503	+	protein_coding	Washc1
ENSMUSG00000040370	600.786	0.542594	1.45659	0.0725024	7.48381	7.22004e-14	5.1651e-13	6	145211133	145216939	+	protein_coding	Etfrf1
ENSMUSG00000040599	2509.45	0.542562	1.45656	0.0418119	12.9763	1.6679e-38	3.31852e-37	11	71019610	71027371	+	protein_coding	Mis12
ENSMUSG00000024477	1584.33	0.542347	1.45634	0.0553418	9.79995	1.12644e-22	1.25483e-21	18	46235350	46280993	-	protein_coding	Pggt1b
ENSMUSG00000097530	78.9213	0.542102	1.45609	0.165247	3.28055	0.00103606	0.00303682	7	72672817	72674278	+	processed_pseudogene	Kansl2-ps
ENSMUSG00000028437	1655.45	0.541849	1.45584	0.0466985	11.6031	3.97353e-31	6.21522e-30	4	41348995	41390525	+	protein_coding	Ubap1
ENSMUSG00000031916	902.291	0.541617	1.4556	0.0650413	8.32728	8.27177e-17	6.95621e-16	8	107046288	107056689	-	protein_coding	Cog8
ENSMUSG00000095315	166.536	0.541463	1.45545	0.12832	4.21963	2.44708e-05	8.83294e-05	2	150311430	150363071	+	protein_coding	Gm10130
ENSMUSG00000014725	2.36553	0.540886	1.45487	0.188432	2.87046	0.00409873	0.0108754	14	68606026	68655842	-	protein_coding	Adam28
ENSMUSG00000036281	1689.5	0.54084	1.45482	0.0513501	10.5324	6.12604e-26	7.80103e-25	2	26362764	26380653	-	protein_coding	Snapc4
ENSMUSG00000034800	268.049	0.5406	1.45458	0.106382	5.0817	3.74069e-07	1.62542e-06	2	127574661	127587094	-	protein_coding	Zfp661
ENSMUSG00000037007	1374.54	0.540066	1.45404	0.0521993	10.3462	4.35238e-25	5.37587e-24	5	138139701	138155744	-	protein_coding	Zfp113
ENSMUSG00000106499	4.42857	0.540053	1.45403	0.229195	2.35631	0.0184576	0.0432368	3	132842395	132844576	+	processed_pseudogene	Gm9403
ENSMUSG00000032673	312.998	0.539852	1.45382	0.0935155	5.77287	7.79334e-09	3.92205e-08	11	29511756	29515033	-	protein_coding	Prorsd1
ENSMUSG00000044749	40.6065	0.539687	1.45366	0.209904	2.57111	0.0101373	0.0250393	11	110176819	110251776	-	protein_coding	Abca6
ENSMUSG00000058690	1475.21	0.539488	1.45346	0.0501913	10.7486	6.01522e-27	7.95053e-26	14	36874935	36968777	-	protein_coding	Ccser2
ENSMUSG00000057706	693.155	0.539475	1.45344	0.076692	7.03431	2.00256e-12	1.30787e-11	7	82867332	82871515	+	protein_coding	Mex3b
ENSMUSG00000035704	1424.66	0.539455	1.45342	0.0524364	10.2878	7.99732e-25	9.76062e-24	7	97371605	97392185	+	protein_coding	Alg8
ENSMUSG00000028295	191.087	0.539077	1.45304	0.119407	4.51461	6.34324e-06	2.44418e-05	4	34768663	34778423	-	protein_coding	Smim8
ENSMUSG00000030847	1361.23	0.539039	1.453	0.0538228	10.0151	1.30883e-23	1.51808e-22	7	128523615	128546981	+	protein_coding	Bag3
ENSMUSG00000022515	1099.66	0.539034	1.453	0.0549043	9.8177	9.44725e-23	1.05355e-21	16	4941435	4964205	-	protein_coding	Anks3
ENSMUSG00000026956	5486.18	0.538942	1.45291	0.0346845	15.5384	1.90693e-54	6.02046e-53	2	25359888	25365682	-	protein_coding	Uap1l1
ENSMUSG00000037022	184.973	0.538379	1.45234	0.128436	4.1918	2.76751e-05	9.90261e-05	8	79263597	79294937	-	protein_coding	Mmaa
ENSMUSG00000033933	1284.81	0.538295	1.45226	0.0528033	10.1944	2.10136e-24	2.53013e-23	6	113623958	113631633	+	protein_coding	Vhl
ENSMUSG00000085025	3.22895	0.537761	1.45172	0.209245	2.57001	0.0101696	0.0251069	2	85233674	85243678	+	lncRNA	Gm13715
ENSMUSG00000041308	1256.86	0.537538	1.45149	0.054026	9.94961	2.53179e-23	2.91029e-22	8	106935749	107019714	+	protein_coding	Sntb2
ENSMUSG00000011096	1955.61	0.537422	1.45138	0.0562924	9.54697	1.33542e-21	1.41333e-20	7	44848990	44855421	+	protein_coding	Akt1s1
ENSMUSG00000024594	1377.46	0.537341	1.4513	0.0501022	10.7249	7.77577e-27	1.01988e-25	18	57354740	57392956	+	protein_coding	Prrc1
ENSMUSG00000117799	37.6423	0.537193	1.45115	0.214284	2.50692	0.0121788	0.0296051	17	27048275	27051414	-	lncRNA	Gm50295
ENSMUSG00000021565	51.7613	0.537137	1.45109	0.196213	2.73752	0.00619037	0.01588	13	73679744	73704865	-	protein_coding	Slc6a19
ENSMUSG00000037486	3249.03	0.536802	1.45075	0.0388277	13.8252	1.79554e-43	4.21276e-42	12	3426856	3506852	+	protein_coding	Asxl2
ENSMUSG00000079273	2.19449	0.536742	1.45069	0.189936	2.82591	0.0047147	0.0123646	14	42218284	42220283	+	unprocessed_pseudogene	Gm17165
ENSMUSG00000074731	172.299	0.536618	1.45057	0.135947	3.94726	7.90492e-05	0.000268945	2	150470990	150485091	-	protein_coding	Zfp345
ENSMUSG00000002319	811.253	0.536577	1.45053	0.0659696	8.13369	4.16406e-16	3.36151e-15	14	55625399	55635957	-	protein_coding	Ipo4
ENSMUSG00000048756	929.429	0.536569	1.45052	0.0581212	9.2319	2.6588e-20	2.66438e-19	10	42181840	42276755	-	protein_coding	Foxo3
ENSMUSG00000001105	911.731	0.536373	1.45032	0.0608437	8.81559	1.19057e-18	1.09977e-17	11	78536360	78541737	+	protein_coding	Ift20
ENSMUSG00000003812	158.3	-0.536589	-1.45054	0.130229	-4.12036	3.78289e-05	0.00013311	8	84908559	84922915	+	protein_coding	Dnase2a
ENSMUSG00000097885	77.6209	-0.536608	-1.45056	0.169764	-3.16091	0.00157275	0.00448021	3	51560034	51567117	+	lncRNA	5031434O11Rik
ENSMUSG00000037405	340.052	-0.536928	-1.45088	0.0974647	-5.50895	3.60981e-08	1.71861e-07	9	21015984	21028817	+	protein_coding	Icam1
ENSMUSG00000062184	2277.25	-0.537511	-1.45147	0.0490067	-10.9681	5.44055e-28	7.50467e-27	X	51387211	51681856	-	protein_coding	Hs6st2
ENSMUSG00000000957	2141.86	-0.537823	-1.45178	0.0423903	-12.6874	6.94483e-37	1.33026e-35	14	54431611	54445364	+	protein_coding	Mmp14
ENSMUSG00000089671	145.192	-0.537885	-1.45184	0.135016	-3.98385	6.78064e-05	0.000232348	15	99715542	99724474	-	lncRNA	Gm16537
ENSMUSG00000028927	2713.14	-0.538333	-1.45229	0.0495235	-10.8703	1.59725e-27	2.16403e-26	4	140906343	140952586	+	protein_coding	Padi2
ENSMUSG00000098066	32.1994	-0.538507	-1.45247	0.226151	-2.38118	0.0172572	0.0406473	7	92639738	92647442	+	lncRNA	Gm26944
ENSMUSG00000005417	17480.9	-0.538577	-1.45254	0.0263581	-20.4331	8.49596e-93	5.80124e-91	11	59661304	59780860	+	protein_coding	Mprip
ENSMUSG00000060402	180.05	-0.538773	-1.45274	0.129083	-4.17383	2.99516e-05	0.000106744	7	34674467	34812711	-	protein_coding	Chst8
ENSMUSG00000026429	409.738	-0.538843	-1.45281	0.0888657	-6.06357	1.33131e-09	7.09791e-09	1	134962564	134974162	+	protein_coding	Ube2t
ENSMUSG00000028843	1424.13	-0.539129	-1.45309	0.052965	-10.179	2.46167e-24	2.95875e-23	4	134127405	134128789	-	protein_coding	Sh3bgrl3
ENSMUSG00000031821	1031.21	-0.539295	-1.45326	0.0551613	-9.7767	1.4176e-22	1.57141e-21	8	120578632	120589304	-	protein_coding	Gins2
ENSMUSG00000082691	36.3223	-0.539522	-1.45349	0.21944	-2.45863	0.0139468	0.0335183	6	135349407	135349749	-	processed_pseudogene	Dynlt1-ps1
ENSMUSG00000059195	128.389	-0.540231	-1.45421	0.137295	-3.93481	8.32624e-05	0.000282578	4	103563401	103564529	+	processed_pseudogene	Gm12715
ENSMUSG00000053329	628.497	-0.540367	-1.45434	0.0745405	-7.24931	4.18897e-13	2.8518e-12	10	78162065	78169782	-	protein_coding	Gatd3a
ENSMUSG00000022205	1653.66	-0.540374	-1.45435	0.0452972	-11.9295	8.3046e-33	1.38768e-31	15	11981338	11996983	-	protein_coding	Sub1
ENSMUSG00000027550	519.382	-0.540466	-1.45444	0.0789317	-6.84726	7.52781e-12	4.70271e-11	3	14533787	14572658	+	protein_coding	Lrrcc1
ENSMUSG00000105987	5698.02	-0.540473	-1.45445	0.0354922	-15.2279	2.30755e-52	6.89347e-51	5	23698295	23712667	-	lncRNA	AI506816
ENSMUSG00000038775	2833.13	-0.540492	-1.45447	0.0414751	-13.0317	8.07639e-39	1.62262e-37	9	119052777	119071525	+	protein_coding	Vill
ENSMUSG00000036099	1227.77	-0.540554	-1.45453	0.0593007	-9.11548	7.8324e-20	7.66204e-19	10	93939164	94035817	-	protein_coding	Vezt
ENSMUSG00000036751	2601.82	-0.540641	-1.45462	0.0407858	-13.2556	4.18609e-40	8.72583e-39	7	30616860	30626151	-	protein_coding	Cox6b1
ENSMUSG00000058922	96.2447	-0.540769	-1.45475	0.156988	-3.44465	0.00057181	0.00173544	9	123689232	123690192	-	processed_pseudogene	Gm10052
ENSMUSG00000021288	7328.7	-0.540867	-1.45485	0.034309	-15.7646	5.45458e-56	1.78232e-54	12	111758848	111807844	+	protein_coding	Klc1
ENSMUSG00000022519	330.075	-0.541164	-1.45515	0.0917596	-5.89762	3.68772e-09	1.89959e-08	16	4480215	4541816	-	protein_coding	Srl
ENSMUSG00000001025	41854.9	-0.541225	-1.45521	0.0308386	-17.5502	5.92467e-69	2.59084e-67	3	90612881	90624181	+	protein_coding	S100a6
ENSMUSG00000026980	1429.33	-0.541399	-1.45538	0.0498492	-10.8607	1.77311e-27	2.39755e-26	2	60292102	60383303	-	protein_coding	Ly75
ENSMUSG00000035984	52.6643	-0.541561	-1.45555	0.20263	-2.67266	0.00752518	0.0190568	18	34562633	34579115	-	protein_coding	Nme5
ENSMUSG00000113733	3.18642	-0.541775	-1.45576	0.200279	-2.7051	0.00682834	0.0174036	12	110177955	110188061	-	lncRNA	Gm34785
ENSMUSG00000105699	102.495	-0.541793	-1.45578	0.151739	-3.57055	0.000356233	0.00111288	5	140605788	140606551	-	lncRNA	Gm43703
ENSMUSG00000020823	5635.59	-0.541923	-1.45591	0.0297309	-18.2276	3.11755e-74	1.51836e-72	11	117115167	117159268	+	protein_coding	Sec14l1
ENSMUSG00000032245	628.796	-0.542075	-1.45606	0.0734889	-7.37628	1.62777e-13	1.13717e-12	9	62838784	62852006	+	protein_coding	Cln6
ENSMUSG00000028873	2273.26	-0.542134	-1.45612	0.0449363	-12.0645	1.62645e-33	2.77185e-32	4	124918464	124939311	-	protein_coding	Cdca8
ENSMUSG00000049124	179.325	-0.542542	-1.45654	0.120045	-4.51948	6.19914e-06	2.39135e-05	17	26098990	26099221	-	processed_pseudogene	Gm8186
ENSMUSG00000064326	1245.44	-0.543207	-1.45721	0.0573722	-9.46812	2.84927e-21	2.9802e-20	12	112644678	112649149	+	protein_coding	Siva1
ENSMUSG00000026565	1797.33	-0.543446	-1.45745	0.0466954	-11.6381	2.6383e-31	4.15836e-30	1	165865153	166002678	-	protein_coding	Pou2f1
ENSMUSG00000039632	134.883	-0.543752	-1.45776	0.139381	-3.90119	9.5722e-05	0.000322679	9	21989870	22002634	-	protein_coding	Ccdc151
ENSMUSG00000044367	245.403	-0.543806	-1.45781	0.108278	-5.02232	5.10518e-07	2.19466e-06	11	70216788	70221064	-	protein_coding	Slc16a13
ENSMUSG00000029247	8305.53	-0.5439	-1.45791	0.0288557	-18.8489	2.99761e-79	1.56768e-77	5	76951306	76967509	+	protein_coding	Paics
ENSMUSG00000060288	537.347	-0.544264	-1.45828	0.0775935	-7.01429	2.31114e-12	1.49892e-11	4	119300009	119320546	-	protein_coding	Ppih
ENSMUSG00000016283	400.468	-0.544528	-1.45854	0.0829406	-6.56527	5.1939e-11	3.04826e-10	17	37480850	37483552	-	protein_coding	H2-M2
ENSMUSG00000039187	1235	-0.544582	-1.4586	0.0575923	-9.45582	3.20505e-21	3.34044e-20	7	79391928	79450264	+	protein_coding	Fanci
ENSMUSG00000028114	892.303	-0.544761	-1.45878	0.0636098	-8.5641	1.08926e-17	9.54696e-17	3	123368296	123386108	-	protein_coding	Mettl14
ENSMUSG00000045799	27.8592	-0.544939	-1.45896	0.232893	-2.33987	0.0192904	0.0449876	14	8799999	8800335	-	processed_pseudogene	Gm9800
ENSMUSG00000033610	263.283	-0.544943	-1.45896	0.100935	-5.39896	6.70276e-08	3.12031e-07	19	34806939	34879455	-	protein_coding	Pank1
ENSMUSG00000024948	2365.73	-0.545018	-1.45904	0.0405068	-13.455	2.87881e-41	6.25456e-40	19	6341134	6355615	+	protein_coding	Map4k2
ENSMUSG00000103928	135.048	-0.545292	-1.45932	0.151062	-3.60972	0.000306526	0.000965967	1	151445304	151447741	+	TEC	Gm37893
ENSMUSG00000073557	4664.99	-0.545519	-1.45954	0.0327663	-16.6488	3.08869e-62	1.16909e-60	1	134754657	134955942	-	protein_coding	Ppp1r12b
ENSMUSG00000103233	4.69045	-0.545616	-1.45964	0.226783	-2.40589	0.0161331	0.0382758	2	68891365	68894970	+	TEC	Gm37159
ENSMUSG00000005103	10872.9	-0.545796	-1.45983	0.0297755	-18.3304	4.73444e-75	2.33911e-73	5	38526812	38563221	-	protein_coding	Wdr1
ENSMUSG00000023963	402.983	-0.545896	-1.45993	0.0845985	-6.45279	1.09813e-10	6.31678e-10	17	43667424	43751431	+	protein_coding	Cyp39a1
ENSMUSG00000035509	54.6454	-0.546187	-1.46022	0.192065	-2.84376	0.00445845	0.0117525	13	56522471	56537898	+	protein_coding	Fbxl21
ENSMUSG00000029394	506.478	-0.546199	-1.46023	0.0798822	-6.83755	8.05571e-12	5.02485e-11	5	124345416	124363082	-	protein_coding	Cdk2ap1
ENSMUSG00000042182	94.1137	-0.546214	-1.46025	0.15382	-3.55099	0.000383782	0.00119423	1	33852051	33907816	-	protein_coding	Bend6
ENSMUSG00000075033	268.137	-0.546334	-1.46037	0.0998077	-5.47387	4.40323e-08	2.0795e-07	16	55839952	55895285	-	protein_coding	Nxpe3
ENSMUSG00000020758	2846.63	-0.546359	-1.4604	0.0490269	-11.1441	7.65326e-29	1.09539e-27	11	115974708	116008412	+	protein_coding	Itgb4
ENSMUSG00000022206	33.6039	-0.546826	-1.46087	0.230974	-2.36748	0.0179099	0.0420543	15	11839895	11907287	-	protein_coding	Npr3
ENSMUSG00000027496	3734.85	-0.547354	-1.4614	0.0432316	-12.661	9.73106e-37	1.85876e-35	2	172356189	172370535	-	protein_coding	Aurka
ENSMUSG00000032263	204.711	-0.547622	-1.46167	0.118228	-4.63193	3.62276e-06	1.43604e-05	9	83925144	84124240	+	protein_coding	Bckdhb
ENSMUSG00000037410	2016.74	-0.548009	-1.46207	0.0476061	-11.5113	1.15707e-30	1.7827e-29	9	90202026	90270804	-	protein_coding	Tbc1d2b
ENSMUSG00000031803	1632.23	-0.548502	-1.46257	0.0462323	-11.864	1.81973e-32	2.98729e-31	8	71690755	71701789	-	protein_coding	B3gnt3
ENSMUSG00000026413	52.1847	-0.548573	-1.46264	0.204003	-2.68904	0.00716586	0.0182074	1	135871394	135919207	-	protein_coding	Pkp1
ENSMUSG00000028820	8979.32	-0.548583	-1.46265	0.0275367	-19.9219	2.63048e-88	1.67382e-86	4	127021323	127037013	+	protein_coding	Sfpq
ENSMUSG00000061815	183.467	-0.548808	-1.46288	0.121068	-4.53306	5.81342e-06	2.25227e-05	1	74125540	74148223	+	protein_coding	Rufy4
ENSMUSG00000078776	279.185	-0.548871	-1.46294	0.10203	-5.37952	7.46859e-08	3.46349e-07	7	28129465	28164811	+	protein_coding	9530053A07Rik
ENSMUSG00000097537	83.7152	-0.549513	-1.46359	0.170904	-3.21533	0.00130296	0.00376331	16	11203365	11246201	+	lncRNA	2610020C07Rik
ENSMUSG00000035062	129.266	-0.549684	-1.46376	0.1419	-3.87375	0.000107175	0.000358583	X	95639192	95658509	-	protein_coding	Zc4h2
ENSMUSG00000026411	1213.95	-0.549713	-1.46379	0.0499791	-10.9989	3.87002e-28	5.38528e-27	1	136008149	136035342	+	protein_coding	Tmem9
ENSMUSG00000049866	5637.19	-0.5501	-1.46419	0.040103	-13.7172	8.01326e-43	1.82388e-41	1	88673124	88702221	-	protein_coding	Arl4c
ENSMUSG00000022438	3305.34	-0.550178	-1.46427	0.0369246	-14.9	3.2942e-50	9.28747e-49	15	84232042	84315688	+	protein_coding	Parvb
ENSMUSG00000021594	578.249	-0.550531	-1.46462	0.0730731	-7.53398	4.92172e-14	3.55308e-13	13	69573448	69611442	-	protein_coding	Srd5a1
ENSMUSG00000063382	1607.83	-0.551175	-1.46528	0.054965	-10.0277	1.15119e-23	1.33826e-22	9	44482824	44511896	+	protein_coding	Bcl9l
ENSMUSG00000041406	1467.91	-0.551329	-1.46544	0.0495628	-11.1238	9.60429e-29	1.37081e-27	1	163945992	163994796	-	protein_coding	BC055324
ENSMUSG00000087028	836.116	-0.551339	-1.46545	0.0629893	-8.7529	2.07944e-18	1.8936e-17	2	25122602	25145396	-	lncRNA	Gm13387
ENSMUSG00000104164	75.0517	-0.551793	-1.46591	0.191778	-2.87724	0.00401167	0.0106709	1	127978904	127984687	-	TEC	Gm38248
ENSMUSG00000044162	170.6	-0.55192	-1.46604	0.126777	-4.35346	1.34005e-05	4.98678e-05	6	65525312	65634040	+	protein_coding	Tnip3
ENSMUSG00000071042	1372.86	-0.551955	-1.46607	0.0620107	-8.90097	5.53613e-19	5.18143e-18	17	75435895	75529054	+	protein_coding	Rasgrp3
ENSMUSG00000031834	2699.78	-0.552331	-1.46645	0.048314	-11.4321	2.88981e-30	4.39957e-29	8	70768175	70776713	-	protein_coding	Pik3r2
ENSMUSG00000022351	5810.95	-0.552376	-1.4665	0.034566	-15.9803	1.75236e-57	5.91402e-56	15	59315076	59331192	+	protein_coding	Sqle
ENSMUSG00000029090	2010.11	-0.552587	-1.46671	0.0475303	-11.626	3.04065e-31	4.77787e-30	5	49959955	50059006	-	protein_coding	Adgra3
ENSMUSG00000016487	12099.8	-0.552661	-1.46679	0.0280592	-19.6962	2.32377e-86	1.41303e-84	6	146888486	147032025	+	protein_coding	Ppfibp1
ENSMUSG00000074825	549.974	-0.552937	-1.46707	0.0749163	-7.38073	1.57424e-13	1.10239e-12	2	127138771	127143442	-	protein_coding	Itpripl1
ENSMUSG00000021262	1298.6	-0.553373	-1.46751	0.0544364	-10.1655	2.82723e-24	3.38428e-23	12	108554719	108688516	+	protein_coding	Evl
ENSMUSG00000045414	3050.12	-0.553766	-1.46791	0.0533415	-10.3815	3.0094e-25	3.73278e-24	9	94517863	94538081	-	protein_coding	Dipk2a
ENSMUSG00000032372	4300.42	-0.553779	-1.46793	0.0359947	-15.385	2.06282e-53	6.296e-52	9	92275601	92297752	+	protein_coding	Plscr2
ENSMUSG00000040659	1535.93	-0.553802	-1.46795	0.0485683	-11.4025	4.06149e-30	6.14245e-29	4	141858141	141874920	-	protein_coding	Efhd2
ENSMUSG00000042213	260.873	-0.553816	-1.46796	0.102879	-5.38317	7.31843e-08	3.39539e-07	6	116264221	116330302	+	protein_coding	Zfand4
ENSMUSG00000032020	651.57	-0.553828	-1.46798	0.0664905	-8.32943	8.12323e-17	6.83969e-16	9	41011097	41161697	-	protein_coding	Ubash3b
ENSMUSG00000078949	277.579	-0.554041	-1.46819	0.104011	-5.32676	9.99805e-08	4.57661e-07	2	163492317	163502612	+	protein_coding	R3hdml
ENSMUSG00000001506	167.096	-0.554148	-1.4683	0.141564	-3.91446	9.06063e-05	0.000306187	11	94936223	94953042	+	protein_coding	Col1a1
ENSMUSG00000063296	130.109	-0.554643	-1.46881	0.143626	-3.86172	0.000112593	0.000375547	15	94629231	95096098	+	protein_coding	Tmem117
ENSMUSG00000043789	38.5727	-0.55466	-1.46882	0.217429	-2.55099	0.0107416	0.0263766	19	10634212	10666213	+	protein_coding	Vwce
ENSMUSG00000008090	266.358	-0.554682	-1.46885	0.101243	-5.47874	4.28366e-08	2.02675e-07	5	108692381	108706924	+	protein_coding	Fgfrl1
ENSMUSG00000102813	155.5	-0.555027	-1.4692	0.133113	-4.16959	3.05147e-05	0.000108601	4	150068538	150070997	+	TEC	Gm37795
ENSMUSG00000003352	2260.06	-0.55559	-1.46977	0.0487708	-11.3919	4.59092e-30	6.93802e-29	15	98630839	98644529	+	protein_coding	Cacnb3
ENSMUSG00000057228	47.5237	-0.555766	-1.46995	0.198672	-2.79741	0.00515148	0.0134278	8	60505931	60545677	+	protein_coding	Aadat
ENSMUSG00000010911	786.655	-0.556144	-1.47033	0.0632988	-8.78602	1.54953e-18	1.42125e-17	2	103073674	103092644	+	protein_coding	Apip
ENSMUSG00000086095	127.268	-0.556326	-1.47052	0.151764	-3.66573	0.000246632	0.000787604	18	16815720	16822783	+	lncRNA	Gm15328
ENSMUSG00000107362	29.3757	-0.556368	-1.47056	0.234239	-2.37521	0.017539	0.0412636	5	65541928	65543680	+	TEC	Gm40309
ENSMUSG00000022372	39.4582	-0.556376	-1.47057	0.213431	-2.60682	0.00913865	0.0227696	15	66780818	66831829	-	protein_coding	Sla
ENSMUSG00000096917	161.971	-0.556687	-1.47089	0.124402	-4.47489	7.64519e-06	2.92175e-05	8	57488053	57508877	+	lncRNA	2500002B13Rik
ENSMUSG00000016253	1828.89	-0.557181	-1.47139	0.0450956	-12.3556	4.54601e-35	8.22483e-34	2	174415803	174427502	+	protein_coding	Nelfcd
ENSMUSG00000022463	14694.4	-0.557586	-1.4718	0.0367221	-15.1839	4.5192e-52	1.34224e-50	15	82147180	82205379	+	protein_coding	Srebf2
ENSMUSG00000027684	608.601	-0.557719	-1.47194	0.0696707	-8.00508	1.19391e-15	9.39809e-15	3	29951295	30548008	-	protein_coding	Mecom
ENSMUSG00000116010	153.883	-0.557724	-1.47195	0.129278	-4.31415	1.6022e-05	5.91309e-05	15	102004211	102009442	+	lncRNA	Gm36026
ENSMUSG00000062312	2426.83	-0.55813	-1.47236	0.0387718	-14.3953	5.54205e-47	1.43458e-45	11	98412469	98437716	+	protein_coding	Erbb2
ENSMUSG00000063882	1756.07	-0.558141	-1.47237	0.0472826	-11.8044	3.70576e-32	6.03044e-31	4	116066964	116075071	-	protein_coding	Uqcrh
ENSMUSG00000025207	111.234	-0.558419	-1.47265	0.149636	-3.73185	0.000190077	0.000615608	19	44989100	45003397	+	protein_coding	Sema4g
ENSMUSG00000029802	3432.89	-0.558701	-1.47294	0.0416734	-13.4067	5.52747e-41	1.18587e-39	6	58584522	58695676	+	protein_coding	Abcg2
ENSMUSG00000027641	2067.06	-0.558938	-1.47318	0.0430052	-12.997	1.27274e-38	2.53721e-37	2	157145892	157204534	-	protein_coding	Rbl1
ENSMUSG00000097222	67.844	-0.559235	-1.47349	0.17714	-3.15702	0.0015939	0.00453858	18	10987943	11052567	-	lncRNA	1010001N08Rik
ENSMUSG00000074629	97.5104	-0.559236	-1.47349	0.162142	-3.44905	0.000562552	0.00171037	2	156856615	156858212	-	TEC	4930518I15Rik
ENSMUSG00000037936	2311.33	-0.559412	-1.47367	0.0412704	-13.5548	7.42095e-42	1.63301e-40	5	125277086	125341094	-	protein_coding	Scarb1
ENSMUSG00000054428	1939.67	-0.559638	-1.4739	0.0432729	-12.9328	2.94073e-38	5.81162e-37	4	132530554	132533659	-	protein_coding	Atpif1
ENSMUSG00000083307	170.652	-0.559888	-1.47415	0.131079	-4.27138	1.94267e-05	7.09195e-05	X	12936871	12938128	+	processed_pseudogene	AA414768
ENSMUSG00000093080	3.76708	-0.560562	-1.47484	0.223777	-2.505	0.0122452	0.029756	11	4139363	4139446	+	miRNA	Mir3060
ENSMUSG00000085451	28.4619	-0.560627	-1.47491	0.233214	-2.40392	0.0162202	0.0384603	10	24123213	24132480	-	lncRNA	Gm40614
ENSMUSG00000024736	5393.33	-0.560685	-1.47497	0.0444902	-12.6024	2.04757e-36	3.85735e-35	19	10857821	10869940	-	protein_coding	Tmem132a
ENSMUSG00000034917	208.887	-0.560915	-1.4752	0.114004	-4.92013	8.64848e-07	3.63948e-06	10	81273206	81291581	-	protein_coding	Tjp3
ENSMUSG00000030654	4482.29	-0.561144	-1.47544	0.037541	-14.9475	1.61726e-50	4.59744e-49	7	118118890	118129662	-	protein_coding	Arl6ip1
ENSMUSG00000000340	812.434	-0.561181	-1.47548	0.0640308	-8.76423	1.88058e-18	1.71708e-17	3	116513069	116549981	+	protein_coding	Dbt
ENSMUSG00000063455	2036.55	-0.561566	-1.47587	0.044928	-12.4993	7.53577e-36	1.39593e-34	6	38123173	38254009	-	protein_coding	D630045J12Rik
ENSMUSG00000009013	5525.98	-0.56165	-1.47596	0.0309323	-18.1574	1.12279e-73	5.41708e-72	5	115297109	115300999	-	protein_coding	Dynll1
ENSMUSG00000015850	733.208	-0.561687	-1.47599	0.0644669	-8.7128	2.96465e-18	2.66896e-17	3	95676200	95687917	-	protein_coding	Adamtsl4
ENSMUSG00000048327	2503.31	-0.561938	-1.47625	0.0413409	-13.5928	4.4204e-42	9.81129e-41	2	129268209	129297212	-	protein_coding	Ckap2l
ENSMUSG00000074259	210.383	-0.562295	-1.47662	0.113031	-4.97472	6.53417e-07	2.78105e-06	9	59680143	59718874	+	protein_coding	Gramd2
ENSMUSG00000028040	504.171	-0.562731	-1.47706	0.0772108	-7.28824	3.1402e-13	2.15567e-12	3	89333389	89338028	-	protein_coding	Efna4
ENSMUSG00000021900	306.941	-0.562814	-1.47715	0.0968652	-5.81028	6.23677e-09	3.15647e-08	14	31641027	31668579	+	protein_coding	Btd
ENSMUSG00000028194	6556.76	-0.562922	-1.47726	0.0347541	-16.1973	5.27114e-59	1.85828e-57	3	145758674	145894277	+	protein_coding	Ddah1
ENSMUSG00000030352	4591.21	-0.563215	-1.47756	0.0372835	-15.1063	1.47212e-51	4.32853e-50	6	127961395	128143594	-	protein_coding	Tspan9
ENSMUSG00000087381	46.3223	-0.563328	-1.47767	0.210149	-2.68061	0.00734872	0.0186375	4	156022007	156031643	-	lncRNA	Gm16008
ENSMUSG00000015112	1738.53	-0.563378	-1.47773	0.0445973	-12.6326	1.39631e-36	2.64501e-35	6	6041217	6217173	-	protein_coding	Slc25a13
ENSMUSG00000033083	317.806	-0.563626	-1.47798	0.0953446	-5.91147	3.39068e-09	1.75185e-08	14	101442359	101609191	-	protein_coding	Tbc1d4
ENSMUSG00000022376	3.32326	-0.563777	-1.47813	0.217201	-2.59565	0.00944116	0.0234665	15	64697083	64922296	-	protein_coding	Adcy8
ENSMUSG00000070546	137.892	-0.56454	-1.47892	0.135074	-4.17949	2.92161e-05	0.000104268	7	48642802	48643811	-	protein_coding	Mrgprb3
ENSMUSG00000010660	72.9168	-0.564564	-1.47894	0.174706	-3.2315	0.00123143	0.00357075	9	119071526	119093502	-	protein_coding	Plcd1
ENSMUSG00000027495	2050.95	-0.564613	-1.47899	0.0573464	-9.84565	7.15734e-23	8.02974e-22	2	172345564	172355749	+	protein_coding	Fam210b
ENSMUSG00000055184	291.603	-0.56474	-1.47912	0.100792	-5.60304	2.10622e-08	1.02363e-07	1	131527902	131539872	+	protein_coding	Fam72a
ENSMUSG00000025809	13641.2	-0.564933	-1.47932	0.030008	-18.8261	4.6145e-79	2.395e-77	8	128685653	128733200	+	protein_coding	Itgb1
ENSMUSG00000050856	1378.65	-0.565531	-1.47993	0.0512658	-11.0313	2.69785e-28	3.77718e-27	5	108433243	108434448	-	protein_coding	Atp5k
ENSMUSG00000070003	498.407	-0.565691	-1.4801	0.0912098	-6.20208	5.57211e-10	3.04561e-09	8	70597489	70608872	-	protein_coding	Ssbp4
ENSMUSG00000025371	2750.96	-0.565836	-1.48025	0.0426378	-13.2708	3.42063e-40	7.15928e-39	11	119913440	119919548	+	protein_coding	Chmp6
ENSMUSG00000024899	3817.31	-0.566336	-1.48076	0.0389277	-14.5484	5.97685e-48	1.59328e-46	19	32595789	32667187	+	protein_coding	Papss2
ENSMUSG00000004880	3111.32	-0.566443	-1.48087	0.0368457	-15.3734	2.46972e-53	7.48674e-52	1	181815334	181843046	-	protein_coding	Lbr
ENSMUSG00000088632	5.75133	-0.566466	-1.48089	0.240401	-2.35634	0.018456	0.0432368	8	123523259	123523540	+	misc_RNA	Gm22314
ENSMUSG00000028800	2808.79	-0.566904	-1.48134	0.0416671	-13.6055	3.71231e-42	8.24855e-41	4	129516103	129542713	-	protein_coding	Hdac1
ENSMUSG00000020092	700.997	-0.567708	-1.48217	0.0665789	-8.52684	1.50396e-17	1.31145e-16	10	61319655	61383530	-	protein_coding	Pald1
ENSMUSG00000032908	394.916	-0.567747	-1.48221	0.0878764	-6.46074	1.0419e-10	6.00005e-10	1	78310344	78420289	+	protein_coding	Sgpp2
ENSMUSG00000031983	2281.73	-0.567839	-1.4823	0.0446813	-12.7086	5.29452e-37	1.01985e-35	8	124635755	124663369	-	protein_coding	2310022B05Rik
ENSMUSG00000018470	208.704	-0.568038	-1.48251	0.113636	-4.99873	5.77079e-07	2.46892e-06	11	69326257	69333042	+	protein_coding	Kcnab3
ENSMUSG00000107971	170.476	-0.568209	-1.48268	0.12824	-4.43082	9.3875e-06	3.54998e-05	6	120912899	120914993	-	TEC	Gm44260
ENSMUSG00000001948	123.691	-0.568607	-1.48309	0.144492	-3.93523	8.31171e-05	0.000282178	9	37603289	37613722	-	protein_coding	Spa17
ENSMUSG00000028268	48.4876	-0.568671	-1.48316	0.20545	-2.76793	0.0056413	0.0145734	3	142560025	142573209	+	protein_coding	Gbp3
ENSMUSG00000020821	11220.9	-0.569058	-1.48355	0.0313759	-18.1368	1.63293e-73	7.80501e-72	11	70700547	70731964	+	protein_coding	Kif1c
ENSMUSG00000035314	788.066	-0.569557	-1.48407	0.0709555	-8.02696	9.99196e-16	7.90168e-15	7	99381413	99461877	+	protein_coding	Gdpd5
ENSMUSG00000042286	1015.05	-0.56961	-1.48412	0.056775	-10.0328	1.09419e-23	1.27416e-22	14	31139012	31168641	-	protein_coding	Stab1
ENSMUSG00000038379	1453.17	-0.570751	-1.4853	0.0511956	-11.1484	7.28703e-29	1.04515e-27	9	83834688	83872389	+	protein_coding	Ttk
ENSMUSG00000044037	3094.11	-0.571192	-1.48575	0.0410267	-13.9225	4.6267e-44	1.10316e-42	9	110879869	110900530	+	protein_coding	Als2cl
ENSMUSG00000027298	940.707	-0.571459	-1.48603	0.0660142	-8.65661	4.8599e-18	4.32405e-17	2	119797732	119818104	+	protein_coding	Tyro3
ENSMUSG00000022978	630.307	-0.571515	-1.48608	0.0682722	-8.37112	5.70708e-17	4.841e-16	16	90719311	90727404	-	protein_coding	Mis18a
ENSMUSG00000055538	328.065	-0.571558	-1.48613	0.0971819	-5.88132	4.07002e-09	2.09075e-08	14	25711641	25769039	-	protein_coding	Zcchc24
ENSMUSG00000028312	4054.85	-0.571572	-1.48614	0.0382635	-14.9378	1.87082e-50	5.29628e-49	4	52439242	52488260	+	protein_coding	Smc2
ENSMUSG00000027690	38.7997	-0.571631	-1.4862	0.226179	-2.52734	0.0114931	0.028091	3	28697902	28731359	+	protein_coding	Slc2a2
ENSMUSG00000048347	54.9978	-0.571952	-1.48653	0.205112	-2.78848	0.00529556	0.013772	18	37489464	37494505	+	protein_coding	Pcdhb18
ENSMUSG00000034868	763.595	-0.572009	-1.48659	0.0737422	-7.75688	8.70431e-15	6.53634e-14	17	70973132	70990890	-	protein_coding	Myl12b
ENSMUSG00000029231	32.9802	-0.572265	-1.48686	0.224745	-2.54629	0.0108875	0.0267222	5	75152291	75198215	+	protein_coding	Pdgfra
ENSMUSG00000037966	2760.62	-0.572725	-1.48733	0.0463825	-12.3479	5.00297e-35	9.03568e-34	13	49187484	49196244	+	protein_coding	Ninj1
ENSMUSG00000049502	367.43	-0.572789	-1.4874	0.0936918	-6.11355	9.74387e-10	5.23844e-09	16	35926510	35939151	-	protein_coding	Dtx3l
ENSMUSG00000036611	373.651	-0.572802	-1.48741	0.0905975	-6.32249	2.5738e-10	1.43905e-09	9	25481546	25604110	+	protein_coding	Eepd1
ENSMUSG00000023015	7401.15	-0.572861	-1.48747	0.0291743	-19.6358	7.64801e-86	4.58279e-84	15	99620495	99651656	-	protein_coding	Racgap1
ENSMUSG00000106739	6.14223	-0.573039	-1.48765	0.244574	-2.34301	0.0191289	0.0446718	5	72809967	72812074	-	TEC	Gm43499
ENSMUSG00000038463	3378.05	-0.573077	-1.48769	0.0378343	-15.147	7.92861e-52	2.34133e-50	1	170644531	170682789	+	protein_coding	Olfml2b
ENSMUSG00000085207	33.6504	-0.573313	-1.48794	0.224483	-2.55393	0.0106515	0.0261834	11	119935802	119942698	-	lncRNA	Gm11767
ENSMUSG00000000489	6312.53	-0.573659	-1.48829	0.0323838	-17.7144	3.2476e-70	1.46699e-68	15	79995873	80014977	-	protein_coding	Pdgfb
ENSMUSG00000014551	1401.89	-0.573742	-1.48838	0.0516819	-11.1014	1.23479e-28	1.75631e-27	6	92169524	92184033	-	protein_coding	Mrps25
ENSMUSG00000034848	1184.75	-0.573789	-1.48843	0.052591	-10.9104	1.02784e-27	1.40367e-26	2	66184326	66256617	-	protein_coding	Ttc21b
ENSMUSG00000085141	42.4519	-0.574003	-1.48865	0.208324	-2.75534	0.00586311	0.0150876	2	36202313	36212903	+	lncRNA	Gm13429
ENSMUSG00000029475	1124.41	-0.574261	-1.48892	0.0578941	-9.91917	3.43591e-23	3.92324e-22	5	122870664	122989823	-	protein_coding	Kdm2b
ENSMUSG00000025154	1834.83	-0.574356	-1.48901	0.0485409	-11.8324	2.65376e-32	4.33222e-31	19	41766587	41802047	-	protein_coding	Arhgap19
ENSMUSG00000021904	63.669	-0.574842	-1.48951	0.179853	-3.19618	0.00139258	0.00400247	14	31217859	31230352	+	protein_coding	Sema3g
ENSMUSG00000113775	21.1945	-0.575233	-1.48992	0.245566	-2.34248	0.0191562	0.0447254	13	14171052	14174488	+	lncRNA	Gm48027
ENSMUSG00000023262	285.463	-0.575424	-1.49011	0.100748	-5.71153	1.11966e-08	5.56932e-08	9	106432980	106438319	-	protein_coding	Acy1
ENSMUSG00000074121	73.5529	-0.575515	-1.49021	0.180255	-3.19278	0.0014091	0.00404544	7	45413694	45417179	+	protein_coding	Ntf5
ENSMUSG00000024525	513.73	-0.575518	-1.49021	0.0787252	-7.31047	2.66211e-13	1.83667e-12	18	67289185	67322472	+	protein_coding	Impa2
ENSMUSG00000002731	350.357	-0.575538	-1.49023	0.0969007	-5.93946	2.8596e-09	1.48643e-08	2	76629897	76648015	-	protein_coding	Prkra
ENSMUSG00000031371	476.513	-0.575589	-1.49029	0.077783	-7.39994	1.36246e-13	9.56372e-13	X	73437314	73459044	-	protein_coding	Haus7
ENSMUSG00000027864	6111.78	-0.575853	-1.49056	0.030897	-18.6378	1.58576e-77	8.10748e-76	3	101040231	101110278	-	protein_coding	Ptgfrn
ENSMUSG00000110088	5.84238	-0.576013	-1.49072	0.240392	-2.39614	0.0165688	0.0391693	8	25687368	25688196	+	TEC	Gm45343
ENSMUSG00000057359	84.3816	-0.576069	-1.49078	0.176146	-3.27041	0.00107393	0.00314065	3	122255957	122293720	-	lncRNA	Gm17494
[truncated: 1,258 more rows]

## Sheet: MAFK-KO+PAL_vs_MAFK-KO+BSA
GeneID	Base mean	log2(FC)	Fold change	StdErr	Wald-Stats	P-value	P-adj	Chromosome	Start	End	Strand	gene_biotype	gene_name
ENSMUSG00000021260	90.101	4.23549	18.8369	0.21819	19.4119	6.11916e-84	3.77679e-82	12	108306269	108330869	+	protein_coding	Hhipl1
ENSMUSG00000109372	85.0068	4.03068	16.3439	0.221045	18.2346	2.74028e-74	1.40451e-72	8	35765789	35818047	+	protein_coding	Gm19410
ENSMUSG00000021226	717.764	3.77848	13.7226	0.0984723	38.371	0	0	12	83987860	83993873	+	protein_coding	Acot2
ENSMUSG00000036938	96.5353	3.61021	12.2119	0.214651	16.819	1.77218e-63	7.27017e-62	6	41311232	41316841	-	protein_coding	Try5
ENSMUSG00000031762	487.773	3.59925	12.1195	0.115618	31.1306	9.27632e-213	3.1776e-210	8	94172663	94173568	+	protein_coding	Mt2
ENSMUSG00000038742	223.587	3.38037	10.4134	0.151895	22.2547	1.0149e-109	1.01258e-107	9	20873807	20879727	-	protein_coding	Angptl6
ENSMUSG00000047904	160.849	3.19821	9.17822	0.167871	19.0516	6.37346e-81	3.66929e-79	11	113619341	113626028	+	protein_coding	Sstr2
ENSMUSG00000040435	3335.36	3.07785	8.44357	0.0481001	63.9884	0	0	7	45522915	45526268	-	protein_coding	Ppp1r15a
ENSMUSG00000025432	260.91	3.01353	8.07537	0.141455	21.3038	1.04767e-100	8.68256e-99	10	127000708	127020994	+	protein_coding	Avil
ENSMUSG00000014905	547.156	2.9594	7.77801	0.112015	26.4197	8.13899e-154	1.37115e-151	12	44205558	44210326	-	protein_coding	Dnajb9
ENSMUSG00000032715	5202	2.95928	7.77734	0.0392694	75.3583	0	0	2	152337421	152344032	-	protein_coding	Trib3
ENSMUSG00000027737	1272.44	2.95304	7.74382	0.0777029	38.0043	0	0	3	49892525	50443614	-	protein_coding	Slc7a11
ENSMUSG00000036181	1331.21	2.80507	6.98894	0.0691265	40.5789	0	0	13	23738807	23740367	+	protein_coding	Hist1h1c
ENSMUSG00000038508	351.808	2.79967	6.96279	0.121296	23.0812	7.14994e-118	8.0302e-116	8	70629392	70632456	-	protein_coding	Gdf15
ENSMUSG00000086150	69.3014	2.79521	6.94134	0.208539	13.4038	5.74308e-41	1.32478e-39	4	32559679	32571708	-	lncRNA	Bach2os
ENSMUSG00000086841	3323.32	2.76651	6.80459	0.0575934	48.0352	0	0	11	62602876	62604807	+	lncRNA	2410006H16Rik
ENSMUSG00000025408	2125.09	2.73746	6.66897	0.0534332	51.2315	0	0	10	127290773	127296288	+	protein_coding	Ddit3
ENSMUSG00000020826	121.327	2.73351	6.65069	0.171268	15.9604	2.41199e-57	8.63651e-56	11	78920786	78960254	+	protein_coding	Nos2
ENSMUSG00000020788	46.4321	2.71998	6.58865	0.226692	11.9986	3.61506e-33	6.37771e-32	11	72961168	72993044	+	protein_coding	Atp2a3
ENSMUSG00000086290	1015.86	2.68239	6.41918	0.0726664	36.9137	2.78242e-298	1.90624e-295	4	132308622	132311024	+	lncRNA	Snhg12
ENSMUSG00000005413	1769.73	2.66483	6.34151	0.0522406	51.0106	0	0	8	75093620	75100589	+	protein_coding	Hmox1
ENSMUSG00000032487	4661.56	2.6126	6.11603	0.0526504	49.6216	0	0	1	150100030	150108227	+	protein_coding	Ptgs2
ENSMUSG00000038550	266.174	2.50473	5.67542	0.123224	20.3266	7.47759e-92	5.28134e-90	3	95878502	95882251	-	protein_coding	Ciart
ENSMUSG00000016494	48.499	2.46406	5.51767	0.219021	11.2503	2.30753e-29	3.5902e-28	1	194938818	194961279	+	protein_coding	Cd34
ENSMUSG00000038539	1035.47	2.4638	5.51668	0.069002	35.7062	3.16533e-279	1.80714e-276	7	44812255	44816658	-	protein_coding	Atf5
ENSMUSG00000025194	936.463	2.39325	5.25338	0.0721311	33.1791	2.1538e-241	9.03411e-239	19	43782191	43840740	+	protein_coding	Abcc2
ENSMUSG00000010095	25089.5	2.39223	5.24968	0.0275426	86.8557	0	0	19	8706881	8723369	-	protein_coding	Slc3a2
ENSMUSG00000030717	1392.79	2.38806	5.23451	0.0610086	39.1429	0	0	7	126623248	126630861	-	protein_coding	Nupr1
ENSMUSG00000061531	31.7515	2.36921	5.16657	0.241185	9.8232	8.94586e-23	1.04409e-21	2	14174522	14221993	+	protein_coding	Tmem236
ENSMUSG00000038517	77.7159	2.33231	5.03611	0.198391	11.7561	6.56738e-32	1.12016e-30	11	97136170	97151495	-	protein_coding	Tbkbp1
ENSMUSG00000048602	29.0459	2.32672	5.01664	0.240895	9.65865	4.51782e-22	5.07125e-21	17	33113350	33139683	-	protein_coding	Morc2b
ENSMUSG00000100119	26.5449	2.30828	4.95293	0.247184	9.33831	9.78851e-21	1.03224e-19	19	59493135	59559391	+	lncRNA	2700089I24Rik
ENSMUSG00000041323	68.7029	2.30364	4.93702	0.201536	11.4304	2.94697e-30	4.74308e-29	12	105705975	105782447	+	protein_coding	Ak7
ENSMUSG00000090173	65.1848	2.29573	4.91002	0.209333	10.9669	5.51341e-28	8.05381e-27	11	62847068	62877465	+	protein_coding	Fbxw10
ENSMUSG00000027313	1451.31	2.27671	4.8457	0.0594963	38.2663	0	0	2	119351228	119354381	+	protein_coding	Chac1
ENSMUSG00000079598	28.0596	2.27422	4.83738	0.243615	9.33534	1.00669e-20	1.06051e-19	6	38663066	38680865	+	protein_coding	Clec2l
ENSMUSG00000020695	48.9097	2.2615	4.79491	0.222429	10.1673	2.7742e-24	3.44312e-23	11	105292642	105351139	+	protein_coding	Mrc2
ENSMUSG00000016356	92.37	2.24349	4.7354	0.180723	12.4139	2.19557e-35	4.20556e-34	2	180986534	181018363	+	protein_coding	Col20a1
ENSMUSG00000018916	478.634	2.22348	4.67018	0.101426	21.9221	1.59884e-106	1.5005e-104	11	54247270	54249667	-	protein_coding	Csf2
ENSMUSG00000026864	55425.5	2.22097	4.66205	0.0256472	86.5969	0	0	2	34771969	34777547	+	protein_coding	Hspa5
ENSMUSG00000021335	68.3434	2.20402	4.60763	0.196961	11.1901	4.5568e-29	7.01017e-28	13	23867749	23895730	+	protein_coding	Slc17a1
ENSMUSG00000050395	408.112	2.17262	4.50841	0.0967249	22.4618	9.80817e-112	1.00794e-109	4	63727083	63745113	-	protein_coding	Tnfsf15
ENSMUSG00000040828	56.1375	2.16812	4.49438	0.218876	9.9057	3.9319e-23	4.67665e-22	17	56628142	56664456	+	protein_coding	Catsperd
ENSMUSG00000031765	1097.91	2.15529	4.45457	0.0744922	28.9331	4.58593e-184	1.08339e-181	8	94179081	94180327	+	protein_coding	Mt1
ENSMUSG00000087590	240.6	2.14067	4.40967	0.126087	16.9777	1.20101e-64	5.06866e-63	18	33794891	33795986	+	lncRNA	Epb41l4aos
ENSMUSG00000031770	3334.35	2.13418	4.38988	0.039194	54.4516	0	0	8	94386437	94395377	+	protein_coding	Herpud1
ENSMUSG00000097743	295.856	2.12803	4.37121	0.110769	19.2114	2.96949e-82	1.75379e-80	14	56696279	56701268	-	lncRNA	Gm16973
ENSMUSG00000047787	36.1774	2.12515	4.36247	0.232716	9.13193	6.72913e-20	6.80295e-19	19	7092000	7105729	-	protein_coding	Flrt1
ENSMUSG00000021359	55.4525	2.07847	4.2236	0.216091	9.61849	6.68015e-22	7.42548e-21	13	40715301	40738376	-	protein_coding	Tfap2a
ENSMUSG00000029380	149.458	2.07166	4.2037	0.147821	14.0147	1.2673e-44	3.27632e-43	5	90891240	90893115	+	protein_coding	Cxcl1
ENSMUSG00000031635	22.573	2.05915	4.1674	0.250818	8.20971	2.21718e-16	1.89321e-15	8	62057041	62123150	-	protein_coding	Anxa10
ENSMUSG00000022769	1417.71	2.05012	4.14142	0.0579277	35.3911	2.33919e-274	1.2652e-271	16	17130137	17132383	-	protein_coding	Sdf2l1
ENSMUSG00000020812	1072.66	2.03796	4.10664	0.0692682	29.4213	2.9366e-190	7.36049e-188	11	116671659	116675799	+	lncRNA	Snhg16
ENSMUSG00000100094	78.4633	2.03417	4.09586	0.188983	10.7638	5.10312e-27	7.16913e-26	7	65803110	65806449	+	lncRNA	1810008I18Rik
ENSMUSG00000073406	32.9271	2.03392	4.09516	0.239622	8.48804	2.10147e-17	1.88774e-16	17	36080114	36084223	-	polymorphic_pseudogene	H2-Bl
ENSMUSG00000052131	36.8347	2.02698	4.0755	0.232209	8.72911	2.56678e-18	2.41302e-17	6	34412333	34423142	+	protein_coding	Akr1b7
ENSMUSG00000023045	1204.67	2.02397	4.06703	0.0642953	31.4794	1.6645e-217	6.10902e-215	15	102150525	102163469	+	protein_coding	Soat2
ENSMUSG00000028542	1540.63	2.02251	4.06289	0.0556581	36.338	4.06062e-289	2.45464e-286	4	117834505	117875198	+	protein_coding	Slc6a9
ENSMUSG00000074183	91.2539	2.02234	4.06241	0.179367	11.2748	1.74731e-29	2.73306e-28	9	78230655	78242684	+	protein_coding	Gsta1
ENSMUSG00000022508	276.884	2.02158	4.06028	0.116352	17.3748	1.28148e-67	5.8218e-66	16	23965051	23988852	-	protein_coding	Bcl6
ENSMUSG00000024524	52.6112	2.00541	4.01502	0.208803	9.60431	7.66726e-22	8.48601e-21	18	67088215	67226792	+	protein_coding	Gnal
ENSMUSG00000116657	135.868	1.99704	3.99179	0.161607	12.3574	4.44402e-35	8.42602e-34	17	27545706	27556518	-	lncRNA	Gm49774
ENSMUSG00000043029	45.3287	1.99615	3.98934	0.22106	9.02989	1.71841e-19	1.70373e-18	11	73267387	73300363	+	protein_coding	Trpv3
ENSMUSG00000015837	28314.8	1.99363	3.98237	0.0298877	66.704	0	0	11	50199365	50210827	-	protein_coding	Sqstm1
ENSMUSG00000020889	1543.14	1.96784	3.91182	0.0655994	29.9978	1.04761e-197	2.87086e-195	11	98767931	98775333	-	protein_coding	Nr1d1
ENSMUSG00000070385	25.7295	1.9668	3.90899	0.244134	8.05621	7.86959e-16	6.53246e-15	3	103074013	103099720	+	protein_coding	Ampd1
ENSMUSG00000037086	29.1842	1.96124	3.89396	0.242685	8.08143	6.40093e-16	5.34138e-15	X	45090903	45092791	+	protein_coding	Prr32
ENSMUSG00000020484	2062.53	1.96071	3.89254	0.0474825	41.2934	0	0	11	5520658	5525893	+	protein_coding	Xbp1
ENSMUSG00000111709	36.1519	1.93681	3.82858	0.233757	8.28556	1.17555e-16	1.01731e-15	9	78257128	78269166	+	protein_coding	Gm3776
ENSMUSG00000036390	1721.5	1.92855	3.80673	0.0552663	34.8956	8.66481e-267	4.24019e-264	6	67035095	67037457	-	protein_coding	Gadd45a
ENSMUSG00000027015	67.2191	1.92261	3.79109	0.198166	9.70205	2.95501e-22	3.34809e-21	2	71117922	71142926	+	protein_coding	Cybrd1
ENSMUSG00000118506	43.7356	1.92058	3.78576	0.219363	8.75527	2.03611e-18	1.92582e-17	3	90062795	90068347	+	protein_coding	1700094D03Rik
ENSMUSG00000052565	70.5058	1.91658	3.77527	0.195997	9.77861	1.3911e-22	1.60445e-21	13	23553261	23560686	+	protein_coding	Hist1h1d
ENSMUSG00000036019	196.244	1.90881	3.75499	0.135968	14.0386	9.04244e-45	2.34362e-43	10	105187662	105574451	-	protein_coding	Tmtc2
ENSMUSG00000048905	79.3459	1.9086	3.75444	0.192185	9.93107	3.04969e-23	3.63786e-22	17	28896391	28915324	-	protein_coding	4930539E08Rik
ENSMUSG00000111594	69.423	1.90694	3.75013	0.195968	9.7309	2.22616e-22	2.53767e-21	8	69554801	69585162	-	unprocessed_pseudogene	Gm3365
ENSMUSG00000097039	1014.26	1.89741	3.72544	0.0659438	28.7732	4.64961e-182	1.08595e-179	15	62037985	62378096	+	lncRNA	Pvt1
ENSMUSG00000026628	4810.62	1.88499	3.6935	0.0386332	48.792	0	0	1	191170295	191218039	-	protein_coding	Atf3
ENSMUSG00000084807	33.8098	1.88249	3.6871	0.23143	8.13413	4.14903e-16	3.49202e-15	4	149780023	149780714	-	lncRNA	Gm13073
ENSMUSG00000028713	140.586	1.87765	3.67475	0.146549	12.8124	1.39726e-37	2.91552e-36	4	115624724	115647723	-	protein_coding	Cyp4b1
ENSMUSG00000044083	26.6898	1.87701	3.67312	0.24372	7.7015	1.34477e-14	1.04259e-13	2	153779930	153844751	+	protein_coding	Efcab8
ENSMUSG00000028527	137.9	1.87665	3.67221	0.154922	12.1135	8.95901e-34	1.61948e-32	4	101419276	101466995	+	protein_coding	Ak4
ENSMUSG00000090326	17.0876	1.8753	3.66877	0.254425	7.37073	1.69696e-13	1.23679e-12	5	62811673	62888308	+	protein_coding	Dthd1
ENSMUSG00000005045	162.599	1.87485	3.66765	0.152522	12.2924	9.95421e-35	1.86159e-33	4	152338650	152390194	+	protein_coding	Chd5
ENSMUSG00000020399	23.641	1.8626	3.63663	0.2448	7.60867	2.76941e-14	2.10892e-13	11	46454934	46481255	+	protein_coding	Havcr2
ENSMUSG00000098050	87.0164	1.84513	3.59286	0.180818	10.2044	1.89528e-24	2.36657e-23	8	40853827	40855027	-	processed_pseudogene	Gm5345
ENSMUSG00000041571	988.234	1.84306	3.58771	0.0644025	28.6179	4.02623e-180	9.09353e-178	7	15917207	15922402	-	protein_coding	Selenow
ENSMUSG00000003545	94.4069	1.83944	3.57871	0.178219	10.3212	5.65066e-25	7.24504e-24	7	19302695	19310051	-	protein_coding	Fosb
ENSMUSG00000058427	24.1309	1.81924	3.52895	0.246202	7.38923	1.47684e-13	1.08251e-12	5	90903870	90905938	+	protein_coding	Cxcl2
ENSMUSG00000032192	121.284	1.81843	3.52697	0.16492	11.0261	2.85862e-28	4.22381e-27	9	75306287	75345876	+	protein_coding	Gnb5
ENSMUSG00000031297	53.2968	1.81815	3.5263	0.209278	8.68774	3.69732e-18	3.44474e-17	X	101079209	101086020	-	protein_coding	Slc7a3
ENSMUSG00000032648	128.396	1.80373	3.49121	0.157385	11.4606	2.07993e-30	3.3634e-29	19	6384398	6398459	+	protein_coding	Pygm
ENSMUSG00000117007	22.0545	1.79829	3.47807	0.249698	7.20185	5.93996e-13	4.17239e-12	17	29053335	29060167	+	lncRNA	Gm41556
ENSMUSG00000049008	12.3873	1.79626	3.47319	0.254718	7.05197	1.76407e-12	1.18836e-11	8	15041443	15046078	-	protein_coding	BB014433
ENSMUSG00000024965	41.9643	1.79576	3.47198	0.218474	8.21956	2.04259e-16	1.7485e-15	19	6998957	7019469	-	protein_coding	Fermt3
ENSMUSG00000018102	518.327	1.79383	3.46735	0.0895632	20.0287	3.09719e-89	2.10783e-87	13	23684198	23692908	+	protein_coding	Hist1h2bc
ENSMUSG00000053141	272.123	1.78616	3.44896	0.111815	15.9743	1.93086e-57	6.92582e-56	2	161521989	162661147	-	protein_coding	Ptprt
ENSMUSG00000023393	72.9922	1.78437	3.44467	0.185275	9.63092	5.91948e-22	6.60494e-21	2	180725262	180742280	+	protein_coding	Slc17a9
ENSMUSG00000027438	447.15	1.76012	3.38725	0.0910082	19.3402	2.46597e-83	1.48196e-81	2	148693984	148732467	-	protein_coding	Napb
ENSMUSG00000020892	28.2298	1.74242	3.34595	0.241087	7.22734	4.92538e-13	3.48233e-12	11	69125895	69149115	+	protein_coding	Aloxe3
ENSMUSG00000090120	25.6044	1.74082	3.34224	0.243675	7.14402	9.06423e-13	6.28109e-12	3	65324775	65349429	-	lncRNA	A730090N16Rik
ENSMUSG00000087368	110.061	1.73865	3.33724	0.167137	10.4025	2.41418e-25	3.13844e-24	X	136741823	136803364	+	lncRNA	BC065397
ENSMUSG00000024049	219.436	1.72927	3.31561	0.120323	14.372	7.76137e-47	2.11564e-45	17	71002632	71126856	+	protein_coding	Myom1
ENSMUSG00000032575	3924.58	1.71325	3.27899	0.0401642	42.6562	0	0	9	106838311	106891979	-	protein_coding	Manf
ENSMUSG00000029468	39.6758	1.70613	3.26283	0.222966	7.65196	1.97937e-14	1.51742e-13	5	122643910	122691432	+	protein_coding	P2rx7
ENSMUSG00000021998	388.008	1.70206	3.25364	0.0930665	18.2886	1.02001e-74	5.294e-73	14	75131100	75230842	+	protein_coding	Lcp1
ENSMUSG00000085156	839.674	1.70019	3.24943	0.0763349	22.2727	6.79107e-110	6.80863e-108	11	6525590	6528779	-	lncRNA	Snhg15
ENSMUSG00000002732	137.33	1.69758	3.24356	0.149258	11.3735	5.66838e-30	9.02419e-29	2	76663043	76673116	-	protein_coding	Fkbp7
ENSMUSG00000115852	34.0023	1.69665	3.24147	0.231262	7.33645	2.19328e-13	1.58448e-12	16	24122698	24382390	-	transcribed_processed_pseudogene	AC169509.1
ENSMUSG00000035179	53.8766	1.69555	3.23901	0.206358	8.21654	2.09457e-16	1.7915e-15	19	10474234	10482928	-	protein_coding	Ppp1r32
ENSMUSG00000020773	42.9385	1.68143	3.20746	0.221528	7.59016	3.19499e-14	2.42134e-13	11	116105751	116127210	-	protein_coding	Trim47
ENSMUSG00000020641	36.4291	1.67965	3.2035	0.228327	7.35634	1.89017e-13	1.37518e-12	12	26442745	26456452	-	protein_coding	Rsad2
ENSMUSG00000057069	235.135	1.67889	3.20181	0.122261	13.732	6.5296e-43	1.60338e-41	13	12565873	12611396	+	protein_coding	Ero1lb
ENSMUSG00000036534	1494.12	1.67788	3.19959	0.0508614	32.9893	1.15519e-238	4.74851e-236	8	95835919	95853539	-	protein_coding	Slc38a7
ENSMUSG00000027358	98.1477	1.67725	3.19817	0.170637	9.82931	8.41973e-23	9.84921e-22	2	133552158	133562885	+	protein_coding	Bmp2
ENSMUSG00000109953	85.7303	1.66363	3.16813	0.174653	9.52535	1.64481e-21	1.78961e-20	8	27279440	27281070	+	TEC	5430430B14Rik
ENSMUSG00000018476	2629.2	1.662	3.16454	0.0554478	29.9741	2.13783e-197	5.78142e-195	11	69398507	69413675	-	protein_coding	Kdm6b
ENSMUSG00000026674	258.56	1.6618	3.16412	0.110033	15.1028	1.55149e-51	4.80237e-50	1	169972306	170110762	-	protein_coding	Ddr2
ENSMUSG00000052684	2754.02	1.66011	3.1604	0.0546976	30.3507	2.45978e-202	7.22226e-200	4	95049033	95052222	-	protein_coding	Jun
ENSMUSG00000063820	48.8574	1.65272	3.14427	0.21176	7.80469	5.9647e-15	4.71509e-14	5	77004054	77010606	+	protein_coding	Arl9
ENSMUSG00000026544	45.0682	1.65217	3.14306	0.214752	7.69338	1.43294e-14	1.10677e-13	1	172630763	172632962	-	protein_coding	Dusp23
ENSMUSG00000097048	406.356	1.64654	3.13082	0.0971769	16.9438	2.13953e-64	8.97423e-63	6	86526246	86582466	+	lncRNA	1600020E01Rik
ENSMUSG00000079652	30.1627	1.64452	3.12644	0.238838	6.8855	5.75862e-12	3.75141e-11	6	29279592	29290680	+	protein_coding	Fam71f2
ENSMUSG00000085912	76.1951	1.63706	3.11031	0.178167	9.18835	3.98908e-20	4.08915e-19	17	29057429	29079179	-	lncRNA	Trp53cor1
ENSMUSG00000042599	769.932	1.63436	3.10449	0.0819731	19.9377	1.91517e-88	1.28636e-86	6	39136622	39206789	-	protein_coding	Kdm7a
ENSMUSG00000097772	1446.81	1.6327	3.10093	0.0552896	29.53	1.18818e-191	3.05259e-189	5	100420841	100429535	-	lncRNA	5430416N02Rik
ENSMUSG00000029378	642.702	1.62914	3.0933	0.0760347	21.4263	7.59196e-102	6.44783e-100	5	91139598	91148432	+	protein_coding	Areg
ENSMUSG00000048078	380.285	1.62895	3.09288	0.0958848	16.9886	9.9692e-65	4.21599e-63	7	96171245	96911093	+	protein_coding	Tenm4
ENSMUSG00000026712	187.698	1.61884	3.07129	0.137283	11.792	4.29284e-32	7.35257e-31	2	14229391	14332057	+	protein_coding	Mrc1
ENSMUSG00000027950	44.8093	1.61864	3.07086	0.21187	7.63979	2.17583e-14	1.66536e-13	3	89746194	89764632	-	protein_coding	Chrnb2
ENSMUSG00000085331	14.9887	1.61863	3.07083	0.2549	6.35006	2.15225e-10	1.25383e-09	13	21769124	21770476	+	lncRNA	Gm11274
ENSMUSG00000020108	465.233	1.61714	3.06766	0.0899452	17.9791	2.83918e-72	1.38937e-70	10	59949668	59951834	-	protein_coding	Ddit4
ENSMUSG00000031425	84.8007	1.60966	3.0518	0.175895	9.15125	5.62798e-20	5.71783e-19	X	136822670	136839733	+	protein_coding	Plp1
ENSMUSG00000044244	175.137	1.60802	3.04833	0.130897	12.2846	1.09609e-34	2.04243e-33	9	100457718	100486788	-	protein_coding	Il20rb
ENSMUSG00000048163	16.8078	1.60737	3.04696	0.253526	6.34006	2.29677e-10	1.33575e-09	5	113818535	113832644	-	protein_coding	Selplg
ENSMUSG00000003032	5099.08	1.60734	3.04689	0.0343194	46.8347	0	0	4	55527142	55532466	-	protein_coding	Klf4
ENSMUSG00000074578	1245.88	1.60624	3.04457	0.0604552	26.569	1.54804e-155	2.67369e-153	2	167062933	167065862	+	lncRNA	Zfas1
ENSMUSG00000044937	125.027	1.59332	3.01744	0.152401	10.4548	1.39285e-25	1.83625e-24	10	86705810	86776844	+	protein_coding	Ttc41
ENSMUSG00000042851	185.363	1.59223	3.01515	0.131687	12.0911	1.17757e-33	2.11376e-32	2	128967401	129018563	+	protein_coding	Zc3h6
ENSMUSG00000023979	64.0578	1.59006	3.01063	0.195297	8.14179	3.89488e-16	3.29024e-15	17	47385392	47392967	+	protein_coding	Guca1b
ENSMUSG00000081249	18.9323	1.58788	3.00607	0.251291	6.31887	2.63483e-10	1.52417e-09	11	96795438	96795825	-	processed_pseudogene	Gm11517
ENSMUSG00000028893	719.507	1.58521	3.00052	0.0707933	22.3922	4.69301e-111	4.7515e-109	4	132492031	132510501	-	protein_coding	Sesn2
ENSMUSG00000030659	921.503	1.58051	2.99076	0.065932	23.9719	5.46855e-127	6.89541e-125	7	116504368	116540584	+	protein_coding	Nucb2
ENSMUSG00000038011	20.0515	1.57886	2.98734	0.248092	6.36403	1.9653e-10	1.14948e-09	5	124725084	124834308	+	protein_coding	Dnah10
ENSMUSG00000005125	6561.05	1.57719	2.98388	0.0337486	46.7334	0	0	15	66929317	66969640	-	protein_coding	Ndrg1
ENSMUSG00000033427	147.275	1.57401	2.9773	0.142578	11.0396	2.46191e-28	3.64288e-27	10	75401114	75441679	+	protein_coding	Upb1
ENSMUSG00000039345	276.651	1.56965	2.96832	0.108281	14.4961	1.28294e-47	3.57778e-46	16	8470787	8490684	+	protein_coding	Mettl22
ENSMUSG00000086775	140.199	1.56683	2.96253	0.148774	10.5316	6.17578e-26	8.32333e-25	2	26640371	26645944	+	lncRNA	Snhg7os
ENSMUSG00000020717	30.8421	1.56226	2.95316	0.23801	6.56386	5.24338e-11	3.1931e-10	11	106654216	106750628	-	protein_coding	Pecam1
ENSMUSG00000018238	15.7749	1.55656	2.94151	0.254488	6.11642	9.57038e-10	5.33352e-09	11	53431022	53437904	+	protein_coding	Gdf9
ENSMUSG00000070806	24.9575	1.55552	2.9394	0.244064	6.37341	1.84875e-10	1.08409e-09	4	119422813	119467444	+	protein_coding	Zmynd12
ENSMUSG00000033644	15.0594	1.55407	2.93643	0.255476	6.08303	1.17935e-09	6.51943e-09	14	70372476	70429383	-	protein_coding	Piwil2
ENSMUSG00000022676	459.913	1.55403	2.93636	0.0886009	17.5396	7.13809e-69	3.3419e-67	16	14705851	14709385	+	protein_coding	Snai2
ENSMUSG00000047963	2142.41	1.55304	2.93435	0.0439057	35.3721	4.57974e-274	2.41352e-271	5	92603040	92606579	+	protein_coding	Stbd1
ENSMUSG00000039742	85.5561	1.54915	2.92644	0.175979	8.80305	1.33152e-18	1.2711e-17	6	29319139	29336019	+	protein_coding	Fam71f1
ENSMUSG00000086938	59.7244	1.54575	2.91957	0.195299	7.91481	2.47624e-15	2.00608e-14	19	5406739	5422847	+	lncRNA	4930481A15Rik
ENSMUSG00000104960	700.402	1.5351	2.89809	0.0811364	18.92	7.80262e-80	4.36968e-78	3	123507551	123508404	-	lncRNA	Snhg8
ENSMUSG00000026456	2353.4	1.53302	2.89391	0.0441956	34.6872	1.22877e-263	5.87322e-261	1	134405558	134411740	+	protein_coding	Cyb5r1
ENSMUSG00000098234	1089.15	1.53212	2.89211	0.0639817	23.9463	1.01073e-126	1.26668e-124	1	9941958	9944118	-	lncRNA	Snhg6
ENSMUSG00000065037	118.84	1.5228	2.87348	0.154783	9.83828	7.70186e-23	9.03518e-22	9	78175302	78175633	-	misc_RNA	Rn7sk
ENSMUSG00000039782	699.903	1.52182	2.87153	0.0746912	20.3748	2.79575e-92	1.99518e-90	5	43233169	43289724	+	protein_coding	Cpeb2
ENSMUSG00000078612	104.938	1.52153	2.87096	0.163586	9.30113	1.38959e-20	1.45345e-19	4	104913455	105016863	+	protein_coding	Fyb2
ENSMUSG00000006724	67.1416	1.51699	2.86193	0.194827	7.78633	6.89817e-15	5.43836e-14	10	127048249	127053006	+	protein_coding	Cyp27b1
ENSMUSG00000074794	215.412	1.51252	2.85308	0.127248	11.8864	1.3931e-32	2.42854e-31	13	80883383	80896042	+	protein_coding	Arrdc3
ENSMUSG00000031530	3600.12	1.51132	2.85071	0.0394926	38.2684	0	0	8	34807296	34819894	+	protein_coding	Dusp4
ENSMUSG00000020873	3133.62	1.50068	2.82975	0.0415732	36.0972	2.5101e-285	1.474e-282	11	95384691	95391776	+	protein_coding	Slc35b1
ENSMUSG00000054013	22.2248	1.4993	2.82705	0.243116	6.16699	6.96024e-10	3.91606e-09	12	112500188	112516747	-	protein_coding	Tmem179
ENSMUSG00000067724	45.6165	1.49613	2.82085	0.217352	6.88346	5.84174e-12	3.80314e-11	5	24502756	24527202	-	protein_coding	Gbx1
ENSMUSG00000041168	10738.2	1.49281	2.81437	0.0304992	48.946	0	0	17	56614296	56626887	-	protein_coding	Lonp1
ENSMUSG00000020653	617.293	1.48194	2.79324	0.0757338	19.5678	2.91136e-85	1.84115e-83	12	24651273	24662789	+	protein_coding	Klf11
ENSMUSG00000035845	898.643	1.4802	2.78987	0.067187	22.031	1.45315e-107	1.39563e-105	15	88805243	88819318	-	protein_coding	Alg12
ENSMUSG00000020620	95.7383	1.47966	2.78883	0.171076	8.64912	5.1896e-18	4.78949e-17	11	109932189	109995845	-	protein_coding	Abca8b
ENSMUSG00000024032	279.242	1.47498	2.7798	0.113679	12.975	1.69674e-38	3.63639e-37	17	31161394	31165277	-	protein_coding	Tff1
ENSMUSG00000073647	212.294	1.47448	2.77884	0.121661	12.1196	8.31392e-34	1.50552e-32	18	4198319	4198938	-	processed_pseudogene	Gm10557
ENSMUSG00000108414	2642.9	1.47188	2.77383	0.0437799	33.62	8.55702e-248	3.82331e-245	19	8723474	8726443	+	lncRNA	Snhg1
ENSMUSG00000035285	49.7571	1.47003	2.77028	0.207517	7.08392	1.40134e-12	9.53702e-12	7	4922027	4925006	+	protein_coding	Nat14
ENSMUSG00000078566	280.966	1.46966	2.76957	0.106097	13.852	1.23652e-43	3.11831e-42	7	138890835	138909519	-	protein_coding	Bnip3
ENSMUSG00000031596	439.259	1.46433	2.75935	0.0947733	15.4509	7.44356e-54	2.44389e-52	8	40862395	40922308	+	protein_coding	Slc7a2
ENSMUSG00000025383	44.7626	1.46248	2.75582	0.22691	6.44521	1.1544e-10	6.87719e-10	10	128296138	128298752	-	protein_coding	Il23a
ENSMUSG00000035910	48.2596	1.45397	2.73961	0.205399	7.07875	1.45464e-12	9.88664e-12	13	25056003	25210706	+	protein_coding	Dcdc2a
ENSMUSG00000029009	649.707	1.45275	2.73729	0.0734835	19.7698	5.42282e-87	3.56087e-85	4	148039076	148059551	+	protein_coding	Mthfr
ENSMUSG00000024521	2005.4	1.45275	2.73729	0.0539219	26.9417	7.13137e-160	1.29709e-157	18	66458532	66465565	+	protein_coding	Pmaip1
ENSMUSG00000030785	10.7295	1.45236	2.73654	0.25338	5.73192	9.93008e-09	5.12668e-08	7	128205434	128206387	-	protein_coding	Cox6a2
ENSMUSG00000003341	12.1265	1.45031	2.73266	0.255525	5.6758	1.3804e-08	7.05757e-08	10	80519583	80539124	-	protein_coding	Atp8b3
ENSMUSG00000024330	65.1038	1.44721	2.72681	0.192037	7.53613	4.84114e-14	3.63138e-13	17	34039436	34066685	+	protein_coding	Col11a2
ENSMUSG00000072919	20.5986	1.44718	2.72674	0.249481	5.80075	6.60201e-09	3.45886e-08	12	87221039	87238732	-	protein_coding	Noxred1
ENSMUSG00000075701	1860.92	1.44671	2.72587	0.0506433	28.5667	1.74094e-179	3.88929e-177	7	66079648	66089405	+	protein_coding	Selenos
ENSMUSG00000104093	32.8895	1.44639	2.72526	0.227481	6.3583	2.03998e-10	1.19113e-09	3	65133059	65302685	-	lncRNA	A330015K06Rik
ENSMUSG00000017943	12.0693	1.4449	2.72243	0.255069	5.66473	1.47259e-08	7.49346e-08	2	163438475	163455324	+	protein_coding	Gdap1l1
ENSMUSG00000028211	567.642	1.44187	2.71673	0.0944273	15.2696	1.2189e-52	3.89006e-51	4	11156430	11174379	+	protein_coding	Trp53inp1
ENSMUSG00000021751	449.705	1.44042	2.714	0.0888248	16.2164	3.85969e-59	1.4242e-57	14	8225510	8259353	-	protein_coding	Acox2
ENSMUSG00000020080	33.0341	1.43528	2.70434	0.232643	6.16944	6.85317e-10	3.85899e-09	10	62383136	62422491	-	protein_coding	Hkdc1
ENSMUSG00000044860	15.1515	1.43482	2.70349	0.255368	5.61865	1.92452e-08	9.6758e-08	9	99006789	99035715	-	protein_coding	Gm1123
ENSMUSG00000029092	10.6443	1.43249	2.69913	0.254242	5.63438	1.75691e-08	8.85914e-08	5	45009170	45424402	-	lncRNA	D5Ertd615e
ENSMUSG00000029452	29.3759	1.42574	2.68652	0.240602	5.92571	3.10947e-09	1.66821e-08	5	121451892	121524183	+	protein_coding	Tmem116
ENSMUSG00000032115	9562.01	1.42413	2.68353	0.0269717	52.8011	0	0	9	44379489	44392369	+	protein_coding	Hyou1
ENSMUSG00000030324	34.7189	1.42339	2.68214	0.231481	6.14903	7.79606e-10	4.36958e-09	6	115931747	115940036	+	protein_coding	Rho
ENSMUSG00000015501	866.434	1.4155	2.66753	0.0706921	20.0235	3.43882e-89	2.33261e-87	10	13966074	14151374	+	protein_coding	Hivep2
ENSMUSG00000029752	7729.14	1.41089	2.65902	0.0354682	39.7792	0	0	6	7675168	7693254	-	protein_coding	Asns
ENSMUSG00000054426	323.663	1.40937	2.65622	0.0997763	14.1253	2.65205e-45	6.97027e-44	3	115881580	115888130	-	lncRNA	A930005H10Rik
ENSMUSG00000042759	159.235	1.40813	2.65392	0.134208	10.4921	9.38809e-26	1.24889e-24	7	126584941	126589112	+	protein_coding	Apobr
ENSMUSG00000019301	23.5154	1.39822	2.63577	0.246472	5.67296	1.40354e-08	7.16337e-08	11	101078410	101080527	+	protein_coding	Hsd17b1
ENSMUSG00000025464	35.6338	1.39537	2.63056	0.225847	6.1784	6.47525e-10	3.6552e-09	7	140115798	140137224	+	protein_coding	Paox
ENSMUSG00000105692	334.518	1.39487	2.62966	0.0985234	14.1578	1.67149e-45	4.41002e-44	3	89210424	89213164	+	TEC	Gm43737
ENSMUSG00000047822	135.095	1.39336	2.6269	0.147458	9.44917	3.41537e-21	3.67135e-20	9	21835509	21837347	+	protein_coding	Angptl8
ENSMUSG00000051703	67.2179	1.393	2.62624	0.185261	7.51911	5.51513e-14	4.12491e-13	1	75479531	75485705	+	protein_coding	Tmem198
ENSMUSG00000024924	1382.06	1.39223	2.62484	0.0521082	26.7181	2.89921e-157	5.18153e-155	19	27216483	27254231	+	protein_coding	Vldlr
ENSMUSG00000023272	2933.35	1.39114	2.62286	0.0394368	35.2751	1.41278e-272	7.25924e-270	15	88819645	88826683	+	protein_coding	Creld2
ENSMUSG00000063919	128.928	1.3895	2.61988	0.145508	9.54929	1.30586e-21	1.43066e-20	5	116439274	116591817	-	protein_coding	Srrm4
ENSMUSG00000070313	13.9125	1.38819	2.61749	0.25555	5.43214	5.56807e-08	2.67697e-07	9	36635753	36643376	-	protein_coding	Pate14
ENSMUSG00000041096	567.657	1.38669	2.61477	0.0747754	18.5447	9.00507e-77	4.8073e-75	X	152336851	152342425	-	protein_coding	Tspyl2
ENSMUSG00000037434	367.165	1.38649	2.61441	0.100648	13.7756	3.57208e-43	8.88825e-42	1	191906766	191913247	+	protein_coding	Slc30a1
ENSMUSG00000043639	97.7382	1.38553	2.61268	0.164993	8.39751	4.56059e-17	4.0281e-16	19	53677305	53867080	+	protein_coding	Rbm20
ENSMUSG00000020034	204.08	1.37828	2.59959	0.126792	10.8704	1.59418e-27	2.28488e-26	10	84576625	84614359	+	protein_coding	Tcp11l2
ENSMUSG00000110458	55.4285	1.37149	2.58737	0.199705	6.86756	6.53105e-12	4.2318e-11	8	20122383	20122494	+	processed_pseudogene	Gm21769
ENSMUSG00000087141	2121.92	1.37041	2.58544	0.0464387	29.5101	2.1353e-191	5.41811e-189	16	45959262	46010218	-	protein_coding	Plcxd2
ENSMUSG00000030344	24.5183	1.36989	2.58451	0.249455	5.49155	3.9843e-08	1.94318e-07	6	126853097	126874308	+	protein_coding	Akap3
ENSMUSG00000015243	13.067	1.36892	2.58276	0.255697	5.35367	8.6187e-08	4.08911e-07	4	53030786	53159895	-	protein_coding	Abca1
ENSMUSG00000072949	394.095	1.36722	2.57974	0.0937651	14.5814	3.6899e-48	1.04174e-46	12	84009489	84018371	+	protein_coding	Acot1
ENSMUSG00000051379	1086.07	1.36442	2.57473	0.0637453	21.4043	1.21821e-101	1.02196e-99	2	140650913	140671469	-	protein_coding	Flrt3
ENSMUSG00000113262	28.3033	1.36226	2.57088	0.238963	5.70074	1.19289e-08	6.12631e-08	10	81384465	81391560	+	protein_coding	Gm48551
ENSMUSG00000097439	9.9556	1.3594	2.56578	0.253781	5.35658	8.4812e-08	4.02573e-07	9	21225370	21233046	+	lncRNA	Gm16754
ENSMUSG00000030166	889.134	1.35693	2.56139	0.0680247	19.9476	1.57243e-88	1.05961e-86	6	119902697	119922828	+	protein_coding	Rad52
ENSMUSG00000033207	14.8133	1.35674	2.56106	0.255121	5.31803	1.04895e-07	4.92778e-07	19	23302608	23448442	-	protein_coding	Mamdc2
ENSMUSG00000027875	52.0713	1.35182	2.55234	0.224378	6.02475	1.69371e-09	9.26067e-09	3	98280434	98310738	+	protein_coding	Hmgcs2
ENSMUSG00000033022	26.7358	1.35142	2.55163	0.241248	5.60178	2.12166e-08	1.0615e-07	18	46713192	46728395	-	protein_coding	Cdo1
ENSMUSG00000085282	26.8007	1.34494	2.54019	0.246481	5.45656	4.85444e-08	2.34485e-07	10	105573952	105583874	+	lncRNA	Gm15663
ENSMUSG00000078851	66.2537	1.34224	2.53544	0.190973	7.0284	2.08914e-12	1.40046e-11	11	58954684	58956830	+	protein_coding	Hist3h2a
ENSMUSG00000106928	170.275	1.34187	2.5348	0.132765	10.1071	5.13817e-24	6.30476e-23	5	35551259	35553964	-	TEC	Gm43860
ENSMUSG00000047562	38.838	1.34001	2.53153	0.217587	6.15849	7.34405e-10	4.12636e-09	9	7502351	7510240	+	protein_coding	Mmp10
ENSMUSG00000048967	40.0937	1.33621	2.52488	0.218971	6.10223	1.046e-09	5.81353e-09	8	69887787	69902712	-	protein_coding	Yjefn3
ENSMUSG00000031939	1778.64	1.33601	2.52452	0.0545753	24.4801	2.40575e-132	3.27452e-130	9	15306213	15316991	+	protein_coding	Taf1d
ENSMUSG00000079049	56.7947	1.33266	2.51866	0.195776	6.80707	9.96092e-12	6.39371e-11	13	32881433	32898211	-	protein_coding	Serpinb1c
ENSMUSG00000039518	1198.22	1.3321	2.5177	0.0592722	22.4743	7.40123e-112	7.68271e-110	17	35552127	35557180	+	protein_coding	Cdsn
ENSMUSG00000025069	150.633	1.33101	2.51578	0.140641	9.46382	2.969e-21	3.19654e-20	19	47865533	47886324	+	protein_coding	Gsto2
ENSMUSG00000023952	2966.05	1.32989	2.51383	0.0445745	29.8352	1.366e-195	3.64616e-193	17	46161031	46169370	+	protein_coding	Gtpbp2
ENSMUSG00000082794	9.56862	1.32952	2.5132	0.252945	5.25617	1.47088e-07	6.81954e-07	X	68503125	68504131	+	processed_pseudogene	Gm6806
ENSMUSG00000029379	52.4992	1.32476	2.50492	0.204088	6.49113	8.51952e-11	5.11544e-10	5	90786102	90789600	+	protein_coding	Cxcl3
ENSMUSG00000092521	41.8763	1.32125	2.49882	0.217459	6.07584	1.23337e-09	6.80707e-09	17	36732641	36734751	+	unprocessed_pseudogene	Gm4271
ENSMUSG00000056656	31.9859	1.32103	2.49845	0.235642	5.6061	2.06941e-08	1.03688e-07	15	77747797	77757003	-	protein_coding	Apol8
ENSMUSG00000039234	2408.87	1.31729	2.49197	0.0453746	29.0314	2.64634e-185	6.39884e-183	3	123267454	123365641	+	protein_coding	Sec24d
ENSMUSG00000020461	21.6539	1.3168	2.49113	0.247428	5.32193	1.0267e-07	4.82987e-07	11	29547949	29578367	+	protein_coding	Clhc1
ENSMUSG00000075511	154.799	1.31672	2.49099	0.137657	9.56521	1.11976e-21	1.23138e-20	15	83353846	83367282	-	lncRNA	1700001L05Rik
ENSMUSG00000118376	441.403	1.31643	2.4905	0.0835764	15.7513	6.73258e-56	2.34533e-54	18	66504177	66511745	+	lncRNA	Gm9926
ENSMUSG00000022498	1563.05	1.316	2.48975	0.0483173	27.2366	2.396e-163	4.55973e-161	16	11074910	11134650	-	protein_coding	Txndc11
ENSMUSG00000026976	411.94	1.31299	2.48456	0.0887769	14.7898	1.70441e-49	4.99724e-48	2	24420559	24475599	-	protein_coding	Pax8
ENSMUSG00000053581	3900.93	1.31268	2.48403	0.0355664	36.9079	3.45103e-298	2.28804e-295	5	139471210	139484549	-	protein_coding	Zfand2a
ENSMUSG00000038975	2686.88	1.31145	2.48191	0.0423695	30.9526	2.34217e-210	7.64105e-208	3	153907286	153913009	-	protein_coding	Rabggtb
ENSMUSG00000031824	124.829	1.31071	2.48064	0.152486	8.59563	8.28118e-18	7.59497e-17	8	120114151	120165306	+	protein_coding	6430548M08Rik
ENSMUSG00000023067	1006.88	1.3087	2.47719	0.0638664	20.4913	2.57521e-93	1.86368e-91	17	29090975	29100727	+	protein_coding	Cdkn1a
ENSMUSG00000029260	1099.67	1.30695	2.47418	0.0633697	20.6242	1.66299e-94	1.21635e-92	5	86889766	86906937	-	protein_coding	Ugt2b34
ENSMUSG00000021404	142.449	1.30539	2.47151	0.145322	8.98275	2.64076e-19	2.5994e-18	13	33149274	33159742	-	protein_coding	Serpinb9c
ENSMUSG00000087128	25.0716	1.30505	2.47092	0.244669	5.33395	9.61004e-08	4.53641e-07	4	94460930	94477180	-	lncRNA	Gm12655
ENSMUSG00000032315	182.497	1.30495	2.47076	0.152517	8.55612	1.16727e-17	1.0606e-16	9	57687927	57703824	+	protein_coding	Cyp1a1
ENSMUSG00000030104	3128.73	1.29868	2.46004	0.040818	31.8164	3.83467e-222	1.43298e-219	6	108828640	108859356	+	protein_coding	Edem1
ENSMUSG00000027068	360.426	1.29697	2.45712	0.100884	12.856	7.95667e-38	1.67555e-36	2	69380444	69404533	+	protein_coding	Dhrs9
ENSMUSG00000097789	111.133	1.29611	2.45566	0.15129	8.56709	1.06136e-17	9.67368e-17	7	84528953	84583531	+	protein_coding	Gm2115
ENSMUSG00000027808	2672.89	1.29607	2.4556	0.0569238	22.7686	9.39445e-115	1.00044e-112	3	58519816	58525892	-	protein_coding	Serp1
ENSMUSG00000072770	174.565	1.29591	2.45533	0.135105	9.59191	8.64713e-22	9.56021e-21	6	125049688	125063267	+	protein_coding	Acrbp
ENSMUSG00000002083	297.317	1.29396	2.452	0.116612	11.0963	1.30793e-28	1.96793e-27	7	16308392	16318205	+	protein_coding	Bbc3
ENSMUSG00000074340	68.709	1.28729	2.44069	0.181285	7.10093	1.23924e-12	8.47871e-12	3	105973710	105987423	+	protein_coding	Ovgp1
ENSMUSG00000116858	291.59	1.28701	2.44021	0.107346	11.9894	4.03898e-33	7.11948e-32	17	3198109	3311120	+	lncRNA	Gm49797
ENSMUSG00000071796	188.549	1.28601	2.43853	0.134584	9.55543	1.23069e-21	1.35047e-20	8	20262612	20297432	-	transcribed_unprocessed_pseudogene	6820431F20Rik
ENSMUSG00000097683	21.5223	1.28532	2.43736	0.244232	5.26268	1.41972e-07	6.59571e-07	19	44685810	44695460	-	lncRNA	Gm26644
ENSMUSG00000003355	24.7935	1.28471	2.43633	0.23939	5.36659	8.02393e-08	3.81397e-07	15	98724365	98728198	-	protein_coding	Fkbp11
ENSMUSG00000100594	83.144	1.28189	2.43157	0.173509	7.38802	1.49028e-13	1.09082e-12	1	151748948	151755018	-	lncRNA	2810414N06Rik
ENSMUSG00000053334	271.853	1.27885	2.42645	0.121946	10.487	9.91228e-26	1.31522e-24	5	113735802	113740600	+	protein_coding	Ficd
ENSMUSG00000091572	9.78373	1.27845	2.42579	0.248002	5.15502	2.5361e-07	1.15371e-06	3	64257214	64289709	-	protein_coding	Vmn2r3
ENSMUSG00000071112	86.0273	1.2751	2.42016	0.176726	7.2151	5.38928e-13	3.79335e-12	6	142413440	142419730	+	protein_coding	Spx
ENSMUSG00000071537	475.027	1.27372	2.41784	0.0814521	15.6376	4.03523e-55	1.37768e-53	6	38625692	38637242	-	protein_coding	Klrg2
ENSMUSG00000039633	239.012	1.2717	2.41446	0.113639	11.1907	4.52729e-29	6.96999e-28	8	36216063	36249516	-	protein_coding	Lonrf1
ENSMUSG00000020048	31613.5	1.27082	2.41298	0.0272324	46.6655	0	0	10	86690208	86705509	-	protein_coding	Hsp90b1
ENSMUSG00000053461	33.8008	1.26461	2.40261	0.225622	5.60498	2.08274e-08	1.04279e-07	1	183418214	183436808	+	protein_coding	Hhipl2
ENSMUSG00000027194	2002.66	1.26083	2.39633	0.0446643	28.229	2.57769e-175	5.35145e-173	2	94300766	94406689	-	protein_coding	Ttc17
ENSMUSG00000053641	844.018	1.25872	2.39283	0.0641788	19.6126	1.20605e-85	7.67428e-84	9	64811339	64919667	+	protein_coding	Dennd4a
ENSMUSG00000064307	67.831	1.25777	2.39125	0.184001	6.83566	8.16305e-12	5.26271e-11	7	101912983	101933895	-	protein_coding	Lrrc51
ENSMUSG00000107167	9.35915	1.25643	2.38904	0.251232	5.00108	5.70099e-07	2.51389e-06	2	34833006	34839728	+	protein_coding	Gm34653
ENSMUSG00000028926	128.221	1.25413	2.38524	0.14445	8.68211	3.88509e-18	3.61641e-17	5	4803390	5420312	-	protein_coding	Cdk14
ENSMUSG00000050439	21.2729	1.25394	2.38493	0.244222	5.13445	2.82972e-07	1.27963e-06	15	80452239	80565156	-	protein_coding	Enthd1
ENSMUSG00000022346	8784.37	1.25244	2.38244	0.0353548	35.4249	7.06218e-275	3.92295e-272	15	61985390	61990374	+	protein_coding	Myc
ENSMUSG00000092203	1563.16	1.25044	2.37913	0.0523583	23.8823	4.67974e-126	5.79414e-124	17	34950237	34952471	-	lncRNA	1110038B12Rik
ENSMUSG00000020142	2319.17	1.25042	2.37911	0.0412836	30.2886	1.6221e-201	4.69565e-199	11	20302179	20332713	-	protein_coding	Slc1a4
ENSMUSG00000034686	68.7223	1.24796	2.37505	0.198767	6.27851	3.41829e-10	1.96301e-09	13	55464266	55473154	+	protein_coding	Prr7
ENSMUSG00000066176	57.772	1.24777	2.37475	0.193972	6.43275	1.25315e-10	7.43319e-10	4	55563264	55599296	+	lncRNA	Gm12511
ENSMUSG00000097195	835.283	1.24575	2.37142	0.063592	19.5897	1.8926e-85	1.20058e-83	9	88521049	88522929	-	lncRNA	Snhg5
ENSMUSG00000043631	13.5956	1.24525	2.37059	0.255967	4.86487	1.14529e-06	4.89992e-06	13	49504809	49532789	+	protein_coding	Ecm2
ENSMUSG00000034706	106.579	1.24435	2.36911	0.158883	7.83182	4.80842e-15	3.832e-14	11	114727407	114757889	+	protein_coding	Dnaic2
ENSMUSG00000026715	28.8507	1.24397	2.36849	0.232786	5.34383	9.10025e-08	4.30863e-07	1	160978584	161005863	+	protein_coding	Serpinc1
ENSMUSG00000041324	860.708	1.24363	2.36794	0.0697531	17.829	4.20672e-71	2.02959e-69	13	16011850	16031621	+	protein_coding	Inhba
ENSMUSG00000052675	70.1215	1.24041	2.36265	0.180772	6.86174	6.8028e-12	4.40233e-11	7	24112313	24127952	+	protein_coding	Zfp112
ENSMUSG00000010067	2393.61	1.23681	2.35678	0.054	22.904	4.24193e-116	4.63747e-114	9	107551554	107562267	+	protein_coding	Rassf1
ENSMUSG00000024063	58.3527	1.23665	2.35651	0.191914	6.44375	1.16554e-10	6.94048e-10	17	72918304	72941947	+	protein_coding	Lbh
ENSMUSG00000029019	57.2646	1.23543	2.35452	0.202638	6.09676	1.08242e-09	6.00781e-09	4	147985787	147987205	+	protein_coding	Nppb
ENSMUSG00000087113	14.0367	1.23286	2.35033	0.25583	4.81907	1.44229e-06	6.0982e-06	11	107428275	107435686	+	lncRNA	Gm11714
ENSMUSG00000110669	56.4645	1.2321	2.34909	0.20242	6.08685	1.15153e-09	6.37421e-09	8	19784745	19784856	+	processed_pseudogene	Gm10060
ENSMUSG00000062168	16.2009	1.22741	2.34146	0.254999	4.8134	1.48388e-06	6.2663e-06	X	160623093	160735765	-	protein_coding	Ppef1
ENSMUSG00000024992	55.8199	1.22587	2.33897	0.198706	6.16929	6.85953e-10	3.86152e-09	19	38132780	38183958	+	protein_coding	Pde6c
ENSMUSG00000035041	14.0187	1.22525	2.33796	0.255537	4.79479	1.62844e-06	6.84306e-06	10	81084323	81098874	-	protein_coding	Creb3l3
ENSMUSG00000037542	10.0141	1.22478	2.33719	0.253661	4.82839	1.3764e-06	5.83883e-06	10	21377290	21396585	+	protein_coding	Aldh8a1
ENSMUSG00000038074	394.587	1.22154	2.33196	0.0925968	13.1921	9.74824e-40	2.17433e-38	6	54577603	54597308	-	protein_coding	Fkbp14
ENSMUSG00000095969	34.6294	1.22123	2.33145	0.218832	5.58066	2.39608e-08	1.19357e-07	11	87422866	87423030	+	snRNA	Rnu1a1
ENSMUSG00000085385	2978.31	1.21941	2.32852	0.0449332	27.1383	3.48143e-162	6.56457e-160	2	158353699	158361580	-	lncRNA	Snhg17
ENSMUSG00000108736	53.1517	1.21721	2.32496	0.202684	6.00544	1.90811e-09	1.03805e-08	7	116543655	116545755	+	lncRNA	Gm45151
ENSMUSG00000065767	21.7648	1.21685	2.32439	0.24573	4.95198	7.34615e-07	3.20224e-06	11	101627365	101627556	+	snRNA	Gm23849
ENSMUSG00000053332	4667.26	1.21563	2.32241	0.0439214	27.6773	1.30989e-168	2.58867e-166	1	161034421	161038539	+	lncRNA	Gas5
ENSMUSG00000021680	20.085	1.21475	2.321	0.24945	4.8697	1.11766e-06	4.78568e-06	13	95431370	95444924	-	protein_coding	Crhbp
ENSMUSG00000044667	172.715	1.21377	2.31943	0.134358	9.03381	1.65789e-19	1.64453e-18	3	117319138	117360876	-	protein_coding	Plppr4
ENSMUSG00000025823	7818.94	1.21217	2.31685	0.0313153	38.7084	0	0	6	47796140	47813430	-	protein_coding	Pdia4
ENSMUSG00000027520	6.77737	1.21192	2.31646	0.243036	4.9866	6.14502e-07	2.70215e-06	1	63273264	63314576	+	protein_coding	Zdbf2
ENSMUSG00000048249	863.675	1.21168	2.31607	0.0741894	16.3322	5.82194e-60	2.19556e-58	17	26715649	26776635	+	protein_coding	Crebrf
ENSMUSG00000087017	9.31547	1.20862	2.31116	0.253064	4.77594	1.78868e-06	7.48886e-06	2	122702046	122721456	+	lncRNA	4930417H01Rik
ENSMUSG00000053470	3616.03	1.20753	2.30941	0.0363352	33.233	3.59296e-242	1.53846e-239	6	71588971	71632990	-	protein_coding	Kdm3a
ENSMUSG00000107198	21.4403	1.20725	2.30898	0.249107	4.84633	1.25763e-06	5.35491e-06	5	91257570	91283421	-	lncRNA	Gm19619
ENSMUSG00000082676	100.605	1.20707	2.30868	0.162002	7.45093	9.26857e-14	6.84994e-13	4	12131550	12131975	-	processed_pseudogene	Gm11843
ENSMUSG00000110597	19.6818	1.2043	2.30425	0.250401	4.80947	1.5133e-06	6.38399e-06	8	104886861	104902787	+	transcribed_unprocessed_pseudogene	Gm8798
ENSMUSG00000022136	2709.1	1.20365	2.30322	0.0444631	27.0708	2.17268e-161	4.05955e-159	14	118937975	118981697	+	protein_coding	Dnajc3
ENSMUSG00000041872	13.0732	1.20352	2.303	0.255887	4.70332	2.55971e-06	1.05791e-05	1	20777145	20790617	-	protein_coding	Il17f
ENSMUSG00000032238	317.11	1.20226	2.30099	0.108402	11.0908	1.39116e-28	2.08704e-27	9	68653785	69388246	+	protein_coding	Rora
ENSMUSG00000019935	60.8857	1.20104	2.29906	0.189411	6.34094	2.2837e-10	1.32853e-09	10	89574019	89621253	-	protein_coding	Slc17a8
ENSMUSG00000026142	3388.54	1.19951	2.29662	0.0367896	32.6046	3.52965e-233	1.36877e-230	1	82316451	82445366	+	protein_coding	Rhbdd1
ENSMUSG00000060862	1555.04	1.19801	2.29423	0.0502451	23.8433	1.18856e-125	1.46279e-123	4	136979731	137048801	-	protein_coding	Zbtb40
ENSMUSG00000021483	308.82	1.1969	2.29247	0.103818	11.5288	9.44114e-31	1.55484e-29	13	64432313	64441773	+	protein_coding	Cdk20
ENSMUSG00000040511	3505.19	1.19675	2.29222	0.0382436	31.2927	5.87116e-215	2.04525e-212	7	19903577	19921160	-	protein_coding	Pvr
ENSMUSG00000035576	47.894	1.19477	2.28909	0.212894	5.61206	1.99937e-08	1.00325e-07	2	162943471	162974522	+	protein_coding	L3mbtl1
ENSMUSG00000034586	2250.77	1.19423	2.28823	0.0416568	28.6684	9.45774e-181	2.1841e-178	11	115347706	115367756	-	protein_coding	Hid1
ENSMUSG00000035504	815.774	1.19383	2.28759	0.0654515	18.2399	2.48876e-74	1.27879e-72	10	80329952	80336441	+	protein_coding	Reep6
ENSMUSG00000026663	4122.36	1.19058	2.28244	0.0357765	33.2782	7.9832e-243	3.49104e-240	1	170704673	170867771	-	protein_coding	Atf6
ENSMUSG00000063873	17.9797	1.19012	2.28171	0.25168	4.72869	2.25972e-06	9.3864e-06	2	145167753	145642166	+	protein_coding	Slc24a3
ENSMUSG00000044072	274.589	1.18899	2.27993	0.113813	10.4469	1.51372e-25	1.99177e-24	11	29743047	30026033	-	protein_coding	Eml6
ENSMUSG00000036478	6618.63	1.18822	2.27872	0.0377872	31.4451	4.89359e-217	1.76453e-214	10	96617005	96622809	+	protein_coding	Btg1
ENSMUSG00000106350	13.4	1.18753	2.27762	0.256024	4.63835	3.51204e-06	1.4322e-05	5	140445644	140495071	+	protein_coding	Gm4869
ENSMUSG00000031574	51.7557	1.18398	2.27203	0.218377	5.42173	5.90242e-08	2.83176e-07	8	25806554	25815982	+	protein_coding	Star
ENSMUSG00000085929	108.186	1.1836	2.27144	0.155878	7.59317	3.12176e-14	2.36758e-13	2	27540425	27543362	+	lncRNA	Gm13421
ENSMUSG00000091412	9.87257	1.18001	2.26578	0.254293	4.64036	3.47807e-06	1.41919e-05	15	66969322	67013039	+	lncRNA	Gm2895
ENSMUSG00000037577	9.19701	1.17906	2.2643	0.252453	4.67044	3.00562e-06	1.23401e-05	17	32183769	32189549	-	protein_coding	Ephx3
ENSMUSG00000034591	67.7681	1.17641	2.26014	0.182697	6.43916	1.20138e-10	7.13642e-10	10	83230847	83337882	-	protein_coding	Slc41a2
ENSMUSG00000056032	6.82949	1.17618	2.25977	0.243786	4.82462	1.40269e-06	5.94179e-06	11	116752166	116759373	+	lncRNA	BC018473
ENSMUSG00000029727	594.209	1.17303	2.25485	0.0855898	13.7053	9.44264e-43	2.29946e-41	5	137892931	137921619	-	protein_coding	Cyp3a13
ENSMUSG00000030109	22.6905	1.1714	2.2523	0.243611	4.80847	1.52086e-06	6.41327e-06	6	121343075	121365775	+	protein_coding	Slc6a12
ENSMUSG00000006411	35.5575	1.16881	2.24826	0.228844	5.10744	3.26554e-07	1.46675e-06	1	171370098	171388598	+	protein_coding	Nectin4
ENSMUSG00000073018	24.5278	1.16829	2.24745	0.240451	4.85874	1.18133e-06	5.0478e-06	6	71293764	71302880	+	unprocessed_pseudogene	Gm1070
ENSMUSG00000020447	11.5425	1.164	2.24077	0.255852	4.54948	5.37774e-06	2.1512e-05	11	6211012	6230143	-	protein_coding	Npc1l1
ENSMUSG00000003934	112.451	1.16252	2.23848	0.158072	7.3544	1.91794e-13	1.39488e-12	11	69554091	69560205	-	protein_coding	Efnb3
ENSMUSG00000044348	123.352	1.16188	2.2375	0.150057	7.74298	9.71158e-15	7.60099e-14	X	136981115	137038302	-	protein_coding	Slc25a53
ENSMUSG00000040340	11.2177	1.16182	2.2374	0.254203	4.57044	4.86693e-06	1.9583e-05	8	3470861	3487181	+	protein_coding	Tex45
ENSMUSG00000024807	4044.39	1.16166	2.23715	0.0417848	27.801	4.21943e-170	8.50214e-168	19	6046575	6053712	+	protein_coding	Syvn1
ENSMUSG00000044566	34.1408	1.15965	2.23403	0.227935	5.08764	3.62538e-07	1.6216e-06	13	38006051	38037069	-	protein_coding	Cage1
ENSMUSG00000048490	1287.18	1.15658	2.22928	0.0555362	20.8257	2.53065e-96	1.94076e-94	16	76287399	76373827	-	protein_coding	Nrip1
ENSMUSG00000032353	1294.45	1.15524	2.22722	0.0553132	20.8855	7.25742e-97	5.60758e-95	9	89699205	89705068	-	protein_coding	Tmed3
ENSMUSG00000081490	8.08236	1.15151	2.22146	0.246858	4.66464	3.09152e-06	1.26826e-05	4	11144709	11145270	+	processed_pseudogene	Gm11830
ENSMUSG00000041654	2149.27	1.15018	2.21941	0.0456042	25.2209	2.36416e-140	3.7092e-138	11	113244852	113650079	-	protein_coding	Slc39a11
ENSMUSG00000070371	120.608	1.15012	2.21932	0.156833	7.33337	2.24443e-13	1.6203e-12	7	127932637	127946725	-	protein_coding	Prss36
ENSMUSG00000026923	246.341	1.14965	2.2186	0.11209	10.2565	1.10637e-24	1.39676e-23	2	26457902	26516663	-	protein_coding	Notch1
ENSMUSG00000021266	3870.61	1.14895	2.21753	0.0351703	32.6682	4.42506e-234	1.74901e-231	12	108860029	108894174	-	protein_coding	Wars
ENSMUSG00000032204	18.662	1.14856	2.21693	0.254009	4.52173	6.13358e-06	2.43319e-05	9	71110658	71168682	-	protein_coding	Aqp9
ENSMUSG00000026872	606.003	1.14848	2.2168	0.0779584	14.7319	4.02188e-49	1.16919e-47	2	44983631	45117395	-	protein_coding	Zeb2
ENSMUSG00000111734	47.8912	1.14811	2.21624	0.208642	5.50279	3.73823e-08	1.8289e-07	9	114118087	114192640	+	lncRNA	Gm29825
ENSMUSG00000101750	14.1744	1.14667	2.21402	0.25499	4.49691	6.8948e-06	2.71681e-05	11	49285281	49295891	+	protein_coding	Olfr1392
ENSMUSG00000040136	16.1539	1.14306	2.20849	0.253515	4.50884	6.51838e-06	2.57738e-05	7	46104522	46180033	-	protein_coding	Abcc8
ENSMUSG00000034762	104.224	1.14288	2.20822	0.167293	6.83162	8.39611e-12	5.41127e-11	4	107434590	107635061	+	protein_coding	Glis1
ENSMUSG00000049516	1311.65	1.14234	2.20739	0.0540371	21.1399	3.41862e-99	2.76626e-97	7	46990395	47008411	-	protein_coding	Spty2d1
ENSMUSG00000050891	713.631	1.14111	2.20551	0.0701703	16.262	1.83553e-59	6.83436e-58	15	58890154	58933738	-	protein_coding	Tatdn1
ENSMUSG00000085006	48.2263	1.13999	2.2038	0.208421	5.46965	4.50917e-08	2.18526e-07	3	94661829	94670696	-	transcribed_unprocessed_pseudogene	BC021767
ENSMUSG00000029417	38.4757	1.13805	2.20084	0.216429	5.25832	1.45376e-07	6.74778e-07	5	92321346	92328079	-	protein_coding	Cxcl9
ENSMUSG00000055675	10.3111	1.1314	2.19072	0.252686	4.47751	7.55195e-06	2.96156e-05	8	15011024	15033333	+	protein_coding	Kbtbd11
ENSMUSG00000036330	40.7532	1.13092	2.18998	0.218651	5.17227	2.31264e-07	1.05556e-06	8	69037710	69089235	-	protein_coding	Slc18a1
ENSMUSG00000043243	63.2059	1.13078	2.18977	0.185367	6.10021	1.05927e-09	5.88571e-09	8	71597647	71607936	+	protein_coding	Fam129c
ENSMUSG00000116604	12.4641	1.12946	2.18776	0.25556	4.41954	9.89098e-06	3.82698e-05	16	20566357	20568508	+	lncRNA	Gm49745
ENSMUSG00000034640	580.711	1.12933	2.18757	0.0826199	13.669	1.55538e-42	3.7565e-41	3	65528409	65555518	+	protein_coding	Tiparp
ENSMUSG00000034282	16.9586	1.12738	2.18462	0.253847	4.44118	8.94671e-06	3.478e-05	11	116220558	116238077	-	protein_coding	Evpl
ENSMUSG00000029016	427.337	1.12537	2.18158	0.085327	13.189	1.01581e-39	2.26196e-38	4	148004258	148038821	-	protein_coding	Clcn6
ENSMUSG00000036432	338.637	1.12466	2.1805	0.0975226	11.5323	9.07136e-31	1.49514e-29	3	58674937	58692400	-	protein_coding	Siah2
ENSMUSG00000031519	9.94399	1.12394	2.17942	0.254187	4.42172	9.79169e-06	3.78928e-05	8	54529579	54587875	+	protein_coding	Asb5
ENSMUSG00000031883	80.8016	1.12297	2.17795	0.170286	6.59461	4.26375e-11	2.61279e-10	8	104534688	104550343	+	protein_coding	Car7
ENSMUSG00000038094	6.86683	1.12082	2.1747	0.244498	4.58415	4.5584e-06	1.83992e-05	16	29395852	29544864	-	protein_coding	Atp13a4
ENSMUSG00000028417	12.9151	1.11956	2.1728	0.255941	4.37427	1.21838e-05	4.65712e-05	4	53779704	53788712	+	protein_coding	Tal2
ENSMUSG00000023267	8.38138	1.11737	2.16952	0.251017	4.45138	8.53217e-06	3.32502e-05	4	33062998	33095865	+	protein_coding	Gabrr2
ENSMUSG00000031258	20.1797	1.11647	2.16816	0.250378	4.45914	8.22885e-06	3.21169e-05	X	134149042	134162076	-	protein_coding	Xkrx
ENSMUSG00000067203	71.3278	1.11618	2.16773	0.178025	6.26979	3.61526e-10	2.07323e-09	17	33974658	33978827	-	transcribed_unprocessed_pseudogene	H2-K2
ENSMUSG00000091017	7.14445	1.11572	2.16704	0.242854	4.59421	4.34391e-06	1.75542e-05	1	191162583	191164817	-	protein_coding	Fam71a
ENSMUSG00000019178	23.1731	1.11531	2.16641	0.242653	4.5963	4.30053e-06	1.73857e-05	5	135747219	135778385	-	protein_coding	Styxl1
ENSMUSG00000052392	81.227	1.11381	2.16417	0.170493	6.5329	6.45076e-11	3.90178e-10	12	84038378	84048601	+	protein_coding	Acot4
ENSMUSG00000087153	96.0106	1.11061	2.15936	0.165317	6.71802	1.84208e-11	1.15887e-10	8	19682448	19697736	+	unprocessed_pseudogene	Gm6483
ENSMUSG00000042682	1030.93	1.10958	2.15783	0.0588712	18.8477	3.07057e-79	1.71028e-77	14	29968307	29975662	+	protein_coding	Selenok
ENSMUSG00000028794	26.5518	1.10936	2.15749	0.242019	4.58376	4.56697e-06	1.84266e-05	4	128755363	128769298	+	protein_coding	A3galt2
ENSMUSG00000030278	223.05	1.10661	2.15339	0.120731	9.16588	4.91433e-20	5.01261e-19	6	113424633	113435760	-	protein_coding	Cidec
ENSMUSG00000041028	8378.05	1.10608	2.15259	0.0338067	32.7177	8.76181e-235	3.53101e-232	14	37120091	37135272	-	protein_coding	Ghitm
ENSMUSG00000006014	24.8547	1.10412	2.14968	0.237714	4.64476	3.40467e-06	1.39062e-05	1	150449411	150466165	-	protein_coding	Prg4
ENSMUSG00000007097	342.317	1.10384	2.14927	0.102121	10.8092	3.11359e-27	4.39517e-26	1	172271708	172298064	-	protein_coding	Atp1a2
ENSMUSG00000110393	123.046	1.10026	2.14393	0.147167	7.47626	7.64657e-14	5.6839e-13	13	65241752	65250154	+	lncRNA	Gm36445
ENSMUSG00000108456	77.8079	1.09745	2.13975	0.180982	6.06384	1.32905e-09	7.31745e-09	7	116546864	116549364	+	lncRNA	4732496C06Rik
ENSMUSG00000026751	9.33603	1.0972	2.13939	0.252292	4.34892	1.36808e-05	5.20127e-05	2	38692655	38714542	-	protein_coding	Nr5a1
ENSMUSG00000038205	447.01	1.09695	2.13902	0.0829448	13.225	6.29136e-40	1.41164e-38	3	97658192	97673812	+	protein_coding	Prkab2
ENSMUSG00000035067	399.158	1.09477	2.13579	0.0910915	12.0184	2.8451e-33	5.03663e-32	14	63606502	63820809	+	protein_coding	Xkr6
ENSMUSG00000025911	10.4325	1.0947	2.13569	0.254994	4.29305	1.76232e-05	6.61572e-05	1	9547947	9580673	+	protein_coding	Adhfe1
ENSMUSG00000050914	34.8406	1.09426	2.13504	0.225604	4.85038	1.23226e-06	5.25666e-06	8	45996901	46005707	-	protein_coding	Ankrd37
ENSMUSG00000031490	3002.21	1.09374	2.13426	0.0493994	22.1407	1.28174e-108	1.26046e-106	8	27260328	27276674	+	protein_coding	Eif4ebp1
ENSMUSG00000031497	40.6245	1.09043	2.12937	0.22527	4.84053	1.29491e-06	5.50793e-06	8	10006466	10039072	+	protein_coding	Tnfsf13b
ENSMUSG00000085492	363.205	1.08982	2.12847	0.0923095	11.8061	3.62944e-32	6.22151e-31	17	71557026	71598755	-	lncRNA	Trmt61b
ENSMUSG00000078671	3265.04	1.08694	2.12423	0.0442231	24.5785	2.14367e-133	2.99721e-131	7	73426637	73541830	-	protein_coding	Chd2
ENSMUSG00000031101	16.2855	1.08423	2.12025	0.256165	4.23256	2.31043e-05	8.56533e-05	X	48146435	48161565	+	protein_coding	Sash3
ENSMUSG00000053007	1932.15	1.08169	2.11651	0.0487071	22.208	2.87601e-109	2.84186e-107	6	53287269	53700376	+	protein_coding	Creb5
ENSMUSG00000039740	1547.45	1.0812	2.1158	0.0500095	21.6199	1.16708e-103	1.03392e-101	4	47465066	47474333	-	protein_coding	Alg2
ENSMUSG00000087178	40.1911	1.07817	2.11136	0.217361	4.96027	7.03967e-07	3.07639e-06	7	55962530	55980868	+	lncRNA	A230056P14Rik
ENSMUSG00000062591	21.1901	1.07801	2.11113	0.247252	4.35997	1.30079e-05	4.95829e-05	17	57080065	57087782	-	protein_coding	Tubb4a
ENSMUSG00000087249	77.4578	1.0759	2.10804	0.178709	6.02042	1.73962e-09	9.4965e-09	11	59810079	59818491	+	lncRNA	Gm16062
ENSMUSG00000031066	15.2644	1.0758	2.10789	0.255228	4.21507	2.49703e-05	9.20895e-05	X	20703905	20720539	+	protein_coding	Usp11
ENSMUSG00000074146	14.8824	1.07521	2.10703	0.255264	4.21215	2.52954e-05	9.3205e-05	9	89113110	89177887	-	lncRNA	4930579C12Rik
ENSMUSG00000024912	2187.47	1.07455	2.10607	0.0469174	22.9031	4.33086e-116	4.70964e-114	19	5447546	5455946	+	protein_coding	Fosl1
ENSMUSG00000097574	46.0135	1.07372	2.10486	0.20943	5.12688	2.94587e-07	1.32952e-06	9	78175913	78178879	+	transcribed_unprocessed_pseudogene	C920006O11Rik
ENSMUSG00000038242	32.2005	1.07345	2.10447	0.236148	4.54568	5.47583e-06	2.18618e-05	1	58210396	58268597	+	protein_coding	Aox4
ENSMUSG00000022821	9.29984	1.07214	2.10255	0.250974	4.2719	1.93811e-05	7.24648e-05	16	37580152	37632020	+	protein_coding	Hgd
ENSMUSG00000037363	88.0032	1.07016	2.09966	0.167251	6.39851	1.569e-10	9.23737e-10	8	25578489	25597582	-	protein_coding	Letm2
ENSMUSG00000010830	991.225	1.0689	2.09783	0.0570254	18.7442	2.15889e-78	1.18959e-76	15	79516410	79527739	+	protein_coding	Kdelr3
ENSMUSG00000101268	11.413	1.06608	2.09374	0.255856	4.16672	3.09014e-05	0.00011289	6	42370670	42381215	+	lncRNA	2010310C07Rik
ENSMUSG00000085135	17.7992	1.06599	2.0936	0.251997	4.23016	2.33528e-05	8.64966e-05	2	85160777	85193325	+	lncRNA	Gm13713
ENSMUSG00000106205	50.5258	1.06449	2.09143	0.198847	5.35332	8.63562e-08	4.09525e-07	5	64804013	64805735	+	TEC	C230096K16Rik
ENSMUSG00000074466	119.704	1.06403	2.09077	0.154592	6.88283	5.86757e-12	3.81754e-11	3	89391849	89398779	+	lncRNA	Gm15417
ENSMUSG00000035840	858.035	1.06291	2.08915	0.0809419	13.1318	2.16402e-39	4.762e-38	13	81657662	81672871	+	protein_coding	Lysmd3
ENSMUSG00000025484	437.74	1.06228	2.08824	0.0840313	12.6415	1.24591e-36	2.51051e-35	7	140853393	140857577	-	protein_coding	Bet1l
ENSMUSG00000035173	1959.17	1.06196	2.08776	0.0493889	21.5019	1.49463e-102	1.27996e-100	19	56787480	56822190	-	protein_coding	Ccdc186
ENSMUSG00000013367	19.1713	1.06084	2.08614	0.249927	4.24459	2.18997e-05	8.1349e-05	7	43472903	43490075	-	protein_coding	Iglon5
ENSMUSG00000043541	124.042	1.05705	2.08067	0.145308	7.2745	3.47708e-13	2.48572e-12	6	145174833	145211005	-	protein_coding	Casc1
ENSMUSG00000028860	9.3769	1.05615	2.07938	0.25431	4.153	3.28145e-05	0.000119454	4	133253089	133263113	-	protein_coding	Sytl1
ENSMUSG00000030270	23.6779	1.05602	2.07918	0.242237	4.35944	1.30398e-05	4.96953e-05	6	113282306	113305627	+	protein_coding	Cpne9
ENSMUSG00000049300	311.599	1.05595	2.07909	0.10163	10.3902	2.74883e-25	3.56672e-24	3	110246108	110250998	-	protein_coding	Prmt6
ENSMUSG00000067941	27.0597	1.05506	2.07781	0.240144	4.39346	1.11562e-05	4.28137e-05	17	13948372	13950678	+	protein_coding	Gm7168
ENSMUSG00000030510	16.073	1.05455	2.07707	0.254642	4.14131	3.45324e-05	0.000125352	7	66743503	66823691	+	protein_coding	Cers3
ENSMUSG00000078651	294.051	1.05305	2.07492	0.102532	10.2705	9.57101e-25	1.2098e-23	11	101325062	101329702	+	protein_coding	Aoc2
ENSMUSG00000108368	27.9629	1.05197	2.07336	0.239356	4.39501	1.10769e-05	4.2538e-05	6	72603003	72605502	-	TEC	Gm45053
ENSMUSG00000100975	36.5437	1.05072	2.07156	0.227389	4.62082	3.82232e-06	1.55165e-05	12	104925500	104926689	-	lncRNA	Gm28875
ENSMUSG00000057101	1566.32	1.05064	2.07144	0.049446	21.2481	3.43076e-100	2.80926e-98	7	24081923	24107713	+	protein_coding	Zfp180
ENSMUSG00000030187	16.2078	1.04999	2.07052	0.254972	4.11807	3.82061e-05	0.000138127	6	131219222	131247362	-	protein_coding	Klra2
ENSMUSG00000045312	517.445	1.04803	2.0677	0.076376	13.722	7.50075e-43	1.83527e-41	13	94057795	94195409	+	protein_coding	Lhfpl2
ENSMUSG00000047604	269.331	1.04687	2.06605	0.107349	9.75205	1.80772e-22	2.07448e-21	19	41845971	41848132	-	protein_coding	Frat2
ENSMUSG00000020648	316.941	1.04594	2.06471	0.0962505	10.8669	1.65825e-27	2.37175e-26	12	31640049	31654826	-	protein_coding	Dus4l
ENSMUSG00000039908	354.119	1.04356	2.0613	0.093401	11.1729	5.53658e-29	8.46048e-28	11	119355556	119381079	+	protein_coding	Slc26a11
ENSMUSG00000017688	79.978	1.03949	2.05549	0.174005	5.97387	2.31694e-09	1.25283e-08	3	3508029	3658052	+	protein_coding	Hnf4g
ENSMUSG00000053560	1065.06	1.03756	2.05275	0.112855	9.19378	3.79278e-20	3.88987e-19	8	84661330	84662854	-	protein_coding	Ier2
ENSMUSG00000110151	12.6786	1.03673	2.05157	0.255944	4.05062	5.10825e-05	0.000181895	8	117681621	117693198	+	lncRNA	Gm38416
ENSMUSG00000029449	339.829	1.0361	2.05067	0.09649	10.7379	6.75915e-27	9.45683e-26	5	123103043	123132692	-	protein_coding	Rhof
ENSMUSG00000035394	10.5886	1.03606	2.05062	0.255986	4.04734	5.18034e-05	0.00018443	18	74283089	74359986	+	protein_coding	Cfap53
ENSMUSG00000002985	130.645	1.03553	2.04987	0.142511	7.26634	3.69366e-13	2.63505e-12	7	19696108	19699188	-	protein_coding	Apoe
ENSMUSG00000117814	42.4202	1.0352	2.0494	0.218346	4.7411	2.12565e-06	8.85098e-06	19	46881494	46883439	+	lncRNA	Gm50431
ENSMUSG00000104682	37.3006	1.03492	2.049	0.222899	4.64301	3.43371e-06	1.4022e-05	5	145292769	145295008	+	TEC	Gm42636
ENSMUSG00000039652	130.309	1.03312	2.04644	0.146542	7.04997	1.7895e-12	1.20471e-11	19	37021290	37208601	-	protein_coding	Cpeb3
ENSMUSG00000020571	9945.04	1.03308	2.04639	0.0281125	36.7481	1.24817e-295	7.77381e-293	12	17266544	17284770	+	protein_coding	Pdia6
ENSMUSG00000095403	74.5617	1.0322	2.04514	0.177358	5.81986	5.88971e-09	3.0999e-08	8	20567596	20582771	+	unprocessed_pseudogene	Gm21092
ENSMUSG00000037172	1358.37	1.03204	2.04491	0.0533861	19.3316	2.91249e-83	1.7452e-81	6	40401374	40436135	-	protein_coding	E330009J07Rik
ENSMUSG00000032131	15.0604	1.03007	2.04212	0.254801	4.04263	5.28549e-05	0.000188011	9	44273187	44288615	-	protein_coding	Abcg4
ENSMUSG00000029641	31.1164	1.0298	2.04175	0.226773	4.54112	5.59559e-06	2.2314e-05	5	146845070	146847726	+	protein_coding	Rasl11a
ENSMUSG00000072660	97.9254	1.02962	2.04149	0.168156	6.12301	9.18242e-10	5.12147e-09	6	147438361	147476046	-	lncRNA	Gm6288
ENSMUSG00000003541	4177.36	1.02949	2.04131	0.037164	27.7013	6.72956e-169	1.34284e-166	17	35821683	35822923	+	protein_coding	Ier3
ENSMUSG00000033909	3938.92	1.02886	2.0404	0.0402498	25.5617	4.06763e-144	6.5314e-142	11	118259650	118290244	-	protein_coding	Usp36
ENSMUSG00000021456	38.4093	1.02882	2.04035	0.223379	4.60571	4.11066e-06	1.66508e-05	13	62836876	62858422	-	protein_coding	Fbp2
ENSMUSG00000022044	18.5692	1.02881	2.04034	0.24929	4.12697	3.67568e-05	0.000133121	14	66344295	66361680	+	protein_coding	Stmn4
ENSMUSG00000027273	103.056	1.02834	2.03968	0.161862	6.35321	2.10869e-10	1.2302e-09	2	136713452	136782428	+	protein_coding	Snap25
ENSMUSG00000020312	170.563	1.02507	2.03506	0.129916	7.89029	3.01478e-15	2.42896e-14	10	79618050	79637918	-	protein_coding	Shc2
ENSMUSG00000032482	49.2611	1.02287	2.03196	0.209913	4.87284	1.10004e-06	4.71319e-06	9	110243782	110262576	+	protein_coding	Cspg5
ENSMUSG00000046962	1516.53	1.02154	2.03008	0.0528136	19.3423	2.36672e-83	1.42649e-81	16	97943356	97962622	-	protein_coding	Zbtb21
ENSMUSG00000025386	13.945	1.02047	2.02857	0.256056	3.98532	6.73901e-05	0.000236723	11	120447604	120453500	-	protein_coding	Pde6g
ENSMUSG00000033486	151.476	1.01975	2.02756	0.134782	7.56588	3.85234e-14	2.90878e-13	2	121392630	121413792	-	protein_coding	Catsper2
ENSMUSG00000019767	8.40844	1.01943	2.02712	0.249032	4.09356	4.24807e-05	0.000152774	10	4482501	4562231	+	protein_coding	Ccdc170
ENSMUSG00000029167	645.935	1.01834	2.02559	0.0756048	13.4693	2.37179e-41	5.50196e-40	5	51454249	51567726	-	protein_coding	Ppargc1a
ENSMUSG00000101365	34.1714	1.01694	2.02362	0.231044	4.40148	1.07513e-05	4.13341e-05	9	97047443	97067307	-	lncRNA	Gm19325
ENSMUSG00000052605	31.192	1.0152	2.02118	0.232447	4.36743	1.25715e-05	4.79819e-05	7	4844958	4870258	-	protein_coding	Isoc2b
ENSMUSG00000027472	2084.48	1.01227	2.01708	0.0498169	20.3198	8.60006e-92	6.03266e-90	2	153008889	153015427	-	protein_coding	Pdrg1
ENSMUSG00000002791	27.0665	1.01136	2.01581	0.234752	4.30821	1.64579e-05	6.20773e-05	17	32076082	32107350	-	transcribed_unprocessed_pseudogene	Pdxk-ps
ENSMUSG00000034063	36.6228	1.00988	2.01375	0.224401	4.50037	6.78366e-06	2.67455e-05	6	91902808	91950725	+	protein_coding	4930590J08Rik
ENSMUSG00000038910	1932.17	1.00807	2.01122	0.0470413	21.4295	7.10083e-102	6.05574e-100	17	50509402	50688484	+	protein_coding	Plcl2
ENSMUSG00000089983	13.2045	1.00743	2.01033	0.256032	3.9348	8.32671e-05	0.000288647	18	38209771	38229145	+	lncRNA	2010320O07Rik
ENSMUSG00000070392	5.58463	1.007	2.00973	0.237042	4.24819	2.15506e-05	8.01393e-05	3	96245553	96248509	+	lncRNA	Gm20634
ENSMUSG00000028300	688.082	1.00592	2.00822	0.0716283	14.0436	8.42982e-45	2.19037e-43	4	35191284	35226175	-	protein_coding	C9orf72
ENSMUSG00000074876	194.861	1.0042	2.00583	0.128367	7.82285	5.16387e-15	4.10255e-14	2	122630645	122632930	+	lncRNA	Spata5l1
ENSMUSG00000058385	25.1988	1.00362	2.00502	0.238646	4.20548	2.60533e-05	9.58255e-05	13	23571395	23572013	+	protein_coding	Hist1h2bg
ENSMUSG00000029446	2832.6	1.00324	2.0045	0.0435341	23.045	1.6517e-117	1.84496e-115	5	129765557	129787449	-	protein_coding	Psph
ENSMUSG00000037254	52.6551	0.99936	1.99911	0.203558	4.90947	9.1323e-07	3.94403e-06	2	10094592	10131396	-	protein_coding	Itih2
ENSMUSG00000025592	29.5027	0.998022	1.99726	0.236892	4.21298	2.52024e-05	9.28821e-05	X	113297509	113836386	+	protein_coding	Dach2
ENSMUSG00000032854	9.79965	0.997708	1.99682	0.246647	4.04508	5.23046e-05	0.00018615	3	125865270	125938619	-	protein_coding	Ugt8a
ENSMUSG00000069270	34.3823	0.996685	1.99541	0.222548	4.47851	7.51671e-06	2.95055e-05	13	23681466	23683948	-	protein_coding	Hist1h2ac
ENSMUSG00000028680	286.867	0.994972	1.99304	0.103105	9.6501	4.91061e-22	5.50616e-21	4	117128654	117133963	-	protein_coding	Plk3
ENSMUSG00000047228	23.9442	0.994256	1.99205	0.244719	4.06285	4.84763e-05	0.000173125	6	128539820	128581608	-	protein_coding	A2ml1
ENSMUSG00000108732	14.3064	0.993854	1.9915	0.25389	3.91451	9.0587e-05	0.000312546	7	34389731	34393612	+	TEC	2310043P16Rik
ENSMUSG00000079033	8.52583	0.993274	1.9907	0.251735	3.94571	7.95637e-05	0.000276836	8	70139710	70167488	+	protein_coding	Mef2b
ENSMUSG00000002996	1333.06	0.992843	1.9901	0.0551948	17.988	2.42084e-72	1.18748e-70	12	31926253	31950535	-	protein_coding	Hbp1
ENSMUSG00000009108	126.462	0.990682	1.98712	0.14729	6.72605	1.74335e-11	1.0981e-10	3	108092788	108101432	+	protein_coding	Gnat2
ENSMUSG00000050312	429.007	0.989025	1.98484	0.0893909	11.064	1.87443e-28	2.7937e-27	16	62732443	62786818	-	protein_coding	Nsun3
ENSMUSG00000040808	82.1874	0.988605	1.98427	0.176997	5.58545	2.33102e-08	1.16313e-07	X	162961991	162964599	-	protein_coding	S100g
ENSMUSG00000062101	116.508	0.984983	1.97929	0.151423	6.50486	7.77681e-11	4.68592e-10	17	55938380	55949500	-	protein_coding	Zfp119b
ENSMUSG00000057098	89.4776	0.984006	1.97795	0.172876	5.69199	1.25564e-08	6.44051e-08	11	44617316	45008091	+	protein_coding	Ebf1
ENSMUSG00000045377	9.8976	0.98393	1.97785	0.255312	3.85383	0.000116284	0.000395757	11	69396518	69398234	-	protein_coding	Tmem88
ENSMUSG00000055493	21.5092	0.983332	1.97703	0.249787	3.93668	8.26157e-05	0.000286631	10	11343403	11459644	+	protein_coding	Epm2a
ENSMUSG00000078816	49.2896	0.982957	1.97651	0.200116	4.91193	9.01826e-07	3.89887e-06	7	3289178	3331099	+	protein_coding	Prkcg
ENSMUSG00000104212	29.1783	0.980847	1.97362	0.230891	4.2481	2.15593e-05	8.01569e-05	1	183414465	183414848	+	lncRNA	Gm37986
ENSMUSG00000050359	3731.63	0.980414	1.97303	0.0447342	21.9164	1.81054e-106	1.69146e-104	3	92483951	92485895	-	protein_coding	Sprr1a
ENSMUSG00000069114	758.511	0.980061	1.97255	0.0804465	12.1828	3.84041e-34	7.00373e-33	3	9250601	9285333	+	protein_coding	Zbtb10
ENSMUSG00000033439	795.306	0.978219	1.97003	0.070532	13.8692	9.74175e-44	2.46579e-42	3	116581092	116614587	-	protein_coding	Trmt13
ENSMUSG00000024055	490.029	0.976867	1.96819	0.0800092	12.2094	2.76809e-34	5.07517e-33	17	32924687	32947402	-	protein_coding	Cyp4f13
ENSMUSG00000043289	51.4038	0.976773	1.96806	0.199871	4.88701	1.0238e-06	4.40121e-06	9	81863669	82206007	+	protein_coding	Mei4
ENSMUSG00000096169	11.4556	0.976597	1.96782	0.256111	3.81318	0.000137192	0.000462323	17	33211205	33221690	-	protein_coding	Olfr1564
ENSMUSG00000071757	1398.42	0.976597	1.96782	0.0572088	17.0708	2.45028e-65	1.04918e-63	15	57694664	57839832	+	protein_coding	Zhx2
ENSMUSG00000093606	45.0984	0.974938	1.96556	0.209444	4.65487	3.24177e-06	1.32778e-05	16	87495998	87504033	+	lncRNA	B130034C11Rik
ENSMUSG00000046709	14.2646	0.974745	1.96529	0.255242	3.8189	0.00013405	0.000452549	5	102907947	103211334	-	protein_coding	Mapk10
ENSMUSG00000116589	5.20645	0.974407	1.96483	0.234061	4.16304	3.14034e-05	0.000114601	16	94488776	94522117	+	lncRNA	Gm31323
ENSMUSG00000024900	6772.48	0.973206	1.9632	0.034322	28.3551	7.23384e-177	1.53275e-174	19	3322333	3385733	+	protein_coding	Cpt1a
ENSMUSG00000114638	48.3206	0.972556	1.96231	0.207157	4.69478	2.66899e-06	1.1013e-05	13	38527402	38532920	+	lncRNA	Gm31834
ENSMUSG00000005802	3517.06	0.972039	1.96161	0.0470776	20.6476	1.02603e-94	7.58558e-93	2	122681232	122702663	-	protein_coding	Slc30a4
ENSMUSG00000027824	7.75615	0.972014	1.96158	0.248358	3.91376	9.08685e-05	0.000313464	3	64081546	64109484	+	protein_coding	Vmn2r1
ENSMUSG00000023073	54.7188	0.970955	1.96014	0.19765	4.91249	8.99273e-07	3.88992e-06	8	5083218	5105351	-	protein_coding	Slc10a2
ENSMUSG00000019916	1460.37	0.970645	1.95972	0.0524256	18.5147	1.57108e-76	8.34379e-75	10	59323295	59373304	+	protein_coding	P4ha1
ENSMUSG00000075040	766.471	0.969496	1.95816	0.0699147	13.8668	1.00618e-43	2.54366e-42	2	91643668	91649791	-	protein_coding	Zfp408
ENSMUSG00000049287	744.38	0.969249	1.95782	0.069439	13.9583	2.8007e-44	7.19536e-43	11	59155368	59163739	-	protein_coding	Iba57
ENSMUSG00000033538	416.708	0.968735	1.95712	0.087126	11.1188	1.01652e-28	1.53395e-27	9	5308827	5336783	+	protein_coding	Casp4
ENSMUSG00000109501	20.6676	0.968249	1.95646	0.247006	3.91995	8.85689e-05	0.000305942	7	47110850	47125990	+	lncRNA	Gm14377
ENSMUSG00000097657	37.448	0.967752	1.95579	0.230293	4.20226	2.64266e-05	9.71465e-05	8	3994625	3997509	+	processed_pseudogene	Gm7389
ENSMUSG00000102893	39.6769	0.96695	1.9547	0.211636	4.56892	4.9024e-06	1.97141e-05	3	87157692	87162455	+	lncRNA	Gm37855
ENSMUSG00000106025	21.2116	0.965886	1.95326	0.245505	3.93428	8.34477e-05	0.000289127	3	116572062	116574424	-	TEC	Gm42940
ENSMUSG00000026483	9063.27	0.962418	1.94857	0.0310572	30.9885	7.69814e-211	2.59377e-208	1	151571185	151721939	+	protein_coding	Fam129a
ENSMUSG00000029134	15.3601	0.962182	1.94825	0.25435	3.78291	0.000155008	0.000518956	5	32232707	32366520	+	protein_coding	Plb1
ENSMUSG00000025140	569.574	0.962159	1.94822	0.0736797	13.0587	5.67065e-39	1.23725e-37	11	120635711	120643769	-	protein_coding	Pycr1
ENSMUSG00000037887	924.101	0.962045	1.94807	0.0656719	14.6493	1.36181e-48	3.90911e-47	7	142079489	142095843	-	protein_coding	Dusp8
ENSMUSG00000073427	252.827	0.961757	1.94768	0.115661	8.3153	9.15174e-17	7.96678e-16	10	82354254	82422882	+	protein_coding	Gm4924
ENSMUSG00000023892	538.616	0.960802	1.94639	0.0772791	12.4329	1.73262e-35	3.34058e-34	17	21450373	21465587	+	protein_coding	Zfp51
ENSMUSG00000028967	906.664	0.959664	1.94486	0.0618025	15.5279	2.24545e-54	7.50418e-53	4	150853918	150868892	+	protein_coding	Errfi1
ENSMUSG00000032591	12.6901	0.958818	1.94372	0.256121	3.74361	0.000181392	0.000601507	9	108080435	108085003	+	protein_coding	Mst1
ENSMUSG00000109390	42.4991	0.95873	1.9436	0.211327	4.53671	5.71395e-06	2.27551e-05	7	80910372	80914166	-	TEC	Gm45718
ENSMUSG00000035530	12875	0.956066	1.94001	0.0325363	29.3846	8.64676e-190	2.11568e-187	11	100319884	100322096	+	protein_coding	Eif1
ENSMUSG00000028017	129.693	0.95601	1.93994	0.15162	6.30532	2.87597e-10	1.66085e-09	3	129677564	129755316	-	protein_coding	Egf
ENSMUSG00000054321	516.418	0.955656	1.93946	0.0814657	11.7308	8.86346e-32	1.5043e-30	18	14783244	14900359	+	protein_coding	Taf4b
ENSMUSG00000027938	26.9193	0.955056	1.93865	0.238206	4.00937	6.08801e-05	0.00021518	3	90237499	90243512	-	protein_coding	Creb3l4
ENSMUSG00000035711	59.0871	0.954521	1.93794	0.191385	4.98743	6.11865e-07	2.69171e-06	13	55523230	55529296	-	protein_coding	Dok3
ENSMUSG00000056501	924.405	0.954095	1.93736	0.0704243	13.5478	8.16302e-42	1.92402e-40	2	167688914	167690418	+	protein_coding	Cebpb
ENSMUSG00000044763	864.968	0.953922	1.93713	0.0686329	13.8989	6.43248e-44	1.63622e-42	16	56032608	56037819	-	protein_coding	Trmt10c
ENSMUSG00000055301	158.363	0.953914	1.93712	0.134811	7.07591	1.48472e-12	1.00811e-11	3	138217759	138233382	+	protein_coding	Adh7
ENSMUSG00000085615	31.2761	0.953348	1.93636	0.234686	4.06222	4.86081e-05	0.000173535	14	122103429	122106974	-	lncRNA	A330035P11Rik
ENSMUSG00000087456	15.5216	0.952727	1.93553	0.255338	3.73123	0.000190545	0.000629728	9	42474554	42505662	+	lncRNA	Gm16322
ENSMUSG00000031910	19.8624	0.951518	1.93391	0.249107	3.81972	0.000133602	0.000451186	8	106870241	106884566	+	protein_coding	Has3
ENSMUSG00000037795	963.963	0.951373	1.93371	0.0639832	14.8691	5.2309e-50	1.56039e-48	5	65763520	65830108	+	protein_coding	N4bp2
ENSMUSG00000024990	4907.7	0.95071	1.93282	0.0385451	24.6649	2.55018e-134	3.61475e-132	19	38116628	38125281	-	protein_coding	Rbp4
ENSMUSG00000030082	18825.4	0.950484	1.93252	0.0236939	40.1151	0	0	6	88503578	88518905	-	protein_coding	Sec61a1
ENSMUSG00000034057	30.8255	0.950082	1.93198	0.23081	4.1163	3.85011e-05	0.000139106	10	116776534	116896919	-	protein_coding	Myrfl
ENSMUSG00000030882	34.9433	0.949937	1.93179	0.228551	4.15635	3.23374e-05	0.00011778	7	105650826	105721799	+	protein_coding	Dnhd1
ENSMUSG00000032252	1269.57	0.945391	1.92571	0.058479	16.1663	8.7124e-59	3.19191e-57	9	62057247	62122655	-	protein_coding	Glce
ENSMUSG00000070407	587.677	0.944792	1.92491	0.0726651	13.002	1.19172e-38	2.57826e-37	11	63885791	63922290	-	protein_coding	Hs3st3b1
ENSMUSG00000113052	9.69003	0.943955	1.92379	0.254021	3.71605	0.000202365	0.000666113	12	84195968	84199580	+	lncRNA	Gm31513
ENSMUSG00000045826	9.96091	0.943388	1.92304	0.25544	3.69319	0.000221462	0.000725257	19	4153603	4156751	+	protein_coding	Ptprcap
ENSMUSG00000019188	6035.12	0.942964	1.92247	0.0308626	30.5537	5.05641e-205	1.55111e-202	2	152669460	152708670	+	protein_coding	H13
ENSMUSG00000044176	8.25059	0.942894	1.92238	0.252018	3.74137	0.00018302	0.000606419	18	62548910	62668070	+	protein_coding	Spink10
ENSMUSG00000006313	20.9252	0.942386	1.9217	0.245521	3.83831	0.000123883	0.000419884	7	30603091	30612847	-	protein_coding	Upk1a
ENSMUSG00000097971	8922.76	0.942277	1.92156	0.111249	8.46995	2.45501e-17	2.19764e-16	17	39843012	39846341	+	lncRNA	Gm26917
ENSMUSG00000040359	661.991	0.942044	1.92125	0.0724858	12.9963	1.28467e-38	2.77642e-37	4	25248599	25281821	-	protein_coding	Ufl1
ENSMUSG00000028494	3806.88	0.941168	1.92008	0.04156	22.646	1.52744e-113	1.61822e-111	4	86648385	86670060	-	protein_coding	Plin2
ENSMUSG00000017868	28.7159	0.940194	1.91879	0.233158	4.03244	5.52018e-05	0.000195851	2	162987329	163014127	+	protein_coding	Sgk2
ENSMUSG00000112368	28.4906	0.939621	1.91802	0.234475	4.00734	6.14058e-05	0.000216896	12	55275380	55278714	+	unprocessed_pseudogene	Gm49376
ENSMUSG00000107946	17.0831	0.938981	1.91717	0.254464	3.69003	0.000224224	0.000733835	6	128842557	128843171	-	lncRNA	Gm44066
ENSMUSG00000040128	1021.46	0.938849	1.917	0.0620617	15.1277	1.06409e-51	3.29867e-50	4	33245422	33290163	-	protein_coding	Pnrc1
ENSMUSG00000094942	9.00346	0.938328	1.91631	0.250147	3.75111	0.000176054	0.000584749	13	62368327	62383177	-	protein_coding	Gm3604
ENSMUSG00000014867	11330.8	0.937664	1.91542	0.0315921	29.6803	1.37783e-193	3.63059e-191	2	26920039	26933928	-	protein_coding	Surf4
ENSMUSG00000009293	3251.69	0.936756	1.91422	0.0400801	23.3721	8.22277e-121	9.60241e-119	10	77622274	77645993	+	protein_coding	Ube2g2
ENSMUSG00000090248	8.43224	0.935361	1.91237	0.250368	3.73594	0.000187012	0.000618746	2	129016951	129021756	+	lncRNA	Gm14027
ENSMUSG00000021690	1263.71	0.935217	1.91218	0.0538782	17.358	1.71705e-67	7.73914e-66	13	93430100	93499808	-	protein_coding	Jmy
ENSMUSG00000025746	5.85385	0.934785	1.91161	0.237916	3.92906	8.52779e-05	0.00029512	5	30013113	30019981	+	protein_coding	Il6
ENSMUSG00000034968	26.1933	0.934207	1.91084	0.235442	3.96788	7.25144e-05	0.000253597	6	83086366	83088243	+	protein_coding	Lbx2
ENSMUSG00000034667	8336.3	0.933907	1.91044	0.0275407	33.9101	4.73065e-252	2.16065e-249	10	121587379	121626332	-	protein_coding	Xpot
ENSMUSG00000021482	931.081	0.933337	1.90969	0.0677638	13.7734	3.68514e-43	9.1585e-42	13	64275279	64312710	-	protein_coding	Prxl2c
ENSMUSG00000079179	752.733	0.933176	1.90947	0.0734931	12.6975	6.10799e-37	1.25287e-35	12	3235503	3250377	+	lncRNA	Rab10os
ENSMUSG00000105047	14.9718	0.932076	1.90802	0.254743	3.65888	0.000253317	0.000823672	5	135896329	135896486	-	processed_pseudogene	Gm42533
ENSMUSG00000024843	8435.75	0.932015	1.90794	0.0328059	28.41	1.52098e-177	3.25633e-175	19	3851772	3894369	+	protein_coding	Chka
ENSMUSG00000046854	9.45572	0.931877	1.90776	0.254606	3.66008	0.000252139	0.000820361	2	32574796	32583782	+	protein_coding	Pip5kl1
ENSMUSG00000038418	276.231	0.931334	1.90704	0.10735	8.6757	4.11001e-18	3.81885e-17	18	34859822	34864984	+	protein_coding	Egr1
ENSMUSG00000031149	11.7924	0.928364	1.90312	0.256217	3.62334	0.000290819	0.000938777	X	7728438	7731064	+	protein_coding	Praf2
ENSMUSG00000107108	6.95838	0.928163	1.90285	0.24733	3.75272	0.000174923	0.000581464	5	114855024	114859383	-	lncRNA	Gm9936
ENSMUSG00000039496	46.2845	0.926135	1.90018	0.205415	4.5086	6.5257e-06	2.57978e-05	2	3513029	3526376	+	protein_coding	Cdnf
ENSMUSG00000038085	79.259	0.926076	1.9001	0.175157	5.28712	1.24254e-07	5.7988e-07	2	156312298	156375638	+	protein_coding	Cnbd2
ENSMUSG00000021768	31.8851	0.925951	1.89994	0.231193	4.0051	6.19925e-05	0.000218848	14	21733393	21751181	-	protein_coding	Dusp13
ENSMUSG00000026822	7.41661	0.925904	1.89987	0.246055	3.763	0.000167889	0.000559529	2	32384632	32388252	-	protein_coding	Lcn2
ENSMUSG00000041143	260.456	0.925697	1.8996	0.113305	8.16995	3.08529e-16	2.61709e-15	4	138972887	139059171	+	protein_coding	Tmco4
ENSMUSG00000107838	108.611	0.925695	1.8996	0.158162	5.85284	4.83256e-09	2.56054e-08	6	133110473	133112301	+	TEC	Gm45769
ENSMUSG00000020434	196.377	0.925423	1.89924	0.120378	7.68764	1.49879e-14	1.15546e-13	11	3886087	3895098	-	protein_coding	4921536K21Rik
ENSMUSG00000085936	149.673	0.923064	1.89614	0.136282	6.77317	1.25987e-11	8.01428e-11	13	28460033	28885620	-	lncRNA	2610307P16Rik
ENSMUSG00000034990	8.9339	0.922869	1.89588	0.251678	3.66686	0.000245543	0.000800037	7	121081649	121163097	+	protein_coding	Otoa
ENSMUSG00000041084	3036.15	0.922776	1.89576	0.0418679	22.0402	1.18574e-107	1.14416e-105	3	130695911	130709444	-	protein_coding	Ostc
ENSMUSG00000046711	1543.77	0.922338	1.89518	0.0540309	17.0706	2.4584e-65	1.05047e-63	17	27556496	27563674	+	protein_coding	Hmga1
ENSMUSG00000025355	17.5273	0.922208	1.89501	0.252426	3.65339	0.000258806	0.000840985	10	128790909	128800824	+	protein_coding	Mmp19
ENSMUSG00000117886	15.731	0.921817	1.8945	0.255816	3.60343	0.000314039	0.00101111	19	3253517	3255067	-	processed_pseudogene	Gm2106
ENSMUSG00000085457	63.0905	0.921185	1.89367	0.195835	4.70388	2.55257e-06	1.05517e-05	13	33935566	33960181	+	lncRNA	1110046J04Rik
ENSMUSG00000021614	168.075	0.921034	1.89347	0.134542	6.8457	7.61021e-12	4.91092e-11	13	89655311	89742509	-	protein_coding	Vcan
ENSMUSG00000051495	1841.12	0.920615	1.89292	0.0508141	18.1173	2.32712e-73	1.16942e-71	8	126588295	126593986	-	protein_coding	Irf2bp2
ENSMUSG00000000223	58.6958	0.919997	1.89211	0.196246	4.68799	2.75901e-06	1.13708e-05	X	134404550	134456573	+	protein_coding	Drp2
ENSMUSG00000105789	7.48059	0.919551	1.89153	0.250436	3.67181	0.000240843	0.000785471	3	130730459	130771643	+	lncRNA	Gm42997
ENSMUSG00000107698	30.6173	0.918085	1.88961	0.232796	3.94374	8.02204e-05	0.00027898	6	88519012	88520007	+	TEC	Gm44430
ENSMUSG00000030110	27.644	0.917902	1.88937	0.236337	3.88387	0.000102805	0.000352394	6	118151744	118197718	-	protein_coding	Ret
ENSMUSG00000039233	840.603	0.916822	1.88795	0.062252	14.7276	4.28724e-49	1.24457e-47	13	13997948	14039638	-	protein_coding	Tbce
ENSMUSG00000028982	274.335	0.916154	1.88708	0.101356	9.03902	1.58087e-19	1.57117e-18	4	149744035	149774277	-	protein_coding	Slc25a33
ENSMUSG00000036501	1643.9	0.915548	1.88629	0.0508555	18.0029	1.84853e-72	9.13287e-71	18	34442350	34506831	-	protein_coding	Fam13b
ENSMUSG00000020715	1092.13	0.915207	1.88584	0.0556902	16.4339	1.09406e-60	4.20301e-59	11	106394649	106487852	-	protein_coding	Ern1
ENSMUSG00000087138	187.555	0.913867	1.88409	0.127408	7.17276	7.34997e-13	5.12603e-12	7	44986899	44994597	+	lncRNA	Gm15545
ENSMUSG00000019577	996.051	0.913066	1.88304	0.0598239	15.2626	1.35828e-52	4.31479e-51	6	5483350	5496309	-	protein_coding	Pdk4
ENSMUSG00000027048	14.1274	0.912721	1.88259	0.255876	3.56704	0.000361039	0.00115369	2	69238281	69342616	-	protein_coding	Abcb11
ENSMUSG00000021373	6.95425	0.912023	1.88168	0.245471	3.71541	0.000202878	0.000667695	13	46501847	46650281	+	protein_coding	Cap2
ENSMUSG00000059839	246.117	0.911496	1.881	0.116765	7.80628	5.89027e-15	4.65984e-14	13	67471512	67484258	-	protein_coding	Zfp874b
ENSMUSG00000063652	6.68643	0.909911	1.87893	0.247206	3.68078	0.000232525	0.00075943	11	53949964	53980332	-	protein_coding	Slc22a21
ENSMUSG00000056216	2900.83	0.909187	1.87799	0.0402931	22.5643	9.71459e-113	1.01869e-110	7	35046421	35056573	-	protein_coding	Cebpg
ENSMUSG00000046961	11.792	0.908928	1.87765	0.256169	3.54815	0.000387945	0.00123447	16	37916495	38007530	+	protein_coding	Gpr156
ENSMUSG00000022365	3487.88	0.908927	1.87765	0.0349762	25.987	6.93881e-149	1.14091e-146	15	57869501	57892448	-	protein_coding	Derl1
ENSMUSG00000036964	5.82615	0.908604	1.87723	0.23928	3.79725	0.000146313	0.000491127	11	58954684	58973098	+	protein_coding	Trim17
ENSMUSG00000106547	11.425	0.908547	1.87715	0.254444	3.57071	0.000356012	0.00113814	5	146188619	146194809	-	lncRNA	B230303O12Rik
ENSMUSG00000111291	144.048	0.908271	1.8768	0.139662	6.50334	7.85563e-11	4.73203e-10	9	44290043	44292463	-	lncRNA	Gm48604
ENSMUSG00000035270	13.282	0.908071	1.87654	0.256097	3.54581	0.000391405	0.00124471	16	56204312	56273756	+	protein_coding	Impg2
ENSMUSG00000025916	11.5258	0.907833	1.87623	0.256116	3.54462	0.000393179	0.00124996	1	9968623	10009136	-	protein_coding	Ppp1r42
ENSMUSG00000114515	73.9817	0.907249	1.87547	0.175404	5.17235	2.31171e-07	1.05536e-06	7	126800789	126809108	-	protein_coding	Aldoa
ENSMUSG00000020818	1278.08	0.906984	1.87512	0.0528465	17.1626	5.05845e-66	2.19802e-64	11	116852439	116875635	+	protein_coding	Mfsd11
ENSMUSG00000085375	8.56228	0.905509	1.87321	0.251983	3.59354	0.000326218	0.00104746	4	55605148	55636901	+	lncRNA	Gm12506
ENSMUSG00000021835	2483.74	0.905408	1.87307	0.040088	22.5855	6.01316e-113	6.33787e-111	14	46383519	46390669	-	protein_coding	Bmp4
ENSMUSG00000029314	716.154	0.905407	1.87307	0.0668616	13.5415	8.89323e-42	2.09133e-40	5	100845712	100899102	+	protein_coding	Gpat3
ENSMUSG00000062931	356.348	0.905244	1.87286	0.102498	8.83178	1.03019e-18	9.88033e-18	10	82224849	82241280	-	protein_coding	Zfp938
ENSMUSG00000038615	12348.5	0.903916	1.87114	0.0245544	36.8128	1.15161e-296	7.39658e-294	11	96817413	96829968	-	protein_coding	Nfe2l1
ENSMUSG00000026875	730	0.903388	1.87045	0.0706138	12.7934	1.78578e-37	3.71489e-36	2	34941749	34961772	-	protein_coding	Traf1
ENSMUSG00000032557	1495.61	0.901851	1.86846	0.0505381	17.845	3.16253e-71	1.5294e-69	9	104046598	104063134	-	protein_coding	Uba5
ENSMUSG00000063851	27.0441	0.901558	1.86808	0.238924	3.7734	0.000161036	0.000537826	4	62427539	62435252	-	protein_coding	Rnf183
ENSMUSG00000037722	909.153	0.901327	1.86778	0.0659859	13.6594	1.77476e-42	4.2813e-41	14	45376333	45404913	-	protein_coding	Gnpnat1
ENSMUSG00000085054	71.7171	0.900126	1.86623	0.182357	4.93607	7.97132e-07	3.46593e-06	1	58505147	58523230	+	lncRNA	Gm15834
ENSMUSG00000028042	2672.28	0.899404	1.8653	0.0463386	19.4094	6.42894e-84	3.95611e-82	3	89377643	89394776	-	protein_coding	Zbtb7b
ENSMUSG00000060470	49.8983	0.898794	1.86451	0.204124	4.40317	1.0668e-05	4.10443e-05	8	95017691	95045250	+	protein_coding	Adgrg3
ENSMUSG00000034664	56.367	0.898013	1.8635	0.195512	4.59314	4.36635e-06	1.76414e-05	11	102453296	102470122	-	protein_coding	Itga2b
ENSMUSG00000040751	173.938	0.897852	1.86329	0.126352	7.10598	1.19476e-12	8.1935e-12	5	134600021	134615025	-	protein_coding	Lat2
ENSMUSG00000032712	5168.94	0.89722	1.86247	0.0431211	20.807	3.74255e-96	2.85951e-94	6	149309413	149335663	+	protein_coding	Resf1
ENSMUSG00000023571	21.6539	0.896925	1.86209	0.247786	3.61975	0.000294885	0.000951305	4	155962317	155966629	+	protein_coding	C1qtnf12
ENSMUSG00000036002	477.095	0.896913	1.86208	0.0820193	10.9354	7.80624e-28	1.13466e-26	4	43032413	43046220	-	protein_coding	Fam214b
ENSMUSG00000027944	2042.38	0.896684	1.86178	0.0469598	19.0947	2.79298e-81	1.61702e-79	3	89995445	89998780	-	protein_coding	Hax1
ENSMUSG00000106990	184.126	0.896491	1.86153	0.125224	7.15907	8.12256e-13	5.65142e-12	6	28211007	28214805	-	TEC	Gm42547
ENSMUSG00000024528	668.081	0.89634	1.86134	0.0722029	12.4142	2.18919e-35	4.19724e-34	18	52465692	52491931	+	protein_coding	Srfbp1
ENSMUSG00000028158	293.134	0.896203	1.86116	0.103281	8.67736	4.05061e-18	3.76536e-17	3	138089853	138144968	-	protein_coding	Mttp
ENSMUSG00000010461	64.4299	0.895537	1.8603	0.19021	4.70814	2.49991e-06	1.03423e-05	10	23102962	23350786	-	protein_coding	Eya4
ENSMUSG00000112433	21.5504	0.895184	1.85985	0.243312	3.67917	0.000233997	0.000764114	10	78248879	78264139	-	lncRNA	Gm30122
ENSMUSG00000042406	13938.7	0.895135	1.85978	0.0293643	30.4838	4.27289e-204	1.27276e-201	15	80255183	80257541	+	protein_coding	Atf4
ENSMUSG00000044581	7.67351	0.895025	1.85964	0.250707	3.57001	0.000356964	0.00114101	10	82282115	82316582	-	protein_coding	4932415D10Rik
ENSMUSG00000032515	1891.5	0.894814	1.85937	0.0502695	17.8003	7.02546e-71	3.358e-69	9	119971162	119984658	-	protein_coding	Csrnp1
ENSMUSG00000027939	104.769	0.894297	1.8587	0.162826	5.49233	3.96666e-08	1.93512e-07	3	90104131	90212048	+	protein_coding	Nup210l
ENSMUSG00000035540	45.353	0.893735	1.85798	0.204611	4.36797	1.25405e-05	4.78724e-05	5	89417521	89457898	-	protein_coding	Gc
ENSMUSG00000068299	53.7523	0.893716	1.85796	0.194482	4.59537	4.31984e-06	1.74603e-05	6	85899050	85904884	-	protein_coding	Nat8f4
ENSMUSG00000020774	38.2273	0.891556	1.85518	0.211064	4.22411	2.39886e-05	8.87078e-05	11	73304991	73329596	-	protein_coding	Aspa
ENSMUSG00000039099	36.5081	0.89114	1.85464	0.223636	3.98477	6.75449e-05	0.000237227	7	79743162	79785950	+	protein_coding	Wdr93
ENSMUSG00000028862	331.558	0.889349	1.85234	0.100361	8.86151	7.89405e-19	7.59936e-18	4	133240817	133252929	+	protein_coding	Map3k6
ENSMUSG00000001424	9115.39	0.889254	1.85222	0.0283989	31.313	3.10612e-215	1.10069e-212	6	28475138	28935162	+	protein_coding	Snd1
ENSMUSG00000030498	342.496	0.888604	1.85138	0.0952521	9.32896	1.06911e-20	1.12453e-19	7	51862014	51994975	+	protein_coding	Gas2
ENSMUSG00000025602	254.585	0.887992	1.8506	0.106753	8.31819	8.93163e-17	7.78837e-16	9	40192315	40213604	+	protein_coding	Zfp202
ENSMUSG00000000384	3068.54	0.887781	1.85033	0.0436827	20.3234	7.98051e-92	5.61724e-90	11	6615597	6626067	-	protein_coding	Tbrg4
ENSMUSG00000055748	9.22879	0.887569	1.85006	0.253596	3.49994	0.000465364	0.00146092	15	63891263	63912297	-	protein_coding	Gsdmc4
ENSMUSG00000050846	1027.05	0.886757	1.84901	0.0562178	15.7736	4.7288e-56	1.65291e-54	15	75940951	75949400	+	protein_coding	Zfp623
ENSMUSG00000020542	21.9579	0.886458	1.84863	0.246242	3.59994	0.000318287	0.00102335	11	65176560	65269989	-	protein_coding	Myocd
ENSMUSG00000026958	738.802	0.885982	1.84802	0.0705618	12.5561	3.67954e-36	7.27169e-35	2	25352275	25356359	-	protein_coding	Dpp7
ENSMUSG00000030513	40.2691	0.885279	1.84712	0.227828	3.88573	0.000102024	0.000349775	7	65861733	66050386	+	protein_coding	Pcsk6
ENSMUSG00000096981	29.8181	0.88491	1.84665	0.235377	3.75954	0.000170225	0.000566764	9	22071001	22086122	+	lncRNA	Gm16845
ENSMUSG00000092384	14.3162	0.884423	1.84603	0.255598	3.4602	0.000539765	0.00167757	10	127289695	127290788	-	lncRNA	Gm4189
ENSMUSG00000032526	227.096	0.88371	1.84511	0.111636	7.91599	2.45302e-15	1.98805e-14	9	121710328	121713388	+	protein_coding	Ss18l2
ENSMUSG00000063558	240.573	0.881921	1.84283	0.11196	7.87708	3.35125e-15	2.69266e-14	1	58029930	58106413	+	protein_coding	Aox1
ENSMUSG00000044786	359.543	0.881843	1.84273	0.0919381	9.59171	8.66387e-22	9.56843e-21	7	28376783	28380253	-	protein_coding	Zfp36
ENSMUSG00000064145	2256.14	0.881644	1.84247	0.0411997	21.3993	1.3567e-101	1.13351e-99	9	108602941	108649386	-	protein_coding	Arih2
ENSMUSG00000031618	38.4508	0.881616	1.84244	0.221494	3.98031	6.88251e-05	0.000241412	8	76899441	77245012	+	protein_coding	Nr3c2
ENSMUSG00000047180	5669.31	0.881563	1.84237	0.0307627	28.6569	1.31513e-180	3.00332e-178	1	36264596	36274679	-	protein_coding	Neurl3
ENSMUSG00000006642	9.55399	0.881356	1.84211	0.253681	3.47427	0.000512253	0.00159811	5	30968661	30977018	+	protein_coding	Tcf23
ENSMUSG00000075480	5.34061	0.881294	1.84203	0.234405	3.75971	0.000170108	0.000566519	11	106160192	106161158	+	TEC	Gm10840
ENSMUSG00000026819	3175.72	0.880953	1.84159	0.0396337	22.2274	1.86809e-109	1.85482e-107	2	32414486	32451445	-	protein_coding	Slc25a25
ENSMUSG00000086606	38.8851	0.87988	1.84022	0.219992	3.9996	6.345e-05	0.000223878	4	148947491	148948914	-	lncRNA	Gm13205
ENSMUSG00000048495	422.146	0.879725	1.84002	0.0839295	10.4817	1.04818e-25	1.38899e-24	1	57388236	57407101	-	protein_coding	Tyw5
ENSMUSG00000022652	33.3938	0.879651	1.83993	0.22591	3.89382	9.86796e-05	0.000338931	16	48431236	48630900	+	protein_coding	Morc1
ENSMUSG00000021360	727.284	0.878984	1.83908	0.0701173	12.5359	4.74882e-36	9.33102e-35	13	40859753	40960892	+	protein_coding	Gcnt2
ENSMUSG00000086370	119.874	0.87852	1.83849	0.145779	6.02639	1.6766e-09	9.16955e-09	X	103560906	103623790	-	lncRNA	Ftx
ENSMUSG00000085665	9.45582	0.878353	1.83828	0.254065	3.45721	0.000545809	0.00169482	11	23067997	23075574	+	lncRNA	Gm12059
ENSMUSG00000007207	44.1711	0.877079	1.83665	0.206947	4.23818	2.2534e-05	8.36146e-05	5	135023481	135051100	+	protein_coding	Stx1a
ENSMUSG00000015652	656.21	0.876993	1.83654	0.0724603	12.1031	1.01713e-33	1.83217e-32	5	5736316	5749326	-	protein_coding	Steap1
ENSMUSG00000029238	4104.07	0.876894	1.83642	0.0443726	19.7621	6.31787e-87	4.13539e-85	5	76209867	76304792	-	protein_coding	Clock
ENSMUSG00000054942	9.00178	0.876139	1.83546	0.252352	3.4719	0.000516793	0.00161105	3	152273848	152340407	-	protein_coding	Miga1
ENSMUSG00000079414	120.853	0.87571	1.83491	0.146374	5.98269	2.19478e-09	1.18928e-08	17	57091369	57105942	-	lncRNA	Gm11110
ENSMUSG00000032776	191.652	0.875187	1.83425	0.124349	7.03818	1.94768e-12	1.30734e-11	7	72077829	72306608	-	protein_coding	Mctp2
ENSMUSG00000031789	11.336	0.875083	1.83411	0.253134	3.45699	0.000546243	0.00169591	8	95239044	95306585	-	protein_coding	Cngb1
ENSMUSG00000020698	10.8594	0.874741	1.83368	0.255826	3.41928	0.000627877	0.00193098	11	82719249	82764321	-	protein_coding	Cct6b
ENSMUSG00000028331	215.442	0.874112	1.83288	0.119445	7.3181	2.51505e-13	1.80741e-12	4	46376504	46389437	-	protein_coding	Trmo
ENSMUSG00000028344	772.554	0.872927	1.83137	0.0687836	12.6909	6.64051e-37	1.35803e-35	4	48279759	48431954	+	protein_coding	Invs
ENSMUSG00000005951	166.313	0.871903	1.83008	0.128821	6.76834	1.30267e-11	8.27117e-11	11	73199459	73224511	+	protein_coding	Shpk
ENSMUSG00000033434	1033.79	0.871842	1.83	0.0701654	12.4255	1.89979e-35	3.65262e-34	5	110103974	110108197	-	protein_coding	Gtpbp6
ENSMUSG00000031389	20.6641	0.871479	1.82954	0.246943	3.52907	0.00041703	0.00131946	X	73891441	73921870	-	protein_coding	Arhgap4
ENSMUSG00000053101	258.583	0.869	1.8264	0.109974	7.90183	2.74837e-15	2.22128e-14	13	19749681	19824257	-	protein_coding	Gpr141
ENSMUSG00000051316	202.887	0.867997	1.82513	0.122088	7.10958	1.16396e-12	7.98494e-12	18	37640490	37644204	-	protein_coding	Taf7
ENSMUSG00000042246	95.4952	0.867219	1.82414	0.165018	5.25531	1.47776e-07	6.84991e-07	7	118535840	118584736	-	protein_coding	Tmc7
ENSMUSG00000024395	135.321	0.866684	1.82347	0.14036	6.17473	6.62783e-10	3.73825e-09	18	31922289	31958619	+	protein_coding	Lims2
ENSMUSG00000082307	32.6524	0.866648	1.82342	0.222373	3.89727	9.72824e-05	0.000334579	2	24494067	24495011	+	processed_pseudogene	Gm13418
ENSMUSG00000046668	114.44	0.866493	1.82323	0.156206	5.54711	2.90428e-08	1.43489e-07	18	35829396	35861688	+	protein_coding	Cxxc5
ENSMUSG00000067006	55.9423	0.865266	1.82168	0.196334	4.40711	1.0476e-05	4.03664e-05	1	106861172	106883348	+	protein_coding	Serpinb5
ENSMUSG00000079036	670.404	0.864005	1.82008	0.0679591	12.7136	4.96876e-37	1.02021e-35	12	87425839	87444017	-	protein_coding	Alkbh1
ENSMUSG00000058297	5.85246	0.863723	1.81973	0.240558	3.59049	0.000330057	0.00105829	10	60106218	60135198	+	protein_coding	Spock2
ENSMUSG00000080817	10.7561	0.863621	1.8196	0.255877	3.37514	0.000737773	0.00224477	1	63844826	63845578	-	processed_pseudogene	Gm13751
ENSMUSG00000032593	63.9534	0.86267	1.8184	0.18701	4.61295	3.96987e-06	1.60932e-05	9	108053158	108055701	+	protein_coding	Amigo3
ENSMUSG00000022844	1075.35	0.862657	1.81838	0.0557392	15.4767	4.98673e-54	1.64514e-52	16	35397311	35490873	-	protein_coding	Pdia5
ENSMUSG00000086894	89.0765	0.862318	1.81796	0.162405	5.30967	1.09826e-07	5.15118e-07	5	144277060	144280513	+	lncRNA	Gm15708
ENSMUSG00000032579	196.203	0.860761	1.816	0.12492	6.89048	5.56061e-12	3.63047e-11	9	107327083	107338350	-	protein_coding	Hemk1
ENSMUSG00000105858	22.4256	0.859012	1.8138	0.246946	3.47854	0.000504161	0.00157454	5	24447907	24448489	+	lncRNA	2310074N15Rik
ENSMUSG00000050503	28.209	0.858782	1.81351	0.231519	3.70935	0.000207796	0.000682569	9	66508374	66514609	-	protein_coding	Fbxl22
ENSMUSG00000111808	9.53818	0.855858	1.80984	0.253598	3.37487	0.000738515	0.0022467	9	22295945	22296687	-	unprocessed_pseudogene	Gm18225
ENSMUSG00000027859	1196.28	0.855127	1.80892	0.0554539	15.4205	1.19173e-53	3.88788e-52	3	102469918	102521013	+	protein_coding	Ngf
ENSMUSG00000048787	548.58	0.85216	1.8052	0.0756	11.272	1.80501e-29	2.81902e-28	7	119852795	119896298	-	protein_coding	Dcun1d3
ENSMUSG00000049878	1486.67	0.852119	1.80515	0.0567242	15.0221	5.25829e-51	1.60824e-49	4	121145372	121215084	-	protein_coding	Rlf
ENSMUSG00000056962	2401.17	0.851857	1.80482	0.0432108	19.714	1.63606e-86	1.05411e-84	11	116837431	116843449	-	protein_coding	Jmjd6
ENSMUSG00000114584	80.9742	0.849271	1.80159	0.175751	4.83223	1.35011e-06	5.73206e-06	14	60210973	60216419	-	TEC	Gm47694
ENSMUSG00000073856	98.8023	0.84793	1.79992	0.154519	5.48754	4.07562e-08	1.98545e-07	7	118855751	118972652	+	protein_coding	Iqck
ENSMUSG00000051228	3.36684	0.847678	1.7996	0.213633	3.96792	7.25032e-05	0.000253597	X	13466109	13489313	+	protein_coding	Nyx
ENSMUSG00000060038	611.759	0.846722	1.79841	0.0748721	11.3089	1.18542e-29	1.86841e-28	8	85071756	85075162	+	protein_coding	Dhps
ENSMUSG00000009596	4.23423	0.845875	1.79735	0.221846	3.81289	0.00013735	0.00046278	X	134460117	134476490	-	protein_coding	Taf7l
ENSMUSG00000046169	369.572	0.84583	1.7973	0.091059	9.28882	1.56014e-20	1.63101e-19	13	104287834	104496695	+	protein_coding	Adamts6
ENSMUSG00000105881	89.9038	0.845376	1.79673	0.162387	5.20594	1.93021e-07	8.86518e-07	5	123138930	123141569	+	lncRNA	4932422M17Rik
ENSMUSG00000108037	54.4915	0.845037	1.79631	0.198079	4.26617	1.98859e-05	7.42711e-05	6	125039815	125051542	+	lncRNA	Gm44597
ENSMUSG00000039648	177.864	0.844989	1.79625	0.12521	6.74859	1.49285e-11	9.45239e-11	2	30185123	30205847	-	protein_coding	Kyat1
ENSMUSG00000021214	12.1635	0.844719	1.79592	0.256217	3.29689	0.000977631	0.00292053	13	4132614	4150654	-	protein_coding	Akr1c18
ENSMUSG00000030695	15257.7	0.844655	1.79583	0.0298567	28.2903	4.54776e-176	9.53776e-174	7	126795233	126800751	-	protein_coding	Aldoa
ENSMUSG00000036158	876.324	0.843891	1.79488	0.0649938	12.9842	1.50455e-38	3.23125e-37	15	93499113	93595891	-	protein_coding	Prickle1
ENSMUSG00000097028	179.313	0.842906	1.79366	0.120611	6.9886	2.77639e-12	1.8479e-11	1	150074872	150099963	-	lncRNA	Ptgs2os
ENSMUSG00000070980	4.06909	0.842884	1.79363	0.219209	3.84512	0.000120495	0.000409007	4	56740004	56741443	-	protein_coding	Actl7b
ENSMUSG00000038276	9.85485	0.842565	1.79324	0.254586	3.30955	0.000934448	0.00279966	5	24413391	24417835	+	protein_coding	Asic3
ENSMUSG00000032553	2784.41	0.842429	1.79307	0.0442609	19.0333	9.04412e-81	5.17782e-79	9	103188031	103202137	-	protein_coding	Srprb
ENSMUSG00000017734	104.318	0.841657	1.79211	0.157237	5.35281	8.65999e-08	4.10585e-07	2	164486105	164493319	+	protein_coding	Dbndd2
ENSMUSG00000031901	323.328	0.840934	1.79121	0.0971378	8.65713	4.83802e-18	4.47506e-17	8	105991336	106053840	+	protein_coding	Dus2
ENSMUSG00000043251	51.4931	0.840853	1.79111	0.206422	4.07347	4.63171e-05	0.000165904	8	105289923	105296101	-	protein_coding	Exoc3l
ENSMUSG00000021775	2195.69	0.840826	1.79108	0.0484467	17.3557	1.78658e-67	8.03493e-66	14	18204053	18239127	-	protein_coding	Nr1d2
ENSMUSG00000024190	8399.43	0.840631	1.79083	0.0323659	25.9728	1.00626e-148	1.64141e-146	17	26505589	26562128	-	protein_coding	Dusp1
ENSMUSG00000055991	1350.7	0.840596	1.79079	0.0513263	16.3775	2.76901e-60	1.05392e-58	5	145204561	145221750	+	protein_coding	Zkscan5
ENSMUSG00000107320	75.3398	0.839908	1.78994	0.18023	4.6602	3.15908e-06	1.29469e-05	6	28219166	28226170	-	TEC	Gm42549
ENSMUSG00000030161	2603.66	0.839584	1.78953	0.0433102	19.3854	1.02583e-83	6.21944e-82	6	129533159	129542346	+	protein_coding	Gabarapl1
ENSMUSG00000024856	2316.91	0.83936	1.78926	0.0461459	18.1893	6.27568e-74	3.19267e-72	19	4097181	4099019	+	protein_coding	Cdk2ap2
ENSMUSG00000027412	658.727	0.83866	1.78839	0.071769	11.6855	1.51106e-31	2.54356e-30	2	160880669	160906002	+	protein_coding	Lpin3
ENSMUSG00000023918	4.83262	0.83852	1.78821	0.230816	3.63285	0.000280304	0.000906972	17	42656890	42692284	-	protein_coding	Adgrf4
ENSMUSG00000030683	194.368	0.838201	1.78782	0.11996	6.98731	2.80197e-12	1.86312e-11	7	126950562	126970606	+	protein_coding	Sez6l2
ENSMUSG00000087693	7.53053	0.83816	1.78777	0.249978	3.35294	0.000799594	0.00241642	17	28925462	28937125	+	lncRNA	Gm16191
ENSMUSG00000027806	1882.93	0.838117	1.78772	0.0516474	16.2277	3.21369e-59	1.18797e-57	3	58414714	58466783	+	protein_coding	Tsc22d2
ENSMUSG00000050931	4517.11	0.83703	1.78637	0.0347936	24.057	7.05092e-128	9.00109e-126	3	131318984	131491411	-	protein_coding	Sgms2
ENSMUSG00000086003	27.3668	0.836971	1.7863	0.236675	3.53637	0.000405672	0.00128709	11	94133484	94155776	+	lncRNA	B230206L02Rik
ENSMUSG00000051596	5.58141	0.836904	1.78621	0.241204	3.46969	0.000521065	0.00162289	5	38275971	38304217	+	protein_coding	Otop1
ENSMUSG00000018736	1920.5	0.836099	1.78522	0.0450354	18.5654	6.1251e-77	3.29553e-75	11	68821433	68871858	-	protein_coding	Ndel1
ENSMUSG00000054582	22.1165	0.835917	1.78499	0.248036	3.37014	0.000751295	0.00228085	2	164025449	164050538	+	protein_coding	Pabpc1l
ENSMUSG00000030474	10.3336	0.835199	1.7841	0.255152	3.27333	0.00106288	0.00316094	7	43651069	43660161	-	protein_coding	Siglece
ENSMUSG00000074973	12.0533	0.835111	1.78399	0.256182	3.25984	0.00111477	0.00330284	13	32938512	32938691	-	unprocessed_pseudogene	Gm11382
ENSMUSG00000070461	198.864	0.834686	1.78347	0.120747	6.91269	4.75539e-12	3.12161e-11	2	180983923	180987275	+	lncRNA	9230112E08Rik
ENSMUSG00000021127	3095.99	0.834625	1.78339	0.0430187	19.4015	7.49989e-84	4.60135e-82	12	80107753	80113013	-	protein_coding	Zfp36l1
ENSMUSG00000018543	14.3745	0.834468	1.7832	0.254677	3.27657	0.00105076	0.00312809	11	97771480	97775918	-	protein_coding	1700001P01Rik
ENSMUSG00000029830	21.039	0.833591	1.78212	0.248709	3.35167	0.000803243	0.00242709	6	37983738	38046996	-	protein_coding	Svopl
ENSMUSG00000030469	501.304	0.832957	1.78133	0.0802496	10.3796	3.07146e-25	3.9778e-24	7	43579609	43593235	+	protein_coding	Zfp719
ENSMUSG00000029163	18.8067	0.832882	1.78124	0.250886	3.31976	0.000900963	0.00270526	5	30913401	30921277	+	protein_coding	Emilin1
ENSMUSG00000042508	2187.89	0.831847	1.77996	0.0505084	16.4695	6.07765e-61	2.3436e-59	5	9118800	9161776	-	protein_coding	Dmtf1
ENSMUSG00000043448	6.86464	0.831452	1.77948	0.24611	3.37838	0.000729147	0.00221919	11	59175567	59183213	-	protein_coding	Gjc2
ENSMUSG00000104823	16.6764	0.831384	1.77939	0.251913	3.30028	0.00096588	0.00288752	5	43782242	43784770	+	TEC	Gm43182
ENSMUSG00000044471	119.688	0.828975	1.77642	0.148861	5.56877	2.56544e-08	1.27454e-07	6	31082564	31220488	-	lncRNA	Lncpint
ENSMUSG00000073448	43.8012	0.828363	1.77567	0.213115	3.88694	0.000101517	0.000348151	17	21690179	21691022	+	processed_pseudogene	Gm10509
ENSMUSG00000024150	2057.27	0.827876	1.77507	0.0435543	19.0079	1.46728e-80	8.33067e-79	17	87254442	87265935	-	protein_coding	Mcfd2
ENSMUSG00000050296	7.81456	0.82656	1.77345	0.246895	3.34782	0.000814508	0.00245968	1	71242275	71414910	-	protein_coding	Abca12
ENSMUSG00000026170	327.781	0.826493	1.77337	0.098007	8.433	3.36902e-17	2.99237e-16	1	74713573	74737892	+	protein_coding	Cyp27a1
ENSMUSG00000041112	1471.1	0.824898	1.77141	0.0523757	15.7496	6.9066e-56	2.40188e-54	13	20090595	20608353	+	protein_coding	Elmo1
ENSMUSG00000039982	4581.42	0.823902	1.77019	0.0329717	24.9881	8.22628e-138	1.22518e-135	19	12466337	12501454	-	protein_coding	Dtx4
ENSMUSG00000025591	582.949	0.823729	1.76997	0.0767815	10.7282	7.50284e-27	1.04759e-25	8	66473117	66486530	-	protein_coding	Tma16
ENSMUSG00000024335	14851.8	0.823185	1.76931	0.0274162	30.0255	4.56803e-198	1.26874e-195	17	34112022	34122634	-	protein_coding	Brd2
ENSMUSG00000079554	11.388	0.822627	1.76862	0.256284	3.20983	0.00132813	0.00389789	1	58278325	58380259	+	protein_coding	Aox2
ENSMUSG00000085642	90.0021	0.82256	1.76854	0.163548	5.02946	4.91852e-07	2.17961e-06	12	20874124	20921262	-	transcribed_unprocessed_pseudogene	3110053B16Rik
ENSMUSG00000022419	270.24	0.822451	1.76841	0.102187	8.04848	8.3829e-16	6.95293e-15	15	55112316	55259271	+	protein_coding	Deptor
ENSMUSG00000075569	58.7638	0.821805	1.76762	0.203646	4.03547	5.4494e-05	0.000193406	5	143933034	143985719	+	protein_coding	Rsph10b
ENSMUSG00000053870	610.538	0.821315	1.76702	0.077051	10.6594	1.57654e-26	2.1776e-25	3	155084917	155093403	-	protein_coding	Fpgt
ENSMUSG00000071793	144.778	0.821063	1.76671	0.133947	6.12977	8.80062e-10	4.9192e-09	8	20385781	20424814	-	transcribed_unprocessed_pseudogene	2610005L07Rik
ENSMUSG00000008305	529.281	0.820108	1.76554	0.0755306	10.858	1.82797e-27	2.60904e-26	4	72117141	72200919	-	protein_coding	Tle1
ENSMUSG00000026199	531.76	0.819543	1.76485	0.0783568	10.4591	1.33092e-25	1.75574e-24	1	75192150	75199387	+	protein_coding	Ankzf1
ENSMUSG00000101655	203.685	0.818942	1.76411	0.118106	6.93392	4.09323e-12	2.69988e-11	6	86483375	86488227	-	lncRNA	2310040G24Rik
ENSMUSG00000031712	167.074	0.818336	1.76337	0.12762	6.41227	1.43371e-10	8.46266e-10	8	82331631	82403222	-	protein_coding	Il15
ENSMUSG00000118491	6.13777	0.817207	1.76199	0.238385	3.4281	0.000607812	0.00187292	19	12763659	12796126	-	protein_coding	Zfp91
ENSMUSG00000004668	264.586	0.817082	1.76184	0.109089	7.49004	6.88528e-14	5.12914e-13	11	9191941	9684259	+	protein_coding	Abca13
ENSMUSG00000117780	4.33128	0.816935	1.76166	0.226851	3.6012	0.000316752	0.00101929	18	46630806	46642970	+	lncRNA	Gm3734
ENSMUSG00000037617	319.296	0.81685	1.76156	0.0968192	8.43686	3.25986e-17	2.89917e-16	15	36178098	36235621	+	protein_coding	Spag1
ENSMUSG00000026064	45.4262	0.81536	1.75974	0.210522	3.87304	0.000107485	0.000367273	1	30940301	30949309	-	protein_coding	Ptp4a1
ENSMUSG00000074221	2312.33	0.814987	1.75928	0.0420275	19.3917	9.06025e-84	5.52568e-82	7	29983954	30028282	+	protein_coding	Zfp568
ENSMUSG00000111088	34.9837	0.814984	1.75928	0.220428	3.69728	0.000217926	0.000714358	9	44378632	44379450	-	TEC	9430081H08Rik
ENSMUSG00000027843	14.9119	0.814826	1.75909	0.253133	3.21896	0.00128657	0.0037797	3	103859794	103912247	+	protein_coding	Ptpn22
ENSMUSG00000050022	73.0302	0.813422	1.75737	0.180382	4.50943	6.5002e-06	2.57118e-05	5	140724126	140761439	+	protein_coding	Amz1
ENSMUSG00000116237	12.1853	0.811772	1.75537	0.256304	3.16722	0.00153903	0.00447534	15	93734412	93738490	+	lncRNA	Gm30339
ENSMUSG00000021815	43.2573	0.81153	1.75507	0.209412	3.87529	0.000106499	0.000364143	14	20482866	20496901	-	protein_coding	Mss51
ENSMUSG00000004508	966.424	0.811348	1.75485	0.0600594	13.5091	1.38193e-41	3.22758e-40	7	97081585	97308946	+	protein_coding	Gab2
ENSMUSG00000032042	4238.71	0.811089	1.75454	0.0344843	23.5206	2.51264e-122	2.96795e-120	9	35200174	35247973	+	protein_coding	Srpr
ENSMUSG00000031627	529.978	0.810794	1.75418	0.0769323	10.5391	5.70626e-26	7.71077e-25	8	46739731	46847458	+	protein_coding	Irf2
ENSMUSG00000110404	15.6301	0.810739	1.75411	0.254175	3.18968	0.00142429	0.00415874	4	156130512	156133420	+	protein_coding	Rnf223
ENSMUSG00000029408	35.8137	0.810478	1.75379	0.222111	3.64898	0.000263286	0.00085541	5	124061529	124095798	-	protein_coding	Abcb9
ENSMUSG00000002845	1032.84	0.810472	1.75379	0.0650959	12.4504	1.39097e-35	2.69195e-34	16	38558697	38592162	+	protein_coding	Tmem39a
ENSMUSG00000030854	10.203	0.809831	1.75301	0.253042	3.20038	0.00137245	0.0040188	7	47077794	47133684	-	protein_coding	Ptpn5
ENSMUSG00000099583	13.3361	0.808991	1.75199	0.255948	3.16077	0.00157354	0.00456793	13	23575762	23577011	+	protein_coding	Hist1h3d
ENSMUSG00000032905	1326.53	0.808262	1.7511	0.0524713	15.4039	1.541e-53	5.01142e-52	18	46730143	46741580	-	protein_coding	Atg12
ENSMUSG00000068547	131.046	0.808209	1.75104	0.140995	5.73219	9.91415e-09	5.11974e-08	3	144952479	144975045	-	protein_coding	Clca4a
ENSMUSG00000083397	38.6198	0.807411	1.75007	0.218895	3.68857	0.000225514	0.00073782	2	181896822	181898712	+	processed_pseudogene	Gm5466
ENSMUSG00000045576	855.772	0.806847	1.74938	0.0628995	12.8276	1.1494e-37	2.41057e-36	3	104864004	104930064	+	protein_coding	St7l
ENSMUSG00000001497	147.681	0.806796	1.74932	0.1416	5.6977	1.21436e-08	6.23187e-08	12	56691766	56712822	+	protein_coding	Pax9
ENSMUSG00000038150	1318.32	0.806296	1.74872	0.0522127	15.4425	8.47238e-54	2.77724e-52	11	98581255	98587368	-	protein_coding	Ormdl3
ENSMUSG00000034617	738.67	0.805827	1.74815	0.0649407	12.4087	2.3457e-35	4.48476e-34	13	68560779	68582149	-	protein_coding	Mtrr
ENSMUSG00000035572	1019.76	0.8051	1.74727	0.0619841	12.9888	1.41588e-38	3.05357e-37	4	45342100	45379759	+	protein_coding	Dcaf10
ENSMUSG00000016239	313.377	0.804813	1.74692	0.100115	8.0389	9.06521e-16	7.50976e-15	X	36328352	36362341	+	protein_coding	Lonrf3
ENSMUSG00000000409	39.4505	0.804513	1.74656	0.214895	3.74375	0.000181296	0.000601289	4	129548343	129573641	-	protein_coding	Lck
ENSMUSG00000049670	11.6362	0.803531	1.74537	0.256268	3.13552	0.00171552	0.00495422	19	42074938	42086357	-	protein_coding	Morn4
ENSMUSG00000053091	554.687	0.803205	1.74497	0.0751446	10.6888	1.14855e-26	1.59286e-25	7	66689888	66717256	+	protein_coding	Lins1
ENSMUSG00000061356	25.6118	0.80284	1.74453	0.237507	3.38027	0.000724135	0.00220458	14	65598545	65648531	+	protein_coding	Nuggc
ENSMUSG00000037649	39.9286	0.802398	1.744	0.212265	3.78016	0.000156725	0.000524365	17	34119540	34139101	+	protein_coding	H2-DMa
ENSMUSG00000051246	58.7026	0.802359	1.74395	0.191128	4.19803	2.69252e-05	9.89087e-05	5	34908011	34923839	+	protein_coding	Msantd1
ENSMUSG00000005150	503.103	0.801726	1.74319	0.0801903	9.99779	1.55837e-23	1.86977e-22	8	85075034	85081306	-	protein_coding	Wdr83
ENSMUSG00000039236	881.089	0.801462	1.74287	0.0644987	12.426	1.88795e-35	3.63325e-34	7	78913423	78920396	+	protein_coding	Isg20
ENSMUSG00000095762	142.035	0.801349	1.74273	0.15516	5.16467	2.40868e-07	1.09768e-06	8	122841730	122842072	+	processed_pseudogene	Gm16378
ENSMUSG00000020814	13.3794	0.800672	1.74191	0.256172	3.12552	0.0017749	0.00511562	11	116803061	116828046	-	protein_coding	Mxra7
ENSMUSG00000040729	1183.41	0.800139	1.74127	0.0546054	14.6531	1.28674e-48	3.69878e-47	9	8076460	8134294	-	protein_coding	Cep126
ENSMUSG00000024427	123.241	0.799919	1.741	0.144639	5.53044	3.19424e-08	1.57399e-07	18	38586246	38601415	-	protein_coding	Spry4
ENSMUSG00000038708	3046.74	0.799747	1.7408	0.0368444	21.706	1.79962e-104	1.63662e-102	9	118506266	118582519	+	protein_coding	Golga4
ENSMUSG00000027333	643.012	0.799686	1.74072	0.0750916	10.6495	1.75356e-26	2.41562e-25	2	131491495	131525922	+	protein_coding	Smox
ENSMUSG00000062054	505.976	0.799506	1.74051	0.0814977	9.81017	1.01793e-22	1.18335e-21	12	21316388	21323819	+	protein_coding	Iah1
ENSMUSG00000087385	82.8445	0.79906	1.73997	0.177105	4.51178	6.42848e-06	2.5433e-05	4	119530307	119539529	-	protein_coding	Frg2f1
ENSMUSG00000073130	9.08381	0.798757	1.7396	0.253448	3.15157	0.00162397	0.00470835	X	71920946	71940870	+	protein_coding	Gm1141
ENSMUSG00000032392	235.321	0.798748	1.73959	0.112422	7.10489	1.20421e-12	8.25507e-12	9	65195352	65239224	+	protein_coding	Parp16
ENSMUSG00000114424	6.33851	0.798659	1.73948	0.242241	3.29695	0.000977401	0.00292027	14	29958070	29961381	-	lncRNA	Gm47414
ENSMUSG00000020427	4875.73	0.798598	1.73941	0.0381452	20.9357	2.53087e-97	1.98538e-95	11	7206085	7213923	-	protein_coding	Igfbp3
ENSMUSG00000026615	16623.3	0.798253	1.73899	0.0283904	28.117	6.07045e-174	1.24766e-171	1	185363043	185428360	+	protein_coding	Eprs
ENSMUSG00000027244	1575.77	0.797293	1.73784	0.0483308	16.4966	3.88361e-61	1.50888e-59	2	91674617	91710576	-	protein_coding	Atg13
ENSMUSG00000018830	5.30091	0.795611	1.73581	0.236839	3.35929	0.000781437	0.00236607	16	14194534	14291372	-	protein_coding	Myh11
ENSMUSG00000006462	9.41846	0.79561	1.73581	0.253634	3.13685	0.00170776	0.00493319	2	167691176	167729172	+	lncRNA	A530013C23Rik
ENSMUSG00000028009	64.8301	0.795384	1.73554	0.189518	4.19688	2.70611e-05	9.93547e-05	3	117060521	117077765	-	lncRNA	1700061I17Rik
ENSMUSG00000097327	115.802	0.795196	1.73531	0.147683	5.38448	7.26558e-08	3.46633e-07	10	22113049	22149270	-	protein_coding	E030030I06Rik
ENSMUSG00000042419	556.478	0.794524	1.73451	0.0807414	9.84036	7.54388e-23	8.8549e-22	17	35220174	35235792	-	protein_coding	Nfkbil1
ENSMUSG00000033967	61.1466	0.793373	1.73312	0.192894	4.11301	3.90539e-05	0.000140944	7	12927415	12931072	+	protein_coding	Rnf225
ENSMUSG00000095334	13.9015	0.792804	1.73244	0.255829	3.09896	0.00194204	0.00557001	7	126942143	126952873	+	lncRNA	Gm21984
ENSMUSG00000022401	1549.29	0.792193	1.7317	0.0519941	15.2362	2.03395e-52	6.41161e-51	15	81400137	81457482	+	protein_coding	Xpnpep3
ENSMUSG00000033590	3986.01	0.792151	1.73165	0.0344668	22.983	6.89206e-117	7.61573e-115	9	75232019	75305451	+	protein_coding	Myo5c
ENSMUSG00000020131	165.13	0.791202	1.73052	0.126454	6.25684	3.9286e-10	2.24477e-09	10	80321282	80329498	-	protein_coding	Pcsk4
ENSMUSG00000030124	47.4778	0.790771	1.73	0.20542	3.84954	0.000118339	0.00040242	6	124904360	124911705	-	protein_coding	Lag3
ENSMUSG00000033021	1455.1	0.789797	1.72883	0.0531284	14.8658	5.49342e-50	1.63632e-48	1	75435929	75443179	+	protein_coding	Gmppa
ENSMUSG00000015202	492.974	0.789734	1.72876	0.0808675	9.76578	1.57893e-22	1.81803e-21	10	7119062	7212237	-	protein_coding	Cnksr3
ENSMUSG00000104950	52.4273	0.789611	1.72861	0.196841	4.01143	6.03528e-05	0.000213352	5	3629776	3631722	-	lncRNA	4833413G10Rik
ENSMUSG00000087226	10.4349	0.789169	1.72808	0.255776	3.08539	0.00203286	0.00581104	2	106463822	106523103	-	lncRNA	Gm14015
ENSMUSG00000097564	13.4988	0.789086	1.72798	0.256173	3.08029	0.00206801	0.00590167	1	82691927	82725169	-	lncRNA	C430014B12Rik
ENSMUSG00000035649	863.119	0.789051	1.72794	0.0724658	10.8886	1.3064e-27	1.87634e-26	4	44755876	44932215	+	protein_coding	Zcchc7
ENSMUSG00000116655	6.83641	0.788824	1.72767	0.245652	3.21114	0.0013221	0.00388077	17	15152158	15173058	+	lncRNA	Gm35455
ENSMUSG00000071456	1156.6	0.788223	1.72695	0.0559034	14.0997	3.81276e-45	9.96994e-44	12	3403877	3427011	-	lncRNA	1110002L01Rik
ENSMUSG00000004885	10.8365	0.786705	1.72513	0.256082	3.07209	0.00212568	0.00605531	3	87948665	87953376	+	protein_coding	Crabp2
ENSMUSG00000111692	6.99254	0.786101	1.72441	0.247245	3.17944	0.00147558	0.00429875	9	21062399	21073096	-	protein_coding	Gm49373
ENSMUSG00000068742	509.735	0.785788	1.72403	0.0781671	10.0527	8.94176e-24	1.08297e-22	2	92403645	92434043	-	protein_coding	Cry2
ENSMUSG00000025350	97.1237	0.785606	1.72382	0.159363	4.92965	8.23768e-07	3.57645e-06	10	128913592	128922888	-	protein_coding	Rdh5
ENSMUSG00000028653	661.42	0.785317	1.72347	0.0695576	11.2902	1.46751e-29	2.30418e-28	4	123016596	123054949	+	protein_coding	Trit1
ENSMUSG00000037526	610.906	0.785154	1.72328	0.0761804	10.3065	6.5854e-25	8.41204e-24	14	47540892	47570649	-	protein_coding	Atg14
ENSMUSG00000106959	28.9931	0.785068	1.72317	0.233909	3.35629	0.000789962	0.00238977	6	28233080	28237013	-	TEC	Gm42548
ENSMUSG00000020300	1853.78	0.784895	1.72297	0.0637373	12.3145	7.56495e-35	1.42253e-33	11	31872210	31935634	+	protein_coding	Cpeb4
ENSMUSG00000003484	5.44689	0.784448	1.72243	0.236953	3.31057	0.000931065	0.00279034	8	71988481	72009626	-	protein_coding	Cyp4f18
ENSMUSG00000105843	20.8678	0.784353	1.72232	0.24702	3.17526	0.00149704	0.00435756	3	88030877	88033150	+	TEC	Gm19439
ENSMUSG00000031972	11.9034	0.784317	1.72228	0.256141	3.06205	0.00219826	0.00624995	8	123891768	123894751	-	protein_coding	Acta1
ENSMUSG00000020432	147.364	0.784094	1.72201	0.133935	5.85429	4.79041e-09	2.53887e-08	11	3917191	3932159	-	protein_coding	Tcn2
ENSMUSG00000085183	491.044	0.784084	1.722	0.0784949	9.98899	1.70316e-23	2.04111e-22	4	89050307	89084614	+	lncRNA	Wincr1
ENSMUSG00000041444	25.3029	0.784046	1.72195	0.247021	3.174	0.00150352	0.00437578	9	32116135	32268446	+	protein_coding	Arhgap32
ENSMUSG00000044770	53.6694	0.783543	1.72135	0.199855	3.92056	8.83437e-05	0.000305241	10	42860369	42960780	+	protein_coding	Scml4
ENSMUSG00000038608	10.8434	0.783191	1.72093	0.255845	3.06119	0.00220457	0.00626701	1	80501072	80758527	-	protein_coding	Dock10
ENSMUSG00000083672	20.5885	0.78304	1.72075	0.249349	3.14034	0.00168751	0.0048788	17	47620770	47622339	-	processed_pseudogene	Kpna2-ps
ENSMUSG00000031893	16.2439	0.782078	1.71961	0.254051	3.07843	0.00208095	0.00593777	8	105827730	105844680	+	protein_coding	Tsnaxip1
ENSMUSG00000025190	3817.59	0.782012	1.71953	0.0373387	20.9437	2.13973e-97	1.68497e-95	19	43499751	43524605	-	protein_coding	Got1
ENSMUSG00000024587	10808.4	0.78183	1.71931	0.0294921	26.5098	7.47394e-155	1.26952e-152	18	64499646	64516652	-	protein_coding	Nars
ENSMUSG00000099632	94.0406	0.78081	1.71809	0.159113	4.90727	9.23528e-07	3.98766e-06	2	163419794	163420361	+	lncRNA	2900093K20Rik
ENSMUSG00000026577	962.347	0.780612	1.71786	0.0611707	12.7612	2.69978e-37	5.58235e-36	1	164289799	164307489	-	protein_coding	Blzf1
ENSMUSG00000037705	4.99815	0.780454	1.71767	0.232651	3.35462	0.00079474	0.00240316	9	42329618	42399929	-	protein_coding	Tecta
ENSMUSG00000035992	2027.21	0.779908	1.71702	0.0545191	14.3052	2.02961e-46	5.41749e-45	11	54438198	54518235	+	protein_coding	Fnip1
ENSMUSG00000028456	1794.79	0.779731	1.71681	0.0463518	16.822	1.68324e-63	6.91911e-62	4	43058952	43264871	+	protein_coding	Unc13b
ENSMUSG00000071657	479.338	0.778786	1.71569	0.0832405	9.35585	8.29279e-21	8.7721e-20	19	8837466	8848683	+	protein_coding	Bscl2
ENSMUSG00000057899	6.52025	0.777953	1.7147	0.246099	3.16113	0.00157156	0.00456348	17	42708935	42742179	-	protein_coding	Adgrf2
ENSMUSG00000018669	1829.81	0.777368	1.714	0.0465248	16.7087	1.13286e-62	4.5476e-61	11	96907425	96916496	-	protein_coding	Cdk5rap3
ENSMUSG00000039474	1202.75	0.777286	1.7139	0.0551895	14.0839	4.76723e-45	1.24341e-43	5	36966103	36989205	-	protein_coding	Wfs1
ENSMUSG00000037108	140.002	0.777183	1.71378	0.133144	5.83714	5.31034e-09	2.8043e-08	5	137787797	137822621	+	protein_coding	Zcwpw1
ENSMUSG00000025007	8073.01	0.77693	1.71348	0.0291251	26.6756	9.0276e-157	1.58585e-154	19	40550256	40588463	-	protein_coding	Aldh18a1
ENSMUSG00000081965	7.08644	0.776078	1.71247	0.248047	3.12875	0.00175552	0.00506262	11	105164775	105166620	-	processed_pseudogene	Gm11620
ENSMUSG00000028532	1634.06	0.77574	1.71207	0.0519253	14.9395	1.82255e-50	5.4925e-49	4	100776674	101029220	+	protein_coding	Cachd1
ENSMUSG00000030871	592.504	0.77567	1.71198	0.0737382	10.5192	7.04387e-26	9.46845e-25	7	122037212	122067263	-	protein_coding	Ears2
ENSMUSG00000005667	7357.27	0.775319	1.71157	0.0321689	24.1015	2.41208e-128	3.09847e-126	6	83305690	83325908	-	protein_coding	Mthfd2
ENSMUSG00000031026	4.12162	0.774955	1.71114	0.227355	3.40857	0.000653036	0.00200236	7	109449005	109508134	-	protein_coding	Trim66
ENSMUSG00000043384	247.005	0.774904	1.71108	0.109542	7.07401	1.50517e-12	1.02166e-11	X	135742732	135803474	+	protein_coding	Gprasp1
ENSMUSG00000020385	1795.56	0.774591	1.71071	0.0496576	15.5986	7.43634e-55	2.51794e-53	11	51261729	51281766	+	protein_coding	Clk4
ENSMUSG00000032454	220.775	0.774385	1.71046	0.130831	5.91898	3.23939e-09	1.73564e-08	9	98486114	98509781	+	protein_coding	Rbp2
ENSMUSG00000043415	666.064	0.774344	1.71041	0.0742321	10.4314	1.7828e-25	2.33835e-24	2	19657751	19660583	+	protein_coding	Otud1
ENSMUSG00000112950	7.18616	0.774307	1.71037	0.245249	3.15723	0.00159276	0.00462045	12	70675846	70681850	-	lncRNA	Gm32369
ENSMUSG00000047712	134.957	0.774189	1.71023	0.13896	5.57133	2.52804e-08	1.25626e-07	10	8204755	8518825	-	protein_coding	Ust
ENSMUSG00000035064	469.383	0.77352	1.70944	0.0830571	9.31311	1.24137e-20	1.29974e-19	7	120842830	120907450	+	protein_coding	Eef2k
ENSMUSG00000110165	34.7092	0.773444	1.70935	0.227072	3.40617	0.000658811	0.00201887	14	56665604	56668124	-	transcribed_processed_pseudogene	Gm4032
ENSMUSG00000022893	113.339	0.77338	1.70927	0.164143	4.71162	2.4575e-06	1.0171e-05	16	85793826	85803113	-	protein_coding	Adamts1
ENSMUSG00000053580	1769.85	0.773293	1.70917	0.0482067	16.0412	6.58675e-58	2.38341e-56	11	105589985	105929304	+	protein_coding	Tanc2
ENSMUSG00000052387	37.6982	0.773073	1.70891	0.21934	3.52455	0.000424201	0.00134029	19	22139045	22995410	+	protein_coding	Trpm3
ENSMUSG00000019838	312.31	0.772961	1.70877	0.106472	7.25977	3.87735e-13	2.76035e-12	10	40033531	40142258	-	protein_coding	Slc16a10
ENSMUSG00000021758	6.86638	0.772942	1.70875	0.243298	3.17693	0.00148842	0.00433429	13	112598332	112652475	-	protein_coding	Ddx4
ENSMUSG00000008348	1345.79	0.772885	1.70868	0.0621883	12.4281	1.83859e-35	3.54156e-34	5	125385964	125390202	-	protein_coding	Ubc
ENSMUSG00000024359	22572	0.772387	1.70809	0.0296888	26.0161	3.2563e-149	5.39732e-147	18	34937413	34954357	-	protein_coding	Hspa9
ENSMUSG00000024327	1137.63	0.772312	1.70801	0.0584849	13.2053	8.17385e-40	1.83003e-38	17	34028268	34031682	-	protein_coding	Slc39a7
ENSMUSG00000042354	3277.24	0.772294	1.70798	0.0372405	20.7381	1.57163e-95	1.19194e-93	14	31012432	31019152	-	protein_coding	Gnl3
ENSMUSG00000064299	21.9158	0.771456	1.70699	0.243156	3.17269	0.00151036	0.00439508	9	114237696	114317028	-	lncRNA	4921528I07Rik
ENSMUSG00000055333	2749.43	0.770927	1.70637	0.0433753	17.7734	1.13547e-70	5.41467e-69	11	55250608	55336564	-	protein_coding	Fat2
ENSMUSG00000047221	457.072	0.770846	1.70627	0.0895863	8.60451	7.66432e-18	7.04179e-17	5	21424957	21482124	+	protein_coding	Fam185a
ENSMUSG00000032757	933.59	0.770717	1.70612	0.0713389	10.8036	3.30964e-27	4.66871e-26	6	4076898	4086972	-	protein_coding	Bet1
ENSMUSG00000110697	135.688	0.770221	1.70553	0.138903	5.54501	2.93937e-08	1.45118e-07	8	126812639	126908215	-	lncRNA	Gm31718
ENSMUSG00000064105	233.572	0.769495	1.70467	0.108668	7.08119	1.4292e-12	9.72014e-12	19	46761595	46880192	+	protein_coding	Cnnm2
ENSMUSG00000059334	17.6822	0.769353	1.7045	0.252734	3.04412	0.0023336	0.00660185	X	53774047	53776394	-	protein_coding	Zfp36l3
ENSMUSG00000030486	43.5454	0.769082	1.70418	0.21353	3.60175	0.000316085	0.00101746	7	24254793	24262445	+	protein_coding	Zfp108
ENSMUSG00000038069	665.523	0.768417	1.7034	0.0713062	10.7763	4.45417e-27	6.27461e-26	8	47709343	47713932	-	protein_coding	Cdkn2aip
ENSMUSG00000069206	270.328	0.768218	1.70316	0.108899	7.05443	1.73315e-12	1.1683e-11	13	67424548	67451624	-	protein_coding	Zfp874a
ENSMUSG00000017167	13.329	0.767899	1.70279	0.255612	3.00416	0.00266315	0.00746633	11	101170522	101190724	+	protein_coding	Cntnap1
ENSMUSG00000001930	60.7179	0.766956	1.70168	0.200011	3.83456	0.00012579	0.000425995	6	125546773	125686679	+	protein_coding	Vwf
ENSMUSG00000042549	362.155	0.766951	1.70167	0.0966258	7.93733	2.06579e-15	1.68218e-14	11	60920916	60931867	-	lncRNA	Map2k3os
ENSMUSG00000021694	512.569	0.766815	1.70151	0.0775236	9.89136	4.53805e-23	5.37582e-22	13	108158730	108195364	+	protein_coding	Ercc8
ENSMUSG00000087396	129.677	0.766765	1.70145	0.141942	5.40197	6.59116e-08	3.15409e-07	X	75706931	75764699	-	lncRNA	4933407K13Rik
ENSMUSG00000112991	10.2613	0.76646	1.70109	0.255699	2.99751	0.00272193	0.00761971	12	111703081	111705550	+	lncRNA	Gm36635
ENSMUSG00000004994	304.044	0.766423	1.70105	0.0956871	8.00968	1.15005e-15	9.48895e-15	8	84257794	84270380	-	protein_coding	Ccdc130
ENSMUSG00000071335	14.2462	0.766166	1.70074	0.255577	2.9978	0.0027194	0.00761366	10	39946911	39960184	-	transcribed_unprocessed_pseudogene	Mfsd4b3-ps
ENSMUSG00000087685	12.3389	0.765707	1.7002	0.256289	2.98768	0.00281108	0.00784896	8	84847187	84848415	+	lncRNA	1700122E12Rik
ENSMUSG00000110702	29.9548	0.764889	1.69924	0.231468	3.30451	0.000951414	0.00284676	8	94675605	94680166	+	lncRNA	Gm45767
ENSMUSG00000028389	536.92	0.764559	1.69885	0.0768761	9.94533	2.643e-23	3.15823e-22	4	62189539	62231047	-	protein_coding	Zfp37
ENSMUSG00000072258	1091.83	0.76425	1.69849	0.0552149	13.8414	1.43425e-43	3.60809e-42	1	183388980	183410198	+	protein_coding	Taf1a
ENSMUSG00000030424	67.6176	0.763161	1.69721	0.191105	3.99342	6.51282e-05	0.000229209	7	39449517	39477413	+	transcribed_unprocessed_pseudogene	Zfp939
ENSMUSG00000022114	982.475	0.762435	1.69635	0.0625347	12.1922	3.42081e-34	6.25515e-33	14	105891946	105896819	-	protein_coding	Spry2
ENSMUSG00000031513	864.688	0.762078	1.69593	0.0625697	12.1797	3.98933e-34	7.26885e-33	8	34135571	34147033	-	protein_coding	Leprotl1
ENSMUSG00000084013	47.7736	0.761663	1.69544	0.201933	3.77187	0.000162032	0.000540887	2	170285034	170285880	+	processed_pseudogene	Gm14270
ENSMUSG00000066892	569.027	0.760581	1.69417	0.0775365	9.80933	1.02643e-22	1.19255e-21	9	20618117	20644767	-	protein_coding	Fbxl12
ENSMUSG00000023883	2378.29	0.759662	1.69309	0.0413026	18.3926	1.50627e-75	7.91776e-74	17	14945008	14961273	-	protein_coding	Phf10
ENSMUSG00000026564	40.933	0.758922	1.69223	0.217841	3.48383	0.000494301	0.00154609	1	166098147	166127922	-	protein_coding	Dusp27
ENSMUSG00000037071	915.467	0.758642	1.6919	0.0695978	10.9004	1.14788e-27	1.65213e-26	19	44394454	44407879	-	protein_coding	Scd1
ENSMUSG00000057722	9.44685	0.758588	1.69183	0.253392	2.99373	0.00275589	0.00770953	4	101717403	101815352	+	protein_coding	Lepr
ENSMUSG00000104156	14.7581	0.758363	1.69157	0.255334	2.97008	0.00297718	0.00828235	5	123133938	123137695	+	lncRNA	Gm38102
ENSMUSG00000085143	30.3194	0.75829	1.69148	0.226767	3.34392	0.000826034	0.00249265	11	95310428	95324496	+	lncRNA	Gm11520
ENSMUSG00000015437	7.06984	0.758219	1.6914	0.245562	3.08768	0.00201725	0.00576962	14	56258837	56262260	-	protein_coding	Gzmb
ENSMUSG00000020964	3360.52	0.757994	1.69114	0.0363069	20.8774	8.58662e-97	6.60977e-95	12	91806042	91849157	-	protein_coding	Sel1l
ENSMUSG00000096370	158.699	0.757953	1.69109	0.134051	5.65422	1.56553e-08	7.94281e-08	19	4742912	4811612	-	protein_coding	Gm21992
ENSMUSG00000114255	37.2067	0.757833	1.69095	0.225507	3.36058	0.000777803	0.00235611	13	115089500	115090987	+	lncRNA	Gm10734
ENSMUSG00000028280	8.62293	0.757611	1.69069	0.25314	2.99285	0.00276385	0.00772652	4	33132520	33163588	+	protein_coding	Gabrr1
ENSMUSG00000075044	17.7617	0.756742	1.68967	0.253883	2.98067	0.00287615	0.00801756	19	8160164	8218900	-	protein_coding	Slc22a29
ENSMUSG00000046441	754.649	0.756647	1.68956	0.0716513	10.5601	4.56066e-26	6.19942e-25	8	110215664	110224486	+	protein_coding	Cmtr2
ENSMUSG00000015619	87.9722	0.756584	1.68949	0.16827	4.49626	6.91593e-06	2.72357e-05	2	9857077	9890034	-	protein_coding	Gata3
ENSMUSG00000091780	201.1	0.756548	1.68944	0.122331	6.18445	6.23185e-10	3.52361e-09	15	89371636	89373846	-	protein_coding	Sco2
ENSMUSG00000068114	877.387	0.75517	1.68783	0.0616109	12.2571	1.53913e-34	2.85502e-33	15	82127921	82142203	+	protein_coding	Ccdc134
ENSMUSG00000091993	66.8533	0.754875	1.68749	0.17759	4.25066	2.13144e-05	7.93182e-05	1	171500567	171504111	-	lncRNA	B930036N10Rik
ENSMUSG00000040883	260.29	0.754726	1.68731	0.10967	6.88176	5.91171e-12	3.84504e-11	9	21921007	21927556	-	protein_coding	Tmem205
ENSMUSG00000044724	9.58672	0.754603	1.68717	0.255467	2.95382	0.00313869	0.00868347	19	4139786	4145740	+	protein_coding	Gpr152
ENSMUSG00000046679	699.323	0.754247	1.68675	0.0690595	10.9217	9.07713e-28	1.31289e-26	6	86438373	86473500	+	protein_coding	C87436
ENSMUSG00000057706	693.155	0.75376	1.68618	0.0765681	9.84431	7.25322e-23	8.52347e-22	7	82867332	82871515	+	protein_coding	Mex3b
ENSMUSG00000045538	394.311	0.753461	1.68583	0.088478	8.51581	1.65434e-17	1.49392e-16	8	106009620	106011882	-	protein_coding	Ddx28
ENSMUSG00000112880	15.3478	0.752772	1.68503	0.253565	2.96875	0.00299011	0.00831268	12	80942672	80945396	-	lncRNA	Gm20337
ENSMUSG00000028972	6.19699	0.752319	1.6845	0.238982	3.14802	0.00164379	0.00476177	4	150187014	150201332	-	protein_coding	Car6
ENSMUSG00000111474	4.95374	0.751823	1.68392	0.232067	3.23967	0.00119667	0.00352718	10	18743468	18837979	+	lncRNA	Gm32926
ENSMUSG00000024388	171.421	0.751037	1.683	0.126214	5.95052	2.67287e-09	1.43961e-08	18	31959233	32036961	-	protein_coding	Myo7b
ENSMUSG00000031450	28.3935	0.750928	1.68287	0.24374	3.08086	0.00206404	0.00589361	8	13405080	13421951	+	protein_coding	Grk1
ENSMUSG00000066647	196.989	0.749647	1.68138	0.123216	6.08399	1.17228e-09	6.4821e-09	7	30169874	30182324	+	transcribed_unprocessed_pseudogene	Gm5113
ENSMUSG00000024869	89.652	0.749361	1.68105	0.165801	4.51965	6.19421e-06	2.45534e-05	19	4000625	4005816	+	protein_coding	Gm49405
ENSMUSG00000004561	546.956	0.749144	1.6808	0.0775736	9.6572	4.58204e-22	5.14054e-21	14	51884841	51893039	+	protein_coding	Mettl17
ENSMUSG00000022286	9.40011	0.748926	1.68054	0.252082	2.97096	0.00296869	0.00826321	15	37233035	37363569	+	protein_coding	Grhl2
ENSMUSG00000043190	276.245	0.74843	1.67996	0.10416	7.18542	6.70015e-13	4.69033e-12	13	76001534	76018719	-	protein_coding	Rfesd
ENSMUSG00000047407	3599.98	0.748181	1.67967	0.0388152	19.2755	8.63418e-83	5.14372e-81	17	70844204	70853546	-	protein_coding	Tgif1
ENSMUSG00000021392	1963.23	0.748102	1.67958	0.0453599	16.4926	4.14914e-61	1.60901e-59	13	49653077	49679016	+	protein_coding	Nol8
ENSMUSG00000030523	23.4446	0.747805	1.67924	0.242966	3.07782	0.0020852	0.00594906	7	64153834	64269775	+	protein_coding	Trpm1
ENSMUSG00000020491	412.096	0.747412	1.67878	0.0862182	8.66884	4.36557e-18	4.04899e-17	11	58867215	58883288	+	protein_coding	2810021J22Rik
ENSMUSG00000024131	36.5644	0.747157	1.67848	0.218616	3.41766	0.000631616	0.0019419	17	85028375	85064236	+	protein_coding	Slc3a1
ENSMUSG00000047786	3.18576	0.746996	1.67829	0.207949	3.59221	0.000327887	0.00105249	17	17402671	17459387	+	protein_coding	Lix1
ENSMUSG00000000078	8446.43	0.746882	1.67816	0.0322924	23.1287	2.38114e-118	2.70384e-116	13	5861481	5870394	+	protein_coding	Klf6
ENSMUSG00000039531	352.166	0.746761	1.67802	0.0946562	7.8892	3.04131e-15	2.44938e-14	10	33919141	33951269	-	protein_coding	Zup1
ENSMUSG00000029352	18.6298	0.746557	1.67778	0.249473	2.99254	0.00276668	0.00773338	5	113075838	113081584	-	protein_coding	Crybb3
ENSMUSG00000080115	23.4382	0.746222	1.67739	0.245047	3.04522	0.00232512	0.0065815	10	127031003	127041513	-	protein_coding	Eef1akmt3
ENSMUSG00000024391	6.50937	0.745333	1.67636	0.242418	3.07457	0.00210805	0.00600842	17	35128996	35132050	-	protein_coding	Apom
ENSMUSG00000018415	1554.85	0.745112	1.6761	0.0480764	15.4985	3.55001e-54	1.17493e-52	11	60417144	60450927	+	protein_coding	Gid4
ENSMUSG00000003882	5.57736	0.74506	1.67604	0.235133	3.16867	0.00153136	0.00445367	15	9505787	9530176	-	protein_coding	Il7r
ENSMUSG00000106927	13.9324	0.745058	1.67604	0.25589	2.91163	0.00359548	0.00985963	5	150597061	150599540	-	lncRNA	Gm43598
ENSMUSG00000049037	13.3857	0.744993	1.67597	0.2557	2.91355	0.00357345	0.00980446	6	122921847	122934619	+	protein_coding	Clec4a1
ENSMUSG00000020482	1257.55	0.744641	1.67556	0.0530669	14.0321	9.91309e-45	2.56604e-43	11	5528886	5542187	-	protein_coding	Ccdc117
ENSMUSG00000048406	74.0368	0.744323	1.67519	0.186466	3.99174	6.55898e-05	0.000230597	4	141546188	141547892	+	pseudogene	B330016D10Rik
ENSMUSG00000029097	510.386	0.743902	1.6747	0.0797732	9.32521	1.10764e-20	1.16327e-19	5	35556202	35575070	-	protein_coding	Trmt44
ENSMUSG00000032218	23.0748	0.741426	1.67183	0.245802	3.01636	0.00255831	0.007195	9	70407691	70421547	-	protein_coding	Ccnb2
ENSMUSG00000060639	119.649	0.741055	1.6714	0.153167	4.83821	1.31015e-06	5.57045e-06	13	22040635	22041362	-	protein_coding	Hist1h4i
ENSMUSG00000014177	604.639	0.740896	1.67121	0.0720714	10.28	8.67023e-25	1.09932e-23	11	62879454	62916780	+	protein_coding	Tvp23b
ENSMUSG00000049907	868.625	0.740726	1.67102	0.0611942	12.1045	9.99505e-34	1.80517e-32	5	74195285	74199481	+	protein_coding	Rasl11b
ENSMUSG00000057551	729.088	0.740716	1.671	0.0683271	10.8407	2.20705e-27	3.13487e-26	9	19622101	19649731	+	protein_coding	Zfp317
ENSMUSG00000112782	3.4033	0.739653	1.66977	0.215697	3.42913	0.00060552	0.00186669	10	33972800	33973569	-	processed_pseudogene	Gm7940
ENSMUSG00000115756	3.24696	0.739518	1.66962	0.210179	3.51852	0.000433966	0.00136862	14	48518235	48560287	+	lncRNA	Gm49519
ENSMUSG00000000278	5961.24	0.739441	1.66953	0.0311988	23.701	3.52476e-124	4.23651e-122	11	88924019	88955465	-	protein_coding	Scpep1
ENSMUSG00000029992	9958.49	0.739417	1.6695	0.0278709	26.5301	4.36091e-155	7.46915e-153	6	87042845	87092197	+	protein_coding	Gfpt1
ENSMUSG00000027722	1127.52	0.739345	1.66942	0.060163	12.289	1.03736e-34	1.93651e-33	3	37419895	37579096	+	protein_coding	Spata5
ENSMUSG00000071531	4.28478	0.739045	1.66907	0.226265	3.26629	0.00108968	0.00323317	14	34185687	34201653	-	protein_coding	Gprin2
ENSMUSG00000020952	1239.76	0.738854	1.66885	0.0555745	13.2948	2.47981e-40	5.607e-39	12	51377509	51450101	+	protein_coding	Scfd1
ENSMUSG00000040829	5.7792	0.738375	1.6683	0.24211	3.04975	0.00229034	0.0064902	11	70459432	70466202	+	protein_coding	Zmynd15
ENSMUSG00000041138	23.3196	0.738236	1.66813	0.241286	3.05959	0.00221638	0.00629677	13	19645077	19697794	-	protein_coding	Nme8
ENSMUSG00000086331	30.3218	0.738232	1.66813	0.23336	3.16349	0.00155892	0.00452806	16	92094567	92096490	+	lncRNA	Gm16310
ENSMUSG00000096932	42.9844	0.737704	1.66752	0.211688	3.48486	0.000492385	0.00154057	13	38960618	38966605	+	lncRNA	5033403F01Rik
ENSMUSG00000097716	5.7074	0.737418	1.66719	0.241373	3.05509	0.0022499	0.00638352	6	48536581	48537474	-	lncRNA	1700026J14Rik
ENSMUSG00000090891	140.86	0.737308	1.66706	0.142318	5.18071	2.21037e-07	1.01045e-06	6	87104745	87112997	+	protein_coding	D6Ertd527e
ENSMUSG00000034636	2080.15	0.737103	1.66683	0.0471782	15.6238	5.01204e-55	1.70551e-53	4	108229723	108301096	-	protein_coding	Zyg11b
ENSMUSG00000022439	26.1055	0.736596	1.66624	0.236628	3.11288	0.00185271	0.00532644	15	84324025	84342978	+	protein_coding	Parvg
ENSMUSG00000068134	556.381	0.736584	1.66623	0.0813221	9.05762	1.33333e-19	1.33029e-18	2	150114405	150136708	-	protein_coding	Zfp120
ENSMUSG00000028145	149.025	0.736355	1.66596	0.131238	5.61082	2.01372e-08	1.00996e-07	3	94310088	94332540	+	protein_coding	Them4
ENSMUSG00000110622	9.29145	0.735934	1.66548	0.255039	2.88557	0.00390705	0.0106458	8	70703456	70717650	+	protein_coding	Iqcn
ENSMUSG00000052160	8.50208	0.735727	1.66524	0.248006	2.96657	0.00301141	0.00836737	12	112760654	112768990	+	protein_coding	Pld4
ENSMUSG00000047462	5.86642	0.735171	1.66459	0.240847	3.05244	0.00226992	0.00643678	13	19727425	19732951	-	protein_coding	Gpr141b
ENSMUSG00000050538	14.1152	0.734516	1.66384	0.255021	2.88022	0.00397396	0.0108067	11	97840779	97844099	+	protein_coding	B230217C12Rik
ENSMUSG00000108154	21.4865	0.734367	1.66367	0.24541	2.99241	0.00276783	0.00773449	6	113718583	113719278	+	TEC	Gm44033
ENSMUSG00000057835	133.482	0.734276	1.66356	0.149673	4.90586	9.30206e-07	4.01397e-06	17	55864891	55878930	-	protein_coding	Zfp119a
ENSMUSG00000044468	22.7778	0.733558	1.66274	0.250288	2.93085	0.00338034	0.00929944	3	100451627	100489324	-	protein_coding	Tent5c
ENSMUSG00000021550	6.7309	0.733308	1.66245	0.244719	2.99652	0.00273076	0.00764339	13	58379816	58385225	-	protein_coding	2210016F16Rik
ENSMUSG00000066278	3495.31	0.733103	1.66221	0.0424077	17.287	5.89191e-67	2.59307e-65	5	124004640	124032270	-	protein_coding	Vps37b
ENSMUSG00000006494	632.391	0.732688	1.66173	0.0715823	10.2356	1.37342e-24	1.72227e-23	2	71873223	71903858	+	protein_coding	Pdk1
ENSMUSG00000106121	59.9871	0.732558	1.66158	0.212715	3.44385	0.000573487	0.00177486	3	102491341	102494247	+	lncRNA	Gm42679
ENSMUSG00000020528	731.744	0.732402	1.6614	0.0711784	10.2897	7.84492e-25	9.97134e-24	11	61729649	61762088	-	protein_coding	Prpsap2
ENSMUSG00000074141	20.142	0.732364	1.66136	0.24627	2.97382	0.00294113	0.00818983	7	44816386	44840809	+	protein_coding	Il4i1
ENSMUSG00000048388	151.104	0.732157	1.66112	0.136042	5.38183	7.37314e-08	3.5152e-07	2	83812635	83883486	+	protein_coding	Fam171b
ENSMUSG00000073627	115.283	0.732146	1.66111	0.146664	4.99201	5.97551e-07	2.63043e-06	1	86359573	86373791	+	lncRNA	C130036L24Rik
ENSMUSG00000074771	82.7786	0.73155	1.66042	0.16852	4.34102	1.41822e-05	5.38197e-05	2	136501909	136562091	+	protein_coding	Ankef1
ENSMUSG00000042042	1735.77	0.731402	1.66025	0.0641737	11.3972	4.31651e-30	6.90407e-29	6	118107451	118139140	-	protein_coding	Csgalnact2
ENSMUSG00000027961	20.0589	0.731175	1.65999	0.247308	2.95654	0.00311116	0.00861309	3	116562972	116583134	+	protein_coding	Lrrc39
ENSMUSG00000032127	1897.16	0.731168	1.65998	0.0436235	16.7609	4.71597e-63	1.90427e-61	9	44347748	44361670	-	protein_coding	Vps11
ENSMUSG00000085829	69.5271	0.731127	1.65993	0.179607	4.0707	4.68725e-05	0.000167747	14	75843378	75844964	-	lncRNA	Gm4285
ENSMUSG00000037822	3047.93	0.73064	1.65938	0.0388946	18.7851	9.99477e-79	5.53699e-77	5	65446843	65537184	-	protein_coding	Smim14
ENSMUSG00000003814	20809.8	0.730233	1.65891	0.0256404	28.4797	2.08824e-178	4.56591e-176	8	84841849	84846934	-	protein_coding	Calr
ENSMUSG00000021196	70.0352	0.73023	1.6589	0.178699	4.08636	4.3819e-05	0.000157422	13	6579767	6648777	-	protein_coding	Pfkp
ENSMUSG00000043421	787.37	0.729458	1.65802	0.07026	10.3823	2.9859e-25	3.86943e-24	6	29272487	29275446	+	protein_coding	Hilpda
ENSMUSG00000059142	479.015	0.729184	1.6577	0.0841648	8.66376	4.56439e-18	4.22958e-17	17	22846696	22867134	-	protein_coding	Zfp945
ENSMUSG00000079259	48.5772	0.729029	1.65752	0.20587	3.54122	0.000398288	0.00126522	9	114507132	114564369	-	protein_coding	Trim71
ENSMUSG00000029407	6140.59	0.728733	1.65718	0.0331207	22.0023	2.73447e-107	2.61403e-105	5	92137937	92202798	+	protein_coding	Uso1
ENSMUSG00000068739	9489.06	0.728602	1.65703	0.0351401	20.7342	1.70203e-95	1.28139e-93	3	108424864	108445209	-	protein_coding	Sars
ENSMUSG00000038225	502.756	0.72858	1.65701	0.0821075	8.87349	7.08906e-19	6.84365e-18	8	46575593	46617212	-	protein_coding	Primpol
ENSMUSG00000040740	6.95727	0.72857	1.657	0.247579	2.94277	0.00325287	0.00897519	4	141618823	141623821	-	protein_coding	Slc25a34
ENSMUSG00000027088	420.948	0.72811	1.65647	0.0874182	8.32905	8.14961e-17	7.12658e-16	2	69789622	69800005	+	protein_coding	Phospho2
ENSMUSG00000078700	235.821	0.7281	1.65646	0.11024	6.6047	3.98322e-11	2.44818e-10	11	96916269	96965060	+	lncRNA	D030028A08Rik
ENSMUSG00000046223	3350.18	0.727983	1.65632	0.0449925	16.1801	6.9712e-59	2.55856e-57	7	24462483	24475968	+	protein_coding	Plaur
[truncated: 2,070 more rows]

## Sheet: MAFK-KO+PAL_vs_CON+PAL
GeneID	Base mean	log2(FC)	Fold change	StdErr	Wald-Stats	P-value	P-adj	Chromosome	Start	End	Strand	gene_biotype	gene_name
[truncated: 38 more rows]
