# Supplementary material for: Characterization of regulatory transcriptional mechanisms in hepatocyte lipotoxicity
Source: Sci Rep. 2022 Jul 7;12:11477. doi: 10.1038/s41598-022-15731-4 (PMC9262951; doi:10.1038/s41598-022-15731-4)
Supplement: Supplementary file 9 — Supplementary Table S8. [file 41598_2022_15731_MOESM9_ESM.xlsx]

## Sheet: RNA-seq
Sample ID	Experiment	Total reads	Uniquely mapped reads
BSA 1	PAL vs BSA	90019356	70944910
BSA 2	PAL vs BSA	119097695	93630782
BSA 3	PAL vs BSA	88495506	68729356
PAL 1	PAL vs BSA	113857170	86004930
PAL 2	PAL vs BSA	100283527	77030372
PAL 3	PAL vs BSA	92493859	70877264
CON1	NASH vs CON	36800600	32150802
CON2	NASH vs CON	29872097	26735283
CON3	NASH vs CON	31462198	27897418
CON4	NASH vs CON	25953331	22767506
NASH5	NASH vs CON	29243754	26649104
NASH6	NASH vs CON	26274219	23397996
NASH7	NASH vs CON	33047598	29169317
NASH8	NASH vs CON	23862750	21309784
CON_1	TCF4 KO	71561330	26345834
CON_2	TCF4 KO	72669514	35193669
CON_3	TCF4 KO	68720148	27430395
TCF4_4	TCF4 KO	68779380	27886429
TCF4_5	TCF4 KO	69827773	29083352
TCF4_6	TCF4 KO	71610518	29681144
CON_PAL_7	TCF4 KO	75888691	32048693
CON_PAL_8	TCF4 KO	74006410	33938838
CON_PAL_9	TCF4 KO	69160568	29777494
TCF4_PAL_10	TCF4 KO	70221720	28937089
TCF4_PAL_11	TCF4 KO	67123223	27118089
TCF4_PAL_12	TCF4 KO	33380362	26964085
CON_1	MAFK KO	34850796	29793928
CON_2	MAFK KO	40586283	34475350
CON_3	MAFK KO	37304356	31988787
MAFK_4	MAFK KO	35764825	31171949
MAFK_5	MAFK KO	33635986	28803465
MAFK_6	MAFK KO	34196795	29026567
CON_PAL_7	MAFK KO	33982439	29050424
CON_PAL_8	MAFK KO	35162540	29789438
CON_PAL_9	MAFK KO	38864272	33238301
MAFK_PAL_10	MAFK KO	31573208	26856508
MAFK_PAL_11	MAFK KO	30353215	26053572
MAFK_PAL_12	MAFK KO	34954164	29982490

## Sheet: Sheet2
Sample ID	Experiment	Total PE reads	PE mapped uniquely
CON1	NASH vs CON	33464184	22164122
CON2	NASH vs CON	28236140	19198240
CON3	NASH vs CON	32043843	20981132
CON4	NASH vs CON	25626643	17314409
NASH5	NASH vs CON	32793059	23038230
NASH6	NASH vs CON	35619497	24341358
NASH7	NASH vs CON	46686552	31175845
NASH8	NASH vs CON	75949868	43467100
BSA 1	PAL vs BSA	23663589	19198191
BSA 2	PAL vs BSA	23535488	19135345
BSA 3	PAL vs BSA	68724068	54698790
PAL 1	PAL vs BSA	21535389	16728891
PAL 2	PAL vs BSA	39374874	30244962
PAL 3	PAL vs BSA	37560944	28706592
